# Supplementary material for: Identification of hub genes in colorectal cancer based on weighted gene co-expression network analysis and clinical data from The Cancer Genome Atlas
Source: Biosci Rep. 2021 Jul 26;41(7):BSR20211280. doi: 10.1042/BSR20211280 (PMC8314434; doi:10.1042/BSR20211280)
Supplement: Supplementary Tables S1-S6 [file BSR-2021-1280_supp1.zip]

Archive with 6 entries (6 files):
- BSR-2021-1280_suppSM4.xlsx
- BSR-2021-1280_suppSM5.xlsx
- BSR-2021-1280_suppSM6.xlsx
- BSR-2021-1280_suppSM7.xlsx
- BSR-2021-1280_suppSM8.xlsx
- Supplementary table 1.xlsx
