# Supplementary material for: Identification of hub genes in colorectal cancer based on weighted gene co-expression network analysis and clinical data from The Cancer Genome Atlas
Source: Biosci Rep. 2021 Jul 26;41(7):BSR20211280. doi: 10.1042/BSR20211280 (PMC8314434; doi:10.1042/BSR20211280)
Supplement: Supplementary Tables S1-S6 [file BSR-2021-1280_supp1.zip › BSR-2021-1280_suppSM4.xlsx]

## Sheet: COADREAD_clinicalMatrix
Supplementary Table 2. Clinical information on all CRC patients
sampleID	AWG_MLH1_silencing	AWG_cancer_type_Oct62011	CDE_ID_3226963	CIMP	MSI_updated_Oct62011	_EVENT	_INTEGRATION	OS.time	OS	OS.unit	_PANCAN_CNA_PANCAN_K8	_PANCAN_Cluster_Cluster_PANCAN	_PANCAN_DNAMethyl_COADREAD	_PANCAN_DNAMethyl_PANCAN	_PANCAN_RPPA_PANCAN_K8	_PANCAN_UNC_RNAseq_PANCAN_K16	_PANCAN_miRNA_PANCAN	_PANCAN_mutation_PANCAN	_PATIENT	RFS.time	RFS	RFS.unit	_TIME_TO_EVENT	_TIME_TO_EVENT_UNIT	_cohort	_primary_disease	_primary_site	additional_pharmaceutical_therapy	additional_radiation_therapy	age_at_initial_pathologic_diagnosis	anatomic_neoplasm_subdivision	bcr_followup_barcode	bcr_patient_barcode	bcr_sample_barcode	braf_gene_analysis_performed	braf_gene_analysis_result	circumferential_resection_margin	colon_polyps_present	days_to_birth	days_to_collection	days_to_death	days_to_initial_pathologic_diagnosis	days_to_last_followup	days_to_new_tumor_event_additional_surgery_procedure	days_to_new_tumor_event_after_initial_treatment	disease_code	followup_case_report_form_submission_reason	followup_treatment_success	form_completion_date
TCGA-3L-AA1B-01			MSS			0	TCGA-3L-AA1B-01	475	0	days									TCGA-3L-AA1B	475	0	days	475	days	TCGA Colon and Rectal Cancer (COADREAD)	colon adenocarcinoma	Colon			61	Cecum	TCGA-3L-AA1B-F70121	TCGA-3L-AA1B	TCGA-3L-AA1B-01A	NO			YES	-22379	35		0	475				Scheduled Follow-up Submission	Complete Remission/Response	2015-02-26
TCGA-4N-A93T-01			MSS			0	TCGA-4N-A93T-01	146	0	days									TCGA-4N-A93T	146	0	days	146	days	TCGA Colon and Rectal Cancer (COADREAD)	colon adenocarcinoma	Colon			67	Ascending Colon	TCGA-4N-A93T-F67783	TCGA-4N-A93T		NO		30	YES	-24523			0	146				Scheduled Follow-up Submission	Stable Disease	2014-11-11
TCGA-4T-AA8H-01			Indeterminate			0	TCGA-4T-AA8H-01	385	0	days									TCGA-4T-AA8H	385	0	days	385	days	TCGA Colon and Rectal Cancer (COADREAD)	colon adenocarcinoma	Colon			42	Descending Colon	TCGA-4T-AA8H-F72132	TCGA-4T-AA8H	TCGA-4T-AA8H-01A	NO		20	NO	-15494	107		0	385				Scheduled Follow-up Submission	Complete Remission/Response	2015-04-20
TCGA-5M-AAT4-01			MSS			1	TCGA-5M-AAT4-01	49	1	days									TCGA-5M-AAT4	49	0	days	49	days	TCGA Colon and Rectal Cancer (COADREAD)	colon adenocarcinoma	Colon			74	Ascending Colon	TCGA-5M-AAT4-F70103	TCGA-5M-AAT4	TCGA-5M-AAT4-01A	NO			YES	-27095	1778	49	0						Progressive Disease	2015-01-27
TCGA-5M-AAT5-01			MSI-L				TCGA-5M-AAT5-01			days									TCGA-5M-AAT5			days		days	TCGA Colon and Rectal Cancer (COADREAD)	colon adenocarcinoma	Colon							TCGA-5M-AAT5-01A
TCGA-5M-AAT6-01			MSI-H			1	TCGA-5M-AAT6-01	290	1	days									TCGA-5M-AAT6	219	1	days	290	days	TCGA Colon and Rectal Cancer (COADREAD)	colon adenocarcinoma	Colon	YES	NO	40	Transverse Colon	TCGA-5M-AAT6-F70107	TCGA-5M-AAT6	TCGA-5M-AAT6-01A				YES	-14852	1589	290	0			219		Scheduled Follow-up Submission	Progressive Disease	2015-01-27
TCGA-5M-AATA-01			MSS				TCGA-5M-AATA-01			days									TCGA-5M-AATA			days		days	TCGA Colon and Rectal Cancer (COADREAD)	colon adenocarcinoma	Colon							TCGA-5M-AATA-01A
TCGA-5M-AATE-01			MSS			0	TCGA-5M-AATE-01	1200	0	days									TCGA-5M-AATE	810	1	days	1200	days	TCGA Colon and Rectal Cancer (COADREAD)	colon adenocarcinoma	Colon	YES	NO	76	Ascending Colon	TCGA-5M-AATE-F70110	TCGA-5M-AATE		NO			NO	-27870			0	1200		810		Scheduled Follow-up Submission	Partial Remission/Response	2015-01-27
TCGA-A6-2670-01	0	Colon		Cluster3	MSS	0	TCGA-A6-2670-01	775	0	days	COAD-READ		cluster 3	COADREAD CIMPL c10			miRNA cluster 8	mutation cluster 5	TCGA-A6-2670	775	0	days	775	days	TCGA Colon and Rectal Cancer (COADREAD)	colon adenocarcinoma	Colon			45	Sigmoid Colon	TCGA-A6-2670-F11778	TCGA-A6-2670	TCGA-A6-2670-01A	NO			NO	-16512			0	775						2011-05-16
TCGA-A6-2671-01			MSS			1	TCGA-A6-2671-01	1331	1	days	COAD-READ	C7-COAD/READ		COADREAD non-CIMP c11	COADREAD-like c7	COADREAD-like c15	miRNA cluster 5		TCGA-A6-2671	1215	1	days	1331	days	TCGA Colon and Rectal Cancer (COADREAD)	colon adenocarcinoma	Colon	YES	NO	85	Sigmoid Colon	TCGA-A6-2671-F36756	TCGA-A6-2671		NO			NO	-31329		1331	0	648		1215		Additional New Tumor Event	Progressive Disease	2012-11-29
TCGA-A6-2671-11			MSS			1	TCGA-A6-2671-11	1331	1	days		C7-COAD/READ							TCGA-A6-2671	1215	1	days	1331	days	TCGA Colon and Rectal Cancer (COADREAD)	colon adenocarcinoma	Colon	YES	NO	85	Sigmoid Colon	TCGA-A6-2671-F36756	TCGA-A6-2671	TCGA-A6-2671-11A	NO			NO	-31329		1331	0	648		1215		Additional New Tumor Event	Progressive Disease	2012-11-29
TCGA-A6-2672-01	1	Colon	MSI-H	CIMP.H	MSI-H	0	TCGA-A6-2672-01	1419	0	days	Kirc+	C7-COAD/READ	cluster 1	COADREAD CIMP c12	COADREAD-like c7	COADREAD-like c15	miRNA cluster 8	mutation cluster 6	TCGA-A6-2672	1419	0	days	1419	days	TCGA Colon and Rectal Cancer (COADREAD)	colon adenocarcinoma	Colon			82	[Discrepancy]	TCGA-A6-2672-F40805	TCGA-A6-2672		NO			NO	-30237			0	1419				Scheduled Follow-up Submission	Complete Remission/Response	2013-03-01
TCGA-A6-2672-11	1	Colon	MSI-H	CIMP.H	MSI-H	0	TCGA-A6-2672-11	1419	0	days		C7-COAD/READ						mutation cluster 6	TCGA-A6-2672	1419	0	days	1419	days	TCGA Colon and Rectal Cancer (COADREAD)	colon adenocarcinoma	Colon			82	[Discrepancy]	TCGA-A6-2672-F40805	TCGA-A6-2672	TCGA-A6-2672-11A	NO			NO	-30237			0	1419				Scheduled Follow-up Submission	Complete Remission/Response	2013-03-01
TCGA-A6-2674-01	0	Colon		Cluster4	MSS	0	TCGA-A6-2674-01	1331	0	days	COAD-READ	C7-COAD/READ	cluster 4	COADREAD non-CIMP c11		COADREAD-like c15	miRNA cluster 8	mutation cluster 5	TCGA-A6-2674	1219	1	days	1331	days	TCGA Colon and Rectal Cancer (COADREAD)	colon adenocarcinoma	Colon	NO	NO	71	Sigmoid Colon	TCGA-A6-2674-F39524	TCGA-A6-2674		NO			NO	-26292			0	1331		1219	FPPP	Scheduled Follow-up Submission	Complete Remission/Response	2013-01-24
TCGA-A6-2674-11	0	Colon		Cluster4	MSS	0	TCGA-A6-2674-11	1331	0	days		C7-COAD/READ						mutation cluster 5	TCGA-A6-2674	1219	1	days	1331	days	TCGA Colon and Rectal Cancer (COADREAD)	colon adenocarcinoma	Colon	NO	NO	71	Sigmoid Colon	TCGA-A6-2674-F39524	TCGA-A6-2674	TCGA-A6-2674-11A	NO			NO	-26292			0	1331		1219	FPPP	Scheduled Follow-up Submission	Complete Remission/Response	2013-01-24
TCGA-A6-2675-01						0	TCGA-A6-2675-01	1321	0	days	COAD-READ			COADREAD non-CIMP c11			miRNA cluster 5		TCGA-A6-2675	1321	0	days	1321	days	TCGA Colon and Rectal Cancer (COADREAD)	colon adenocarcinoma	Colon			78	Sigmoid Colon	TCGA-A6-2675-F40792	TCGA-A6-2675	TCGA-A6-2675-01A	NO			NO	-28813			0	1321				Scheduled Follow-up Submission	Complete Remission/Response	2013-02-28
TCGA-A6-2675-11						0	TCGA-A6-2675-11	1321	0	days									TCGA-A6-2675	1321	0	days	1321	days	TCGA Colon and Rectal Cancer (COADREAD)	colon adenocarcinoma	Colon			78	Sigmoid Colon	TCGA-A6-2675-F40792	TCGA-A6-2675	TCGA-A6-2675-11A	NO			NO	-28813			0	1321				Scheduled Follow-up Submission	Complete Remission/Response	2013-02-28
TCGA-A6-2676-01	1	Colon	MSI-H	CIMP.H	MSI-H	1	TCGA-A6-2676-01	1305	1	days	Kirc+	C7-COAD/READ	cluster 1	COADREAD CIMP c12	COADREAD-like c7	COADREAD-like c15	miRNA cluster 8	mutation cluster 8	TCGA-A6-2676	1305	0	days	1305	days	TCGA Colon and Rectal Cancer (COADREAD)	colon adenocarcinoma	Colon			75	Cecum	TCGA-A6-2676-F40770	TCGA-A6-2676		NO			NO	-27403		1305	0	447				Scheduled Follow-up Submission	Complete Remission/Response	2013-02-28
TCGA-A6-2676-11	1	Colon	MSI-H	CIMP.H	MSI-H	1	TCGA-A6-2676-11	1305	1	days		C7-COAD/READ						mutation cluster 8	TCGA-A6-2676	1305	0	days	1305	days	TCGA Colon and Rectal Cancer (COADREAD)	colon adenocarcinoma	Colon			75	Cecum	TCGA-A6-2676-F40770	TCGA-A6-2676	TCGA-A6-2676-11A	NO			NO	-27403		1305	0	447				Scheduled Follow-up Submission	Complete Remission/Response	2013-02-28
TCGA-A6-2677-01	0	Colon		Cluster3	MSS	1	TCGA-A6-2677-01	740	1	days	COAD-READ	C7-COAD/READ	cluster 3	COADREAD CIMPL c10	COADREAD-like c7	COADREAD-like c15	miRNA cluster 8	mutation c1uster 9	TCGA-A6-2677	740	0	days	740	days	TCGA Colon and Rectal Cancer (COADREAD)	colon adenocarcinoma	Colon			68	Cecum	TCGA-A6-2677-F11649	TCGA-A6-2677		NO			NO	-25143		740	0	541			FPPP			2011-06-06
TCGA-A6-2677-11	0	Colon		Cluster3	MSS	1	TCGA-A6-2677-11	740	1	days		C7-COAD/READ						mutation c1uster 9	TCGA-A6-2677	740	0	days	740	days	TCGA Colon and Rectal Cancer (COADREAD)	colon adenocarcinoma	Colon			68	Cecum	TCGA-A6-2677-F11649	TCGA-A6-2677	TCGA-A6-2677-11A	NO			NO	-25143		740	0	541			FPPP			2011-06-06
TCGA-A6-2678-01	0	Colon	MSS	Cluster3	MSS	0	TCGA-A6-2678-01	1286	0	days	COAD-READ	C7-COAD/READ	cluster 3	COADREAD CIMPL c10	COADREAD-like c7	COADREAD-like c15	miRNA cluster 8	mutation cluster 5	TCGA-A6-2678	1286	0	days	1286	days	TCGA Colon and Rectal Cancer (COADREAD)	colon adenocarcinoma	Colon			43	Transverse Colon	TCGA-A6-2678-F39965	TCGA-A6-2678		NO			NO	-16030			0	1286				Scheduled Follow-up Submission	Complete Remission/Response	2013-02-07
TCGA-A6-2678-11	0	Colon	MSS	Cluster3	MSS	0	TCGA-A6-2678-11	1286	0	days		C7-COAD/READ						mutation cluster 5	TCGA-A6-2678	1286	0	days	1286	days	TCGA Colon and Rectal Cancer (COADREAD)	colon adenocarcinoma	Colon			43	Transverse Colon	TCGA-A6-2678-F39965	TCGA-A6-2678	TCGA-A6-2678-11A	NO			NO	-16030			0	1286				Scheduled Follow-up Submission	Complete Remission/Response	2013-02-07
TCGA-A6-2679-01			MSS			0	TCGA-A6-2679-01	1366	0	days	High			COADREAD CIMPL c10		COADREAD-like c15	miRNA cluster 8		TCGA-A6-2679	1366	0	days	1366	days	TCGA Colon and Rectal Cancer (COADREAD)	colon adenocarcinoma	Colon			73	Ascending Colon	TCGA-A6-2679-F40075	TCGA-A6-2679		NO			NO	-26820			0	1366				Scheduled Follow-up Submission	Complete Remission/Response	2013-02-12
TCGA-A6-2679-11			MSS			0	TCGA-A6-2679-11	1366	0	days									TCGA-A6-2679	1366	0	days	1366	days	TCGA Colon and Rectal Cancer (COADREAD)	colon adenocarcinoma	Colon			73	Ascending Colon	TCGA-A6-2679-F40075	TCGA-A6-2679	TCGA-A6-2679-11A	NO			NO	-26820			0	1366				Scheduled Follow-up Submission	Complete Remission/Response	2013-02-12
TCGA-A6-2680-01			MSS			0	TCGA-A6-2680-01	1068	0	days	COAD-READ	C7-COAD/READ		COADREAD CIMPL c10	COADREAD-like c7	COADREAD-like c15	miRNA cluster 8		TCGA-A6-2680	1068	0	days	1068	days	TCGA Colon and Rectal Cancer (COADREAD)	colon adenocarcinoma	Colon			72	Hepatic Flexure	TCGA-A6-2680-F39660	TCGA-A6-2680		NO			NO	-26533			0	1068				Scheduled Follow-up Submission	Complete Remission/Response	2013-01-29
TCGA-A6-2680-11			MSS			0	TCGA-A6-2680-11	1068	0	days		C7-COAD/READ							TCGA-A6-2680	1068	0	days	1068	days	TCGA Colon and Rectal Cancer (COADREAD)	colon adenocarcinoma	Colon			72	Hepatic Flexure	TCGA-A6-2680-F39660	TCGA-A6-2680	TCGA-A6-2680-11A	NO			NO	-26533			0	1068				Scheduled Follow-up Submission	Complete Remission/Response	2013-01-29
TCGA-A6-2681-01			MSS			0	TCGA-A6-2681-01	1387	0	days	COAD-READ	C7-COAD/READ		COADREAD CIMPL c10	COADREAD-like c7	COADREAD-like c15	miRNA cluster 5		TCGA-A6-2681	1150	1	days	1387	days	TCGA Colon and Rectal Cancer (COADREAD)	colon adenocarcinoma	Colon	NO	NO	73	Cecum	TCGA-A6-2681-F41328	TCGA-A6-2681		NO			NO	-26929			0	1387		1150		Scheduled Follow-up Submission	Complete Remission/Response	2013-03-14
TCGA-A6-2681-11			MSS			0	TCGA-A6-2681-11	1387	0	days		C7-COAD/READ							TCGA-A6-2681	1150	1	days	1387	days	TCGA Colon and Rectal Cancer (COADREAD)	colon adenocarcinoma	Colon	NO	NO	73	Cecum	TCGA-A6-2681-F41328	TCGA-A6-2681	TCGA-A6-2681-11A	NO			NO	-26929			0	1387		1150		Scheduled Follow-up Submission	Complete Remission/Response	2013-03-14
TCGA-A6-2682-01			MSS			1	TCGA-A6-2682-01	424	1	days	Kirc+			COADREAD non-CIMP c11		COADREAD-like c15	miRNA cluster 4		TCGA-A6-2682	381	1	days	424	days	TCGA Colon and Rectal Cancer (COADREAD)	colon adenocarcinoma	Colon	NO	NO	70	[Discrepancy]	TCGA-A6-2682-F6913	TCGA-A6-2682	TCGA-A6-2682-01A	NO			NO	-25683		424	0			381				2011-02-02
TCGA-A6-2682-11			MSS			1	TCGA-A6-2682-11	424	1	days									TCGA-A6-2682	381	1	days	424	days	TCGA Colon and Rectal Cancer (COADREAD)	colon adenocarcinoma	Colon	NO	NO	70	[Discrepancy]	TCGA-A6-2682-F6913	TCGA-A6-2682	TCGA-A6-2682-11A	NO			NO	-25683		424	0			381				2011-02-02
TCGA-A6-2683-01	0	Colon	MSI-L	CIMP.L	MSI-L	1	TCGA-A6-2683-01	504	1	days	COAD-READ	C7-COAD/READ	cluster 2	COADREAD CIMPL c10	COADREAD-like c7	COADREAD-like c15	miRNA cluster 7	mutation cluster 11	TCGA-A6-2683			days	504	days	TCGA Colon and Rectal Cancer (COADREAD)	colon adenocarcinoma	Colon	YES	NO	57	Ascending Colon	TCGA-A6-2683-F4958	TCGA-A6-2683		NO			NO	-20871		504	0	472		300				2011-04-12
TCGA-A6-2683-11	0	Colon	MSI-L	CIMP.L	MSI-L	1	TCGA-A6-2683-11	504	1	days		C7-COAD/READ						mutation cluster 11	TCGA-A6-2683			days	504	days	TCGA Colon and Rectal Cancer (COADREAD)	colon adenocarcinoma	Colon	YES	NO	57	Ascending Colon	TCGA-A6-2683-F4958	TCGA-A6-2683	TCGA-A6-2683-11A	NO			NO	-20871		504	0	472		300				2011-04-12
TCGA-A6-2684-01						0	TCGA-A6-2684-01	1127	0	days	Squamous	C7-COAD/READ		COADREAD CIMPL c10	COADREAD-like c7	COADREAD-like c15	miRNA cluster 5		TCGA-A6-2684	976	1	days	1127	days	TCGA Colon and Rectal Cancer (COADREAD)	colon adenocarcinoma	Colon	YES	YES	75	Cecum	TCGA-A6-2684-F34805	TCGA-A6-2684		NO			NO	-27708			0	1127	990	976	FPPP	Additional New Tumor Event		2012-09-13
TCGA-A6-2684-11						0	TCGA-A6-2684-11	1127	0	days		C7-COAD/READ							TCGA-A6-2684	976	1	days	1127	days	TCGA Colon and Rectal Cancer (COADREAD)	colon adenocarcinoma	Colon	YES	YES	75	Cecum	TCGA-A6-2684-F34805	TCGA-A6-2684	TCGA-A6-2684-11A	NO			NO	-27708			0	1127	990	976	FPPP	Additional New Tumor Event		2012-09-13
TCGA-A6-2685-01			MSS			0	TCGA-A6-2685-01	1133	0	days	COAD-READ	C7-COAD/READ		COADREAD non-CIMP c11	COADREAD-like c7	COADREAD-like c15	miRNA cluster 5		TCGA-A6-2685	948	1	days	1133	days	TCGA Colon and Rectal Cancer (COADREAD)	colon adenocarcinoma	Colon	YES	NO	48	Sigmoid Colon	TCGA-A6-2685-F34259	TCGA-A6-2685		NO			NO	-17757			0	1133	948	948		Additional New Tumor Event		2012-08-08
TCGA-A6-2685-11			MSS			0	TCGA-A6-2685-11	1133	0	days		C7-COAD/READ							TCGA-A6-2685	948	1	days	1133	days	TCGA Colon and Rectal Cancer (COADREAD)	colon adenocarcinoma	Colon	YES	NO	48	Sigmoid Colon	TCGA-A6-2685-F34259	TCGA-A6-2685	TCGA-A6-2685-11A	NO			NO	-17757			0	1133	948	948		Additional New Tumor Event		2012-08-08
TCGA-A6-2686-01			MSI-H			1	TCGA-A6-2686-01	1126	1	days	High			COADREAD CIMP c12	COADREAD-like c7		miRNA cluster 8		TCGA-A6-2686	1126	0	days	1126	days	TCGA Colon and Rectal Cancer (COADREAD)	colon adenocarcinoma	Colon			81	Cecum	TCGA-A6-2686-F40177	TCGA-A6-2686	TCGA-A6-2686-01A	NO			NO	-29623		1126	0	488				Scheduled Follow-up Submission	Complete Remission/Response	2013-02-13
TCGA-A6-2686-11			MSI-H			1	TCGA-A6-2686-11	1126	1	days									TCGA-A6-2686	1126	0	days	1126	days	TCGA Colon and Rectal Cancer (COADREAD)	colon adenocarcinoma	Colon			81	Cecum	TCGA-A6-2686-F40177	TCGA-A6-2686	TCGA-A6-2686-11A	NO			NO	-29623		1126	0	488				Scheduled Follow-up Submission	Complete Remission/Response	2013-02-13
TCGA-A6-3807-01	0	Colon	MSS	Cluster4	MSS	0	TCGA-A6-3807-01	1054	0	days	COAD-READ	C7-COAD/READ	cluster 4	COADREAD non-CIMP c11	squamous c3	COADREAD-like c15	miRNA cluster 8	mutation cluster 2	TCGA-A6-3807	1054	0	days	1054	days	TCGA Colon and Rectal Cancer (COADREAD)	colon adenocarcinoma	Colon			53	Sigmoid Colon	TCGA-A6-3807-F38738	TCGA-A6-3807		NO			YES	-19624			0	1054				Scheduled Follow-up Submission	Complete Remission/Response	2012-12-20
TCGA-A6-3807-11	0	Colon	MSS	Cluster4	MSS	0	TCGA-A6-3807-11	1054	0	days		C7-COAD/READ						mutation cluster 2	TCGA-A6-3807	1054	0	days	1054	days	TCGA Colon and Rectal Cancer (COADREAD)	colon adenocarcinoma	Colon			53	Sigmoid Colon	TCGA-A6-3807-F38738	TCGA-A6-3807	TCGA-A6-3807-11A	NO			YES	-19624			0	1054				Scheduled Follow-up Submission	Complete Remission/Response	2012-12-20
TCGA-A6-3808-01	0	Colon	MSI-L	Cluster3	MSI-L	0	TCGA-A6-3808-01	1014	0	days	Kirc+	C7-COAD/READ	cluster 3	COADREAD CIMPL c10	COADREAD-like c7	COADREAD-like c15	miRNA cluster 5	mutation cluster 1	TCGA-A6-3808	1014	0	days	1014	days	TCGA Colon and Rectal Cancer (COADREAD)	colon adenocarcinoma	Colon			73	Cecum	TCGA-A6-3808-F38751	TCGA-A6-3808		NO			NO	-26666			0	1014				Scheduled Follow-up Submission	Complete Remission/Response	2012-12-21
TCGA-A6-3808-11	0	Colon	MSI-L	Cluster3	MSI-L	0	TCGA-A6-3808-11	1014	0	days		C7-COAD/READ						mutation cluster 1	TCGA-A6-3808	1014	0	days	1014	days	TCGA Colon and Rectal Cancer (COADREAD)	colon adenocarcinoma	Colon			73	Cecum	TCGA-A6-3808-F38751	TCGA-A6-3808	TCGA-A6-3808-11A	NO			NO	-26666			0	1014				Scheduled Follow-up Submission	Complete Remission/Response	2012-12-21
TCGA-A6-3809-01						0	TCGA-A6-3809-01	996	0	days	Kirc+	C7-COAD/READ	cluster 1	COADREAD CIMP c12	squamous c3	COADREAD-like c15	miRNA cluster 8		TCGA-A6-3809	996	0	days	996	days	TCGA Colon and Rectal Cancer (COADREAD)	colon adenocarcinoma	Colon			71	Transverse Colon	TCGA-A6-3809-F38739	TCGA-A6-3809		NO			YES	-26274			0	996			FPPP	Scheduled Follow-up Submission	Complete Remission/Response	2012-12-20
TCGA-A6-3809-11						0	TCGA-A6-3809-11	996	0	days		C7-COAD/READ							TCGA-A6-3809	996	0	days	996	days	TCGA Colon and Rectal Cancer (COADREAD)	colon adenocarcinoma	Colon			71	Transverse Colon	TCGA-A6-3809-F38739	TCGA-A6-3809	TCGA-A6-3809-11A	NO			YES	-26274			0	996			FPPP	Scheduled Follow-up Submission	Complete Remission/Response	2012-12-20
TCGA-A6-3810-01	0	Colon		Cluster4	MSS	0	TCGA-A6-3810-01	1111	0	days	COAD-READ	C7-COAD/READ	cluster 4	COADREAD non-CIMP c11	COADREAD-like c7	COADREAD-like c15	miRNA cluster 8	mutation cluster 5	TCGA-A6-3810	1111	0	days	1111	days	TCGA Colon and Rectal Cancer (COADREAD)	colon adenocarcinoma	Colon			62	Sigmoid Colon	TCGA-A6-3810-F39915	TCGA-A6-3810		NO			NO	-22999			0	1111			FPPP	Scheduled Follow-up Submission	Complete Remission/Response	2013-02-06
TCGA-A6-3810-11	0	Colon		Cluster4	MSS	0	TCGA-A6-3810-11	1111	0	days		C7-COAD/READ						mutation cluster 5	TCGA-A6-3810	1111	0	days	1111	days	TCGA Colon and Rectal Cancer (COADREAD)	colon adenocarcinoma	Colon			62	Sigmoid Colon	TCGA-A6-3810-F39915	TCGA-A6-3810	TCGA-A6-3810-11A	NO			NO	-22999			0	1111			FPPP	Scheduled Follow-up Submission	Complete Remission/Response	2013-02-06
TCGA-A6-4105-01			MSS			1	TCGA-A6-4105-01	442	1	days	COAD-READ			COADREAD CIMPL c10			miRNA cluster 8		TCGA-A6-4105	364	1	days	442	days	TCGA Colon and Rectal Cancer (COADREAD)	colon adenocarcinoma	Colon			79	Ascending Colon	TCGA-A6-4105-F13353	TCGA-A6-4105	TCGA-A6-4105-01A	NO			YES	-29097		442	0			364				2011-06-24
TCGA-A6-4107-01			MSS			0	TCGA-A6-4107-01	987	0	days	COAD-READ			COADREAD CIMPL c10		COADREAD-like c15	miRNA cluster 8		TCGA-A6-4107	987	0	days	987	days	TCGA Colon and Rectal Cancer (COADREAD)	colon adenocarcinoma	Colon			57	Ascending Colon	TCGA-A6-4107-F40791	TCGA-A6-4107		NO			NO	-21064			0	987				Scheduled Follow-up Submission	Complete Remission/Response	2013-02-28
TCGA-A6-4107-11			MSS			0	TCGA-A6-4107-11	987	0	days									TCGA-A6-4107	987	0	days	987	days	TCGA Colon and Rectal Cancer (COADREAD)	colon adenocarcinoma	Colon			57	Ascending Colon	TCGA-A6-4107-F40791	TCGA-A6-4107	TCGA-A6-4107-11A	NO			NO	-21064			0	987				Scheduled Follow-up Submission	Complete Remission/Response	2013-02-28
TCGA-A6-5656-01						0	TCGA-A6-5656-01	1001	0	days	COAD-READ			COADREAD CIMPL c10	COADREAD-like c7		miRNA cluster 5		TCGA-A6-5656	1001	0	days	1001	days	TCGA Colon and Rectal Cancer (COADREAD)	colon adenocarcinoma	Colon			74	Sigmoid Colon	TCGA-A6-5656-F39926	TCGA-A6-5656	TCGA-A6-5656-01A	NO			NO	-27184			0	1001			FPPP	Scheduled Follow-up Submission	Complete Remission/Response	2013-02-06
TCGA-A6-5657-01			MSS			0	TCGA-A6-5657-01	962	0	days	BRCA-LUAD+			COADREAD CIMPL c10	COADREAD-like c7		miRNA cluster 5		TCGA-A6-5657	962	0	days	962	days	TCGA Colon and Rectal Cancer (COADREAD)	colon adenocarcinoma	Colon			65	[Discrepancy]	TCGA-A6-5657-F39852	TCGA-A6-5657	TCGA-A6-5657-01A	NO			NO	-23920			0	962				Scheduled Follow-up Submission	Complete Remission/Response	2013-02-04
TCGA-A6-5659-01						0	TCGA-A6-5659-01	926	0	days	COAD-READ			COADREAD CIMPL c10	COADREAD-like c7		miRNA cluster 5		TCGA-A6-5659	926	0	days	926	days	TCGA Colon and Rectal Cancer (COADREAD)	colon adenocarcinoma	Colon			82	Cecum	TCGA-A6-5659-F39984	TCGA-A6-5659		NO			YES	-30028			0	926			FPPP	Scheduled Follow-up Submission	Complete Remission/Response	2013-02-08
TCGA-A6-5659-11						0	TCGA-A6-5659-11	926	0	days									TCGA-A6-5659	926	0	days	926	days	TCGA Colon and Rectal Cancer (COADREAD)	colon adenocarcinoma	Colon			82	Cecum	TCGA-A6-5659-F39984	TCGA-A6-5659	TCGA-A6-5659-11A	NO			YES	-30028			0	926			FPPP	Scheduled Follow-up Submission	Complete Remission/Response	2013-02-08
TCGA-A6-5660-01			MSS			0	TCGA-A6-5660-01	888	0	days	COAD-READ			COADREAD CIMPL c10	COADREAD-like c7		miRNA cluster 8		TCGA-A6-5660	888	0	days	888	days	TCGA Colon and Rectal Cancer (COADREAD)	colon adenocarcinoma	Colon			73	Cecum	TCGA-A6-5660-F41075	TCGA-A6-5660		NO			YES	-26803			0	888				Scheduled Follow-up Submission	Complete Remission/Response	2013-03-11
TCGA-A6-5661-01			MSI-H			0	TCGA-A6-5661-01	1020	0	days	Kirc+			COADREAD CIMP c12	squamous c3		miRNA cluster 8		TCGA-A6-5661	1020	0	days	1020	days	TCGA Colon and Rectal Cancer (COADREAD)	colon adenocarcinoma	Colon			80	Ascending Colon	TCGA-A6-5661-F40759	TCGA-A6-5661	TCGA-A6-5661-01A	NO			YES	-29446			0	1020				Scheduled Follow-up Submission	Complete Remission/Response	2013-02-27
TCGA-A6-5662-01			MSS			0	TCGA-A6-5662-01	718	0	days	COAD-READ			COADREAD non-CIMP c11	COADREAD-like c7		miRNA c1uster 10		TCGA-A6-5662	661	1	days	718	days	TCGA Colon and Rectal Cancer (COADREAD)	colon adenocarcinoma	Colon	YES	NO	46	Splenic Flexure	TCGA-A6-5662-F34137	TCGA-A6-5662	TCGA-A6-5662-01A	NO			NO	-16873			0	718		661		Additional New Tumor Event		2012-07-30
TCGA-A6-5662-11			MSS			0	TCGA-A6-5662-11	718	0	days									TCGA-A6-5662	661	1	days	718	days	TCGA Colon and Rectal Cancer (COADREAD)	colon adenocarcinoma	Colon	YES	NO	46	Splenic Flexure	TCGA-A6-5662-F34137	TCGA-A6-5662	TCGA-A6-5662-11A	NO			NO	-16873			0	718		661		Additional New Tumor Event		2012-07-30
TCGA-A6-5664-01			MSS			0	TCGA-A6-5664-01	672	0	days	Kirc+			COADREAD CIMPL c10	COADREAD-like c7		miRNA cluster 5		TCGA-A6-5664	643	1	days	672	days	TCGA Colon and Rectal Cancer (COADREAD)	colon adenocarcinoma	Colon	YES	NO	80	Cecum	TCGA-A6-5664-F33775	TCGA-A6-5664	TCGA-A6-5664-01A	NO			YES	-29426			0	672		643		Additional New Tumor Event		2012-07-16
TCGA-A6-5665-01			MSI-H			0	TCGA-A6-5665-01	671	0	days	Kirc+			COADREAD CIMP c12	COADREAD-like c7		miRNA cluster 8		TCGA-A6-5665	529	1	days	671	days	TCGA Colon and Rectal Cancer (COADREAD)	colon adenocarcinoma	Colon	NO	NO	84	Ascending Colon	TCGA-A6-5665-F33996	TCGA-A6-5665	TCGA-A6-5665-01A	YES	Abnormal		YES	-30915			0	671		529		Additional New Tumor Event	Complete Remission/Response	2012-07-25
TCGA-A6-5665-11			MSI-H			0	TCGA-A6-5665-11	671	0	days									TCGA-A6-5665	529	1	days	671	days	TCGA Colon and Rectal Cancer (COADREAD)	colon adenocarcinoma	Colon	NO	NO	84	Ascending Colon	TCGA-A6-5665-F33996	TCGA-A6-5665	TCGA-A6-5665-11A	YES	Abnormal		YES	-30915			0	671		529		Additional New Tumor Event	Complete Remission/Response	2012-07-25
TCGA-A6-5666-01			MSI-L			0	TCGA-A6-5666-01	995	0	days	COAD-READ			COADREAD CIMPL c10	COADREAD-like c7		miRNA cluster 8		TCGA-A6-5666	970	1	days	995	days	TCGA Colon and Rectal Cancer (COADREAD)	colon adenocarcinoma	Colon	YES	NO	78	Sigmoid Colon	TCGA-A6-5666-F39990	TCGA-A6-5666	TCGA-A6-5666-01A	NO			NO	-28514			0	995		970		Additional New Tumor Event		2013-02-08
TCGA-A6-5667-01			MSS			0	TCGA-A6-5667-01	887	0	days	COAD-READ			COADREAD non-CIMP c11	COADREAD-like c7		miRNA cluster 5		TCGA-A6-5667	887	0	days	887	days	TCGA Colon and Rectal Cancer (COADREAD)	colon adenocarcinoma	Colon			40	Sigmoid Colon	TCGA-A6-5667-F39592	TCGA-A6-5667	TCGA-A6-5667-01A	NO			NO	-14756			0	887				Scheduled Follow-up Submission	Complete Remission/Response	2013-01-25
TCGA-A6-5667-11			MSS			0	TCGA-A6-5667-11	887	0	days									TCGA-A6-5667	887	0	days	887	days	TCGA Colon and Rectal Cancer (COADREAD)	colon adenocarcinoma	Colon			40	Sigmoid Colon	TCGA-A6-5667-F39592	TCGA-A6-5667	TCGA-A6-5667-11A	NO			NO	-14756			0	887				Scheduled Follow-up Submission	Complete Remission/Response	2013-01-25
TCGA-A6-6137-01			MSS			0	TCGA-A6-6137-01	824	0	days	COAD-READ			COADREAD non-CIMP c11	COADREAD-like c7		miRNA cluster 8		TCGA-A6-6137	824	0	days	824	days	TCGA Colon and Rectal Cancer (COADREAD)	colon adenocarcinoma	Colon			55	Hepatic Flexure	TCGA-A6-6137-F39893	TCGA-A6-6137		NO			NO	-20095			0	824				Scheduled Follow-up Submission		2013-02-05
TCGA-A6-6138-01			MSS			0	TCGA-A6-6138-01	685	0	days	COAD-READ			COADREAD CIMPL c10	COADREAD-like c7		miRNA cluster 5		TCGA-A6-6138	685	0	days	685	days	TCGA Colon and Rectal Cancer (COADREAD)	colon adenocarcinoma	Colon			61	Cecum	TCGA-A6-6138-F38416	TCGA-A6-6138	TCGA-A6-6138-01A	NO			YES	-22523			0	685				Scheduled Follow-up Submission		2012-12-13
TCGA-A6-6140-01			MSS			0	TCGA-A6-6140-01	734	0	days	COAD-READ			COADREAD non-CIMP c11	COADREAD-like c7		miRNA cluster 8		TCGA-A6-6140	734	0	days	734	days	TCGA Colon and Rectal Cancer (COADREAD)	colon adenocarcinoma	Colon			62	Descending Colon	TCGA-A6-6140-F39598	TCGA-A6-6140		NO			NO	-22835			0	734				Scheduled Follow-up Submission	Complete Remission/Response	2013-01-25
TCGA-A6-6141-01			MSS			0	TCGA-A6-6141-01	130	0	days	Quiet			COADREAD CIMPL c10	COADREAD-like c7		miRNA cluster 5		TCGA-A6-6141			days	130	days	TCGA Colon and Rectal Cancer (COADREAD)	colon adenocarcinoma	Colon			31	Cecum	TCGA-A6-6141-F41639	TCGA-A6-6141		NO				-11391			0	130				Scheduled Follow-up Submission		2013-03-22
TCGA-A6-6142-01			MSS			0	TCGA-A6-6142-01	763	0	days	COAD-READ			COADREAD non-CIMP c11	COADREAD-like c7		miRNA cluster 5		TCGA-A6-6142	654	1	days	763	days	TCGA Colon and Rectal Cancer (COADREAD)	colon adenocarcinoma	Colon			56	Sigmoid Colon	TCGA-A6-6142-F39709	TCGA-A6-6142	TCGA-A6-6142-01A	NO			NO	-20485			0	763		654		Scheduled Follow-up Submission	Progressive Disease	2013-01-30
TCGA-A6-6648-01			MSS			0	TCGA-A6-6648-01	766	0	days	COAD-READ			COADREAD non-CIMP c11	squamous c3		miRNA cluster 8		TCGA-A6-6648	686	1	days	766	days	TCGA Colon and Rectal Cancer (COADREAD)	colon adenocarcinoma	Colon	YES	NO	56	[Discrepancy]	TCGA-A6-6648-F36674	TCGA-A6-6648	TCGA-A6-6648-01A	NO			NO	-20641			0	766		686		Additional New Tumor Event		2012-11-08
TCGA-A6-6649-01			MSS			0	TCGA-A6-6649-01	735	0	days	BRCA-LUAD+			COADREAD CIMPL c10	COADREAD-like c7		miRNA cluster 5		TCGA-A6-6649	735	0	days	735	days	TCGA Colon and Rectal Cancer (COADREAD)	colon adenocarcinoma	Colon			66	Hepatic Flexure	TCGA-A6-6649-F38993	TCGA-A6-6649	TCGA-A6-6649-01A	NO			YES	-24237			0	735				Scheduled Follow-up Submission	Complete Remission/Response	2013-01-08
TCGA-A6-6650-01						0	TCGA-A6-6650-01	627	0	days	COAD-READ			COADREAD CIMPL c10	COADREAD-like c7		miRNA cluster 8		TCGA-A6-6650	627	0	days	627	days	TCGA Colon and Rectal Cancer (COADREAD)	colon adenocarcinoma	Colon			69	Cecum	TCGA-A6-6650-F38408	TCGA-A6-6650	TCGA-A6-6650-01A	NO			NO	-25516			0	627			FPPP	Scheduled Follow-up Submission		2012-12-13
TCGA-A6-6651-01			MSS			0	TCGA-A6-6651-01	662	0	days	COAD-READ			COADREAD non-CIMP c11	KIRC-like c1		miRNA cluster 5		TCGA-A6-6651	662	0	days	662	days	TCGA Colon and Rectal Cancer (COADREAD)	colon adenocarcinoma	Colon			55	Transverse Colon	TCGA-A6-6651-F38775	TCGA-A6-6651		NO			YES	-20110			0	662				Scheduled Follow-up Submission	Complete Remission/Response	2012-12-21
TCGA-A6-6652-01			MSS			0	TCGA-A6-6652-01	751	0	days	High			COADREAD CIMPL c10	COADREAD-like c7		miRNA cluster 5		TCGA-A6-6652	751	0	days	751	days	TCGA Colon and Rectal Cancer (COADREAD)	colon adenocarcinoma	Colon			59	Sigmoid Colon	TCGA-A6-6652-F40044	TCGA-A6-6652		NO			YES	-21638			0	751				Scheduled Follow-up Submission	Stable Disease	2013-02-11
TCGA-A6-6653-01			MSI-H			0	TCGA-A6-6653-01	742	0	days	Kirc+			COADREAD CIMP c12	squamous c3		miRNA cluster 8		TCGA-A6-6653			days	742	days	TCGA Colon and Rectal Cancer (COADREAD)	colon adenocarcinoma	Colon			82	Ascending Colon	TCGA-A6-6653-F40812	TCGA-A6-6653		YES	Abnormal		NO	-29996			0	742				Scheduled Follow-up Submission	Complete Remission/Response	2013-03-01
TCGA-A6-6654-01			MSS			0	TCGA-A6-6654-01	726	0	days	COAD-READ			COADREAD CIMPL c10	COADREAD-like c7		miRNA cluster 5		TCGA-A6-6654	726	0	days	726	days	TCGA Colon and Rectal Cancer (COADREAD)	colon adenocarcinoma	Colon			65	Descending Colon	TCGA-A6-6654-F39973	TCGA-A6-6654	TCGA-A6-6654-01A	NO				-23953			0	726				Scheduled Follow-up Submission	Complete Remission/Response	2013-02-07
TCGA-A6-6780-01						0	TCGA-A6-6780-01	612	0	days	Kirc+			COADREAD CIMPL c10	squamous c3		miRNA cluster 8		TCGA-A6-6780	612	0	days	612	days	TCGA Colon and Rectal Cancer (COADREAD)	colon adenocarcinoma	Colon			74	[Discrepancy]	TCGA-A6-6780-F39386	TCGA-A6-6780	TCGA-A6-6780-01A	NO			NO	-27250			0	612			FPPP	Scheduled Follow-up Submission	Complete Remission/Response	2013-01-22
TCGA-A6-6781-01						0	TCGA-A6-6781-01	598	0	days	Quiet			COADREAD CIMPL c10	squamous c3		miRNA cluster 4		TCGA-A6-6781	598	0	days	598	days	TCGA Colon and Rectal Cancer (COADREAD)	colon adenocarcinoma	Colon			43	Transverse Colon	TCGA-A6-6781-F39602	TCGA-A6-6781		NO			YES	-15842			0	598			FPPP	Scheduled Follow-up Submission	Complete Remission/Response	2013-01-25
TCGA-A6-6782-01			MSS			0	TCGA-A6-6782-01	617	0	days	COAD-READ			COADREAD CIMPL c10	COADREAD-like c7		miRNA cluster 5		TCGA-A6-6782	617	0	days	617	days	TCGA Colon and Rectal Cancer (COADREAD)	colon adenocarcinoma	Colon			82	Transverse Colon	TCGA-A6-6782-F39391	TCGA-A6-6782	TCGA-A6-6782-01A	NO			NO	-30012			0	617				Scheduled Follow-up Submission	Complete Remission/Response	2013-01-22
TCGA-A6-A565-01			MSI-L			1	TCGA-A6-A565-01	494	1	days									TCGA-A6-A565	439	1	days	494	days	TCGA Colon and Rectal Cancer (COADREAD)	colon adenocarcinoma	Colon	YES	NO	34	Transverse Colon	TCGA-A6-A565-F42133	TCGA-A6-A565					YES	-12526		494	0			439		Additional New Tumor Event	Progressive Disease	2013-04-12
TCGA-A6-A566-01			MSI-L			1	TCGA-A6-A566-01	758	1	days									TCGA-A6-A566	257	1	days	758	days	TCGA Colon and Rectal Cancer (COADREAD)	colon adenocarcinoma	Colon	YES	YES	55	Descending Colon	TCGA-A6-A566-F42248	TCGA-A6-A566	TCGA-A6-A566-01A				NO	-20181	1827	758	0			257		Additional New Tumor Event	Progressive Disease	2013-04-15
TCGA-A6-A567-01			MSS			1	TCGA-A6-A567-01	1881	1	days									TCGA-A6-A567	1069	1	days	1881	days	TCGA Colon and Rectal Cancer (COADREAD)	colon adenocarcinoma	Colon	YES	NO	56	Sigmoid Colon	TCGA-A6-A567-F42414	TCGA-A6-A567	TCGA-A6-A567-01A				YES	-20493	2056	1881	0		1137	1069		Additional New Tumor Event	Progressive Disease	2013-04-18
TCGA-A6-A56B-01			MSS			1	TCGA-A6-A56B-01	1711	1	days									TCGA-A6-A56B	1678	1	days	1711	days	TCGA Colon and Rectal Cancer (COADREAD)	colon adenocarcinoma	Colon	NO	NO	57	Sigmoid Colon	TCGA-A6-A56B-F45684	TCGA-A6-A56B	TCGA-A6-A56B-01A	NO		15	YES	-20903	1497	1711	0	1595		1678		Additional New Tumor Event		2013-07-22
TCGA-A6-A5ZU-01			MSS			0	TCGA-A6-A5ZU-01	293	0	days									TCGA-A6-A5ZU	293	0	days	293	days	TCGA Colon and Rectal Cancer (COADREAD)	colon adenocarcinoma	Colon			59	Transverse Colon	TCGA-A6-A5ZU-F51209	TCGA-A6-A5ZU	TCGA-A6-A5ZU-01A	NO			NO	-21554	50		0	293				Scheduled Follow-up Submission	Complete Remission/Response	2013-11-13
TCGA-AA-3488-01			MSS			1	TCGA-AA-3488-01	153	1	days	COAD-READ			COADREAD non-CIMP c11		COADREAD-like c15	miRNA cluster 8		TCGA-AA-3488			days	153	days	TCGA Colon and Rectal Cancer (COADREAD)	colon adenocarcinoma	Colon			58	Sigmoid Colon		TCGA-AA-3488		NO				-21519		153	0							2010-05-18
TCGA-AA-3488-11			MSS			1	TCGA-AA-3488-11	153	1	days									TCGA-AA-3488			days	153	days	TCGA Colon and Rectal Cancer (COADREAD)	colon adenocarcinoma	Colon			58	Sigmoid Colon		TCGA-AA-3488	TCGA-AA-3488-11A	NO				-21519		153	0							2010-05-18
TCGA-AA-3489-01			MSS			1	TCGA-AA-3489-01	214	1	days	COAD-READ			COADREAD non-CIMP c11	COADREAD-like c7		miRNA cluster 5		TCGA-AA-3489			days	214	days	TCGA Colon and Rectal Cancer (COADREAD)	colon adenocarcinoma	Colon			75	Sigmoid Colon	TCGA-AA-3489-F37296	TCGA-AA-3489	TCGA-AA-3489-01A	NO				-27606		214	0	31				Scheduled Follow-up Submission		2012-12-01
TCGA-AA-3489-11			MSS			1	TCGA-AA-3489-11	214	1	days									TCGA-AA-3489			days	214	days	TCGA Colon and Rectal Cancer (COADREAD)	colon adenocarcinoma	Colon			75	Sigmoid Colon	TCGA-AA-3489-F37296	TCGA-AA-3489	TCGA-AA-3489-11A	NO				-27606		214	0	31				Scheduled Follow-up Submission		2012-12-01
TCGA-AA-3492-01			MSI-H			1	TCGA-AA-3492-01	92	1	days	Quiet	C7-COAD/READ		COADREAD CIMP c12	COADREAD-like c7	COADREAD-like c15	miRNA cluster 8		TCGA-AA-3492	92	0	days	92	days	TCGA Colon and Rectal Cancer (COADREAD)	colon adenocarcinoma	Colon			90	Ascending Colon	TCGA-AA-3492-F37295	TCGA-AA-3492	TCGA-AA-3492-01A	NO				-32871		92	0	0				Scheduled Follow-up Submission		2012-12-01
TCGA-AA-3492-11			MSI-H			1	TCGA-AA-3492-11	92	1	days		C7-COAD/READ							TCGA-AA-3492	92	0	days	92	days	TCGA Colon and Rectal Cancer (COADREAD)	colon adenocarcinoma	Colon			90	Ascending Colon	TCGA-AA-3492-F37295	TCGA-AA-3492	TCGA-AA-3492-11A	NO				-32871		92	0	0				Scheduled Follow-up Submission		2012-12-01
TCGA-AA-3494-01			MSS			0	TCGA-AA-3494-01	31	0	days	COAD-READ			COADREAD non-CIMP c11		COADREAD-like c15	miRNA cluster 8		TCGA-AA-3494			days	31	days	TCGA Colon and Rectal Cancer (COADREAD)	colon adenocarcinoma	Colon			55	Sigmoid Colon		TCGA-AA-3494		NO				-20089			0	31						2010-05-18
TCGA-AA-3494-11			MSS			0	TCGA-AA-3494-11	31	0	days									TCGA-AA-3494			days	31	days	TCGA Colon and Rectal Cancer (COADREAD)	colon adenocarcinoma	Colon			55	Sigmoid Colon		TCGA-AA-3494	TCGA-AA-3494-11A	NO				-20089			0	31						2010-05-18
TCGA-AA-3495-01			MSS			0	TCGA-AA-3495-01	1127	0	days	COAD-READ			COADREAD CIMPL c10		COADREAD-like c15	miRNA cluster 8		TCGA-AA-3495	1127	0	days	1127	days	TCGA Colon and Rectal Cancer (COADREAD)	colon adenocarcinoma	Colon			79	Hepatic Flexure	TCGA-AA-3495-F37274	TCGA-AA-3495		NO				-28886			0	1127				Scheduled Follow-up Submission	Complete Remission/Response	2012-12-01
TCGA-AA-3495-11			MSS			0	TCGA-AA-3495-11	1127	0	days									TCGA-AA-3495	1127	0	days	1127	days	TCGA Colon and Rectal Cancer (COADREAD)	colon adenocarcinoma	Colon			79	Hepatic Flexure	TCGA-AA-3495-F37274	TCGA-AA-3495	TCGA-AA-3495-11A	NO				-28886			0	1127				Scheduled Follow-up Submission	Complete Remission/Response	2012-12-01
TCGA-AA-3496-01			MSI-L			0	TCGA-AA-3496-01	31	0	days	COAD-READ			COADREAD CIMPL c10	COADREAD-like c7		miRNA cluster 8		TCGA-AA-3496			days	31	days	TCGA Colon and Rectal Cancer (COADREAD)	colon adenocarcinoma	Colon			83	Ascending Colon		TCGA-AA-3496		NO				-30438			0	31						2010-05-18
TCGA-AA-3496-11			MSI-L			0	TCGA-AA-3496-11	31	0	days									TCGA-AA-3496			days	31	days	TCGA Colon and Rectal Cancer (COADREAD)	colon adenocarcinoma	Colon			83	Ascending Colon		TCGA-AA-3496	TCGA-AA-3496-11A	NO				-30438			0	31						2010-05-18
TCGA-AA-3502-01			MSI-L			0	TCGA-AA-3502-01	1065	0	days	BRCA-LUAD+	C7-COAD/READ		COADREAD CIMPL c10	COADREAD-like c7	COADREAD-like c15	miRNA cluster 8		TCGA-AA-3502			days	1065	days	TCGA Colon and Rectal Cancer (COADREAD)	colon adenocarcinoma	Colon			73	Transverse Colon	TCGA-AA-3502-F37275	TCGA-AA-3502	TCGA-AA-3502-01A	NO				-26724			0	1065				Scheduled Follow-up Submission		2012-12-01
TCGA-AA-3502-11			MSI-L			0	TCGA-AA-3502-11	1065	0	days		C7-COAD/READ							TCGA-AA-3502			days	1065	days	TCGA Colon and Rectal Cancer (COADREAD)	colon adenocarcinoma	Colon			73	Transverse Colon	TCGA-AA-3502-F37275	TCGA-AA-3502	TCGA-AA-3502-11A	NO				-26724			0	1065				Scheduled Follow-up Submission		2012-12-01
TCGA-AA-3506-01			MSS			0	TCGA-AA-3506-01	1765	0	days	COAD-READ	C7-COAD/READ		COADREAD CIMPL c10	COADREAD-like c7	COADREAD-like c15	miRNA cluster 8		TCGA-AA-3506			days	1765	days	TCGA Colon and Rectal Cancer (COADREAD)	colon adenocarcinoma	Colon			77	Hepatic Flexure	TCGA-AA-3506-F37277	TCGA-AA-3506	TCGA-AA-3506-01A	NO				-28275			0	1765				Scheduled Follow-up Submission		2012-12-01
TCGA-AA-3506-11			MSS			0	TCGA-AA-3506-11	1765	0	days		C7-COAD/READ							TCGA-AA-3506			days	1765	days	TCGA Colon and Rectal Cancer (COADREAD)	colon adenocarcinoma	Colon			77	Hepatic Flexure	TCGA-AA-3506-F37277	TCGA-AA-3506	TCGA-AA-3506-11A	NO				-28275			0	1765				Scheduled Follow-up Submission		2012-12-01
TCGA-AA-3509-01			MSS			0	TCGA-AA-3509-01	1915	0	days	High			COADREAD non-CIMP c11		COADREAD-like c15	miRNA cluster 8		TCGA-AA-3509	1915	0	days	1915	days	TCGA Colon and Rectal Cancer (COADREAD)	colon adenocarcinoma	Colon			54	Sigmoid Colon	TCGA-AA-3509-F37280	TCGA-AA-3509	TCGA-AA-3509-01A	NO				-19786			0	1915				Scheduled Follow-up Submission	Complete Remission/Response	2012-12-01
TCGA-AA-3509-11			MSS			0	TCGA-AA-3509-11	1915	0	days									TCGA-AA-3509	1915	0	days	1915	days	TCGA Colon and Rectal Cancer (COADREAD)	colon adenocarcinoma	Colon			54	Sigmoid Colon	TCGA-AA-3509-F37280	TCGA-AA-3509	TCGA-AA-3509-11A	NO				-19786			0	1915				Scheduled Follow-up Submission	Complete Remission/Response	2012-12-01
TCGA-AA-3510-01			MSS			0	TCGA-AA-3510-01	1946	0	days	Kirc+			COADREAD CIMPL c10	COADREAD-like c7		miRNA cluster 8		TCGA-AA-3510	1946	0	days	1946	days	TCGA Colon and Rectal Cancer (COADREAD)	colon adenocarcinoma	Colon			70	Transverse Colon	TCGA-AA-3510-F37281	TCGA-AA-3510		NO				-25902			0	1946				Scheduled Follow-up Submission	Complete Remission/Response	2012-12-01
TCGA-AA-3510-11			MSS			0	TCGA-AA-3510-11	1946	0	days									TCGA-AA-3510	1946	0	days	1946	days	TCGA Colon and Rectal Cancer (COADREAD)	colon adenocarcinoma	Colon			70	Transverse Colon	TCGA-AA-3510-F37281	TCGA-AA-3510	TCGA-AA-3510-11A	NO				-25902			0	1946				Scheduled Follow-up Submission	Complete Remission/Response	2012-12-01
TCGA-AA-3511-01			MSS			0	TCGA-AA-3511-01	212	0	days	COAD-READ			COADREAD CIMPL c10	COADREAD-like c7		miRNA cluster 8		TCGA-AA-3511	59	1	days	212	days	TCGA Colon and Rectal Cancer (COADREAD)	colon adenocarcinoma	Colon			64	Sigmoid Colon	TCGA-AA-3511-F37282	TCGA-AA-3511		NO				-23407			0	212		59		Scheduled Follow-up Submission	Complete Remission/Response	2012-12-01
TCGA-AA-3511-11			MSS			0	TCGA-AA-3511-11	212	0	days									TCGA-AA-3511	59	1	days	212	days	TCGA Colon and Rectal Cancer (COADREAD)	colon adenocarcinoma	Colon			64	Sigmoid Colon	TCGA-AA-3511-F37282	TCGA-AA-3511	TCGA-AA-3511-11A	NO				-23407			0	212		59		Scheduled Follow-up Submission	Complete Remission/Response	2012-12-01
TCGA-AA-3514-01	0	Colon	MSS	Cluster3	MSS	0	TCGA-AA-3514-01	31	0	days	Kirc+	C7-COAD/READ	cluster 3	COADREAD CIMPL c10	COADREAD-like c7	COADREAD-like c15	miRNA cluster 8	mutation c1uster 9	TCGA-AA-3514			days	31	days	TCGA Colon and Rectal Cancer (COADREAD)	colon adenocarcinoma	Colon			81	Ascending Colon	TCGA-AA-3514-F37285	TCGA-AA-3514		NO				-29738			0	31				Scheduled Follow-up Submission		2012-12-01
TCGA-AA-3514-11	0	Colon	MSS	Cluster3	MSS	0	TCGA-AA-3514-11	31	0	days		C7-COAD/READ						mutation c1uster 9	TCGA-AA-3514			days	31	days	TCGA Colon and Rectal Cancer (COADREAD)	colon adenocarcinoma	Colon			81	Ascending Colon	TCGA-AA-3514-F37285	TCGA-AA-3514	TCGA-AA-3514-11A	NO				-29738			0	31				Scheduled Follow-up Submission		2012-12-01
TCGA-AA-3516-01	1	Colon	MSI-H	CIMP.H	MSI-H	1	TCGA-AA-3516-01	396	1	days	Kirc+	C7-COAD/READ	cluster 1	COADREAD CIMP c12		COADREAD-like c15	miRNA cluster 8	mutation cluster 1	TCGA-AA-3516			days	396	days	TCGA Colon and Rectal Cancer (COADREAD)	colon adenocarcinoma	Colon			74	Ascending Colon	TCGA-AA-3516-F37287	TCGA-AA-3516		NO				-27303		396	0	0				Scheduled Follow-up Submission		2012-12-01
TCGA-AA-3516-11	1	Colon	MSI-H	CIMP.H	MSI-H	1	TCGA-AA-3516-11	396	1	days		C7-COAD/READ						mutation cluster 1	TCGA-AA-3516			days	396	days	TCGA Colon and Rectal Cancer (COADREAD)	colon adenocarcinoma	Colon			74	Ascending Colon	TCGA-AA-3516-F37287	TCGA-AA-3516	TCGA-AA-3516-11A	NO				-27303		396	0	0				Scheduled Follow-up Submission		2012-12-01
TCGA-AA-3517-01	0	Colon	MSI-L	Cluster4	MSI-L	0	TCGA-AA-3517-01	1186	0	days	COAD-READ	C7-COAD/READ	cluster 4	COADREAD non-CIMP c11	COADREAD-like c7	COADREAD-like c15	miRNA cluster 8	mutation cluster 5	TCGA-AA-3517	821	1	days	1186	days	TCGA Colon and Rectal Cancer (COADREAD)	colon adenocarcinoma	Colon			60	Splenic Flexure	TCGA-AA-3517-F37289	TCGA-AA-3517		NO				-22099			0	1186		821		Scheduled Follow-up Submission	Complete Remission/Response	2012-12-01
TCGA-AA-3517-11	0	Colon	MSI-L	Cluster4	MSI-L	0	TCGA-AA-3517-11	1186	0	days		C7-COAD/READ						mutation cluster 5	TCGA-AA-3517	821	1	days	1186	days	TCGA Colon and Rectal Cancer (COADREAD)	colon adenocarcinoma	Colon			60	Splenic Flexure	TCGA-AA-3517-F37289	TCGA-AA-3517	TCGA-AA-3517-11A	NO				-22099			0	1186		821		Scheduled Follow-up Submission	Complete Remission/Response	2012-12-01
TCGA-AA-3518-01	1	Colon	MSI-H	CIMP.H	MSI-H	0	TCGA-AA-3518-01	31	0	days	Kirc+	C7-COAD/READ	cluster 1	COADREAD CIMP c12		COADREAD-like c15	miRNA cluster 8	mutation cluster 6	TCGA-AA-3518			days	31	days	TCGA Colon and Rectal Cancer (COADREAD)	colon adenocarcinoma	Colon			81	Cecum		TCGA-AA-3518		NO				-29769			0	31						2010-05-18
TCGA-AA-3518-11	1	Colon	MSI-H	CIMP.H	MSI-H	0	TCGA-AA-3518-11	31	0	days		C7-COAD/READ						mutation cluster 6	TCGA-AA-3518			days	31	days	TCGA Colon and Rectal Cancer (COADREAD)	colon adenocarcinoma	Colon			81	Cecum		TCGA-AA-3518	TCGA-AA-3518-11A	NO				-29769			0	31						2010-05-18
TCGA-AA-3519-01	0	Colon	MSS	Cluster3	MSS	0	TCGA-AA-3519-01	276	0	days	COAD-READ	C7-COAD/READ	cluster 3	COADREAD CIMPL c10	COADREAD-like c7	COADREAD-like c15	miRNA cluster 8	mutation cluster 5	TCGA-AA-3519	276	0	days	276	days	TCGA Colon and Rectal Cancer (COADREAD)	colon adenocarcinoma	Colon			63	Sigmoid Colon	TCGA-AA-3519-F37293	TCGA-AA-3519		NO				-23131			0	276				Scheduled Follow-up Submission	Complete Remission/Response	2012-12-01
TCGA-AA-3519-11	0	Colon	MSS	Cluster3	MSS	0	TCGA-AA-3519-11	276	0	days		C7-COAD/READ						mutation cluster 5	TCGA-AA-3519	276	0	days	276	days	TCGA Colon and Rectal Cancer (COADREAD)	colon adenocarcinoma	Colon			63	Sigmoid Colon	TCGA-AA-3519-F37293	TCGA-AA-3519	TCGA-AA-3519-11A	NO				-23131			0	276				Scheduled Follow-up Submission	Complete Remission/Response	2012-12-01
TCGA-AA-3520-01	0	Colon	MSI-L	Cluster3	MSI-L	0	TCGA-AA-3520-01	731	0	days	Kirc+	C7-COAD/READ	cluster 3	COADREAD non-CIMP c11	COADREAD-like c7	COADREAD-like c15	miRNA cluster 8	mutation cluster 2	TCGA-AA-3520			days	731	days	TCGA Colon and Rectal Cancer (COADREAD)	colon adenocarcinoma	Colon			86	Ascending Colon	TCGA-AA-3520-F37299	TCGA-AA-3520		NO				-31531			0	731				Scheduled Follow-up Submission		2012-12-01
TCGA-AA-3520-11	0	Colon	MSI-L	Cluster3	MSI-L	0	TCGA-AA-3520-11	731	0	days		C7-COAD/READ						mutation cluster 2	TCGA-AA-3520			days	731	days	TCGA Colon and Rectal Cancer (COADREAD)	colon adenocarcinoma	Colon			86	Ascending Colon	TCGA-AA-3520-F37299	TCGA-AA-3520	TCGA-AA-3520-11A	NO				-31531			0	731				Scheduled Follow-up Submission		2012-12-01
TCGA-AA-3521-01	0	Colon	MSS	Cluster3	MSS		TCGA-AA-3521-01			days	High	C7-COAD/READ	cluster 3	COADREAD non-CIMP c11	COADREAD-like c7	COADREAD-like c15	miRNA cluster 8	mutation cluster 12	TCGA-AA-3521			days		days	TCGA Colon and Rectal Cancer (COADREAD)	colon adenocarcinoma	Colon			87	Sigmoid Colon		TCGA-AA-3521		NO				-31805			0	[Discrepancy]						2010-05-18
TCGA-AA-3521-11	0	Colon	MSS	Cluster3	MSS		TCGA-AA-3521-11			days		C7-COAD/READ						mutation cluster 12	TCGA-AA-3521			days		days	TCGA Colon and Rectal Cancer (COADREAD)	colon adenocarcinoma	Colon			87	Sigmoid Colon		TCGA-AA-3521	TCGA-AA-3521-11A	NO				-31805			0	[Discrepancy]						2010-05-18
TCGA-AA-3522-01	0	Colon	MSS	CIMP.L	MSS	0	TCGA-AA-3522-01	1127	0	days	Squamous	C7-COAD/READ	cluster 2	COADREAD CIMPL c10	COADREAD-like c7	COADREAD-like c15	miRNA cluster 8	mutation cluster 12	TCGA-AA-3522	1127	0	days	1127	days	TCGA Colon and Rectal Cancer (COADREAD)	colon adenocarcinoma	Colon			67	Ascending Colon	TCGA-AA-3522-F37302	TCGA-AA-3522		NO				-24653			0	1127				Scheduled Follow-up Submission	Complete Remission/Response	2012-12-01
TCGA-AA-3522-11	0	Colon	MSS	CIMP.L	MSS	0	TCGA-AA-3522-11	1127	0	days		C7-COAD/READ						mutation cluster 12	TCGA-AA-3522	1127	0	days	1127	days	TCGA Colon and Rectal Cancer (COADREAD)	colon adenocarcinoma	Colon			67	Ascending Colon	TCGA-AA-3522-F37302	TCGA-AA-3522	TCGA-AA-3522-11A	NO				-24653			0	1127				Scheduled Follow-up Submission	Complete Remission/Response	2012-12-01
TCGA-AA-3524-01	0	Colon	MSS	Cluster4	MSS	0	TCGA-AA-3524-01	1096	0	days	COAD-READ	C7-COAD/READ	cluster 4	COADREAD non-CIMP c11		COADREAD-like c15	miRNA cluster 8	mutation cluster 5	TCGA-AA-3524	1096	0	days	1096	days	TCGA Colon and Rectal Cancer (COADREAD)	colon adenocarcinoma	Colon			85	Sigmoid Colon	TCGA-AA-3524-F37304	TCGA-AA-3524		NO				-31197			0	1096				Scheduled Follow-up Submission	Complete Remission/Response	2012-12-01
TCGA-AA-3524-11	0	Colon	MSS	Cluster4	MSS	0	TCGA-AA-3524-11	1096	0	days		C7-COAD/READ						mutation cluster 5	TCGA-AA-3524	1096	0	days	1096	days	TCGA Colon and Rectal Cancer (COADREAD)	colon adenocarcinoma	Colon			85	Sigmoid Colon	TCGA-AA-3524-F37304	TCGA-AA-3524	TCGA-AA-3524-11A	NO				-31197			0	1096				Scheduled Follow-up Submission	Complete Remission/Response	2012-12-01
TCGA-AA-3525-01	1	Colon	MSI-H	CIMP.H	MSI-H	0	TCGA-AA-3525-01	245	0	days	Quiet	C7-COAD/READ	cluster 1	COADREAD CIMP c12	COADREAD-like c7	COADREAD-like c15	miRNA cluster 8	mutation cluster 7	TCGA-AA-3525	245	0	days	245	days	TCGA Colon and Rectal Cancer (COADREAD)	colon adenocarcinoma	Colon			90	Hepatic Flexure	TCGA-AA-3525-F37306	TCGA-AA-3525		NO				-32871			0	245				Scheduled Follow-up Submission	Partial Remission/Response	2012-12-01
TCGA-AA-3525-11	1	Colon	MSI-H	CIMP.H	MSI-H	0	TCGA-AA-3525-11	245	0	days		C7-COAD/READ						mutation cluster 7	TCGA-AA-3525	245	0	days	245	days	TCGA Colon and Rectal Cancer (COADREAD)	colon adenocarcinoma	Colon			90	Hepatic Flexure	TCGA-AA-3525-F37306	TCGA-AA-3525	TCGA-AA-3525-11A	NO				-32871			0	245				Scheduled Follow-up Submission	Partial Remission/Response	2012-12-01
TCGA-AA-3526-01	0	Colon	MSI-L	Cluster3	MSI-L	0	TCGA-AA-3526-01	580	0	days	COAD-READ		cluster 3	COADREAD non-CIMP c11			miRNA cluster 8	mutation cluster 5	TCGA-AA-3526	580	0	days	580	days	TCGA Colon and Rectal Cancer (COADREAD)	colon adenocarcinoma	Colon			57	Sigmoid Colon	TCGA-AA-3526-F37308	TCGA-AA-3526	TCGA-AA-3526-01A	NO				-21123			0	580				Scheduled Follow-up Submission	Complete Remission/Response	2012-12-01
TCGA-AA-3526-11	0	Colon	MSI-L	Cluster3	MSI-L	0	TCGA-AA-3526-11	580	0	days								mutation cluster 5	TCGA-AA-3526	580	0	days	580	days	TCGA Colon and Rectal Cancer (COADREAD)	colon adenocarcinoma	Colon			57	Sigmoid Colon	TCGA-AA-3526-F37308	TCGA-AA-3526	TCGA-AA-3526-11A	NO				-21123			0	580				Scheduled Follow-up Submission	Complete Remission/Response	2012-12-01
TCGA-AA-3527-01	0	Colon	MSS	CIMP.L	MSS		TCGA-AA-3527-01			days	Kirc+	C7-COAD/READ	cluster 2	COADREAD CIMPL c10		COADREAD-like c15	miRNA cluster 8	mutation cluster 7	TCGA-AA-3527			days		days	TCGA Colon and Rectal Cancer (COADREAD)	colon adenocarcinoma	Colon			90	Cecum		TCGA-AA-3527		NO				-32871			0	0						2010-05-18
TCGA-AA-3527-11	0	Colon	MSS	CIMP.L	MSS		TCGA-AA-3527-11			days		C7-COAD/READ						mutation cluster 7	TCGA-AA-3527			days		days	TCGA Colon and Rectal Cancer (COADREAD)	colon adenocarcinoma	Colon			90	Cecum		TCGA-AA-3527	TCGA-AA-3527-11A	NO				-32871			0	0						2010-05-18
TCGA-AA-3529-01	0	Colon	MSI-L	Cluster4	MSI-L	1	TCGA-AA-3529-01	0	1	days	COAD-READ	C7-COAD/READ	cluster 4	COADREAD non-CIMP c11	COADREAD-like c7	COADREAD-like c15	miRNA cluster 8	mutation c1uster 9	TCGA-AA-3529			days	0	days	TCGA Colon and Rectal Cancer (COADREAD)	colon adenocarcinoma	Colon			78	Sigmoid Colon		TCGA-AA-3529		NO				-28609		0	0							2010-05-18
TCGA-AA-3529-11	0	Colon	MSI-L	Cluster4	MSI-L	1	TCGA-AA-3529-11	0	1	days		C7-COAD/READ						mutation c1uster 9	TCGA-AA-3529			days	0	days	TCGA Colon and Rectal Cancer (COADREAD)	colon adenocarcinoma	Colon			78	Sigmoid Colon		TCGA-AA-3529	TCGA-AA-3529-11A	NO				-28609		0	0							2010-05-18
TCGA-AA-3530-01	0	Colon	MSS	Cluster4	MSS	0	TCGA-AA-3530-01	580	0	days	Kirc+	C7-COAD/READ	cluster 4	COADREAD non-CIMP c11	COADREAD-like c7	COADREAD-like c15	miRNA cluster 8	mutation cluster 12	TCGA-AA-3530	580	0	days	580	days	TCGA Colon and Rectal Cancer (COADREAD)	colon adenocarcinoma	Colon			80	Cecum	TCGA-AA-3530-F37312	TCGA-AA-3530		NO				-29402			0	580				Scheduled Follow-up Submission	Complete Remission/Response	2012-12-01
TCGA-AA-3531-01	0	Colon	MSI-L	Cluster4	MSI-L	0	TCGA-AA-3531-01	1035	0	days	COAD-READ	C7-COAD/READ	cluster 4	COADREAD non-CIMP c11	COADREAD-like c7	COADREAD-like c15	miRNA cluster 8	mutation cluster 2	TCGA-AA-3531	1035	0	days	1035	days	TCGA Colon and Rectal Cancer (COADREAD)	colon adenocarcinoma	Colon			75	Sigmoid Colon	TCGA-AA-3531-F37315	TCGA-AA-3531		NO				-27514			0	1035				Scheduled Follow-up Submission	Complete Remission/Response	2012-12-01
TCGA-AA-3531-11	0	Colon	MSI-L	Cluster4	MSI-L	0	TCGA-AA-3531-11	1035	0	days		C7-COAD/READ						mutation cluster 2	TCGA-AA-3531	1035	0	days	1035	days	TCGA Colon and Rectal Cancer (COADREAD)	colon adenocarcinoma	Colon			75	Sigmoid Colon	TCGA-AA-3531-F37315	TCGA-AA-3531	TCGA-AA-3531-11A	NO				-27514			0	1035				Scheduled Follow-up Submission	Complete Remission/Response	2012-12-01
TCGA-AA-3532-01	0	Colon	MSS	Cluster4	MSS	0	TCGA-AA-3532-01	882	0	days	COAD-READ	C7-COAD/READ	cluster 4	COADREAD non-CIMP c11	squamous c3	COADREAD-like c15	miRNA cluster 8	mutation cluster 1	TCGA-AA-3532			days	882	days	TCGA Colon and Rectal Cancer (COADREAD)	colon adenocarcinoma	Colon			63	Sigmoid Colon	TCGA-AA-3532-F37317	TCGA-AA-3532		NO				-23133			0	882				Scheduled Follow-up Submission		2012-12-01
TCGA-AA-3532-11	0	Colon	MSS	Cluster4	MSS	0	TCGA-AA-3532-11	882	0	days		C7-COAD/READ						mutation cluster 1	TCGA-AA-3532			days	882	days	TCGA Colon and Rectal Cancer (COADREAD)	colon adenocarcinoma	Colon			63	Sigmoid Colon	TCGA-AA-3532-F37317	TCGA-AA-3532	TCGA-AA-3532-11A	NO				-23133			0	882				Scheduled Follow-up Submission		2012-12-01
TCGA-AA-3534-01	0	Colon	MSS	Cluster3	MSS	0	TCGA-AA-3534-01	882	0	days	Kirc+	C7-COAD/READ	cluster 3	COADREAD CIMPL c10	COADREAD-like c7	COADREAD-like c15	miRNA cluster 8	mutation c1uster 9	TCGA-AA-3534	882	0	days	882	days	TCGA Colon and Rectal Cancer (COADREAD)	colon adenocarcinoma	Colon			78	Ascending Colon	TCGA-AA-3534-F37319	TCGA-AA-3534		NO				-28489			0	882				Scheduled Follow-up Submission	Complete Remission/Response	2012-12-01
TCGA-AA-3534-11	0	Colon	MSS	Cluster3	MSS	0	TCGA-AA-3534-11	882	0	days		C7-COAD/READ						mutation c1uster 9	TCGA-AA-3534	882	0	days	882	days	TCGA Colon and Rectal Cancer (COADREAD)	colon adenocarcinoma	Colon			78	Ascending Colon	TCGA-AA-3534-F37319	TCGA-AA-3534	TCGA-AA-3534-11A	NO				-28489			0	882				Scheduled Follow-up Submission	Complete Remission/Response	2012-12-01
TCGA-AA-3538-01	0	Colon	MSS	Cluster4	MSS	0	TCGA-AA-3538-01	791	0	days	COAD-READ	C7-COAD/READ	cluster 4	COADREAD non-CIMP c11		COADREAD-like c15	miRNA cluster 8	mutation c1uster 9	TCGA-AA-3538	791	0	days	791	days	TCGA Colon and Rectal Cancer (COADREAD)	colon adenocarcinoma	Colon			54	Descending Colon	TCGA-AA-3538-F37321	TCGA-AA-3538		NO				-19752			0	791				Scheduled Follow-up Submission	Complete Remission/Response	2012-12-01
TCGA-AA-3542-01	0	Colon	MSS	Cluster4	MSS	0	TCGA-AA-3542-01	395	0	days	COAD-READ	C7-COAD/READ	cluster 4	COADREAD non-CIMP c11		COADREAD-like c15	miRNA cluster 8	mutation cluster 8	TCGA-AA-3542	395	0	days	395	days	TCGA Colon and Rectal Cancer (COADREAD)	colon adenocarcinoma	Colon			69	Sigmoid Colon	TCGA-AA-3542-F37322	TCGA-AA-3542		NO				-25324			0	395				Scheduled Follow-up Submission	Complete Remission/Response	2012-12-01
TCGA-AA-3543-01	1	Colon	MSI-H	CIMP.H	MSI-H	0	TCGA-AA-3543-01	30	0	days	Kirc+	C7-COAD/READ	cluster 1	COADREAD CIMP c12		COADREAD-like c15	miRNA cluster 8	mutation cluster 14	TCGA-AA-3543			days	30	days	TCGA Colon and Rectal Cancer (COADREAD)	colon adenocarcinoma	Colon			84	Cecum	TCGA-AA-3543-F37502	TCGA-AA-3543		NO				-30772			0	30				Scheduled Follow-up Submission		2012-12-03
TCGA-AA-3544-01	0	Colon	MSS	Cluster3	MSS	0	TCGA-AA-3544-01	426	0	days	COAD-READ	C7-COAD/READ	cluster 3	COADREAD CIMPL c10		COADREAD-like c15	miRNA cluster 8	mutation c1uster 9	TCGA-AA-3544	426	0	days	426	days	TCGA Colon and Rectal Cancer (COADREAD)	colon adenocarcinoma	Colon			68	Sigmoid Colon	TCGA-AA-3544-F37505	TCGA-AA-3544		NO				-24959			0	426				Scheduled Follow-up Submission	Complete Remission/Response	2012-12-03
TCGA-AA-3548-01	0	Colon	MSS	Cluster3	MSS	0	TCGA-AA-3548-01	1034	0	days	Kirc+	C7-COAD/READ	cluster 3	COADREAD CIMPL c10	COADREAD-like c7	COADREAD-like c15	miRNA cluster 8	mutation cluster 12	TCGA-AA-3548	1034	0	days	1034	days	TCGA Colon and Rectal Cancer (COADREAD)	colon adenocarcinoma	Colon			71	Cecum	TCGA-AA-3548-F37506	TCGA-AA-3548		NO				-26175			0	1034				Scheduled Follow-up Submission	Complete Remission/Response	2012-12-03
TCGA-AA-3549-01	0	Colon	MSS	CIMP.L	MSS	0	TCGA-AA-3549-01	639	0	days	COAD-READ	C7-COAD/READ	cluster 2	COADREAD CIMPL c10		COADREAD-like c15	miRNA cluster 8	mutation cluster 5	TCGA-AA-3549	639	0	days	639	days	TCGA Colon and Rectal Cancer (COADREAD)	colon adenocarcinoma	Colon			69	Cecum	TCGA-AA-3549-F37507	TCGA-AA-3549		NO				-25415			0	639				Scheduled Follow-up Submission	Complete Remission/Response	2012-12-03
TCGA-AA-3552-01	0	Colon	MSS	Cluster3	MSS	1	TCGA-AA-3552-01	396	1	days	COAD-READ	C7-COAD/READ	cluster 3	COADREAD CIMPL c10	COADREAD-like c7	COADREAD-like c15	miRNA cluster 8	mutation cluster 3	TCGA-AA-3552	122	1	days	396	days	TCGA Colon and Rectal Cancer (COADREAD)	colon adenocarcinoma	Colon			85	Cecum	TCGA-AA-3552-F37508	TCGA-AA-3552		NO				-31290		396	0	0		122		Scheduled Follow-up Submission	Complete Remission/Response	2012-12-03
TCGA-AA-3553-01	0	Colon	MSI-L	Cluster4	MSI-L	0	TCGA-AA-3553-01	730	0	days	COAD-READ	C7-COAD/READ	cluster 4	COADREAD non-CIMP c11	COADREAD-like c7	COADREAD-like c15	miRNA cluster 8	mutation cluster 5	TCGA-AA-3553	730	0	days	730	days	TCGA Colon and Rectal Cancer (COADREAD)	colon adenocarcinoma	Colon			61	Sigmoid Colon	TCGA-AA-3553-F37509	TCGA-AA-3553		NO				-22524			0	730				Scheduled Follow-up Submission	Complete Remission/Response	2012-12-03
TCGA-AA-3554-01	0	Colon	MSI-H	Cluster4	MSI-H	0	TCGA-AA-3554-01	546	0	days	Quiet	C7-COAD/READ	cluster 4	COADREAD non-CIMP c11	squamous c3	COADREAD-like c15	miRNA cluster 8	mutation cluster 1	TCGA-AA-3554	546	0	days	546	days	TCGA Colon and Rectal Cancer (COADREAD)	colon adenocarcinoma	Colon			62	Ascending Colon	TCGA-AA-3554-F37510	TCGA-AA-3554		NO				-22799			0	546				Scheduled Follow-up Submission	Complete Remission/Response	2012-12-03
TCGA-AA-3555-01	0	Colon	MSS	CIMP.L	MSS	0	TCGA-AA-3555-01	911	0	days	Quiet	C7-COAD/READ	cluster 2	COADREAD CIMPL c10	squamous c3	COADREAD-like c15	miRNA cluster 8	mutation cluster 1	TCGA-AA-3555	91	1	days	911	days	TCGA Colon and Rectal Cancer (COADREAD)	colon adenocarcinoma	Colon			81	Hepatic Flexure	TCGA-AA-3555-F37511	TCGA-AA-3555		NO				-29617			0	911		91		Scheduled Follow-up Submission	Complete Remission/Response	2012-12-03
TCGA-AA-3556-01	0	Colon	MSS	CIMP.L	MSS	0	TCGA-AA-3556-01	700	0	days	COAD-READ	C7-COAD/READ	cluster 2	COADREAD CIMPL c10		COADREAD-like c15	miRNA cluster 8	mutation cluster 2	TCGA-AA-3556			days	700	days	TCGA Colon and Rectal Cancer (COADREAD)	colon adenocarcinoma	Colon			78	Sigmoid Colon	TCGA-AA-3556-F37512	TCGA-AA-3556		NO				-28704			0	700				Scheduled Follow-up Submission		2012-12-03
TCGA-AA-3558-01	0	Colon	MSS	CIMP.L	MSS	0	TCGA-AA-3558-01	638	0	days	COAD-READ	C7-COAD/READ	cluster 2	COADREAD CIMPL c10	COADREAD-like c7		miRNA cluster 8	mutation cluster 2	TCGA-AA-3558	92	1	days	638	days	TCGA Colon and Rectal Cancer (COADREAD)	colon adenocarcinoma	Colon			70	Sigmoid Colon	TCGA-AA-3558-F37513	TCGA-AA-3558		NO				-25752			0	638		92		Scheduled Follow-up Submission	Complete Remission/Response	2012-12-03
TCGA-AA-3560-01	0	Colon	MSS	Cluster3	MSS	0	TCGA-AA-3560-01	608	0	days	COAD-READ	C7-COAD/READ	cluster 3	COADREAD CIMPL c10	COADREAD-like c7	COADREAD-like c15	miRNA cluster 8	mutation cluster 2	TCGA-AA-3560	608	0	days	608	days	TCGA Colon and Rectal Cancer (COADREAD)	colon adenocarcinoma	Colon			72	Sigmoid Colon	TCGA-AA-3560-F37514	TCGA-AA-3560		NO				-26359			0	608				Scheduled Follow-up Submission	Complete Remission/Response	2012-12-03
TCGA-AA-3561-01	0	Colon	MSS	Cluster3	MSS	0	TCGA-AA-3561-01	424	0	days	Iq	C7-COAD/READ	cluster 3	COADREAD non-CIMP c11	COADREAD-like c7	COADREAD-like c15	miRNA cluster 8	mutation cluster 2	TCGA-AA-3561	424	0	days	424	days	TCGA Colon and Rectal Cancer (COADREAD)	colon adenocarcinoma	Colon			72	Ascending Colon	TCGA-AA-3561-F37515	TCGA-AA-3561		NO				-26420			0	424				Scheduled Follow-up Submission	Complete Remission/Response	2012-12-03
TCGA-AA-3562-01	0	Colon	MSS	Cluster3	MSS	0	TCGA-AA-3562-01	608	0	days	COAD-READ	C7-COAD/READ	cluster 3	COADREAD non-CIMP c11	COADREAD-like c7	COADREAD-like c15	miRNA cluster 8	mutation cluster 5	TCGA-AA-3562			days	608	days	TCGA Colon and Rectal Cancer (COADREAD)	colon adenocarcinoma	Colon			82	Descending Colon	TCGA-AA-3562-F37516	TCGA-AA-3562		NO				-30254			0	608				Scheduled Follow-up Submission		2012-12-03
TCGA-AA-3655-01			MSS			0	TCGA-AA-3655-01	1856	0	days	Kirc+			COADREAD CIMPL c10	COADREAD-like c7		miRNA cluster 8		TCGA-AA-3655	1856	0	days	1856	days	TCGA Colon and Rectal Cancer (COADREAD)	colon adenocarcinoma	Colon			68	Sigmoid Colon	TCGA-AA-3655-F37517	TCGA-AA-3655	TCGA-AA-3655-01A	NO				-24896			0	1856				Scheduled Follow-up Submission	Complete Remission/Response	2012-12-03
TCGA-AA-3655-11			MSS			0	TCGA-AA-3655-11	1856	0	days									TCGA-AA-3655	1856	0	days	1856	days	TCGA Colon and Rectal Cancer (COADREAD)	colon adenocarcinoma	Colon			68	Sigmoid Colon	TCGA-AA-3655-F37517	TCGA-AA-3655	TCGA-AA-3655-11A	NO				-24896			0	1856				Scheduled Follow-up Submission	Complete Remission/Response	2012-12-03
TCGA-AA-3660-01			MSS			0	TCGA-AA-3660-01	2375	0	days	COAD-READ			COADREAD CIMPL c10			miRNA cluster 8		TCGA-AA-3660	2375	0	days	2375	days	TCGA Colon and Rectal Cancer (COADREAD)	colon adenocarcinoma	Colon			51	Sigmoid Colon	TCGA-AA-3660-F37518	TCGA-AA-3660	TCGA-AA-3660-01A	NO				-18932			0	2375				Scheduled Follow-up Submission	Complete Remission/Response	2012-12-03
TCGA-AA-3660-11			MSS			0	TCGA-AA-3660-11	2375	0	days									TCGA-AA-3660	2375	0	days	2375	days	TCGA Colon and Rectal Cancer (COADREAD)	colon adenocarcinoma	Colon			51	Sigmoid Colon	TCGA-AA-3660-F37518	TCGA-AA-3660	TCGA-AA-3660-11A	NO				-18932			0	2375				Scheduled Follow-up Submission	Complete Remission/Response	2012-12-03
TCGA-AA-3662-01			MSS			0	TCGA-AA-3662-01	184	0	days	BRCA-LUAD+			COADREAD CIMPL c10			miRNA cluster 8		TCGA-AA-3662	184	0	days	184	days	TCGA Colon and Rectal Cancer (COADREAD)	colon adenocarcinoma	Colon			80	Sigmoid Colon	TCGA-AA-3662-F37519	TCGA-AA-3662	TCGA-AA-3662-01A	NO				-29554			0	184				Scheduled Follow-up Submission	Partial Remission/Response	2012-12-03
TCGA-AA-3662-11			MSS			0	TCGA-AA-3662-11	184	0	days									TCGA-AA-3662	184	0	days	184	days	TCGA Colon and Rectal Cancer (COADREAD)	colon adenocarcinoma	Colon			80	Sigmoid Colon	TCGA-AA-3662-F37519	TCGA-AA-3662	TCGA-AA-3662-11A	NO				-29554			0	184				Scheduled Follow-up Submission	Partial Remission/Response	2012-12-03
TCGA-AA-3663-01			MSI-H			0	TCGA-AA-3663-01	212	0	days	Kirc+			COADREAD CIMPL c10			miRNA cluster 8		TCGA-AA-3663	212	0	days	212	days	TCGA Colon and Rectal Cancer (COADREAD)	colon adenocarcinoma	Colon			42	Cecum	TCGA-AA-3663-F37520	TCGA-AA-3663	TCGA-AA-3663-01A	NO				-15675			0	212				Scheduled Follow-up Submission	Complete Remission/Response	2012-12-03
TCGA-AA-3663-11			MSI-H			0	TCGA-AA-3663-11	212	0	days									TCGA-AA-3663	212	0	days	212	days	TCGA Colon and Rectal Cancer (COADREAD)	colon adenocarcinoma	Colon			42	Cecum	TCGA-AA-3663-F37520	TCGA-AA-3663	TCGA-AA-3663-11A	NO				-15675			0	212				Scheduled Follow-up Submission	Complete Remission/Response	2012-12-03
TCGA-AA-3664-01	0	Colon	MSS	CIMP.H	MSS	0	TCGA-AA-3664-01	1643	0	days	High	C7-COAD/READ	cluster 1	COADREAD CIMP c12	COADREAD-like c7	COADREAD-like c15	miRNA cluster 8	mutation cluster 1	TCGA-AA-3664			days	1643	days	TCGA Colon and Rectal Cancer (COADREAD)	colon adenocarcinoma	Colon			74	Cecum	TCGA-AA-3664-F37521	TCGA-AA-3664		NO				-27363			0	1643				Scheduled Follow-up Submission		2012-12-03
TCGA-AA-3666-01	0	Colon	MSS	Cluster4	MSS	1	TCGA-AA-3666-01	61	1	days	COAD-READ	C7-COAD/READ	cluster 4	COADREAD non-CIMP c11		COADREAD-like c15	miRNA cluster 8	mutation cluster 5	TCGA-AA-3666			days	61	days	TCGA Colon and Rectal Cancer (COADREAD)	colon adenocarcinoma	Colon			68	Cecum		TCGA-AA-3666		NO				-25020		61	0							2010-05-18
TCGA-AA-3667-01	0	Colon	MSI-L	Cluster4	MSI-L	0	TCGA-AA-3667-01	426	0	days	COAD-READ	C7-COAD/READ	cluster 4	COADREAD non-CIMP c11		COADREAD-like c15	miRNA cluster 8	mutation cluster 5	TCGA-AA-3667	426	0	days	426	days	TCGA Colon and Rectal Cancer (COADREAD)	colon adenocarcinoma	Colon			36	Sigmoid Colon	TCGA-AA-3667-F37522	TCGA-AA-3667		NO				-13302			0	426				Scheduled Follow-up Submission	Complete Remission/Response	2012-12-03
TCGA-AA-3672-01	1	Colon	MSI-H	CIMP.H	MSI-H	0	TCGA-AA-3672-01	28	0	days	Kirc+	C7-COAD/READ	cluster 1	COADREAD CIMP c12	squamous c3	COADREAD-like c15	miRNA cluster 8	mutation cluster 11	TCGA-AA-3672			days	28	days	TCGA Colon and Rectal Cancer (COADREAD)	colon adenocarcinoma	Colon			90	Transverse Colon	TCGA-AA-3672-F37523	TCGA-AA-3672		NO				-32873			0	28				Scheduled Follow-up Submission		2012-12-03
TCGA-AA-3673-01	0	Colon	MSS	CIMP.L	MSS	0	TCGA-AA-3673-01	1522	0	days	COAD-READ	C7-COAD/READ	cluster 2	COADREAD CIMPL c10		COADREAD-like c15	miRNA cluster 8	mutation cluster 1	TCGA-AA-3673	1522	0	days	1522	days	TCGA Colon and Rectal Cancer (COADREAD)	colon adenocarcinoma	Colon			53	Transverse Colon	TCGA-AA-3673-F37524	TCGA-AA-3673		NO				-19509			0	1522				Scheduled Follow-up Submission	Complete Remission/Response	2012-12-03
TCGA-AA-3675-01			MSS			0	TCGA-AA-3675-01	1431	0	days	Iq		cluster 2				miRNA cluster 8		TCGA-AA-3675	1431	0	days	1431	days	TCGA Colon and Rectal Cancer (COADREAD)	colon adenocarcinoma	Colon			84	Hepatic Flexure	TCGA-AA-3675-F37525	TCGA-AA-3675	TCGA-AA-3675-01A	NO				-30801			0	1431				Scheduled Follow-up Submission	Complete Remission/Response	2012-12-03
TCGA-AA-3678-01	0	Colon	MSS	Cluster4	MSS	0	TCGA-AA-3678-01	1430	0	days	COAD-READ	C7-COAD/READ	cluster 4	COADREAD non-CIMP c11	COADREAD-like c7	COADREAD-like c15	miRNA cluster 8	mutation c1uster 9	TCGA-AA-3678	1430	0	days	1430	days	TCGA Colon and Rectal Cancer (COADREAD)	colon adenocarcinoma	Colon			60	Sigmoid Colon	TCGA-AA-3678-F38085	TCGA-AA-3678		NO				-22219			0	1430				Scheduled Follow-up Submission	Complete Remission/Response	2012-12-10
TCGA-AA-3679-01	0	Colon	MSS	Cluster4	MSS	0	TCGA-AA-3679-01	457	0	days	COAD-READ	C7-COAD/READ	cluster 4	COADREAD non-CIMP c11		COADREAD-like c15	miRNA cluster 8	mutation cluster 5	TCGA-AA-3679	457	0	days	457	days	TCGA Colon and Rectal Cancer (COADREAD)	colon adenocarcinoma	Colon			59	Descending Colon	TCGA-AA-3679-F38086	TCGA-AA-3679		NO				-21611			0	457				Scheduled Follow-up Submission	Progressive Disease	2012-12-10
TCGA-AA-3680-01	0	Colon	MSI-L	CIMP.L	MSI-L	1	TCGA-AA-3680-01	335	1	days	Kirc+	C7-COAD/READ	cluster 2	COADREAD CIMPL c10		COADREAD-like c15	miRNA cluster 8	mutation cluster 12	TCGA-AA-3680	335	0	days	335	days	TCGA Colon and Rectal Cancer (COADREAD)	colon adenocarcinoma	Colon			67	Cecum	TCGA-AA-3680-F38089	TCGA-AA-3680		NO				-24655		335	0	0				Scheduled Follow-up Submission	Progressive Disease	2012-12-10
TCGA-AA-3681-01	0	Colon	MSS	CIMP.L	MSS	0	TCGA-AA-3681-01	182	0	days	COAD-READ	C7-COAD/READ	cluster 2	COADREAD CIMPL c10	squamous c3	COADREAD-like c15	miRNA cluster 8	mutation cluster 2	TCGA-AA-3681	182	0	days	182	days	TCGA Colon and Rectal Cancer (COADREAD)	colon adenocarcinoma	Colon			77	Cecum	TCGA-AA-3681-F38090	TCGA-AA-3681		NO				-28399			0	182				Scheduled Follow-up Submission	Complete Remission/Response	2012-12-10
TCGA-AA-3684-01	0	Colon	MSS	CIMP.L	MSS		TCGA-AA-3684-01			days	Kirc+	C7-COAD/READ	cluster 2	COADREAD CIMPL c10		COADREAD-like c15	miRNA cluster 8	mutation c1uster 9	TCGA-AA-3684			days		days	TCGA Colon and Rectal Cancer (COADREAD)	colon adenocarcinoma	Colon			65	Cecum		TCGA-AA-3684		NO				-23741			0	0						2010-05-18
TCGA-AA-3685-01	0	Colon	MSS	Cluster4	MSS	0	TCGA-AA-3685-01	1127	0	days	BRCA-LUAD+		cluster 4	COADREAD non-CIMP c11			miRNA cluster 8	mutation cluster 5	TCGA-AA-3685	1127	0	days	1127	days	TCGA Colon and Rectal Cancer (COADREAD)	colon adenocarcinoma	Colon			69	Sigmoid Colon	TCGA-AA-3685-F38092	TCGA-AA-3685	TCGA-AA-3685-01A	NO				-25506			0	1127				Scheduled Follow-up Submission	Complete Remission/Response	2012-12-10
TCGA-AA-3688-01	0	Colon	MSI-L	Cluster4	MSS	0	TCGA-AA-3688-01	578	0	days	COAD-READ	C7-COAD/READ	cluster 4	COADREAD non-CIMP c11	COADREAD-like c7	COADREAD-like c15	miRNA cluster 8	mutation cluster 12	TCGA-AA-3688	578	0	days	578	days	TCGA Colon and Rectal Cancer (COADREAD)	colon adenocarcinoma	Colon			80	Sigmoid Colon	TCGA-AA-3688-F38093	TCGA-AA-3688		NO				-29220			0	578				Scheduled Follow-up Submission	Progressive Disease	2012-12-10
TCGA-AA-3692-01	0	Colon	MSI-L	Cluster4	MSS	1	TCGA-AA-3692-01	1095	1	days	Squamous	C7-COAD/READ	cluster 4	COADREAD non-CIMP c11		COADREAD-like c15	miRNA cluster 8	mutation c1uster 9	TCGA-AA-3692	396	1	days	1095	days	TCGA Colon and Rectal Cancer (COADREAD)	colon adenocarcinoma	Colon			47	Splenic Flexure	TCGA-AA-3692-F38095	TCGA-AA-3692		NO				-17167		1095	0	0		396		Scheduled Follow-up Submission	Progressive Disease	2012-12-10
TCGA-AA-3693-01	0	Colon	MSS	Cluster4	MSS		TCGA-AA-3693-01			days	COAD-READ	C7-COAD/READ	cluster 4	COADREAD non-CIMP c11		COADREAD-like c15	miRNA cluster 8	mutation cluster 5	TCGA-AA-3693			days		days	TCGA Colon and Rectal Cancer (COADREAD)	colon adenocarcinoma	Colon			77	Sigmoid Colon		TCGA-AA-3693		NO				-28459			0	0						2010-05-18
TCGA-AA-3695-01	0	Colon	MSS	CIMP.L	MSS		TCGA-AA-3695-01			days	COAD-READ	C7-COAD/READ	cluster 2	COADREAD CIMPL c10	COADREAD-like c7		miRNA cluster 8	mutation cluster 12	TCGA-AA-3695			days		days	TCGA Colon and Rectal Cancer (COADREAD)	colon adenocarcinoma	Colon			63	Cecum		TCGA-AA-3695	TCGA-AA-3695-01A	NO				-23164			0	0						2010-05-18
TCGA-AA-3696-01	0	Colon	MSS	Cluster4	MSS	1	TCGA-AA-3696-01	153	1	days	High	C7-COAD/READ	cluster 4	COADREAD CIMPL c10	COADREAD-like c7	COADREAD-like c15	miRNA cluster 8	mutation cluster 1	TCGA-AA-3696			days	153	days	TCGA Colon and Rectal Cancer (COADREAD)	colon adenocarcinoma	Colon			75	Sigmoid Colon	TCGA-AA-3696-F38096	TCGA-AA-3696		NO			YES	-27667		153	0	0				Scheduled Follow-up Submission		2012-12-10
TCGA-AA-3697-01			MSI-L			0	TCGA-AA-3697-01	2587	0	days	COAD-READ			COADREAD non-CIMP c11	COADREAD-like c7		miRNA cluster 8		TCGA-AA-3697			days	2587	days	TCGA Colon and Rectal Cancer (COADREAD)	colon adenocarcinoma	Colon			77	Sigmoid Colon	TCGA-AA-3697-F38098	TCGA-AA-3697		NO				-28367			0	2587				Scheduled Follow-up Submission		2012-12-10
TCGA-AA-3697-11			MSI-L			0	TCGA-AA-3697-11	2587	0	days									TCGA-AA-3697			days	2587	days	TCGA Colon and Rectal Cancer (COADREAD)	colon adenocarcinoma	Colon			77	Sigmoid Colon	TCGA-AA-3697-F38098	TCGA-AA-3697	TCGA-AA-3697-11A	NO				-28367			0	2587				Scheduled Follow-up Submission		2012-12-10
TCGA-AA-3710-01	1	Colon	MSI-H	CIMP.H	MSI-H	0	TCGA-AA-3710-01	821	0	days	Kirc+	C7-COAD/READ	cluster 1	COADREAD CIMP c12	squamous c3	COADREAD-like c15	miRNA cluster 8	mutation cluster 6	TCGA-AA-3710	821	0	days	821	days	TCGA Colon and Rectal Cancer (COADREAD)	colon adenocarcinoma	Colon			80	Hepatic Flexure	TCGA-AA-3710-F38099	TCGA-AA-3710		NO				-29465			0	821				Scheduled Follow-up Submission	Complete Remission/Response	2012-12-10
TCGA-AA-3712-01			MSS				TCGA-AA-3712-01			days	COAD-READ			COADREAD CIMPL c10	COADREAD-like c7		miRNA cluster 5		TCGA-AA-3712			days		days	TCGA Colon and Rectal Cancer (COADREAD)	colon adenocarcinoma	Colon			65	Descending Colon		TCGA-AA-3712		NO				-23831			0	0						2010-05-18
TCGA-AA-3712-11			MSS				TCGA-AA-3712-11			days									TCGA-AA-3712			days		days	TCGA Colon and Rectal Cancer (COADREAD)	colon adenocarcinoma	Colon			65	Descending Colon		TCGA-AA-3712	TCGA-AA-3712-11A	NO				-23831			0	0						2010-05-18
TCGA-AA-3713-01			MSI-H			0	TCGA-AA-3713-01	579	0	days	Kirc+			COADREAD CIMP c12	COADREAD-like c7		miRNA cluster 8		TCGA-AA-3713	579	0	days	579	days	TCGA Colon and Rectal Cancer (COADREAD)	colon adenocarcinoma	Colon			68	Ascending Colon	TCGA-AA-3713-F38102	TCGA-AA-3713	TCGA-AA-3713-01A					-24927			0	579				Scheduled Follow-up Submission	Partial Remission/Response	2012-12-10
TCGA-AA-3713-11			MSI-H			0	TCGA-AA-3713-11	579	0	days									TCGA-AA-3713	579	0	days	579	days	TCGA Colon and Rectal Cancer (COADREAD)	colon adenocarcinoma	Colon			68	Ascending Colon	TCGA-AA-3713-F38102	TCGA-AA-3713	TCGA-AA-3713-11A					-24927			0	579				Scheduled Follow-up Submission	Partial Remission/Response	2012-12-10
TCGA-AA-3715-01	1	Colon	MSI-H	CIMP.H	MSI-H	1	TCGA-AA-3715-01	579	1	days	Kirc+	C7-COAD/READ	cluster 1	COADREAD CIMP c12	COADREAD-like c7	COADREAD-like c15	miRNA cluster 8	mutation cluster 11	TCGA-AA-3715	153	1	days	579	days	TCGA Colon and Rectal Cancer (COADREAD)	colon adenocarcinoma	Colon			77	Ascending Colon	TCGA-AA-3715-F38103	TCGA-AA-3715		NO				-28428		579	0	30		153		Scheduled Follow-up Submission		2012-12-10
TCGA-AA-3811-01	1	Colon	MSI-H	Cluster4	MSI-H	1	TCGA-AA-3811-01	306	1	days	COAD-READ	C7-COAD/READ	cluster 4	COADREAD CIMPL c10	COADREAD-like c7	COADREAD-like c15	miRNA cluster 8	mutation cluster 8	TCGA-AA-3811			days	306	days	TCGA Colon and Rectal Cancer (COADREAD)	colon adenocarcinoma	Colon			84	Hepatic Flexure	TCGA-AA-3811-F38105	TCGA-AA-3811		NO				-30893		306	0	30				Scheduled Follow-up Submission		2012-12-10
TCGA-AA-3812-01	0	Colon	MSS	Cluster4	MSS	0	TCGA-AA-3812-01	1066	0	days	COAD-READ	C7-COAD/READ	cluster 4	COADREAD CIMPL c10	COADREAD-like c7	COADREAD-like c15	miRNA cluster 8	mutation cluster 4	TCGA-AA-3812	762	1	days	1066	days	TCGA Colon and Rectal Cancer (COADREAD)	colon adenocarcinoma	Colon			82	Sigmoid Colon	TCGA-AA-3812-F38106	TCGA-AA-3812		NO				-29980			0	1066		762		Scheduled Follow-up Submission	Complete Remission/Response	2012-12-10
TCGA-AA-3814-01	0	Colon	MSS	Cluster3	MSS		TCGA-AA-3814-01			days	COAD-READ	C7-COAD/READ	cluster 3	COADREAD CIMPL c10	COADREAD-like c7	COADREAD-like c15	miRNA cluster 8	mutation cluster 2	TCGA-AA-3814			days		days	TCGA Colon and Rectal Cancer (COADREAD)	colon adenocarcinoma	Colon			85	Ascending Colon		TCGA-AA-3814		NO				-31380			0	0						2010-05-18
TCGA-AA-3815-01			MSI-H			0	TCGA-AA-3815-01	1005	0	days	Quiet	C7-COAD/READ	cluster 1	COADREAD CIMP c12	squamous c3	COADREAD-like c15	miRNA cluster 8		TCGA-AA-3815	1005	0	days	1005	days	TCGA Colon and Rectal Cancer (COADREAD)	colon adenocarcinoma	Colon			65	Cecum	TCGA-AA-3815-F38109	TCGA-AA-3815		NO				-23922			0	1005				Scheduled Follow-up Submission	Complete Remission/Response	2012-12-10
TCGA-AA-3818-01	0	Colon	MSS	CIMP.L	MSS	1	TCGA-AA-3818-01	30	1	days	COAD-READ	C7-COAD/READ	cluster 2	COADREAD CIMPL c10	COADREAD-like c7	COADREAD-like c15	miRNA cluster 5	mutation cluster 1	TCGA-AA-3818			days	30	days	TCGA Colon and Rectal Cancer (COADREAD)	colon adenocarcinoma	Colon			78	Hepatic Flexure		TCGA-AA-3818		NO				-28763		30	0							2010-05-18
TCGA-AA-3819-01	0	Colon	MSI-L	Cluster3	MSS	0	TCGA-AA-3819-01	761	0	days	COAD-READ	C7-COAD/READ	cluster 3	COADREAD non-CIMP c11	COADREAD-like c7	COADREAD-like c15	miRNA cluster 8	mutation c1uster 9	TCGA-AA-3819	761	0	days	761	days	TCGA Colon and Rectal Cancer (COADREAD)	colon adenocarcinoma	Colon			41	Sigmoid Colon	TCGA-AA-3819-F38111	TCGA-AA-3819		NO				-15280			0	761				Scheduled Follow-up Submission	Complete Remission/Response	2012-12-10
TCGA-AA-3821-01	1	Colon	MSI-H	CIMP.H	MSI-H	0	TCGA-AA-3821-01	31	0	days	Quiet	C7-COAD/READ	cluster 1	COADREAD CIMP c12		COADREAD-like c15	miRNA cluster 8	mutation cluster 6	TCGA-AA-3821			days	31	days	TCGA Colon and Rectal Cancer (COADREAD)	colon adenocarcinoma	Colon			81	Hepatic Flexure	TCGA-AA-3821-F38112	TCGA-AA-3821		NO				-29706			0	31				Scheduled Follow-up Submission		2012-12-10
TCGA-AA-3831-01	0	Colon	MSS	CIMP.L	MSS	0	TCGA-AA-3831-01	547	0	days	Kirc+	C7-COAD/READ	cluster 2	COADREAD CIMPL c10	COADREAD-like c7	COADREAD-like c15	miRNA cluster 8	mutation c1uster 9	TCGA-AA-3831	547	0	days	547	days	TCGA Colon and Rectal Cancer (COADREAD)	colon adenocarcinoma	Colon			66	Sigmoid Colon	TCGA-AA-3831-F38113	TCGA-AA-3831		NO				-24411			0	547				Scheduled Follow-up Submission	Complete Remission/Response	2012-12-10
TCGA-AA-3833-01	1	Colon	MSI-H	CIMP.H	MSI-H	0	TCGA-AA-3833-01	485	0	days	Quiet	C7-COAD/READ	cluster 1	COADREAD CIMP c12	squamous c3	COADREAD-like c15	miRNA cluster 5	mutation cluster 6	TCGA-AA-3833	485	0	days	485	days	TCGA Colon and Rectal Cancer (COADREAD)	colon adenocarcinoma	Colon			63	Ascending Colon	TCGA-AA-3833-F38114	TCGA-AA-3833		NO				-23011			0	485				Scheduled Follow-up Submission	Complete Remission/Response	2012-12-10
TCGA-AA-3837-01	0	Colon	MSS	CIMP.H	MSS	0	TCGA-AA-3837-01	1186	0	days	COAD-READ	C7-COAD/READ	cluster 1	COADREAD CIMPL c10	COADREAD-like c7	COADREAD-like c15	miRNA cluster 8	mutation cluster 7	TCGA-AA-3837	1186	0	days	1186	days	TCGA Colon and Rectal Cancer (COADREAD)	colon adenocarcinoma	Colon			67	Hepatic Flexure	TCGA-AA-3837-F38115	TCGA-AA-3837		NO				-24655			0	1186				Scheduled Follow-up Submission	Complete Remission/Response	2012-12-10
TCGA-AA-3841-01			MSS			0	TCGA-AA-3841-01	1124	0	days	COAD-READ	C7-COAD/READ		COADREAD non-CIMP c11	squamous c3	COADREAD-like c15			TCGA-AA-3841	1124	0	days	1124	days	TCGA Colon and Rectal Cancer (COADREAD)	colon adenocarcinoma	Colon			66	Sigmoid Colon	TCGA-AA-3841-F38116	TCGA-AA-3841		NO				-24230			0	1124				Scheduled Follow-up Submission	Complete Remission/Response	2012-12-10
TCGA-AA-3842-01	0	Colon	MSS	CIMP.L	MSS	0	TCGA-AA-3842-01	1126	0	days	COAD-READ	C7-COAD/READ	cluster 2	COADREAD CIMPL c10		COADREAD-like c15	miRNA cluster 8	mutation cluster 2	TCGA-AA-3842	396	1	days	1126	days	TCGA Colon and Rectal Cancer (COADREAD)	colon adenocarcinoma	Colon			51	Sigmoid Colon	TCGA-AA-3842-F38229	TCGA-AA-3842		NO				-18842			0	1126		396		Scheduled Follow-up Submission	Complete Remission/Response	2012-12-11
TCGA-AA-3844-01	0	Colon	MSS	Cluster3	MSS	0	TCGA-AA-3844-01	454	0	days	Kirc+	C7-COAD/READ	cluster 3	COADREAD CIMPL c10	COADREAD-like c7	COADREAD-like c15	miRNA cluster 8	mutation cluster 2	TCGA-AA-3844	365	1	days	454	days	TCGA Colon and Rectal Cancer (COADREAD)	colon adenocarcinoma	Colon			78	Sigmoid Colon	TCGA-AA-3844-F38230	TCGA-AA-3844		NO				-28521			0	454		365		Scheduled Follow-up Submission	Progressive Disease	2012-12-11
TCGA-AA-3845-01	1	Colon	MSI-H	CIMP.H	MSI-H	1	TCGA-AA-3845-01	0	1	days	Kirc+	C7-COAD/READ	cluster 1	COADREAD CIMP c12	squamous c3	COADREAD-like c15	miRNA cluster 8	mutation cluster 7	TCGA-AA-3845			days	0	days	TCGA Colon and Rectal Cancer (COADREAD)	colon adenocarcinoma	Colon			86	Ascending Colon		TCGA-AA-3845		NO				-31593		0	0							2010-05-18
TCGA-AA-3846-01	0	Colon	MSS	Cluster3	MSS	0	TCGA-AA-3846-01	518	0	days	COAD-READ	C7-COAD/READ	cluster 3	COADREAD CIMPL c10		COADREAD-like c15	miRNA cluster 8	mutation c1uster 9	TCGA-AA-3846			days	518	days	TCGA Colon and Rectal Cancer (COADREAD)	colon adenocarcinoma	Colon			74	Sigmoid Colon	TCGA-AA-3846-F38006	TCGA-AA-3846		NO				-27057			0	518				Scheduled Follow-up Submission		2012-12-08
TCGA-AA-3848-01	0	Colon	MSS	CIMP.L	MSS	1	TCGA-AA-3848-01	306	1	days	COAD-READ	C7-COAD/READ	cluster 2	COADREAD CIMPL c10	COADREAD-like c7	COADREAD-like c15	miRNA cluster 8	mutation cluster 2	TCGA-AA-3848			days	306	days	TCGA Colon and Rectal Cancer (COADREAD)	colon adenocarcinoma	Colon			82	Sigmoid Colon	TCGA-AA-3848-F38005	TCGA-AA-3848		NO				-30194		306	0	30				Scheduled Follow-up Submission		2012-12-08
TCGA-AA-3850-01	0	Colon	MSS	CIMP.L	MSS	1	TCGA-AA-3850-01	0	1	days	Quiet	C7-COAD/READ	cluster 2	COADREAD CIMPL c10	squamous c3	COADREAD-like c15	miRNA cluster 8	mutation cluster 4	TCGA-AA-3850			days	0	days	TCGA Colon and Rectal Cancer (COADREAD)	colon adenocarcinoma	Colon			74	Transverse Colon		TCGA-AA-3850		NO				-27090		0	0							2010-05-18
TCGA-AA-3851-01	0	Colon	MSS	Cluster3	MSS	0	TCGA-AA-3851-01	1006	0	days	COAD-READ	C7-COAD/READ	cluster 3	COADREAD CIMPL c10		COADREAD-like c15	miRNA cluster 8	mutation cluster 2	TCGA-AA-3851			days	1006	days	TCGA Colon and Rectal Cancer (COADREAD)	colon adenocarcinoma	Colon			74	Ascending Colon	TCGA-AA-3851-F38003	TCGA-AA-3851		NO				-27090			0	1006				Scheduled Follow-up Submission		2012-12-08
TCGA-AA-3852-01	0	Colon	MSI-L	CIMP.L	MSI-L	1	TCGA-AA-3852-01	0	1	days	Kirc+	C7-COAD/READ	cluster 2	COADREAD CIMPL c10	squamous c3	COADREAD-like c15	miRNA cluster 8	mutation cluster 1	TCGA-AA-3852			days	0	days	TCGA Colon and Rectal Cancer (COADREAD)	colon adenocarcinoma	Colon			88	Transverse Colon		TCGA-AA-3852		NO				-32203		0	0							2010-05-18
TCGA-AA-3854-01	0	Colon	MSI-L	CIMP.L	MSI-L	0	TCGA-AA-3854-01	1096	0	days	Kirc+	C7-COAD/READ	cluster 2	COADREAD CIMPL c10	COADREAD-like c7	COADREAD-like c15	miRNA cluster 8	mutation cluster 12	TCGA-AA-3854	1096	0	days	1096	days	TCGA Colon and Rectal Cancer (COADREAD)	colon adenocarcinoma	Colon			71	Sigmoid Colon	TCGA-AA-3854-F38001	TCGA-AA-3854		NO				-26022			0	1096				Scheduled Follow-up Submission	Complete Remission/Response	2012-12-08
TCGA-AA-3855-01	0	Colon	MSI-L	CIMP.L	MSI-L	0	TCGA-AA-3855-01	975	0	days	COAD-READ	C7-COAD/READ	cluster 2	COADREAD CIMPL c10		COADREAD-like c15	miRNA cluster 8	mutation c1uster 9	TCGA-AA-3855			days	975	days	TCGA Colon and Rectal Cancer (COADREAD)	colon adenocarcinoma	Colon			72	Sigmoid Colon	TCGA-AA-3855-F38000	TCGA-AA-3855		NO				-26541			0	975				Scheduled Follow-up Submission		2012-12-08
TCGA-AA-3856-01	0	Colon	MSS	Cluster4	MSS	0	TCGA-AA-3856-01	30	0	days	COAD-READ	C7-COAD/READ	cluster 4	COADREAD non-CIMP c11	COADREAD-like c7	COADREAD-like c15	miRNA cluster 8	mutation cluster 5	TCGA-AA-3856			days	30	days	TCGA Colon and Rectal Cancer (COADREAD)	colon adenocarcinoma	Colon			59	Sigmoid Colon		TCGA-AA-3856		NO				-21670			0	30						2010-05-18
TCGA-AA-3858-01	0	Colon	MSS	Cluster3	MSS	0	TCGA-AA-3858-01	945	0	days	COAD-READ	C7-COAD/READ	cluster 3	COADREAD non-CIMP c11		COADREAD-like c15	miRNA cluster 8	mutation cluster 5	TCGA-AA-3858	945	0	days	945	days	TCGA Colon and Rectal Cancer (COADREAD)	colon adenocarcinoma	Colon			67	Sigmoid Colon	TCGA-AA-3858-F37998	TCGA-AA-3858		NO				-24806			0	945				Scheduled Follow-up Submission	Complete Remission/Response	2012-12-08
TCGA-AA-3860-01	0	Colon	MSS	Cluster4	MSS	0	TCGA-AA-3860-01	945	0	days	Squamous	C7-COAD/READ	cluster 4	COADREAD non-CIMP c11		COADREAD-like c15	miRNA cluster 8	mutation cluster 5	TCGA-AA-3860	945	0	days	945	days	TCGA Colon and Rectal Cancer (COADREAD)	colon adenocarcinoma	Colon			53	Sigmoid Colon	TCGA-AA-3860-F37997	TCGA-AA-3860		NO				-19449			0	945				Scheduled Follow-up Submission	Complete Remission/Response	2012-12-08
TCGA-AA-3861-01			MSI-L			0	TCGA-AA-3861-01	914	0	days	Kirc+	C7-COAD/READ	cluster 2	COADREAD CIMPL c10	COADREAD-like c7	COADREAD-like c15	miRNA cluster 8		TCGA-AA-3861	914	0	days	914	days	TCGA Colon and Rectal Cancer (COADREAD)	colon adenocarcinoma	Colon			72	Cecum	TCGA-AA-3861-F37996	TCGA-AA-3861		NO				-26602			0	914				Scheduled Follow-up Submission	Complete Remission/Response	2012-12-08
TCGA-AA-3862-01			MSS			0	TCGA-AA-3862-01	914	0	days	COAD-READ	C7-COAD/READ	cluster 4	COADREAD non-CIMP c11	squamous c3	COADREAD-like c15	miRNA cluster 8		TCGA-AA-3862	914	0	days	914	days	TCGA Colon and Rectal Cancer (COADREAD)	colon adenocarcinoma	Colon			82	Transverse Colon	TCGA-AA-3862-F37995	TCGA-AA-3862		NO				-30163			0	914				Scheduled Follow-up Submission	Complete Remission/Response	2012-12-08
TCGA-AA-3864-01	0	Colon	MSI-H	Cluster3	MSI-H	0	TCGA-AA-3864-01	1612	0	days	Kirc+	C7-COAD/READ	cluster 3	COADREAD CIMPL c10	squamous c3	COADREAD-like c15	miRNA cluster 8	mutation cluster 11	TCGA-AA-3864	1612	0	days	1612	days	TCGA Colon and Rectal Cancer (COADREAD)	colon adenocarcinoma	Colon			71	Cecum	TCGA-AA-3864-F37994	TCGA-AA-3864		NO				-26237			0	1612				Scheduled Follow-up Submission	Complete Remission/Response	2012-12-08
TCGA-AA-3866-01	0	Colon	MSI-L	Cluster3	MSS	0	TCGA-AA-3866-01	518	0	days	COAD-READ	C7-COAD/READ	cluster 3	COADREAD CIMPL c10	COADREAD-like c7	COADREAD-like c15	miRNA cluster 5	mutation cluster 3	TCGA-AA-3866	518	0	days	518	days	TCGA Colon and Rectal Cancer (COADREAD)	colon adenocarcinoma	Colon			78	Cecum	TCGA-AA-3866-F37991	TCGA-AA-3866		NO				-28672			0	518				Scheduled Follow-up Submission	Complete Remission/Response	2012-12-08
TCGA-AA-3867-01	0	Colon	MSS	Cluster4	MSS	0	TCGA-AA-3867-01	731	0	days	COAD-READ	C7-COAD/READ	cluster 4	COADREAD non-CIMP c11		COADREAD-like c15	miRNA cluster 8	mutation cluster 5	TCGA-AA-3867	394	1	days	731	days	TCGA Colon and Rectal Cancer (COADREAD)	colon adenocarcinoma	Colon			74	Sigmoid Colon	TCGA-AA-3867-F37990	TCGA-AA-3867		NO				-27028			0	731		394		Scheduled Follow-up Submission		2012-12-08
TCGA-AA-3869-01	0	Colon	MSS	Cluster4	MSS	1	TCGA-AA-3869-01	822	1	days	COAD-READ	C7-COAD/READ	cluster 4	COADREAD non-CIMP c11	squamous c3	COADREAD-like c15	miRNA cluster 8	mutation cluster 5	TCGA-AA-3869	822	0	days	822	days	TCGA Colon and Rectal Cancer (COADREAD)	colon adenocarcinoma	Colon			76	Cecum	TCGA-AA-3869-F37989	TCGA-AA-3869		NO				-28062		822	0	0				Scheduled Follow-up Submission	Partial Remission/Response	2012-12-08
TCGA-AA-3870-01	0	Colon	MSS	CIMP.H	MSS	0	TCGA-AA-3870-01	912	0	days	BRCA-LUAD+	C7-COAD/READ	cluster 1	COADREAD CIMP c12		COADREAD-like c15	miRNA cluster 5	mutation cluster 12	TCGA-AA-3870	912	0	days	912	days	TCGA Colon and Rectal Cancer (COADREAD)	colon adenocarcinoma	Colon			71	Ascending Colon	TCGA-AA-3870-F37988	TCGA-AA-3870		NO				-26086			0	912				Scheduled Follow-up Submission	Complete Remission/Response	2012-12-08
TCGA-AA-3872-01	0	Colon	MSS	Cluster4	MSS		TCGA-AA-3872-01			days	COAD-READ	C7-COAD/READ	cluster 4	Low purity c2	COADREAD-like c7	COADREAD-like c15	miRNA cluster 5	mutation c1uster 9	TCGA-AA-3872			days		days	TCGA Colon and Rectal Cancer (COADREAD)	colon adenocarcinoma	Colon			45	Sigmoid Colon		TCGA-AA-3872		NO				-16651			0	0						2010-05-18
TCGA-AA-3875-01	0	Colon	MSS	Cluster3	MSS	0	TCGA-AA-3875-01	549	0	days	Squamous	C7-COAD/READ	cluster 3	COADREAD non-CIMP c11		COADREAD-like c15	miRNA cluster 8	mutation cluster 5	TCGA-AA-3875			days	549	days	TCGA Colon and Rectal Cancer (COADREAD)	colon adenocarcinoma	Colon			78	Ascending Colon	TCGA-AA-3875-F37987	TCGA-AA-3875		NO				-28640			0	549				Scheduled Follow-up Submission		2012-12-08
TCGA-AA-3877-01	1	Colon	MSI-H	CIMP.H	MSI-H	0	TCGA-AA-3877-01	943	0	days	Kirc+	C7-COAD/READ	cluster 1	COADREAD CIMP c12		COADREAD-like c15	miRNA cluster 8	mutation cluster 6	TCGA-AA-3877	943	0	days	943	days	TCGA Colon and Rectal Cancer (COADREAD)	colon adenocarcinoma	Colon			83	Transverse Colon	TCGA-AA-3877-F37986	TCGA-AA-3877		NO				-30377			0	943				Scheduled Follow-up Submission	Complete Remission/Response	2012-12-08
TCGA-AA-3930-01	0	Colon	MSI-L	CIMP.L	MSI-L	1	TCGA-AA-3930-01	61	1	days	COAD-READ	C7-COAD/READ	cluster 2	COADREAD CIMPL c10	COADREAD-like c7	COADREAD-like c15	miRNA cluster 8	mutation cluster 2	TCGA-AA-3930	61	0	days	61	days	TCGA Colon and Rectal Cancer (COADREAD)	colon adenocarcinoma	Colon			66	Ascending Colon	TCGA-AA-3930-F37985	TCGA-AA-3930		NO				-24321		61	0	0				Scheduled Follow-up Submission	Progressive Disease	2012-12-08
TCGA-AA-3939-01	0	Colon	MSS	Cluster3	MSS	0	TCGA-AA-3939-01	395	0	days	High	C7-COAD/READ	cluster 3	COADREAD CIMPL c10		COADREAD-like c15	miRNA cluster 8	mutation cluster 1	TCGA-AA-3939			days	395	days	TCGA Colon and Rectal Cancer (COADREAD)	colon adenocarcinoma	Colon			83	Ascending Colon	TCGA-AA-3939-F37984	TCGA-AA-3939		NO				-30439			0	395				Scheduled Follow-up Submission		2012-12-08
TCGA-AA-3941-01	0	Colon	MSI-L	CIMP.H	MSS	0	TCGA-AA-3941-01	730	0	days	BRCA-LUAD+	C7-COAD/READ	cluster 1	COADREAD CIMPL c10		COADREAD-like c15	miRNA cluster 8	mutation cluster 2	TCGA-AA-3941			days	730	days	TCGA Colon and Rectal Cancer (COADREAD)	colon adenocarcinoma	Colon			84	Ascending Colon	TCGA-AA-3941-F37983	TCGA-AA-3941		NO				-31015			0	730				Scheduled Follow-up Submission		2012-12-08
TCGA-AA-3947-01	1	Colon	MSI-H	CIMP.H	MSI-H	0	TCGA-AA-3947-01	1004	0	days	Kirc+	C7-COAD/READ	cluster 1	COADREAD CIMP c12	COADREAD-like c7	COADREAD-like c15	miRNA cluster 8	mutation cluster 11	TCGA-AA-3947	1004	0	days	1004	days	TCGA Colon and Rectal Cancer (COADREAD)	colon adenocarcinoma	Colon			60	Ascending Colon	TCGA-AA-3947-F37982	TCGA-AA-3947		NO				-22035			0	1004				Scheduled Follow-up Submission	Complete Remission/Response	2012-12-08
TCGA-AA-3949-01	1	Colon	MSI-H	CIMP.H	MSI-H	0	TCGA-AA-3949-01	791	0	days	Quiet	C7-COAD/READ	cluster 1	COADREAD CIMP c12		COADREAD-like c15	miRNA cluster 8	mutation cluster 11	TCGA-AA-3949	791	0	days	791	days	TCGA Colon and Rectal Cancer (COADREAD)	colon adenocarcinoma	Colon			87	Ascending Colon	TCGA-AA-3949-F37981	TCGA-AA-3949		NO				-32081			0	791				Scheduled Follow-up Submission	Complete Remission/Response	2012-12-08
TCGA-AA-3950-01			MSI-H			0	TCGA-AA-3950-01	730	0	days	GBM	C7-COAD/READ	cluster 1	COADREAD CIMP c12	squamous c3	COADREAD-like c15	miRNA cluster 8		TCGA-AA-3950	730	0	days	730	days	TCGA Colon and Rectal Cancer (COADREAD)	colon adenocarcinoma	Colon			79	Ascending Colon	TCGA-AA-3950-F37980	TCGA-AA-3950		NO				-29130			0	730				Scheduled Follow-up Submission	Complete Remission/Response	2012-12-08
TCGA-AA-3952-01	0	Colon	MSS	Cluster4	MSS	1	TCGA-AA-3952-01	61	1	days	High	C7-COAD/READ	cluster 4	COADREAD non-CIMP c11		COADREAD-like c15	miRNA cluster 8	mutation c1uster 9	TCGA-AA-3952			days	61	days	TCGA Colon and Rectal Cancer (COADREAD)	colon adenocarcinoma	Colon			68	Descending Colon		TCGA-AA-3952		NO				-24868		61	0							2010-05-18
TCGA-AA-3955-01	0	Colon	MSS	Cluster4	MSS	0	TCGA-AA-3955-01	638	0	days	COAD-READ	C7-COAD/READ	cluster 4	COADREAD non-CIMP c11	COADREAD-like c7	COADREAD-like c15	miRNA cluster 8	mutation cluster 5	TCGA-AA-3955	638	0	days	638	days	TCGA Colon and Rectal Cancer (COADREAD)	colon adenocarcinoma	Colon			38	Descending Colon	TCGA-AA-3955-F37979	TCGA-AA-3955		NO				-14186			0	638				Scheduled Follow-up Submission	Complete Remission/Response	2012-12-08
TCGA-AA-3956-01	0	Colon	MSS	Cluster3	MSS	0	TCGA-AA-3956-01	1035	0	days	COAD-READ	C7-COAD/READ	cluster 3	COADREAD CIMPL c10		COADREAD-like c15	miRNA cluster 8	mutation cluster 3	TCGA-AA-3956			days	1035	days	TCGA Colon and Rectal Cancer (COADREAD)	colon adenocarcinoma	Colon			65	Cecum	TCGA-AA-3956-F37978	TCGA-AA-3956		NO				-24045			0	1035				Scheduled Follow-up Submission		2012-12-08
TCGA-AA-3966-01	1	Colon	MSI-H	CIMP.L	MSI-H	0	TCGA-AA-3966-01	61	0	days	Squamous	C7-COAD/READ	cluster 2	COADREAD CIMPL c10		COADREAD-like c15	miRNA cluster 4	mutation cluster 6	TCGA-AA-3966			days	61	days	TCGA Colon and Rectal Cancer (COADREAD)	colon adenocarcinoma	Colon			89	Hepatic Flexure		TCGA-AA-3966		NO				-32537			0	61						2010-05-18
TCGA-AA-3968-01			MSS			0	TCGA-AA-3968-01	669	0	days	COAD-READ	C7-COAD/READ	cluster 3	COADREAD non-CIMP c11	COADREAD-like c7	COADREAD-like c15	miRNA cluster 8		TCGA-AA-3968	669	0	days	669	days	TCGA Colon and Rectal Cancer (COADREAD)	colon adenocarcinoma	Colon			55	Sigmoid Colon	TCGA-AA-3968-F37951	TCGA-AA-3968		NO				-20089			0	669				Scheduled Follow-up Submission	Complete Remission/Response	2012-12-06
TCGA-AA-3970-01			MSS			0	TCGA-AA-3970-01	1096	0	days	COAD-READ		cluster 3			COADREAD-like c15	miRNA cluster 8		TCGA-AA-3970	1096	0	days	1096	days	TCGA Colon and Rectal Cancer (COADREAD)	colon adenocarcinoma	Colon			65	Sigmoid Colon	TCGA-AA-3970-F37949	TCGA-AA-3970		NO				-23741			0	1096				Scheduled Follow-up Submission	Complete Remission/Response	2012-12-06
TCGA-AA-3971-01	0	Colon	MSS	Cluster4	MSS	0	TCGA-AA-3971-01	489	0	days	COAD-READ	C7-COAD/READ	cluster 4	COADREAD non-CIMP c11	COADREAD-like c7	COADREAD-like c15	miRNA cluster 8	mutation c1uster 9	TCGA-AA-3971	489	0	days	489	days	TCGA Colon and Rectal Cancer (COADREAD)	colon adenocarcinoma	Colon			58	Sigmoid Colon	TCGA-AA-3971-F37948	TCGA-AA-3971		NO				-21518			0	489				Scheduled Follow-up Submission	Complete Remission/Response	2012-12-06
TCGA-AA-3972-01	0	Colon	MSI-L	CIMP.L	MSI-L	0	TCGA-AA-3972-01	1551	0	days	COAD-READ	C7-COAD/READ	cluster 2	COADREAD CIMPL c10	COADREAD-like c7	COADREAD-like c15	miRNA cluster 8	mutation cluster 5	TCGA-AA-3972	1216	1	days	1551	days	TCGA Colon and Rectal Cancer (COADREAD)	colon adenocarcinoma	Colon			72	Sigmoid Colon	TCGA-AA-3972-F37947	TCGA-AA-3972		NO				-26360			0	1551		1216		Scheduled Follow-up Submission	Progressive Disease	2012-12-06
TCGA-AA-3973-01	0	Colon	MSI-L	Cluster4	MSI-L	0	TCGA-AA-3973-01	397	0	days	Iq	C7-COAD/READ	cluster 4	COADREAD non-CIMP c11	COADREAD-like c7	COADREAD-like c15	miRNA cluster 5	mutation cluster 14	TCGA-AA-3973	397	0	days	397	days	TCGA Colon and Rectal Cancer (COADREAD)	colon adenocarcinoma	Colon			69	Sigmoid Colon	TCGA-AA-3973-F37946	TCGA-AA-3973		NO				-25536			0	397				Scheduled Follow-up Submission	Stable Disease	2012-12-06
TCGA-AA-3975-01	0	Colon	MSS	Cluster4	MSS	0	TCGA-AA-3975-01	1036	0	days	COAD-READ	C7-COAD/READ	cluster 4	COADREAD non-CIMP c11	COADREAD-like c7	COADREAD-like c15	miRNA cluster 8	mutation cluster 2	TCGA-AA-3975	1036	0	days	1036	days	TCGA Colon and Rectal Cancer (COADREAD)	colon adenocarcinoma	Colon			80	Sigmoid Colon	TCGA-AA-3975-F37945	TCGA-AA-3975		NO				-29310			0	1036				Scheduled Follow-up Submission	Complete Remission/Response	2012-12-06
TCGA-AA-3976-01	0	Colon	MSS	Cluster3	MSS	0	TCGA-AA-3976-01	791	0	days	COAD-READ	C7-COAD/READ	cluster 3	COADREAD CIMPL c10		COADREAD-like c15	miRNA cluster 8	mutation cluster 13	TCGA-AA-3976	791	0	days	791	days	TCGA Colon and Rectal Cancer (COADREAD)	colon adenocarcinoma	Colon			70	Sigmoid Colon	TCGA-AA-3976-F37943	TCGA-AA-3976		NO				-25599			0	791				Scheduled Follow-up Submission	Complete Remission/Response	2012-12-06
TCGA-AA-3977-01	0	Colon	MSS	Cluster3	MSS	0	TCGA-AA-3977-01	761	0	days	Quiet	C7-COAD/READ	cluster 3	COADREAD CIMPL c10		COADREAD-like c15	miRNA cluster 8	mutation cluster 11	TCGA-AA-3977	761	0	days	761	days	TCGA Colon and Rectal Cancer (COADREAD)	colon adenocarcinoma	Colon			65	Sigmoid Colon	TCGA-AA-3977-F37942	TCGA-AA-3977		NO				-23832			0	761				Scheduled Follow-up Submission	Complete Remission/Response	2012-12-06
TCGA-AA-3979-01	0	Colon	MSS	CIMP.L	MSS	0	TCGA-AA-3979-01	730	0	days	COAD-READ	C7-COAD/READ	cluster 2	COADREAD CIMPL c10		COADREAD-like c15	miRNA cluster 8	mutation cluster 2	TCGA-AA-3979	730	0	days	730	days	TCGA Colon and Rectal Cancer (COADREAD)	colon adenocarcinoma	Colon			84	Sigmoid Colon	TCGA-AA-3979-F37940	TCGA-AA-3979		NO				-30742			0	730				Scheduled Follow-up Submission	Complete Remission/Response	2012-12-06
TCGA-AA-3980-01	0	Colon	MSS	Cluster3	MSS	0	TCGA-AA-3980-01	822	0	days	Kirc+	C7-COAD/READ	cluster 3	COADREAD non-CIMP c11		COADREAD-like c15	miRNA cluster 8	mutation cluster 5	TCGA-AA-3980	822	0	days	822	days	TCGA Colon and Rectal Cancer (COADREAD)	colon adenocarcinoma	Colon			89	Sigmoid Colon	TCGA-AA-3980-F37938	TCGA-AA-3980		NO				-32630			0	822				Scheduled Follow-up Submission	Complete Remission/Response	2012-12-06
TCGA-AA-3982-01	0	Colon	MSI-L	Cluster3	MSI-L	0	TCGA-AA-3982-01	822	0	days	COAD-READ	C7-COAD/READ	cluster 3	COADREAD CIMPL c10	COADREAD-like c7	COADREAD-like c15	miRNA cluster 8	mutation cluster 8	TCGA-AA-3982			days	822	days	TCGA Colon and Rectal Cancer (COADREAD)	colon adenocarcinoma	Colon			75	Sigmoid Colon	TCGA-AA-3982-F37939	TCGA-AA-3982		NO				-27608			0	822				Scheduled Follow-up Submission		2012-12-06
TCGA-AA-3984-01	0	Colon	MSS	Cluster4	MSS		TCGA-AA-3984-01			days	Kirc+	C7-COAD/READ	cluster 4	COADREAD non-CIMP c11		COADREAD-like c15	miRNA cluster 8	mutation cluster 11	TCGA-AA-3984			days		days	TCGA Colon and Rectal Cancer (COADREAD)	colon adenocarcinoma	Colon			61	Sigmoid Colon		TCGA-AA-3984		NO				-22585			0	0						2010-05-18
TCGA-AA-3986-01	0	Colon	MSS	Cluster3	MSS	0	TCGA-AA-3986-01	580	0	days	COAD-READ	C7-COAD/READ	cluster 3	COADREAD CIMPL c10	squamous c3	COADREAD-like c15	miRNA cluster 8	mutation cluster 12	TCGA-AA-3986	580	0	days	580	days	TCGA Colon and Rectal Cancer (COADREAD)	colon adenocarcinoma	Colon			73	Transverse Colon	TCGA-AA-3986-F37937	TCGA-AA-3986		NO				-26967			0	580				Scheduled Follow-up Submission	Complete Remission/Response	2012-12-06
TCGA-AA-3989-01	0	Colon	MSS	CIMP.L	MSS	1	TCGA-AA-3989-01	242	1	days	COAD-READ	C7-COAD/READ	cluster 2	COADREAD CIMPL c10	COADREAD-like c7	COADREAD-like c15	miRNA cluster 8	mutation c1uster 9	TCGA-AA-3989			days	242	days	TCGA Colon and Rectal Cancer (COADREAD)	colon adenocarcinoma	Colon			84	Transverse Colon	TCGA-AA-3989-F37936	TCGA-AA-3989		NO				-30712		242	0	0				Scheduled Follow-up Submission		2012-12-06
TCGA-AA-3994-01	0	Colon	MSS	CIMP.H	MSS	0	TCGA-AA-3994-01	822	0	days	Kirc+	C7-COAD/READ	cluster 1	COADREAD CIMP c12		COADREAD-like c15	miRNA cluster 4	mutation cluster 7	TCGA-AA-3994	822	0	days	822	days	TCGA Colon and Rectal Cancer (COADREAD)	colon adenocarcinoma	Colon			69	Transverse Colon	TCGA-AA-3994-F37935	TCGA-AA-3994		NO				-25323			0	822				Scheduled Follow-up Submission	Complete Remission/Response	2012-12-06
TCGA-AA-A004-01	0	Colon	MSI-L	CIMP.L	MSI-L	0	TCGA-AA-A004-01	424	0	days	COAD-READ	C7-COAD/READ	cluster 2	COADREAD CIMPL c10	COADREAD-like c7	COADREAD-like c15		mutation cluster 5	TCGA-AA-A004	424	0	days	424	days	TCGA Colon and Rectal Cancer (COADREAD)	colon adenocarcinoma	Colon			76	Sigmoid Colon	TCGA-AA-A004-F37918	TCGA-AA-A004		NO				-27943			0	424				Scheduled Follow-up Submission	Complete Remission/Response	2012-12-06
TCGA-AA-A00A-01	0	Colon	MSI-H	CIMP.H		0	TCGA-AA-A00A-01	1157	0	days	Kirc+	C7-COAD/READ	cluster 1	COADREAD CIMP c12	COADREAD-like c7	COADREAD-like c15		mutation cluster 12	TCGA-AA-A00A			days	1157	days	TCGA Colon and Rectal Cancer (COADREAD)	colon adenocarcinoma	Colon			80	Ascending Colon	TCGA-AA-A00A-F37921	TCGA-AA-A00A		NO				-29463			0	1157				Scheduled Follow-up Submission		2012-12-06
TCGA-AA-A00D-01	0	Colon	MSS	CIMP.H	MSS	0	TCGA-AA-A00D-01	578	0	days	COAD-READ	C7-COAD/READ	cluster 1	COADREAD CIMPL c10		COADREAD-like c15	miRNA cluster 8	mutation cluster 3	TCGA-AA-A00D	578	0	days	578	days	TCGA Colon and Rectal Cancer (COADREAD)	colon adenocarcinoma	Colon			70	Ascending Colon	TCGA-AA-A00D-F37925	TCGA-AA-A00D		NO				-25689			0	578				Scheduled Follow-up Submission	Complete Remission/Response	2012-12-06
TCGA-AA-A00E-01	1	Colon	MSI-H	CIMP.H	MSI-H	0	TCGA-AA-A00E-01	913	0	days	Kirc+	C7-COAD/READ	cluster 1	COADREAD CIMP c12	COADREAD-like c7	COADREAD-like c15		mutation cluster 11	TCGA-AA-A00E	913	0	days	913	days	TCGA Colon and Rectal Cancer (COADREAD)	colon adenocarcinoma	Colon			65	Ascending Colon	TCGA-AA-A00E-F37929	TCGA-AA-A00E		NO				-23741			0	913				Scheduled Follow-up Submission	Complete Remission/Response	2012-12-06
TCGA-AA-A00F-01	0	Colon	MSS	Cluster3	MSS	0	TCGA-AA-A00F-01	1035	0	days	BRCA-LUAD+	C7-COAD/READ	cluster 3	COADREAD CIMPL c10	COADREAD-like c7	COADREAD-like c15		mutation cluster 5	TCGA-AA-A00F	1035	0	days	1035	days	TCGA Colon and Rectal Cancer (COADREAD)	colon adenocarcinoma	Colon			66	Sigmoid Colon	TCGA-AA-A00F-F37931	TCGA-AA-A00F		NO				-24379			0	1035				Scheduled Follow-up Submission	Partial Remission/Response	2012-12-06
TCGA-AA-A00J-01	1	Colon	MSI-H	CIMP.H	MSS	0	TCGA-AA-A00J-01	549	0	days	Kirc+	C7-COAD/READ	cluster 1	COADREAD CIMP c12	COADREAD-like c7	COADREAD-like c15	miRNA cluster 6	mutation cluster 8	TCGA-AA-A00J	549	0	days	549	days	TCGA Colon and Rectal Cancer (COADREAD)	colon adenocarcinoma	Colon			80	Ascending Colon	TCGA-AA-A00J-F37934	TCGA-AA-A00J		NO				-29371			0	549				Scheduled Follow-up Submission	Partial Remission/Response	2012-12-06
TCGA-AA-A00K-01	0	Colon	MSI-L	Cluster3	MSI-L	0	TCGA-AA-A00K-01	549	0	days	Kirc+	C7-COAD/READ	cluster 3	COADREAD CIMPL c10	COADREAD-like c7	COADREAD-like c15		mutation cluster 12	TCGA-AA-A00K			days	549	days	TCGA Colon and Rectal Cancer (COADREAD)	colon adenocarcinoma	Colon			79	Sigmoid Colon	TCGA-AA-A00K-F72574	TCGA-AA-A00K		NO				-29189			0	549				Scheduled Follow-up Submission		2015-07-24
TCGA-AA-A00L-01	0	Colon	MSS	Cluster3	MSS	0	TCGA-AA-A00L-01	1157	0	days	COAD-READ	C7-COAD/READ	cluster 3	COADREAD CIMPL c10	COADREAD-like c7	COADREAD-like c15	miRNA cluster 8	mutation cluster 13	TCGA-AA-A00L	1157	0	days	1157	days	TCGA Colon and Rectal Cancer (COADREAD)	colon adenocarcinoma	Colon			66	Transverse Colon	TCGA-AA-A00L-F37320	TCGA-AA-A00L		NO				-24319			0	1157				Scheduled Follow-up Submission	Complete Remission/Response	2012-12-01
TCGA-AA-A00N-01	0	Colon	MSI-L	Cluster4	MSI-L	1	TCGA-AA-A00N-01	122	1	days	Quiet	C7-COAD/READ	cluster 4	COADREAD non-CIMP c11	squamous c3	COADREAD-like c15		mutation cluster 11	TCGA-AA-A00N			days	122	days	TCGA Colon and Rectal Cancer (COADREAD)	colon adenocarcinoma	Colon			75	Cecum		TCGA-AA-A00N		NO				-27667		122	0							2011-06-15
TCGA-AA-A00O-01	0	Colon	MSI-L	Cluster4	MSS	0	TCGA-AA-A00O-01	822	0	days	COAD-READ	C7-COAD/READ	cluster 4	COADREAD non-CIMP c11		COADREAD-like c15	miRNA cluster 8	mutation cluster 5	TCGA-AA-A00O	822	0	days	822	days	TCGA Colon and Rectal Cancer (COADREAD)	colon adenocarcinoma	Colon			83	Sigmoid Colon	TCGA-AA-A00O-F37318	TCGA-AA-A00O		NO				-30316			0	822				Scheduled Follow-up Submission	Complete Remission/Response	2012-12-01
TCGA-AA-A00Q-01	0	Colon	MSS	CIMP.L		0	TCGA-AA-A00Q-01	1278	0	days	COAD-READ	C7-COAD/READ	cluster 2	COADREAD CIMPL c10	COADREAD-like c7	COADREAD-like c15	miRNA cluster 8	mutation cluster 12	TCGA-AA-A00Q	1278	0	days	1278	days	TCGA Colon and Rectal Cancer (COADREAD)	colon adenocarcinoma	Colon			66	Sigmoid Colon	TCGA-AA-A00Q-F37316	TCGA-AA-A00Q		NO				-24199			0	1278				Scheduled Follow-up Submission	Complete Remission/Response	2012-12-01
TCGA-AA-A00R-01	1	Colon	MSI-H	CIMP.L	MSI-H	0	TCGA-AA-A00R-01	30	0	days	Kirc+	C7-COAD/READ	cluster 2	COADREAD CIMPL c10	squamous c3	COADREAD-like c15		mutation cluster 6	TCGA-AA-A00R			days	30	days	TCGA Colon and Rectal Cancer (COADREAD)	colon adenocarcinoma	Colon			64	Cecum		TCGA-AA-A00R		NO				-23528			0	30						2011-06-15
TCGA-AA-A00U-01	0	Colon	MSS	CIMP.L	MSS	0	TCGA-AA-A00U-01	518	0	days	COAD-READ	C7-COAD/READ	cluster 2	COADREAD CIMPL c10	COADREAD-like c7	COADREAD-like c15	miRNA cluster 8	mutation c1uster 9	TCGA-AA-A00U	518	0	days	518	days	TCGA Colon and Rectal Cancer (COADREAD)	colon adenocarcinoma	Colon			50	Ascending Colon	TCGA-AA-A00U-F37314	TCGA-AA-A00U		NO				-18263			0	518				Scheduled Follow-up Submission	Complete Remission/Response	2012-12-01
TCGA-AA-A00W-01	0	Colon	MSS	Cluster3	MSS	0	TCGA-AA-A00W-01	456	0	days	COAD-READ	C7-COAD/READ	cluster 3	COADREAD non-CIMP c11	COADREAD-like c7	COADREAD-like c15	miRNA cluster 8	mutation cluster 2	TCGA-AA-A00W	456	0	days	456	days	TCGA Colon and Rectal Cancer (COADREAD)	colon adenocarcinoma	Colon			80	Sigmoid Colon	TCGA-AA-A00W-F37313	TCGA-AA-A00W		NO				-29311			0	456				Scheduled Follow-up Submission	Partial Remission/Response	2012-12-01
TCGA-AA-A00Z-01	0	Colon	MSS	Cluster4	MSS	0	TCGA-AA-A00Z-01	669	0	days	High	C7-COAD/READ	cluster 4	COADREAD non-CIMP c11	COADREAD-like c7	COADREAD-like c15		mutation c1uster 9	TCGA-AA-A00Z	669	0	days	669	days	TCGA Colon and Rectal Cancer (COADREAD)	colon adenocarcinoma	Colon			70	Sigmoid Colon	TCGA-AA-A00Z-F37311	TCGA-AA-A00Z		NO				-25872			0	669				Scheduled Follow-up Submission	Complete Remission/Response	2012-12-01
TCGA-AA-A010-01	0	Colon	MSI-L	Cluster4	MSI-L	0	TCGA-AA-A010-01	1064	0	days	Kirc+	C7-COAD/READ	cluster 4	COADREAD CIMPL c10	squamous c3	COADREAD-like c15	miRNA c1uster 10	mutation cluster 11	TCGA-AA-A010	1064	0	days	1064	days	TCGA Colon and Rectal Cancer (COADREAD)	colon adenocarcinoma	Colon			46	Transverse Colon	TCGA-AA-A010-F37310	TCGA-AA-A010		NO				-16922			0	1064				Scheduled Follow-up Submission	Complete Remission/Response	2012-12-01
TCGA-AA-A017-01	0	Colon	MSS	Cluster4	MSS	0	TCGA-AA-A017-01	457	0	days	COAD-READ	C7-COAD/READ	cluster 4	COADREAD non-CIMP c11	COADREAD-like c7	COADREAD-like c15		mutation c1uster 9	TCGA-AA-A017	457	0	days	457	days	TCGA Colon and Rectal Cancer (COADREAD)	colon adenocarcinoma	Colon			57	Sigmoid Colon	TCGA-AA-A017-F37309	TCGA-AA-A017		NO				-21032			0	457				Scheduled Follow-up Submission	Complete Remission/Response	2012-12-01
TCGA-AA-A01C-01			MSS			0	TCGA-AA-A01C-01	457	0	days	COAD-READ	C7-COAD/READ	cluster 4	COADREAD non-CIMP c11	COADREAD-like c7	COADREAD-like c15			TCGA-AA-A01C	457	0	days	457	days	TCGA Colon and Rectal Cancer (COADREAD)	colon adenocarcinoma	Colon			75	Ascending Colon	TCGA-AA-A01C-F37307	TCGA-AA-A01C		NO				-27729			0	457				Scheduled Follow-up Submission	Complete Remission/Response	2012-12-01
TCGA-AA-A01D-01	0	Colon	MSS	CIMP.L	MSS	1	TCGA-AA-A01D-01	334	1	days	Iq	C7-COAD/READ	cluster 2	COADREAD CIMPL c10	COADREAD-like c7	COADREAD-like c15	miRNA cluster 8	mutation cluster 5	TCGA-AA-A01D			days	334	days	TCGA Colon and Rectal Cancer (COADREAD)	colon adenocarcinoma	Colon			47	Sigmoid Colon	TCGA-AA-A01D-F37305	TCGA-AA-A01D		NO				-17318		334	0	30		183		Scheduled Follow-up Submission	Progressive Disease	2012-12-01
TCGA-AA-A01F-01	0	Colon	MSS	Cluster3	MSS	0	TCGA-AA-A01F-01	974	0	days	COAD-READ	C7-COAD/READ	cluster 3	COADREAD CIMPL c10	COADREAD-like c7	COADREAD-like c15	miRNA cluster 8	mutation cluster 2	TCGA-AA-A01F			days	974	days	TCGA Colon and Rectal Cancer (COADREAD)	colon adenocarcinoma	Colon			72	Sigmoid Colon	TCGA-AA-A01F-F37303	TCGA-AA-A01F		NO				-26298			0	974				Scheduled Follow-up Submission		2012-12-01
TCGA-AA-A01G-01	0	Colon	MSI-L	CIMP.L	MSI-L	0	TCGA-AA-A01G-01	365	0	days	High	C7-COAD/READ	cluster 2	COADREAD CIMPL c10		COADREAD-like c15	miRNA cluster 8	mutation cluster 2	TCGA-AA-A01G	365	0	days	365	days	TCGA Colon and Rectal Cancer (COADREAD)	colon adenocarcinoma	Colon			63	Cecum	TCGA-AA-A01G-F37301	TCGA-AA-A01G		NO				-23133			0	365				Scheduled Follow-up Submission	Complete Remission/Response	2012-12-01
TCGA-AA-A01I-01	0	Colon	MSS	CIMP.L	MSS	0	TCGA-AA-A01I-01	943	0	days	Kirc+	C7-COAD/READ	cluster 2	COADREAD CIMPL c10	COADREAD-like c7	COADREAD-like c15		mutation cluster 1	TCGA-AA-A01I	943	0	days	943	days	TCGA Colon and Rectal Cancer (COADREAD)	colon adenocarcinoma	Colon			76	Sigmoid Colon	TCGA-AA-A01I-F37300	TCGA-AA-A01I		NO				-27759			0	943				Scheduled Follow-up Submission	Complete Remission/Response	2012-12-01
TCGA-AA-A01K-01	0	Colon	MSS	Cluster3	MSS	0	TCGA-AA-A01K-01	943	0	days	COAD-READ	C7-COAD/READ	cluster 3	COADREAD CIMPL c10	COADREAD-like c7	COADREAD-like c15		mutation cluster 2	TCGA-AA-A01K	943	0	days	943	days	TCGA Colon and Rectal Cancer (COADREAD)	colon adenocarcinoma	Colon			74	Sigmoid Colon	TCGA-AA-A01K-F37298	TCGA-AA-A01K		NO				-27029			0	943				Scheduled Follow-up Submission	Complete Remission/Response	2012-12-01
TCGA-AA-A01P-01		Colon	MSI-H	CIMP.H	MSI-H	1	TCGA-AA-A01P-01	1158	1	days	Kirc+	C7-COAD/READ	cluster 1	COADREAD CIMP c12	COADREAD-like c7	COADREAD-like c15	miRNA cluster 5	mutation cluster 6	TCGA-AA-A01P	762	1	days	1158	days	TCGA Colon and Rectal Cancer (COADREAD)	colon adenocarcinoma	Colon			80	Ascending Colon	TCGA-AA-A01P-F37297	TCGA-AA-A01P	TCGA-AA-A01P-01A	NO				-29554	2243	1158	0	0		762		Scheduled Follow-up Submission		2012-12-01
TCGA-AA-A01P-11		Colon	MSI-H	CIMP.H	MSI-H	1	TCGA-AA-A01P-11	1158	1	days		C7-COAD/READ						mutation cluster 6	TCGA-AA-A01P	762	1	days	1158	days	TCGA Colon and Rectal Cancer (COADREAD)	colon adenocarcinoma	Colon			80	Ascending Colon	TCGA-AA-A01P-F37297	TCGA-AA-A01P	TCGA-AA-A01P-11A	NO				-29554	2403	1158	0	0		762		Scheduled Follow-up Submission		2012-12-01
TCGA-AA-A01Q-01	0	Colon	MSI-H	CIMP.L	MSI-H	0	TCGA-AA-A01Q-01	31	0	days	Kirc+	C7-COAD/READ	cluster 2	COADREAD CIMPL c10	squamous c3	COADREAD-like c15		mutation cluster 3	TCGA-AA-A01Q			days	31	days	TCGA Colon and Rectal Cancer (COADREAD)	colon adenocarcinoma	Colon			48	Ascending Colon		TCGA-AA-A01Q		NO				-17715			0	31						2011-06-15
TCGA-AA-A01R-01		Colon	MSI-H	CIMP.L	MSI-H	0	TCGA-AA-A01R-01	1065	0	days	High	C7-COAD/READ	cluster 2	COADREAD CIMPL c10	COADREAD-like c7	COADREAD-like c15	miRNA cluster 11	mutation cluster 11	TCGA-AA-A01R	608	1	days	1065	days	TCGA Colon and Rectal Cancer (COADREAD)	colon adenocarcinoma	Colon			47	Ascending Colon	TCGA-AA-A01R-F37294	TCGA-AA-A01R		NO				-17289			0	1065		608		Scheduled Follow-up Submission	Partial Remission/Response	2012-12-01
TCGA-AA-A01R-11		Colon	MSI-H	CIMP.L	MSI-H	0	TCGA-AA-A01R-11	1065	0	days		C7-COAD/READ						mutation cluster 11	TCGA-AA-A01R	608	1	days	1065	days	TCGA Colon and Rectal Cancer (COADREAD)	colon adenocarcinoma	Colon			47	Ascending Colon	TCGA-AA-A01R-F37294	TCGA-AA-A01R	TCGA-AA-A01R-11A	NO				-17289	2341		0	1065		608		Scheduled Follow-up Submission	Partial Remission/Response	2012-12-01
TCGA-AA-A01S-01		Colon	MSI-L	Cluster4	MSI-L	0	TCGA-AA-A01S-01	31	0	days	COAD-READ	C7-COAD/READ	cluster 4	COADREAD non-CIMP c11	COADREAD-like c7	COADREAD-like c15	miRNA cluster 8	mutation cluster 5	TCGA-AA-A01S			days	31	days	TCGA Colon and Rectal Cancer (COADREAD)	colon adenocarcinoma	Colon			47	Sigmoid Colon		TCGA-AA-A01S		NO				-17257			0	31						2011-06-15
TCGA-AA-A01S-11		Colon	MSI-L	Cluster4	MSI-L	0	TCGA-AA-A01S-11	31	0	days		C7-COAD/READ						mutation cluster 5	TCGA-AA-A01S			days	31	days	TCGA Colon and Rectal Cancer (COADREAD)	colon adenocarcinoma	Colon			47	Sigmoid Colon		TCGA-AA-A01S	TCGA-AA-A01S-11A	NO				-17257	2312		0	31						2011-06-15
TCGA-AA-A01T-01		Colon	MSS	Cluster3	MSS	0	TCGA-AA-A01T-01	1005	0	days	COAD-READ	C7-COAD/READ	cluster 3	COADREAD non-CIMP c11	COADREAD-like c7	COADREAD-like c15	miRNA cluster 8	mutation cluster 13	TCGA-AA-A01T	1005	0	days	1005	days	TCGA Colon and Rectal Cancer (COADREAD)	colon adenocarcinoma	Colon			63	Sigmoid Colon	TCGA-AA-A01T-F37292	TCGA-AA-A01T		NO				-23192			0	1005				Scheduled Follow-up Submission	Complete Remission/Response	2012-12-01
TCGA-AA-A01T-11		Colon	MSS	Cluster3	MSS	0	TCGA-AA-A01T-11	1005	0	days		C7-COAD/READ						mutation cluster 13	TCGA-AA-A01T	1005	0	days	1005	days	TCGA Colon and Rectal Cancer (COADREAD)	colon adenocarcinoma	Colon			63	Sigmoid Colon	TCGA-AA-A01T-F37292	TCGA-AA-A01T	TCGA-AA-A01T-11A	NO				-23192	2312		0	1005				Scheduled Follow-up Submission	Complete Remission/Response	2012-12-01
TCGA-AA-A01V-01		Colon	MSS	CIMP.L	MSS	0	TCGA-AA-A01V-01	31	0	days	Quiet	C7-COAD/READ	cluster 2	COADREAD CIMPL c10	COADREAD-like c7	COADREAD-like c15	miRNA cluster 8	mutation cluster 6	TCGA-AA-A01V			days	31	days	TCGA Colon and Rectal Cancer (COADREAD)	colon adenocarcinoma	Colon			59	Cecum		TCGA-AA-A01V		NO				-21792			0	31						2011-06-15
TCGA-AA-A01V-11		Colon	MSS	CIMP.L	MSS	0	TCGA-AA-A01V-11	31	0	days		C7-COAD/READ						mutation cluster 6	TCGA-AA-A01V			days	31	days	TCGA Colon and Rectal Cancer (COADREAD)	colon adenocarcinoma	Colon			59	Cecum		TCGA-AA-A01V	TCGA-AA-A01V-11A	NO				-21792	2251		0	31						2011-06-15
TCGA-AA-A01X-01		Colon	MSS	Cluster3	MSS	0	TCGA-AA-A01X-01	791	0	days	BRCA-LUAD+	C7-COAD/READ	cluster 3	COADREAD CIMPL c10	COADREAD-like c7	COADREAD-like c15	miRNA cluster 8	mutation cluster 12	TCGA-AA-A01X	791	1	days	791	days	TCGA Colon and Rectal Cancer (COADREAD)	colon adenocarcinoma	Colon			80	Sigmoid Colon	TCGA-AA-A01X-F37291	TCGA-AA-A01X	TCGA-AA-A01X-01A	NO				-29281	1907		0	791		791		Scheduled Follow-up Submission		2012-12-01
TCGA-AA-A01X-11		Colon	MSS	Cluster3	MSS	0	TCGA-AA-A01X-11	791	0	days		C7-COAD/READ						mutation cluster 12	TCGA-AA-A01X	791	1	days	791	days	TCGA Colon and Rectal Cancer (COADREAD)	colon adenocarcinoma	Colon			80	Sigmoid Colon	TCGA-AA-A01X-F37291	TCGA-AA-A01X	TCGA-AA-A01X-11A	NO				-29281	2067		0	791		791		Scheduled Follow-up Submission		2012-12-01
TCGA-AA-A01Z-01		Colon	MSS	CIMP.L	MSS	0	TCGA-AA-A01Z-01	1126	0	days	COAD-READ	C7-COAD/READ	cluster 2	COADREAD CIMPL c10		COADREAD-like c15	miRNA cluster 8	mutation cluster 2	TCGA-AA-A01Z	1126	1	days	1126	days	TCGA Colon and Rectal Cancer (COADREAD)	colon adenocarcinoma	Colon			68	Ascending Colon	TCGA-AA-A01Z-F37290	TCGA-AA-A01Z	TCGA-AA-A01Z-01A	NO				-24990	1877		0	1126		1126		Scheduled Follow-up Submission	Progressive Disease	2012-12-01
TCGA-AA-A01Z-11		Colon	MSS	CIMP.L	MSS	0	TCGA-AA-A01Z-11	1126	0	days		C7-COAD/READ						mutation cluster 2	TCGA-AA-A01Z	1126	1	days	1126	days	TCGA Colon and Rectal Cancer (COADREAD)	colon adenocarcinoma	Colon			68	Ascending Colon	TCGA-AA-A01Z-F37290	TCGA-AA-A01Z	TCGA-AA-A01Z-11A	NO				-24990	2037		0	1126		1126		Scheduled Follow-up Submission	Progressive Disease	2012-12-01
TCGA-AA-A022-01		Colon	MSI-H	CIMP.H	MSI-H		TCGA-AA-A022-01			days	Kirc+	C7-COAD/READ	cluster 1	COADREAD CIMP c12	COADREAD-like c7	COADREAD-like c15	miRNA cluster 8	mutation cluster 11	TCGA-AA-A022			days		days	TCGA Colon and Rectal Cancer (COADREAD)	colon adenocarcinoma	Colon			88	Cecum		TCGA-AA-A022		NO				-32446			0	0						2011-06-15
TCGA-AA-A022-11		Colon	MSI-H	CIMP.H	MSI-H		TCGA-AA-A022-11			days		C7-COAD/READ						mutation cluster 11	TCGA-AA-A022			days		days	TCGA Colon and Rectal Cancer (COADREAD)	colon adenocarcinoma	Colon			88	Cecum		TCGA-AA-A022	TCGA-AA-A022-11A	NO				-32446	1733		0	0						2011-06-15
TCGA-AA-A024-01	0	Colon	MSI-L	Cluster3	MSI-L	1	TCGA-AA-A024-01	1188	1	days	Quiet	C7-COAD/READ	cluster 3	COADREAD CIMPL c10	COADREAD-like c7	COADREAD-like c15	miRNA cluster 8	mutation c1uster 9	TCGA-AA-A024	1188	0	days	1188	days	TCGA Colon and Rectal Cancer (COADREAD)	colon adenocarcinoma	Colon			81	Descending Colon	TCGA-AA-A024-F37288	TCGA-AA-A024		NO				-29708		1188	0	61				Scheduled Follow-up Submission	Complete Remission/Response	2012-12-01
TCGA-AA-A029-01	0	Colon	MSI-L	CIMP.H	MSI-L	0	TCGA-AA-A029-01	1581	0	days	Kirc+	C7-COAD/READ	cluster 1	COADREAD CIMP c12	COADREAD-like c7	COADREAD-like c15	miRNA cluster 8	mutation cluster 12	TCGA-AA-A029	1581	0	days	1581	days	TCGA Colon and Rectal Cancer (COADREAD)	colon adenocarcinoma	Colon			67	Cecum	TCGA-AA-A029-F37286	TCGA-AA-A029		NO				-24686			0	1581				Scheduled Follow-up Submission	Complete Remission/Response	2012-12-01
TCGA-AA-A02E-01			MSI-L			1	TCGA-AA-A02E-01	90	1	days	COAD-READ	C7-COAD/READ	cluster 3	COADREAD CIMPL c10	COADREAD-like c7	COADREAD-like c15	miRNA cluster 8		TCGA-AA-A02E			days	90	days	TCGA Colon and Rectal Cancer (COADREAD)	colon adenocarcinoma	Colon			82	Cecum		TCGA-AA-A02E		NO				-30256		90	0							2011-06-15
TCGA-AA-A02F-01	0	Colon	MSS	Cluster4	MSS	0	TCGA-AA-A02F-01	1216	0	days	COAD-READ	C7-COAD/READ	cluster 4	COADREAD non-CIMP c11	COADREAD-like c7	COADREAD-like c15	miRNA cluster 8	mutation cluster 8	TCGA-AA-A02F	1216	0	days	1216	days	TCGA Colon and Rectal Cancer (COADREAD)	colon adenocarcinoma	Colon			68	Sigmoid Colon	TCGA-AA-A02F-F37284	TCGA-AA-A02F		NO				-25051			0	1216				Scheduled Follow-up Submission	Partial Remission/Response	2012-12-01
TCGA-AA-A02H-01	0	Colon	MSS	Cluster3		1	TCGA-AA-A02H-01	61	1	days	COAD-READ	C7-COAD/READ	cluster 3	COADREAD non-CIMP c11	COADREAD-like c7	COADREAD-like c15	miRNA cluster 8	mutation cluster 5	TCGA-AA-A02H			days	61	days	TCGA Colon and Rectal Cancer (COADREAD)	colon adenocarcinoma	Colon			74	Sigmoid Colon		TCGA-AA-A02H		NO				-27362		61	0							2011-06-15
TCGA-AA-A02J-01	0	Colon	MSS	Cluster4	MSS	1	TCGA-AA-A02J-01	153	1	days	COAD-READ	C7-COAD/READ	cluster 4	COADREAD non-CIMP c11	COADREAD-like c7	COADREAD-like c15	miRNA cluster 8	mutation cluster 5	TCGA-AA-A02J			days	153	days	TCGA Colon and Rectal Cancer (COADREAD)	colon adenocarcinoma	Colon			70	Sigmoid Colon		TCGA-AA-A02J		NO				-25749		153	0							2011-06-15
TCGA-AA-A02K-01			MSS			1	TCGA-AA-A02K-01	426	1	days			cluster 3	COADREAD CIMPL c10	COADREAD-like c7		miRNA cluster 8		TCGA-AA-A02K	306	1	days	426	days	TCGA Colon and Rectal Cancer (COADREAD)	colon adenocarcinoma	Colon			50	Ascending Colon	TCGA-AA-A02K-F37283	TCGA-AA-A02K		NO				-18506		426	0	0		306		Scheduled Follow-up Submission	Progressive Disease	2012-12-01
TCGA-AA-A02O-01		Colon	MSS	CIMP.H	MSS	0	TCGA-AA-A02O-01	28	0	days	Kirc+	C7-COAD/READ	cluster 1	COADREAD CIMPL c10	COADREAD-like c7	COADREAD-like c15	miRNA cluster 8	mutation cluster 1	TCGA-AA-A02O			days	28	days	TCGA Colon and Rectal Cancer (COADREAD)	colon adenocarcinoma	Colon			82	Transverse Colon		TCGA-AA-A02O		NO				-30288			0	28						2011-06-15
TCGA-AA-A02O-11		Colon	MSS	CIMP.H	MSS	0	TCGA-AA-A02O-11	28	0	days		C7-COAD/READ						mutation cluster 1	TCGA-AA-A02O			days	28	days	TCGA Colon and Rectal Cancer (COADREAD)	colon adenocarcinoma	Colon			82	Transverse Colon		TCGA-AA-A02O	TCGA-AA-A02O-11A	NO				-30288	1975		0	28						2011-06-15
TCGA-AA-A02R-01			MSI-H			1	TCGA-AA-A02R-01	670	1	days	Kirc+	C7-COAD/READ	cluster 1	COADREAD CIMP c12	COADREAD-like c7	COADREAD-like c15	miRNA cluster 4		TCGA-AA-A02R			days	670	days	TCGA Colon and Rectal Cancer (COADREAD)	colon adenocarcinoma	Colon			84	Cecum		TCGA-AA-A02R		NO				-30834		670	0							2011-06-15
TCGA-AA-A02W-01	0	Colon	MSI-L	Cluster4	MSI-L	0	TCGA-AA-A02W-01	1247	0	days	COAD-READ	C7-COAD/READ	cluster 4	COADREAD non-CIMP c11	COADREAD-like c7	COADREAD-like c15		mutation cluster 2	TCGA-AA-A02W	1005	1	days	1247	days	TCGA Colon and Rectal Cancer (COADREAD)	colon adenocarcinoma	Colon			73	Sigmoid Colon	TCGA-AA-A02W-F37279	TCGA-AA-A02W		NO				-26693			0	1247		1005		Scheduled Follow-up Submission	Complete Remission/Response	2012-12-01
TCGA-AA-A02Y-01		Colon	MSS	CIMP.L	MSS	0	TCGA-AA-A02Y-01	1216	0	days	High	C7-COAD/READ	cluster 2	COADREAD CIMPL c10	COADREAD-like c7		miRNA cluster 8	mutation cluster 1	TCGA-AA-A02Y	1216	0	days	1216	days	TCGA Colon and Rectal Cancer (COADREAD)	colon adenocarcinoma	Colon			73	Cecum	TCGA-AA-A02Y-F37278	TCGA-AA-A02Y		NO				-26724			0	1216				Scheduled Follow-up Submission	Complete Remission/Response	2012-12-01
TCGA-AA-A03F-01		Colon	MSS	CIMP.H	MSS	1	TCGA-AA-A03F-01	549	1	days	Quiet	C7-COAD/READ	cluster 1	COADREAD CIMPL c10	squamous c3	COADREAD-like c15	miRNA cluster 8	mutation cluster 7	TCGA-AA-A03F			days	549	days	TCGA Colon and Rectal Cancer (COADREAD)	colon adenocarcinoma	Colon			90	Cecum	TCGA-AA-A03F-F72573	TCGA-AA-A03F		NO				-32873		549	0	0				Scheduled Follow-up Submission		2015-07-24
TCGA-AA-A03F-11		Colon	MSS	CIMP.H	MSS	1	TCGA-AA-A03F-11	549	1	days		C7-COAD/READ						mutation cluster 7	TCGA-AA-A03F			days	549	days	TCGA Colon and Rectal Cancer (COADREAD)	colon adenocarcinoma	Colon			90	Cecum	TCGA-AA-A03F-F72573	TCGA-AA-A03F	TCGA-AA-A03F-11A	NO				-32873	2312	549	0	0				Scheduled Follow-up Submission		2015-07-24
TCGA-AA-A03J-01		Colon	MSS	CIMP.L	MSS	0	TCGA-AA-A03J-01	1246	0	days	COAD-READ	C7-COAD/READ	cluster 2	COADREAD CIMPL c10	COADREAD-like c7	COADREAD-like c15	miRNA cluster 8	mutation cluster 2	TCGA-AA-A03J	1246	0	days	1246	days	TCGA Colon and Rectal Cancer (COADREAD)	colon adenocarcinoma	Colon			65	Sigmoid Colon	TCGA-AA-A03J-F37276	TCGA-AA-A03J		NO				-23986			0	1246				Scheduled Follow-up Submission	Complete Remission/Response	2012-12-01
TCGA-AA-A03J-11		Colon	MSS	CIMP.L	MSS	0	TCGA-AA-A03J-11	1246	0	days		C7-COAD/READ						mutation cluster 2	TCGA-AA-A03J	1246	0	days	1246	days	TCGA Colon and Rectal Cancer (COADREAD)	colon adenocarcinoma	Colon			65	Sigmoid Colon	TCGA-AA-A03J-F37276	TCGA-AA-A03J	TCGA-AA-A03J-11A	NO				-23986	2341		0	1246				Scheduled Follow-up Submission	Complete Remission/Response	2012-12-01
TCGA-AD-5900-01			MSI-H			0	TCGA-AD-5900-01	370	0	days	Kirc+			COADREAD CIMP c12	KIRC-like c1		miRNA cluster 5		TCGA-AD-5900	370	0	days	370	days	TCGA Colon and Rectal Cancer (COADREAD)	colon adenocarcinoma	Colon			67	Ascending Colon	TCGA-AD-5900-F42776	TCGA-AD-5900					NO	-24776			0	370				Scheduled Follow-up Submission	Complete Remission/Response	2013-04-30
TCGA-AD-6548-01			MSI-L			0	TCGA-AD-6548-01	650	0	days	COAD-READ			COADREAD CIMPL c10	squamous c3		miRNA cluster 5		TCGA-AD-6548	650	0	days	650	days	TCGA Colon and Rectal Cancer (COADREAD)	colon adenocarcinoma	Colon			81	Splenic Flexure	TCGA-AD-6548-F42777	TCGA-AD-6548				4	YES	-29758			0	650				Scheduled Follow-up Submission	Complete Remission/Response	2013-04-30
TCGA-AD-6888-01			MSS			1	TCGA-AD-6888-01	472	1	days	COAD-READ			COADREAD non-CIMP c11			miRNA cluster 8		TCGA-AD-6888	343	1	days	472	days	TCGA Colon and Rectal Cancer (COADREAD)	colon adenocarcinoma	Colon	NO	NO	73	Hepatic Flexure	TCGA-AD-6888-F37065	TCGA-AD-6888	TCGA-AD-6888-01A	NO		90	YES	-26816		472	0	155		343		Scheduled Follow-up Submission	Progressive Disease	2014-08-26
TCGA-AD-6889-01			MSI-H			1	TCGA-AD-6889-01	2532	1	days	Kirc+			COADREAD non-CIMP c11	COADREAD-like c7		miRNA c1uster 10		TCGA-AD-6889	2532	0	days	2532	days	TCGA Colon and Rectal Cancer (COADREAD)	colon adenocarcinoma	Colon			76	Ascending Colon	TCGA-AD-6889-F47705	TCGA-AD-6889		NO						2532	0	1720		1516		Scheduled Follow-up Submission	Complete Remission/Response	2013-08-28
TCGA-AD-6890-01			MSS			0	TCGA-AD-6890-01	746	0	days	Kirc+			COADREAD CIMP c12			miRNA cluster 8		TCGA-AD-6890	746	0	days	746	days	TCGA Colon and Rectal Cancer (COADREAD)	colon adenocarcinoma	Colon			65	Ascending Colon	TCGA-AD-6890-F48782	TCGA-AD-6890	TCGA-AD-6890-01A	NO		10	YES	-23769			0	746				Scheduled Follow-up Submission	Complete Remission/Response	2013-09-20
TCGA-AD-6895-01			MSI-H			0	TCGA-AD-6895-01	763	0	days	Kirc+			COADREAD non-CIMP c11			miRNA cluster 5		TCGA-AD-6895	763	0	days	763	days	TCGA Colon and Rectal Cancer (COADREAD)	colon adenocarcinoma	Colon			84	Cecum	TCGA-AD-6895-F47141	TCGA-AD-6895		NO		1	NO	-30879			0	763				Scheduled Follow-up Submission	Complete Remission/Response	2013-08-22
TCGA-AD-6899-01			MSS			1	TCGA-AD-6899-01	176	1	days	COAD-READ			COADREAD non-CIMP c11	COADREAD-like c7		miRNA cluster 8		TCGA-AD-6899	176	0	days	176	days	TCGA Colon and Rectal Cancer (COADREAD)	colon adenocarcinoma	Colon			84	Cecum	TCGA-AD-6899-F47188	TCGA-AD-6899	TCGA-AD-6899-01A			1	NO	-30693		176	0	48				Scheduled Follow-up Submission	Complete Remission/Response	2013-08-22
TCGA-AD-6901-01			MSI-L			1	TCGA-AD-6901-01	682	1	days	COAD-READ			COADREAD CIMPL c10			miRNA cluster 5		TCGA-AD-6901	468	1	days	682	days	TCGA Colon and Rectal Cancer (COADREAD)	colon adenocarcinoma	Colon	NO	YES	78	Cecum	TCGA-AD-6901-F47111	TCGA-AD-6901		NO		1	NO	-28579		682	0	31	468	468		Scheduled Follow-up Submission	Progressive Disease	2013-08-22
TCGA-AD-6963-01			MSS			0	TCGA-AD-6963-01	834	0	days	COAD-READ			COADREAD non-CIMP c11			miRNA cluster 4		TCGA-AD-6963	834	0	days	834	days	TCGA Colon and Rectal Cancer (COADREAD)	colon adenocarcinoma	Colon			58	Ascending Colon	TCGA-AD-6963-F47190	TCGA-AD-6963		NO		48		-21294			0	834				Scheduled Follow-up Submission	Complete Remission/Response	2013-08-22
TCGA-AD-6964-01			MSI-H			1	TCGA-AD-6964-01	331	1	days	Kirc+			COADREAD CIMPL c10			miRNA cluster 4		TCGA-AD-6964	325	1	days	331	days	TCGA Colon and Rectal Cancer (COADREAD)	colon adenocarcinoma	Colon	NO	NO	58	Cecum	TCGA-AD-6964-F47088	TCGA-AD-6964	TCGA-AD-6964-01A	YES	Normal	0	NO	-21457		331	0	23	325	325		Scheduled Follow-up Submission	Progressive Disease	2013-08-22
TCGA-AD-6965-01			MSS			0	TCGA-AD-6965-01	805	0	days	Squamous			COADREAD CIMPL c10	COADREAD-like c7		miRNA cluster 8		TCGA-AD-6965	648	1	days	805	days	TCGA Colon and Rectal Cancer (COADREAD)	colon adenocarcinoma	Colon	YES	NO	62	Cecum	TCGA-AD-6965-F47143	TCGA-AD-6965	TCGA-AD-6965-01A	NO				-22853			0	805		648		Scheduled Follow-up Submission	Progressive Disease	2013-08-22
TCGA-AD-A5EJ-01			MSI-H				TCGA-AD-A5EJ-01			days									TCGA-AD-A5EJ			days		days	TCGA Colon and Rectal Cancer (COADREAD)	colon adenocarcinoma	Colon			74	Cecum		TCGA-AD-A5EJ	TCGA-AD-A5EJ-01A			1	YES	-27180	188		0	0						2013-07-12
TCGA-AD-A5EK-01			MSS			0	TCGA-AD-A5EK-01	500	0	days									TCGA-AD-A5EK	500	0	days	500	days	TCGA Colon and Rectal Cancer (COADREAD)	colon adenocarcinoma	Colon			51	Ascending Colon	TCGA-AD-A5EK-F66010	TCGA-AD-A5EK	TCGA-AD-A5EK-01A	NO		15	YES	-18731	177		0	500				Scheduled Follow-up Submission	Complete Remission/Response	2014-10-01
TCGA-AF-2687-01			MSS			0	TCGA-AF-2687-01	1427	0	days	COAD-READ			COADREAD non-CIMP c11			miRNA cluster 5		TCGA-AF-2687	1267	1	days	1427	days	TCGA Colon and Rectal Cancer (COADREAD)	rectum adenocarcinoma	Rectum	NO	NO	57	Rectum	TCGA-AF-2687-F40084	TCGA-AF-2687		NO			NO	-21098			0	1427		1267		Scheduled Follow-up Submission	Complete Remission/Response	2013-02-13
TCGA-AF-2689-01	0	Rectum	MSS	CIMP.L	MSS	1	TCGA-AF-2689-01	1201	1	days	COAD-READ	C7-COAD/READ	cluster 2	COADREAD CIMPL c10	COADREAD-like c7		miRNA cluster 8	mutation cluster 2	TCGA-AF-2689	1134	1	days	1201	days	TCGA Colon and Rectal Cancer (COADREAD)	rectum adenocarcinoma	Rectum	NO	NO	41	Rectosigmoid Junction	TCGA-AF-2689-F34761	TCGA-AF-2689		NO			NO	-15082		1201	0	482		1134		Additional New Tumor Event	Progressive Disease	2012-08-30
TCGA-AF-2689-11	0	Rectum	MSS	CIMP.L	MSS	1	TCGA-AF-2689-11	1201	1	days		C7-COAD/READ						mutation cluster 2	TCGA-AF-2689	1134	1	days	1201	days	TCGA Colon and Rectal Cancer (COADREAD)	rectum adenocarcinoma	Rectum	NO	NO	41	Rectosigmoid Junction	TCGA-AF-2689-F34761	TCGA-AF-2689	TCGA-AF-2689-11A	NO			NO	-15082		1201	0	482		1134		Additional New Tumor Event	Progressive Disease	2012-08-30
TCGA-AF-2690-01			MSS			1	TCGA-AF-2690-01	524	1	days	COAD-READ			COADREAD non-CIMP c11	COADREAD-like c7		miRNA cluster 5		TCGA-AF-2690			days	524	days	TCGA Colon and Rectal Cancer (COADREAD)	rectum adenocarcinoma	Rectum			76	Rectum	TCGA-AF-2690-F13123	TCGA-AF-2690		NO			NO	-28119		524	0	358						2011-06-20
TCGA-AF-2691-01	0	Rectum	MSS	CIMP.L	MSS	0	TCGA-AF-2691-01	1309	0	days	COAD-READ	C7-COAD/READ	cluster 2	COADREAD CIMPL c10		COADREAD-like c15	miRNA cluster 8	mutation cluster 2	TCGA-AF-2691	1309	0	days	1309	days	TCGA Colon and Rectal Cancer (COADREAD)	rectum adenocarcinoma	Rectum			48	Rectum	TCGA-AF-2691-F41268	TCGA-AF-2691		NO			NO	-17759			0	1309				Scheduled Follow-up Submission	Complete Remission/Response	2013-03-14
TCGA-AF-2691-11	0	Rectum	MSS	CIMP.L	MSS	0	TCGA-AF-2691-11	1309	0	days		C7-COAD/READ						mutation cluster 2	TCGA-AF-2691	1309	0	days	1309	days	TCGA Colon and Rectal Cancer (COADREAD)	rectum adenocarcinoma	Rectum			48	Rectum	TCGA-AF-2691-F41268	TCGA-AF-2691	TCGA-AF-2691-11A	NO			NO	-17759			0	1309				Scheduled Follow-up Submission	Complete Remission/Response	2013-03-14
TCGA-AF-2692-01	0	Rectum	MSS	Cluster4	MSS	0	TCGA-AF-2692-01	412	0	days	BRCA-LUAD+	C7-COAD/READ	cluster 4	COADREAD non-CIMP c11		COADREAD-like c15	miRNA cluster 8	mutation cluster 7	TCGA-AF-2692	327	1	days	412	days	TCGA Colon and Rectal Cancer (COADREAD)	rectum adenocarcinoma	Rectum	YES	YES	54		TCGA-AF-2692-F10351	TCGA-AF-2692		NO			YES	-19830			0	412	396	327				2010-11-10
TCGA-AF-2692-11	0	Rectum	MSS	Cluster4	MSS	0	TCGA-AF-2692-11	412	0	days		C7-COAD/READ						mutation cluster 7	TCGA-AF-2692	327	1	days	412	days	TCGA Colon and Rectal Cancer (COADREAD)	rectum adenocarcinoma	Rectum	YES	YES	54		TCGA-AF-2692-F10351	TCGA-AF-2692	TCGA-AF-2692-11A	NO			YES	-19830			0	412	396	327				2010-11-10
TCGA-AF-2693-01			MSS			0	TCGA-AF-2693-01	1155	0	days	Squamous			COADREAD non-CIMP c11			miRNA cluster 8		TCGA-AF-2693	1155	0	days	1155	days	TCGA Colon and Rectal Cancer (COADREAD)	rectum adenocarcinoma	Rectum			75	Sigmoid Colon	TCGA-AF-2693-F38391	TCGA-AF-2693	TCGA-AF-2693-01A	NO			NO	-27443			0	1155				Scheduled Follow-up Submission		2012-12-13
TCGA-AF-3400-01	0	Rectum	MSS	Cluster4	MSS	0	TCGA-AF-3400-01	1049	0	days	Squamous	C7-COAD/READ	cluster 4	COADREAD non-CIMP c11	COADREAD-like c7	COADREAD-like c15	miRNA cluster 5	mutation cluster 5	TCGA-AF-3400	1049	0	days	1049	days	TCGA Colon and Rectal Cancer (COADREAD)	rectum adenocarcinoma	Rectum			54	Rectosigmoid Junction	TCGA-AF-3400-F38603	TCGA-AF-3400		NO			YES	-19826			0	1049				Scheduled Follow-up Submission	Complete Remission/Response	2012-12-18
TCGA-AF-3400-11	0	Rectum	MSS	Cluster4	MSS	0	TCGA-AF-3400-11	1049	0	days		C7-COAD/READ						mutation cluster 5	TCGA-AF-3400	1049	0	days	1049	days	TCGA Colon and Rectal Cancer (COADREAD)	rectum adenocarcinoma	Rectum			54	Rectosigmoid Junction	TCGA-AF-3400-F38603	TCGA-AF-3400	TCGA-AF-3400-11A	NO			YES	-19826			0	1049				Scheduled Follow-up Submission	Complete Remission/Response	2012-12-18
TCGA-AF-3911-01			MSI-L			0	TCGA-AF-3911-01	1148	0	days	COAD-READ			COADREAD non-CIMP c11			miRNA cluster 5		TCGA-AF-3911	1020	1	days	1148	days	TCGA Colon and Rectal Cancer (COADREAD)	rectum adenocarcinoma	Rectum	NO	NO	48	Rectum	TCGA-AF-3911-F39018	TCGA-AF-3911	TCGA-AF-3911-01A	NO			YES	-17609			0	1148		1020		Scheduled Follow-up Submission	Progressive Disease	2013-01-11
TCGA-AF-3913-01	0	Rectum	MSS	Cluster4	MSS	1	TCGA-AF-3913-01	316	1	days	COAD-READ	C7-COAD/READ	cluster 4	COADREAD non-CIMP c11	COADREAD-like c7	COADREAD-like c15	miRNA cluster 8	mutation cluster 8	TCGA-AF-3913	316	0	days	316	days	TCGA Colon and Rectal Cancer (COADREAD)	rectum adenocarcinoma	Rectum			60	Rectosigmoid Junction	TCGA-AF-3913-F4474	TCGA-AF-3913		NO			YES	-21970		316	0							2010-12-07
TCGA-AF-3913-11	0	Rectum	MSS	Cluster4	MSS	1	TCGA-AF-3913-11	316	1	days		C7-COAD/READ						mutation cluster 8	TCGA-AF-3913	316	0	days	316	days	TCGA Colon and Rectal Cancer (COADREAD)	rectum adenocarcinoma	Rectum			60	Rectosigmoid Junction	TCGA-AF-3913-F4474	TCGA-AF-3913	TCGA-AF-3913-11A	NO			YES	-21970		316	0							2010-12-07
TCGA-AF-3914-01			MSS			0	TCGA-AF-3914-01	1146	0	days					squamous c3				TCGA-AF-3914	846	1	days	1146	days	TCGA Colon and Rectal Cancer (COADREAD)	rectum adenocarcinoma	Rectum	YES	NO	39	Rectosigmoid Junction	TCGA-AF-3914-F41483	TCGA-AF-3914	TCGA-AF-3914-01A	NO			NO	-14426			0	1146		846		Additional New Tumor Event	Progressive Disease	2013-03-19
TCGA-AF-4110-01			MSS			0	TCGA-AF-4110-01	912	0	days	COAD-READ			COADREAD non-CIMP c11			miRNA cluster 5		TCGA-AF-4110	912	0	days	912	days	TCGA Colon and Rectal Cancer (COADREAD)	rectum adenocarcinoma	Rectum			77	Rectosigmoid Junction	TCGA-AF-4110-F40320	TCGA-AF-4110		NO			YES	-28289			0	912				Scheduled Follow-up Submission	Complete Remission/Response	2013-02-15
TCGA-AF-5654-01						1	TCGA-AF-5654-01	512	1	days	Kirc+				COADREAD-like c7		miRNA cluster 8		TCGA-AF-5654	512	0	days	512	days	TCGA Colon and Rectal Cancer (COADREAD)	rectum adenocarcinoma	Rectum			73	Rectosigmoid Junction	TCGA-AF-5654-F32800	TCGA-AF-5654		NO			NO	-26738		512	0	257						2012-06-12
TCGA-AF-5654-11						1	TCGA-AF-5654-11	512	1	days									TCGA-AF-5654	512	0	days	512	days	TCGA Colon and Rectal Cancer (COADREAD)	rectum adenocarcinoma	Rectum			73	Rectosigmoid Junction	TCGA-AF-5654-F32800	TCGA-AF-5654	TCGA-AF-5654-11A	NO			NO	-26738		512	0	257						2012-06-12
TCGA-AF-6136-01			MSS			0	TCGA-AF-6136-01	741	0	days	COAD-READ			COADREAD CIMPL c10	COADREAD-like c7		miRNA cluster 8		TCGA-AF-6136	609	1	days	741	days	TCGA Colon and Rectal Cancer (COADREAD)	rectum adenocarcinoma	Rectum	YES	NO	72	Rectosigmoid Junction	TCGA-AF-6136-F40235	TCGA-AF-6136	TCGA-AF-6136-01A				NO	-26490			0	741		609		Scheduled Follow-up Submission	Progressive Disease	2013-02-14
TCGA-AF-6655-01			MSS			0	TCGA-AF-6655-01	609	0	days	COAD-READ			COADREAD non-CIMP c11	COADREAD-like c7		miRNA cluster 8		TCGA-AF-6655	609	0	days	609	days	TCGA Colon and Rectal Cancer (COADREAD)	rectum adenocarcinoma	Rectum			66	Rectum	TCGA-AF-6655-F39414	TCGA-AF-6655	TCGA-AF-6655-01A	NO			NO	-24417			0	609				Scheduled Follow-up Submission	Complete Remission/Response	2013-01-22
TCGA-AF-6672-01			MSS			0	TCGA-AF-6672-01	748	0	days	BRCA-LUAD+			COADREAD non-CIMP c11	COADREAD-like c7		miRNA cluster 8		TCGA-AF-6672	461	1	days	748	days	TCGA Colon and Rectal Cancer (COADREAD)	rectum adenocarcinoma	Rectum	YES	NO	43	Rectosigmoid Junction	TCGA-AF-6672-F40027	TCGA-AF-6672		NO			NO	-15965			0	748		461		Scheduled Follow-up Submission	Progressive Disease	2013-02-11
TCGA-AF-6784-01							TCGA-AF-6784-01			days					COADREAD-like c7				TCGA-AF-6784			days		days	TCGA Colon and Rectal Cancer (COADREAD)	colon adenocarcinoma	Colon
TCGA-AF-A56K-01			MSS			0	TCGA-AF-A56K-01	2635	0	days									TCGA-AF-A56K	2635	0	days	2635	days	TCGA Colon and Rectal Cancer (COADREAD)	rectum adenocarcinoma	Rectum			56	Sigmoid Colon	TCGA-AF-A56K-F51084	TCGA-AF-A56K	TCGA-AF-A56K-01A	NO		0	NO	-20527	2388		0	2635				Scheduled Follow-up Submission	Complete Remission/Response	2013-11-07
TCGA-AF-A56L-01			MSS			0	TCGA-AF-A56L-01	2007	0	days									TCGA-AF-A56L	2007	0	days	2007	days	TCGA Colon and Rectal Cancer (COADREAD)	rectum adenocarcinoma	Rectum			48	Sigmoid Colon	TCGA-AF-A56L-F51137	TCGA-AF-A56L					NO	-17734			0	2007				Scheduled Follow-up Submission	Complete Remission/Response	2013-11-08
TCGA-AF-A56N-01			MSS			0	TCGA-AF-A56N-01	360	0	days									TCGA-AF-A56N	360	0	days	360	days	TCGA Colon and Rectal Cancer (COADREAD)	rectum adenocarcinoma	Rectum			47	Rectum	TCGA-AF-A56N-F51140	TCGA-AF-A56N					NO	-17480			0	360				Scheduled Follow-up Submission	Complete Remission/Response	2013-11-08
TCGA-AG-3574-01	0	Rectum	MSS	Cluster3	MSS	1	TCGA-AG-3574-01	1096	1	days	Kirc+	C7-COAD/READ	cluster 3	COADREAD CIMPL c10	COADREAD-like c7	COADREAD-like c15	miRNA cluster 8	mutation c1uster 9	TCGA-AG-3574			days	1096	days	TCGA Colon and Rectal Cancer (COADREAD)	rectum adenocarcinoma	Rectum			89	Rectum	TCGA-AG-3574-F37944	TCGA-AG-3574		NO			NO	-32781		1096	0	0				Scheduled Follow-up Submission		2012-12-06
TCGA-AG-3575-01	0	Rectum	MSS	CIMP.H	MSS	0	TCGA-AG-3575-01	365	0	days	Kirc+	C7-COAD/READ	cluster 1	COADREAD CIMP c12		COADREAD-like c15	miRNA cluster 4	mutation cluster 2	TCGA-AG-3575	365	0	days	365	days	TCGA Colon and Rectal Cancer (COADREAD)	rectum adenocarcinoma	Rectum			51	Rectum	TCGA-AG-3575-F37950	TCGA-AG-3575		NO		1		-18932			0	365				Scheduled Follow-up Submission	Complete Remission/Response	2012-12-06
TCGA-AG-3578-01	0	Rectum	MSS	Cluster3	MSS	0	TCGA-AG-3578-01	974	0	days	Squamous	C7-COAD/READ	cluster 3	COADREAD CIMPL c10	COADREAD-like c7	COADREAD-like c15	miRNA cluster 8	mutation cluster 5	TCGA-AG-3578	974	0	days	974	days	TCGA Colon and Rectal Cancer (COADREAD)	rectum adenocarcinoma	Rectum			76	Rectum	TCGA-AG-3578-F37953	TCGA-AG-3578		NO				-27851			0	974				Scheduled Follow-up Submission	Complete Remission/Response	2012-12-06
TCGA-AG-3580-01	0	Rectum	MSS	Cluster3	MSS	0	TCGA-AG-3580-01	244	0	days	Kirc+	C7-COAD/READ	cluster 3	COADREAD CIMPL c10	COADREAD-like c7	COADREAD-like c15	miRNA cluster 8	mutation cluster 12	TCGA-AG-3580	244	0	days	244	days	TCGA Colon and Rectal Cancer (COADREAD)	rectum adenocarcinoma	Rectum			67	Rectum	TCGA-AG-3580-F37955	TCGA-AG-3580		NO				-24775			0	244				Scheduled Follow-up Submission	Complete Remission/Response	2012-12-06
TCGA-AG-3581-01	0	Rectum	MSS	Cluster3	MSS	0	TCGA-AG-3581-01	215	0	days	COAD-READ	C7-COAD/READ	cluster 3	COADREAD CIMPL c10	COADREAD-like c7	COADREAD-like c15	miRNA cluster 8	mutation cluster 2	TCGA-AG-3581	215	0	days	215	days	TCGA Colon and Rectal Cancer (COADREAD)	rectum adenocarcinoma	Rectum			63	Rectum	TCGA-AG-3581-F37957	TCGA-AG-3581		NO				-23345			0	215				Scheduled Follow-up Submission	Complete Remission/Response	2012-12-06
TCGA-AG-3582-01	0	Rectum	MSS	Cluster4	MSS	1	TCGA-AG-3582-01	1096	1	days	COAD-READ	C7-COAD/READ	cluster 4	COADREAD non-CIMP c11	COADREAD-like c7	COADREAD-like c15	miRNA cluster 8	mutation c1uster 9	TCGA-AG-3582			days	1096	days	TCGA Colon and Rectal Cancer (COADREAD)	rectum adenocarcinoma	Rectum			75	Rectum	TCGA-AG-3582-F37958	TCGA-AG-3582		NO				-27636		1096	0	31				Scheduled Follow-up Submission		2012-12-06
TCGA-AG-3583-01	0	Rectum	MSI-L	Cluster4	MSI-L	1	TCGA-AG-3583-01	610	1	days	COAD-READ	C7-COAD/READ	cluster 4	COADREAD non-CIMP c11	COADREAD-like c7	COADREAD-like c15	miRNA cluster 8	mutation cluster 12	TCGA-AG-3583			days	610	days	TCGA Colon and Rectal Cancer (COADREAD)	rectum adenocarcinoma	Rectum			66	Rectum	TCGA-AG-3583-F37959	TCGA-AG-3583		NO				-24107		610	0	61				Scheduled Follow-up Submission		2012-12-06
TCGA-AG-3584-01	0	Rectum	MSS	CIMP.L	MSS	1	TCGA-AG-3584-01	730	1	days	COAD-READ	C7-COAD/READ	cluster 2	COADREAD CIMPL c10	COADREAD-like c7	COADREAD-like c15	miRNA cluster 8	mutation c1uster 9	TCGA-AG-3584	730	0	days	730	days	TCGA Colon and Rectal Cancer (COADREAD)	rectum adenocarcinoma	Rectum			60	Rectum	TCGA-AG-3584-F37960	TCGA-AG-3584		NO		2		-22189		730	0	0				Scheduled Follow-up Submission	Progressive Disease	2012-12-06
TCGA-AG-3586-01	0	Rectum	MSS	Cluster3	MSS	0	TCGA-AG-3586-01	31	0	days	COAD-READ	C7-COAD/READ	cluster 3	COADREAD CIMPL c10	COADREAD-like c7	COADREAD-like c15	miRNA cluster 8	mutation cluster 7	TCGA-AG-3586			days	31	days	TCGA Colon and Rectal Cancer (COADREAD)	rectum adenocarcinoma	Rectum			72	Rectum		TCGA-AG-3586		NO				-26542			0	31						2010-05-18
TCGA-AG-3587-01	0	Rectum	MSS	Cluster4	MSS	0	TCGA-AG-3587-01	1400	0	days	High	C7-COAD/READ	cluster 4	COADREAD non-CIMP c11	COADREAD-like c7	COADREAD-like c15	miRNA cluster 8	mutation cluster 5	TCGA-AG-3587	1216	1	days	1400	days	TCGA Colon and Rectal Cancer (COADREAD)	rectum adenocarcinoma	Rectum			65	Rectum	TCGA-AG-3587-F37961	TCGA-AG-3587		NO				-24075			0	1400		1216		Scheduled Follow-up Submission		2012-12-06
TCGA-AG-3591-01			MSS			0	TCGA-AG-3591-01	1035	0	days	BRCA-LUAD+			COADREAD non-CIMP c11	COADREAD-like c7		miRNA cluster 8		TCGA-AG-3591	1035	0	days	1035	days	TCGA Colon and Rectal Cancer (COADREAD)	rectum adenocarcinoma	Rectum			66	Rectum	TCGA-AG-3591-F37962	TCGA-AG-3591		NO		2		-24167			0	1035				Scheduled Follow-up Submission	Complete Remission/Response	2012-12-06
TCGA-AG-3592-01			MSI-L			0	TCGA-AG-3592-01	1035	0	days	COAD-READ			COADREAD CIMPL c10			miRNA cluster 8		TCGA-AG-3592	1035	0	days	1035	days	TCGA Colon and Rectal Cancer (COADREAD)	rectum adenocarcinoma	Rectum			68	Rectum	TCGA-AG-3592-F37964	TCGA-AG-3592	TCGA-AG-3592-01A					-25141			0	1035				Scheduled Follow-up Submission	Complete Remission/Response	2012-12-06
TCGA-AG-3593-01	0	Rectum	MSS	Cluster3	MSS	0	TCGA-AG-3593-01	1035	0	days	COAD-READ	C7-COAD/READ	cluster 3	COADREAD non-CIMP c11	COADREAD-like c7	COADREAD-like c15	miRNA cluster 8	mutation c1uster 9	TCGA-AG-3593	1035	0	days	1035	days	TCGA Colon and Rectal Cancer (COADREAD)	rectum adenocarcinoma	Rectum			72	Rectum	TCGA-AG-3593-F37965	TCGA-AG-3593		NO		2		-26480			0	1035				Scheduled Follow-up Submission	Complete Remission/Response	2012-12-06
TCGA-AG-3594-01	0	Rectum	MSS	Cluster3	MSS	1	TCGA-AG-3594-01	61	1	days	Kirc+	C7-COAD/READ	cluster 3	COADREAD CIMPL c10	COADREAD-like c7	COADREAD-like c15	miRNA cluster 8	mutation cluster 2	TCGA-AG-3594			days	61	days	TCGA Colon and Rectal Cancer (COADREAD)	rectum adenocarcinoma	Rectum			77	Rectum	TCGA-AG-3594-F37967	TCGA-AG-3594		NO		0		-28277		61	0	0				Scheduled Follow-up Submission		2012-12-06
TCGA-AG-3598-01	0	Rectum	MSS	CIMP.L	MSS	0	TCGA-AG-3598-01	1522	0	days	COAD-READ	C7-COAD/READ	cluster 2	COADREAD CIMPL c10	COADREAD-like c7	COADREAD-like c15	miRNA cluster 8	mutation cluster 2	TCGA-AG-3598	1522	0	days	1522	days	TCGA Colon and Rectal Cancer (COADREAD)	rectum adenocarcinoma	Rectum			69	Rectum	TCGA-AG-3598-F37968	TCGA-AG-3598		NO				-25324			0	1522				Scheduled Follow-up Submission	Complete Remission/Response	2012-12-06
TCGA-AG-3599-01	0	Rectum	MSS	CIMP.L	MSS	0	TCGA-AG-3599-01	366	0	days	COAD-READ	C7-COAD/READ	cluster 2	COADREAD CIMPL c10	COADREAD-like c7	COADREAD-like c15	miRNA cluster 8	mutation cluster 1	TCGA-AG-3599	366	0	days	366	days	TCGA Colon and Rectal Cancer (COADREAD)	rectum adenocarcinoma	Rectum			70	Rectum	TCGA-AG-3599-F37992	TCGA-AG-3599		NO				-25749			0	366				Scheduled Follow-up Submission	Complete Remission/Response	2012-12-08
TCGA-AG-3600-01	0	Rectum	MSS	CIMP.H	MSS	0	TCGA-AG-3600-01	184	0	days	High	C7-COAD/READ	cluster 1	COADREAD CIMPL c10	COADREAD-like c7	COADREAD-like c15	miRNA cluster 8	mutation c1uster 9	TCGA-AG-3600	184	0	days	184	days	TCGA Colon and Rectal Cancer (COADREAD)	rectum adenocarcinoma	Rectum			62	Rectum	TCGA-AG-3600-F37993	TCGA-AG-3600		NO		10		-22767			0	184				Scheduled Follow-up Submission	Complete Remission/Response	2012-12-08
TCGA-AG-3601-01	0	Rectum	MSI-L	Cluster4	MSS		TCGA-AG-3601-01			days	COAD-READ	C7-COAD/READ	cluster 4	COADREAD non-CIMP c11	COADREAD-like c7	COADREAD-like c15	miRNA cluster 8	mutation cluster 5	TCGA-AG-3601			days		days	TCGA Colon and Rectal Cancer (COADREAD)	rectum adenocarcinoma	Rectum			68	Rectum		TCGA-AG-3601		NO				-24837			0	0						2010-05-18
TCGA-AG-3602-01	0	Rectum	MSS	Cluster3	MSS		TCGA-AG-3602-01			days	BRCA-LUAD+	C7-COAD/READ	cluster 3	COADREAD CIMPL c10	COADREAD-like c7	COADREAD-like c15	miRNA cluster 8	mutation cluster 2	TCGA-AG-3602			days		days	TCGA Colon and Rectal Cancer (COADREAD)	rectum adenocarcinoma	Rectum			66	Rectum		TCGA-AG-3602		NO		9		-24350			0	0						2010-05-18
TCGA-AG-3605-01	0	Rectum	MSS	CIMP.L	MSI-L	0	TCGA-AG-3605-01	30	0	days	COAD-READ	C7-COAD/READ	cluster 2	COADREAD CIMPL c10	COADREAD-like c7	COADREAD-like c15	miRNA cluster 8	mutation cluster 2	TCGA-AG-3605			days	30	days	TCGA Colon and Rectal Cancer (COADREAD)	rectum adenocarcinoma	Rectum			85	Rectum		TCGA-AG-3605		NO				-31078			0	30						2010-05-18
TCGA-AG-3608-01	0	Rectum	Indeterminate	CIMP.L		0	TCGA-AG-3608-01	485	0	days	COAD-READ	C7-COAD/READ	cluster 2	COADREAD CIMPL c10		COADREAD-like c15	miRNA cluster 8	mutation cluster 5	TCGA-AG-3608	485	0	days	485	days	TCGA Colon and Rectal Cancer (COADREAD)	rectum adenocarcinoma	Rectum			79	Rectum	TCGA-AG-3608-F37999	TCGA-AG-3608		NO		0		-29008			0	485				Scheduled Follow-up Submission	Complete Remission/Response	2012-12-08
TCGA-AG-3609-01	0	Rectum	MSS	Cluster4	MSS	0	TCGA-AG-3609-01	608	0	days	Kirc+	C7-COAD/READ	cluster 4	COADREAD non-CIMP c11	COADREAD-like c7	COADREAD-like c15	miRNA cluster 8	mutation cluster 2	TCGA-AG-3609	608	0	days	608	days	TCGA Colon and Rectal Cancer (COADREAD)	rectum adenocarcinoma	Rectum			65	Rectum	TCGA-AG-3609-F38002	TCGA-AG-3609		NO				-23925			0	608				Scheduled Follow-up Submission	Complete Remission/Response	2012-12-08
TCGA-AG-3611-01	0	Rectum	MSS	Cluster3	MSS	0	TCGA-AG-3611-01	424	0	days	High	C7-COAD/READ	cluster 3	COADREAD non-CIMP c11		COADREAD-like c15	miRNA cluster 8	mutation cluster 2	TCGA-AG-3611	424	0	days	424	days	TCGA Colon and Rectal Cancer (COADREAD)	rectum adenocarcinoma	Rectum			72	Rectum	TCGA-AG-3611-F38004	TCGA-AG-3611		NO				-26420			0	424				Scheduled Follow-up Submission	Complete Remission/Response	2012-12-08
TCGA-AG-3612-01	0	Rectum	MSS	Cluster4	MSS	0	TCGA-AG-3612-01	608	0	days	COAD-READ	C7-COAD/READ	cluster 4	COADREAD non-CIMP c11	COADREAD-like c7	COADREAD-like c15	miRNA cluster 8	mutation cluster 5	TCGA-AG-3612	608	0	days	608	days	TCGA Colon and Rectal Cancer (COADREAD)	rectum adenocarcinoma	Rectum			55	Rectum	TCGA-AG-3612-F38007	TCGA-AG-3612		NO		0		-20242			0	608				Scheduled Follow-up Submission	Complete Remission/Response	2012-12-08
TCGA-AG-3725-01			MSS			0	TCGA-AG-3725-01	638	0	days	COAD-READ			COADREAD non-CIMP c11	COADREAD-like c7		miRNA cluster 8		TCGA-AG-3725	638	0	days	638	days	TCGA Colon and Rectal Cancer (COADREAD)	rectum adenocarcinoma	Rectum			90	Rectum	TCGA-AG-3725-F38008	TCGA-AG-3725	TCGA-AG-3725-01A	NO				-32872			0	638				Scheduled Follow-up Submission	Partial Remission/Response	2012-12-08
TCGA-AG-3725-11			MSS			0	TCGA-AG-3725-11	638	0	days									TCGA-AG-3725	638	0	days	638	days	TCGA Colon and Rectal Cancer (COADREAD)	rectum adenocarcinoma	Rectum			90	Rectum	TCGA-AG-3725-F38008	TCGA-AG-3725	TCGA-AG-3725-11A	NO				-32872			0	638				Scheduled Follow-up Submission	Partial Remission/Response	2012-12-08
TCGA-AG-3726-01	0	Rectum	MSS	Cluster3	MSS	0	TCGA-AG-3726-01	243	0	days	COAD-READ	C7-COAD/READ	cluster 3	COADREAD CIMPL c10		COADREAD-like c15	miRNA cluster 8	mutation cluster 11	TCGA-AG-3726	243	0	days	243	days	TCGA Colon and Rectal Cancer (COADREAD)	rectum adenocarcinoma	Rectum			63	Rectum	TCGA-AG-3726-F38009	TCGA-AG-3726		NO				-23345			0	243				Scheduled Follow-up Submission	Complete Remission/Response	2012-12-08
TCGA-AG-3727-01	0	Rectum	MSS	Cluster3	MSS	0	TCGA-AG-3727-01	30	0	days	COAD-READ	C7-COAD/READ	cluster 3	COADREAD non-CIMP c11	COADREAD-like c7	COADREAD-like c15	miRNA cluster 8	mutation cluster 12	TCGA-AG-3727			days	30	days	TCGA Colon and Rectal Cancer (COADREAD)	rectum adenocarcinoma	Rectum			78	Rectum		TCGA-AG-3727		NO				-28641			0	30						2010-05-18
TCGA-AG-3728-01			MSS			0	TCGA-AG-3728-01	912	0	days	COAD-READ		cluster 4			COADREAD-like c15	miRNA cluster 8		TCGA-AG-3728			days	912	days	TCGA Colon and Rectal Cancer (COADREAD)	rectum adenocarcinoma	Rectum			73	Rectum	TCGA-AG-3728-F38295	TCGA-AG-3728		NO		10		-26906			0	912				Scheduled Follow-up Submission		2012-12-12
TCGA-AG-3731-01			MSI-L			0	TCGA-AG-3731-01	1126	0	days	Squamous			COADREAD CIMPL c10	COADREAD-like c7		miRNA cluster 5		TCGA-AG-3731	1126	0	days	1126	days	TCGA Colon and Rectal Cancer (COADREAD)	rectum adenocarcinoma	Rectum			65	Rectum	TCGA-AG-3731-F38010	TCGA-AG-3731	TCGA-AG-3731-01A	NO				-23923			0	1126				Scheduled Follow-up Submission	Complete Remission/Response	2012-12-08
TCGA-AG-3731-11			MSI-L			0	TCGA-AG-3731-11	1126	0	days									TCGA-AG-3731	1126	0	days	1126	days	TCGA Colon and Rectal Cancer (COADREAD)	rectum adenocarcinoma	Rectum			65	Rectum	TCGA-AG-3731-F38010	TCGA-AG-3731	TCGA-AG-3731-11A	NO				-23923			0	1126				Scheduled Follow-up Submission	Complete Remission/Response	2012-12-08
TCGA-AG-3732-01			MSS			0	TCGA-AG-3732-01	1003	0	days	Squamous			COADREAD non-CIMP c11			miRNA c1uster 10		TCGA-AG-3732	1003	0	days	1003	days	TCGA Colon and Rectal Cancer (COADREAD)	rectum adenocarcinoma	Rectum			78	Rectum	TCGA-AG-3732-F38011	TCGA-AG-3732		NO				-28521			0	1003				Scheduled Follow-up Submission	Complete Remission/Response	2012-12-08
TCGA-AG-3732-11			MSS			0	TCGA-AG-3732-11	1003	0	days									TCGA-AG-3732	1003	0	days	1003	days	TCGA Colon and Rectal Cancer (COADREAD)	rectum adenocarcinoma	Rectum			78	Rectum	TCGA-AG-3732-F38011	TCGA-AG-3732	TCGA-AG-3732-11A	NO				-28521			0	1003				Scheduled Follow-up Submission	Complete Remission/Response	2012-12-08
TCGA-AG-3742-01			MSS			0	TCGA-AG-3742-01	30	0	days	COAD-READ			COADREAD CIMPL c10	COADREAD-like c7		miRNA cluster 8		TCGA-AG-3742			days	30	days	TCGA Colon and Rectal Cancer (COADREAD)	rectum adenocarcinoma	Rectum			85	Rectum		TCGA-AG-3742		NO				-31078			0	30						2010-05-18
TCGA-AG-3742-11			MSS			0	TCGA-AG-3742-11	30	0	days									TCGA-AG-3742			days	30	days	TCGA Colon and Rectal Cancer (COADREAD)	rectum adenocarcinoma	Rectum			85	Rectum		TCGA-AG-3742	TCGA-AG-3742-11A	NO				-31078			0	30						2010-05-18
TCGA-AG-3878-01	0	Rectum	MSS	CIMP.L	MSS	0	TCGA-AG-3878-01	30	0	days	Kirc+	C7-COAD/READ	cluster 2	COADREAD CIMPL c10	COADREAD-like c7	COADREAD-like c15	miRNA cluster 8	mutation cluster 1	TCGA-AG-3878			days	30	days	TCGA Colon and Rectal Cancer (COADREAD)	rectum adenocarcinoma	Rectum			64	Rectum		TCGA-AG-3878		NO				-23527			0	30						2010-05-18
TCGA-AG-3881-01	0	Rectum	MSS	CIMP.L	MSS	0	TCGA-AG-3881-01	579	0	days	Squamous	C7-COAD/READ	cluster 2	COADREAD CIMPL c10	COADREAD-like c7	COADREAD-like c15	miRNA cluster 5	mutation c1uster 9	TCGA-AG-3881	579	0	days	579	days	TCGA Colon and Rectal Cancer (COADREAD)	rectum adenocarcinoma	Rectum			83	Rectum	TCGA-AG-3881-F38012	TCGA-AG-3881		NO				-30467			0	579				Scheduled Follow-up Submission	Complete Remission/Response	2012-12-08
TCGA-AG-3882-01	0	Rectum	MSS	Cluster4	MSS	0	TCGA-AG-3882-01	608	0	days	COAD-READ	C7-COAD/READ	cluster 4	COADREAD non-CIMP c11	squamous c3	COADREAD-like c15	miRNA cluster 8	mutation cluster 5	TCGA-AG-3882	608	0	days	608	days	TCGA Colon and Rectal Cancer (COADREAD)	rectum adenocarcinoma	Rectum			66	Rectum	TCGA-AG-3882-F38013	TCGA-AG-3882		NO				-24198			0	608				Scheduled Follow-up Submission	Complete Remission/Response	2012-12-08
TCGA-AG-3883-01	0	Rectum	MSS	Cluster3	MSS	0	TCGA-AG-3883-01	31	0	days	COAD-READ	C7-COAD/READ	cluster 3	COADREAD CIMPL c10		COADREAD-like c15	miRNA cluster 8	mutation c1uster 9	TCGA-AG-3883			days	31	days	TCGA Colon and Rectal Cancer (COADREAD)	rectum adenocarcinoma	Rectum			69	Rectum		TCGA-AG-3883		NO				-25415			0	31						2010-05-18
TCGA-AG-3885-01			MSS			0	TCGA-AG-3885-01	546	0	days	BRCA-LUAD+	C7-COAD/READ	cluster 2	COADREAD CIMPL c10	COADREAD-like c7	COADREAD-like c15	miRNA cluster 8		TCGA-AG-3885	546	0	days	546	days	TCGA Colon and Rectal Cancer (COADREAD)	rectum adenocarcinoma	Rectum			71	Rectum	TCGA-AG-3885-F38014	TCGA-AG-3885		NO		0		-26145			0	546				Scheduled Follow-up Submission	Complete Remission/Response	2012-12-08
TCGA-AG-3887-01	0	Rectum	MSS	Cluster4	MSS	0	TCGA-AG-3887-01	1124	0	days	COAD-READ	C7-COAD/READ	cluster 4	COADREAD non-CIMP c11		COADREAD-like c15	miRNA cluster 8	mutation cluster 1	TCGA-AG-3887	1064	1	days	1124	days	TCGA Colon and Rectal Cancer (COADREAD)	rectum adenocarcinoma	Rectum			68	Rectum	TCGA-AG-3887-F38015	TCGA-AG-3887		NO				-24960			0	1124		1064		Scheduled Follow-up Submission	Progressive Disease	2012-12-08
TCGA-AG-3890-01	0	Rectum	MSS	Cluster3	MSS	0	TCGA-AG-3890-01	518	0	days	COAD-READ	C7-COAD/READ	cluster 3	COADREAD non-CIMP c11		COADREAD-like c15	miRNA cluster 8	mutation cluster 5	TCGA-AG-3890	518	0	days	518	days	TCGA Colon and Rectal Cancer (COADREAD)	rectum adenocarcinoma	Rectum			62	Rectum	TCGA-AG-3890-F38016	TCGA-AG-3890		NO				-22950			0	518				Scheduled Follow-up Submission	Complete Remission/Response	2012-12-08
TCGA-AG-3891-01			MSI-H			0	TCGA-AG-3891-01	548	0	days					squamous c3				TCGA-AG-3891	548	0	days	548	days	TCGA Colon and Rectal Cancer (COADREAD)	rectum adenocarcinoma	Rectum			66	Rectum	TCGA-AG-3891-F38017	TCGA-AG-3891	TCGA-AG-3891-01A	NO				-24411			0	548				Scheduled Follow-up Submission	Complete Remission/Response	2012-12-08
TCGA-AG-3892-01	0	Rectum	MSS	Cluster4	MSS	0	TCGA-AG-3892-01	396	0	days	Quiet	C7-COAD/READ	cluster 4	COADREAD non-CIMP c11		COADREAD-like c15	miRNA cluster 8	mutation cluster 2	TCGA-AG-3892	396	0	days	396	days	TCGA Colon and Rectal Cancer (COADREAD)	rectum adenocarcinoma	Rectum			57	Rectum	TCGA-AG-3892-F38018	TCGA-AG-3892		NO				-20880			0	396				Scheduled Follow-up Submission	Complete Remission/Response	2012-12-08
TCGA-AG-3893-01	0	Rectum	MSS	Cluster4	MSS	0	TCGA-AG-3893-01	1065	0	days	COAD-READ	C7-COAD/READ	cluster 4	COADREAD non-CIMP c11	squamous c3	COADREAD-like c15	miRNA cluster 8	mutation cluster 5	TCGA-AG-3893	1065	0	days	1065	days	TCGA Colon and Rectal Cancer (COADREAD)	rectum adenocarcinoma	Rectum			74	Rectum	TCGA-AG-3893-F38019	TCGA-AG-3893		NO				-27272			0	1065				Scheduled Follow-up Submission	Complete Remission/Response	2012-12-08
TCGA-AG-3894-01	0	Rectum	MSS	Cluster3	MSS	0	TCGA-AG-3894-01	426	0	days	Kirc+	C7-COAD/READ	cluster 3	COADREAD CIMPL c10		COADREAD-like c15	miRNA cluster 8	mutation c1uster 9	TCGA-AG-3894	426	0	days	426	days	TCGA Colon and Rectal Cancer (COADREAD)	rectum adenocarcinoma	Rectum			65	Rectum	TCGA-AG-3894-F38020	TCGA-AG-3894		NO				-23954			0	426				Scheduled Follow-up Submission	Complete Remission/Response	2012-12-08
TCGA-AG-3896-01	0	Rectum	MSS	Cluster3	MSS	0	TCGA-AG-3896-01	31	0	days	COAD-READ	C7-COAD/READ	cluster 3	COADREAD CIMPL c10	COADREAD-like c7	COADREAD-like c15	miRNA cluster 8	mutation cluster 2	TCGA-AG-3896			days	31	days	TCGA Colon and Rectal Cancer (COADREAD)	rectum adenocarcinoma	Rectum			85	Rectum		TCGA-AG-3896		NO				-31046			0	31						2010-05-18
TCGA-AG-3898-01	0	Rectum	MSS	Cluster3	MSS	0	TCGA-AG-3898-01	1461	0	days	COAD-READ	C7-COAD/READ	cluster 3	COADREAD CIMPL c10	squamous c3	COADREAD-like c15	miRNA cluster 8	mutation cluster 5	TCGA-AG-3898	1461	0	days	1461	days	TCGA Colon and Rectal Cancer (COADREAD)	rectum adenocarcinoma	Rectum			61	Rectum	TCGA-AG-3898-F38021	TCGA-AG-3898		NO				-22492			0	1461				Scheduled Follow-up Submission	Complete Remission/Response	2012-12-08
TCGA-AG-3901-01	0	Rectum	MSS	Cluster3	MSS	0	TCGA-AG-3901-01	761	0	days	Kirc+	C7-COAD/READ	cluster 3	COADREAD CIMPL c10	COADREAD-like c7	COADREAD-like c15	miRNA cluster 4	mutation cluster 1	TCGA-AG-3901			days	761	days	TCGA Colon and Rectal Cancer (COADREAD)	rectum adenocarcinoma	Rectum			67	Rectum	TCGA-AG-3901-F38022	TCGA-AG-3901		NO				-24502			0	761				Scheduled Follow-up Submission		2015-08-20
TCGA-AG-3902-01	0	Rectum	MSS	CIMP.L	MSS	0	TCGA-AG-3902-01	974	0	days	COAD-READ	C7-COAD/READ	cluster 2	COADREAD CIMPL c10	squamous c3		miRNA cluster 8	mutation cluster 2	TCGA-AG-3902	974	0	days	974	days	TCGA Colon and Rectal Cancer (COADREAD)	rectum adenocarcinoma	Rectum			61	Rectum	TCGA-AG-3902-F38023	TCGA-AG-3902	TCGA-AG-3902-01A	NO				-22492			0	974				Scheduled Follow-up Submission	Complete Remission/Response	2012-12-08
TCGA-AG-3909-01	0	Rectum	MSS	Cluster3	MSS	0	TCGA-AG-3909-01	608	0	days	COAD-READ	C7-COAD/READ	cluster 3	COADREAD CIMPL c10		COADREAD-like c15	miRNA cluster 8	mutation cluster 11	TCGA-AG-3909	608	0	days	608	days	TCGA Colon and Rectal Cancer (COADREAD)	rectum adenocarcinoma	Rectum			69	Rectum	TCGA-AG-3909-F38302	TCGA-AG-3909		NO			NO	-25537			0	608				Scheduled Follow-up Submission	Complete Remission/Response	2012-12-12
TCGA-AG-3999-01	0	Rectum	MSS	Cluster3	MSS	0	TCGA-AG-3999-01	853	0	days	COAD-READ	C7-COAD/READ	cluster 3	COADREAD non-CIMP c11		COADREAD-like c15	miRNA cluster 8	mutation cluster 2	TCGA-AG-3999	791	1	days	853	days	TCGA Colon and Rectal Cancer (COADREAD)	rectum adenocarcinoma	Rectum			61	Rectum	TCGA-AG-3999-F38308	TCGA-AG-3999		NO		5	NO	-22311			0	853		791		Scheduled Follow-up Submission	Progressive Disease	2012-12-12
TCGA-AG-4001-01	0	Rectum	MSI-L	Cluster4	MSI-L	0	TCGA-AG-4001-01	1096	0	days	COAD-READ	C7-COAD/READ	cluster 4	COADREAD non-CIMP c11	COADREAD-like c7	COADREAD-like c15	miRNA cluster 8	mutation cluster 5	TCGA-AG-4001	1096	0	days	1096	days	TCGA Colon and Rectal Cancer (COADREAD)	rectum adenocarcinoma	Rectum			74	Rectum	TCGA-AG-4001-F38309	TCGA-AG-4001		NO				-27302			0	1096				Scheduled Follow-up Submission	Complete Remission/Response	2012-12-12
TCGA-AG-4005-01	0	Rectum	MSS	Cluster3	MSS	0	TCGA-AG-4005-01	427	0	days	COAD-READ	C7-COAD/READ	cluster 3	COADREAD CIMPL c10	squamous c3	COADREAD-like c15	miRNA cluster 8	mutation cluster 2	TCGA-AG-4005	427	0	days	427	days	TCGA Colon and Rectal Cancer (COADREAD)	rectum adenocarcinoma	Rectum			64	Rectum	TCGA-AG-4005-F38310	TCGA-AG-4005		NO		6		-23407			0	427				Scheduled Follow-up Submission	Complete Remission/Response	2012-12-12
TCGA-AG-4007-01	0	Rectum	MSI-L	CIMP.L	MSI-L	0	TCGA-AG-4007-01	31	0	days	COAD-READ	C7-COAD/READ	cluster 2	COADREAD CIMPL c10	COADREAD-like c7	COADREAD-like c15	miRNA cluster 8	mutation cluster 5	TCGA-AG-4007			days	31	days	TCGA Colon and Rectal Cancer (COADREAD)	rectum adenocarcinoma	Rectum			87	Rectum		TCGA-AG-4007		NO		2		-31776			0	31						2010-05-18
TCGA-AG-4008-01	0	Rectum	MSS	Cluster3	MSS	0	TCGA-AG-4008-01	518	0	days	COAD-READ	C7-COAD/READ	cluster 3	COADREAD CIMPL c10	COADREAD-like c7	COADREAD-like c15	miRNA cluster 8	mutation cluster 2	TCGA-AG-4008	518	0	days	518	days	TCGA Colon and Rectal Cancer (COADREAD)	rectum adenocarcinoma	Rectum			63	Rectum	TCGA-AG-4008-F38314	TCGA-AG-4008		NO				-23192			0	518				Scheduled Follow-up Submission	Complete Remission/Response	2012-12-12
TCGA-AG-4015-01	0	Rectum	MSS	Cluster4	MSS		TCGA-AG-4015-01			days	COAD-READ	C7-COAD/READ	cluster 4	COADREAD non-CIMP c11	COADREAD-like c7	COADREAD-like c15	miRNA cluster 8	mutation cluster 3	TCGA-AG-4015			days		days	TCGA Colon and Rectal Cancer (COADREAD)	rectum adenocarcinoma	Rectum			85	Rectum		TCGA-AG-4015		NO				-31291			0	0						2010-05-18
TCGA-AG-4021-01			MSS			1	TCGA-AG-4021-01	121	1	days	Kirc+			COADREAD CIMPL c10	COADREAD-like c7		miRNA cluster 5		TCGA-AG-4021			days	121	days	TCGA Colon and Rectal Cancer (COADREAD)	rectum adenocarcinoma	Rectum			84	Rectum	TCGA-AG-4021-F38318	TCGA-AG-4021	TCGA-AG-4021-01A	YES				-31015		121	0	0		0		Scheduled Follow-up Submission	Progressive Disease	2012-12-12
TCGA-AG-4022-01			MSS			0	TCGA-AG-4022-01	1400	0	days	COAD-READ			COADREAD CIMPL c10	COADREAD-like c7		miRNA cluster 5		TCGA-AG-4022	1400	0	days	1400	days	TCGA Colon and Rectal Cancer (COADREAD)	rectum adenocarcinoma	Rectum			59	Rectum	TCGA-AG-4022-F38320	TCGA-AG-4022	TCGA-AG-4022-01A	NO				-21823			0	1400				Scheduled Follow-up Submission	Complete Remission/Response	2012-12-12
TCGA-AG-A002-01	0	Rectum	MSS	Cluster3	MSS	0	TCGA-AG-A002-01	638	0	days	Quiet	C7-COAD/READ	cluster 3	COADREAD CIMPL c10	squamous c3	COADREAD-like c15	miRNA cluster 8	mutation cluster 11	TCGA-AG-A002	638	0	days	638	days	TCGA Colon and Rectal Cancer (COADREAD)	rectum adenocarcinoma	Rectum			35	Rectum	TCGA-AG-A002-F38304	TCGA-AG-A002		NO				-13090			0	638				Scheduled Follow-up Submission	Complete Remission/Response	2012-12-12
TCGA-AG-A008-01	0	Rectum	MSS	Cluster4	MSS	0	TCGA-AG-A008-01	424	0	days	Squamous	C7-COAD/READ	cluster 4	COADREAD non-CIMP c11	COADREAD-like c7	COADREAD-like c15	miRNA cluster 8	mutation cluster 1	TCGA-AG-A008	424	0	days	424	days	TCGA Colon and Rectal Cancer (COADREAD)	rectum adenocarcinoma	Rectum			50	Rectum	TCGA-AG-A008-F38306	TCGA-AG-A008		NO				-18416			0	424				Scheduled Follow-up Submission	Complete Remission/Response	2012-12-12
TCGA-AG-A00C-01	0	Rectum	MSS	Cluster3	MSS	0	TCGA-AG-A00C-01	183	0	days	COAD-READ	C7-COAD/READ	cluster 3	COADREAD CIMPL c10	COADREAD-like c7	COADREAD-like c15	miRNA cluster 8	mutation cluster 2	TCGA-AG-A00C	183	0	days	183	days	TCGA Colon and Rectal Cancer (COADREAD)	rectum adenocarcinoma	Rectum			49	Rectum	TCGA-AG-A00C-F38313	TCGA-AG-A00C		NO		6		-18201			0	183				Scheduled Follow-up Submission	Complete Remission/Response	2012-12-12
TCGA-AG-A00H-01	0	Rectum	MSS	Cluster4	MSS	0	TCGA-AG-A00H-01	790	0	days	COAD-READ	C7-COAD/READ	cluster 4	COADREAD non-CIMP c11	squamous c3	COADREAD-like c15		mutation cluster 1	TCGA-AG-A00H	790	1	days	790	days	TCGA Colon and Rectal Cancer (COADREAD)	rectum adenocarcinoma	Rectum	YES	YES	75	Rectum	TCGA-AG-A00H-F38315	TCGA-AG-A00H		NO		10		-27485			0	790		790		Scheduled Follow-up Submission	Progressive Disease	2012-12-12
TCGA-AG-A00Y-01	0	Rectum	MSS	Cluster3	MSS	0	TCGA-AG-A00Y-01	700	0	days	COAD-READ	C7-COAD/READ	cluster 3	COADREAD CIMPL c10	COADREAD-like c7	COADREAD-like c15		mutation cluster 2	TCGA-AG-A00Y	123	1	days	700	days	TCGA Colon and Rectal Cancer (COADREAD)	rectum adenocarcinoma	Rectum			68	Rectum	TCGA-AG-A00Y-F38317	TCGA-AG-A00Y		NO				-24837			0	700		123		Scheduled Follow-up Submission	Complete Remission/Response	2012-12-12
TCGA-AG-A011-01	0	Rectum	MSS	CIMP.L	MSS	0	TCGA-AG-A011-01	1126	0	days	Iq	C7-COAD/READ	cluster 2	COADREAD CIMPL c10	COADREAD-like c7	COADREAD-like c15	miRNA cluster 8	mutation cluster 8	TCGA-AG-A011	1126	0	days	1126	days	TCGA Colon and Rectal Cancer (COADREAD)	rectum adenocarcinoma	Rectum			80	Rectum	TCGA-AG-A011-F38509	TCGA-AG-A011		NO		1		-29463			0	1126				Scheduled Follow-up Submission	Complete Remission/Response	2012-12-16
TCGA-AG-A014-01	0	Rectum	MSS	Cluster4	MSS	0	TCGA-AG-A014-01	485	0	days	COAD-READ	C7-COAD/READ	cluster 4	COADREAD non-CIMP c11	COADREAD-like c7	COADREAD-like c15		mutation cluster 2	TCGA-AG-A014			days	485	days	TCGA Colon and Rectal Cancer (COADREAD)	rectum adenocarcinoma	Rectum			86	Rectum		TCGA-AG-A014		NO				-31718			0	485						2011-06-15
TCGA-AG-A015-01	0	Rectum	MSS	Cluster3		0	TCGA-AG-A015-01	1096	0	days	High	C7-COAD/READ	cluster 3	COADREAD CIMPL c10	COADREAD-like c7	COADREAD-like c15	miRNA cluster 8	mutation cluster 1	TCGA-AG-A015	518	1	days	1096	days	TCGA Colon and Rectal Cancer (COADREAD)	rectum adenocarcinoma	Rectum			64	Rectum	TCGA-AG-A015-F38511	TCGA-AG-A015		NO				-23496			0	1096		518		Scheduled Follow-up Submission	Complete Remission/Response	2012-12-16
TCGA-AG-A016-01	0	Rectum	MSS	Cluster3		0	TCGA-AG-A016-01	276	0	days	COAD-READ	C7-COAD/READ	cluster 3	COADREAD non-CIMP c11	COADREAD-like c7	COADREAD-like c15	miRNA cluster 8	mutation cluster 3	TCGA-AG-A016	276	0	days	276	days	TCGA Colon and Rectal Cancer (COADREAD)	rectum adenocarcinoma	Rectum			55	Rectum	TCGA-AG-A016-F38512	TCGA-AG-A016		NO				-20178			0	276				Scheduled Follow-up Submission	Progressive Disease	2012-12-16
TCGA-AG-A01J-01			MSS			0	TCGA-AG-A01J-01	31	0	days	COAD-READ	C7-COAD/READ	cluster 4	COADREAD non-CIMP c11	COADREAD-like c7	COADREAD-like c15			TCGA-AG-A01J			days	31	days	TCGA Colon and Rectal Cancer (COADREAD)	rectum adenocarcinoma	Rectum			59	Rectum		TCGA-AG-A01J		NO		1		-21581			0	31						2011-06-15
TCGA-AG-A01L-01	0	Rectum	MSS	Cluster3	MSS		TCGA-AG-A01L-01			days	COAD-READ	C7-COAD/READ	cluster 3	COADREAD CIMPL c10		COADREAD-like c15	miRNA cluster 8	mutation cluster 5	TCGA-AG-A01L			days		days	TCGA Colon and Rectal Cancer (COADREAD)	rectum adenocarcinoma	Rectum			58	Rectum		TCGA-AG-A01L		NO				-21369			0	0						2011-06-15
TCGA-AG-A01N-01			MSS			0	TCGA-AG-A01N-01	943	0	days	High	C7-COAD/READ	cluster 4	COADREAD non-CIMP c11	squamous c3	COADREAD-like c15	miRNA cluster 8		TCGA-AG-A01N	943	0	days	943	days	TCGA Colon and Rectal Cancer (COADREAD)	rectum adenocarcinoma	Rectum			68	Rectum	TCGA-AG-A01N-F38513	TCGA-AG-A01N		NO				-25049			0	943				Scheduled Follow-up Submission	Partial Remission/Response	2012-12-16
TCGA-AG-A01W-01	1	Rectum	MSS		MSS		TCGA-AG-A01W-01			days	COAD-READ	C7-COAD/READ		COADREAD CIMPL c10	squamous c3	COADREAD-like c15	miRNA cluster 8	mutation cluster 2	TCGA-AG-A01W			days		days	TCGA Colon and Rectal Cancer (COADREAD)	rectum adenocarcinoma	Rectum			67	Rectum		TCGA-AG-A01W		NO				-24745			0	0						2011-06-15
TCGA-AG-A01W-11	1	Rectum	MSS		MSS		TCGA-AG-A01W-11			days		C7-COAD/READ						mutation cluster 2	TCGA-AG-A01W			days		days	TCGA Colon and Rectal Cancer (COADREAD)	rectum adenocarcinoma	Rectum			67	Rectum		TCGA-AG-A01W	TCGA-AG-A01W-11A	NO				-24745	2190		0	0						2011-06-15
TCGA-AG-A01Y-01	1	Rectum	MSS		MSS		TCGA-AG-A01Y-01			days	COAD-READ	C7-COAD/READ		COADREAD non-CIMP c11	squamous c3	COADREAD-like c15	miRNA cluster 8	mutation cluster 5	TCGA-AG-A01Y			days		days	TCGA Colon and Rectal Cancer (COADREAD)	rectum adenocarcinoma	Rectum			49	Rectum		TCGA-AG-A01Y		NO				-18112			0	0						2011-06-15
TCGA-AG-A01Y-11	1	Rectum	MSS		MSS		TCGA-AG-A01Y-11			days		C7-COAD/READ						mutation cluster 5	TCGA-AG-A01Y			days		days	TCGA Colon and Rectal Cancer (COADREAD)	rectum adenocarcinoma	Rectum			49	Rectum		TCGA-AG-A01Y	TCGA-AG-A01Y-11A	NO				-18112	2037		0	0						2011-06-15
TCGA-AG-A020-01	1	Rectum	MSS		MSS	0	TCGA-AG-A020-01	31	0	days	COAD-READ	C7-COAD/READ		COADREAD non-CIMP c11	squamous c3	COADREAD-like c15	miRNA cluster 8	mutation cluster 2	TCGA-AG-A020			days	31	days	TCGA Colon and Rectal Cancer (COADREAD)	rectum adenocarcinoma	Rectum			57	Rectum		TCGA-AG-A020		NO				-20851			0	31						2011-06-15
TCGA-AG-A020-11	1	Rectum	MSS		MSS	0	TCGA-AG-A020-11	31	0	days		C7-COAD/READ						mutation cluster 2	TCGA-AG-A020			days	31	days	TCGA Colon and Rectal Cancer (COADREAD)	rectum adenocarcinoma	Rectum			57	Rectum		TCGA-AG-A020	TCGA-AG-A020-11A	NO				-20851	2006		0	31						2011-06-15
TCGA-AG-A023-01			MSS			1	TCGA-AG-A023-01	1581	1	days	COAD-READ	C7-COAD/READ	cluster 4	COADREAD non-CIMP c11	COADREAD-like c7	COADREAD-like c15			TCGA-AG-A023	822	1	days	1581	days	TCGA Colon and Rectal Cancer (COADREAD)	rectum adenocarcinoma	Rectum			62	Rectum	TCGA-AG-A023-F38514	TCGA-AG-A023		NO				-22830		1581	0	61		822		Scheduled Follow-up Submission	Progressive Disease	2012-12-16
TCGA-AG-A025-01	0	Rectum	MSS	Cluster3	MSS	0	TCGA-AG-A025-01	1520	0	days	Kirc+	C7-COAD/READ	cluster 3	COADREAD CIMPL c10		COADREAD-like c15	miRNA cluster 8	mutation cluster 1	TCGA-AG-A025			days	1520	days	TCGA Colon and Rectal Cancer (COADREAD)	rectum adenocarcinoma	Rectum			62	Rectum		TCGA-AG-A025		NO				-22952			0	1520						2011-06-15
TCGA-AG-A026-01	0	Rectum	MSS	Cluster3	MSS	1	TCGA-AG-A026-01	59	1	days	COAD-READ	C7-COAD/READ	cluster 3	COADREAD CIMPL c10	COADREAD-like c7	COADREAD-like c15	miRNA cluster 8	mutation cluster 5	TCGA-AG-A026			days	59	days	TCGA Colon and Rectal Cancer (COADREAD)	rectum adenocarcinoma	Rectum			66	Rectum		TCGA-AG-A026		NO				-24413		59	0							2011-06-15
TCGA-AG-A02G-01	0	Rectum	MSS	Cluster4	MSS	1	TCGA-AG-A02G-01	1185	1	days	COAD-READ	C7-COAD/READ	cluster 4	COADREAD non-CIMP c11	COADREAD-like c7	COADREAD-like c15	miRNA cluster 8	mutation cluster 14	TCGA-AG-A02G	578	1	days	1185	days	TCGA Colon and Rectal Cancer (COADREAD)	rectum adenocarcinoma	Rectum			66	Rectum	TCGA-AG-A02G-F38515	TCGA-AG-A02G		NO				-24259		1185	0	0		578		Scheduled Follow-up Submission	Partial Remission/Response	2012-12-16
TCGA-AG-A02N-01	1	Rectum	MSI-H		MSI-H	0	TCGA-AG-A02N-01	1885	0	days	Kirc+	C7-COAD/READ		COADREAD non-CIMP c11	COADREAD-like c7	COADREAD-like c15	miRNA cluster 8	mutation cluster 11	TCGA-AG-A02N			days	1885	days	TCGA Colon and Rectal Cancer (COADREAD)	rectum adenocarcinoma	Rectum			67	Rectum		TCGA-AG-A02N		NO				-24687			0	1885						2011-06-15
TCGA-AG-A02N-11	1	Rectum	MSI-H		MSI-H	0	TCGA-AG-A02N-11	1885	0	days		C7-COAD/READ						mutation cluster 11	TCGA-AG-A02N			days	1885	days	TCGA Colon and Rectal Cancer (COADREAD)	rectum adenocarcinoma	Rectum			67	Rectum		TCGA-AG-A02N	TCGA-AG-A02N-11A	NO				-24687	1975		0	1885						2011-06-15
TCGA-AG-A02X-01	0	Rectum	MSS	CIMP.H		0	TCGA-AG-A02X-01	1247	0	days	Squamous	C7-COAD/READ	cluster 1	COADREAD CIMP c12	COADREAD-like c7	COADREAD-like c15	miRNA cluster 8	mutation cluster 2	TCGA-AG-A02X			days	1247	days	TCGA Colon and Rectal Cancer (COADREAD)	rectum adenocarcinoma	Rectum			77	Rectum		TCGA-AG-A02X		NO				-28399			0	1247						2011-06-15
TCGA-AG-A032-01	0	Rectum	MSS	Cluster4	MSS	0	TCGA-AG-A032-01	1157	0	days	COAD-READ	C7-COAD/READ	cluster 4	COADREAD non-CIMP c11		COADREAD-like c15		mutation cluster 11	TCGA-AG-A032	792	1	days	1157	days	TCGA Colon and Rectal Cancer (COADREAD)	rectum adenocarcinoma	Rectum			68	Rectum	TCGA-AG-A032-F38516	TCGA-AG-A032		NO				-24865			0	1157		792		Scheduled Follow-up Submission	Partial Remission/Response	2012-12-16
TCGA-AG-A036-01	1	Rectum	MSS		MSS	0	TCGA-AG-A036-01	3562	0	days	COAD-READ	C7-COAD/READ		COADREAD CIMPL c10	COADREAD-like c7	COADREAD-like c15	miRNA cluster 8	mutation cluster 5	TCGA-AG-A036	3562	0	days	3562	days	TCGA Colon and Rectal Cancer (COADREAD)	rectum adenocarcinoma	Rectum			71	Rectum	TCGA-AG-A036-F38517	TCGA-AG-A036		NO		1		-26206			0	3562				Scheduled Follow-up Submission	Complete Remission/Response	2012-12-16
TCGA-AG-A036-11	1	Rectum	MSS		MSS	0	TCGA-AG-A036-11	3562	0	days		C7-COAD/READ						mutation cluster 5	TCGA-AG-A036	3562	0	days	3562	days	TCGA Colon and Rectal Cancer (COADREAD)	rectum adenocarcinoma	Rectum			71	Rectum	TCGA-AG-A036-F38517	TCGA-AG-A036	TCGA-AG-A036-11A	NO		1		-26206	2921		0	3562				Scheduled Follow-up Submission	Complete Remission/Response	2012-12-16
TCGA-AH-6544-01			MSS			0	TCGA-AH-6544-01	1173	0	days	COAD-READ			COADREAD CIMPL c10	COADREAD-like c7		miRNA cluster 8		TCGA-AH-6544	1173	0	days	1173	days	TCGA Colon and Rectal Cancer (COADREAD)	rectum adenocarcinoma	Rectum			60	Rectosigmoid Junction	TCGA-AH-6544-F58961	TCGA-AH-6544	TCGA-AH-6544-01A	NO		6		-21977			0	1173				Scheduled Follow-up Submission	Stable Disease	2014-04-29
TCGA-AH-6547-01			MSS			1	TCGA-AH-6547-01	76	1	days	Quiet			COADREAD non-CIMP c11	COADREAD-like c7		miRNA cluster 8		TCGA-AH-6547	76	0	days	76	days	TCGA Colon and Rectal Cancer (COADREAD)	rectum adenocarcinoma	Rectum			79	Rectosigmoid Junction	TCGA-AH-6547-F42779	TCGA-AH-6547		NO		22	YES	-29030		76	0	44				Scheduled Follow-up Submission	Complete Remission/Response	2013-04-30
TCGA-AH-6549-01			MSI-L			0	TCGA-AH-6549-01	532	0	days	Kirc+			COADREAD CIMPL c10	COADREAD-like c7		miRNA cluster 8		TCGA-AH-6549	532	0	days	532	days	TCGA Colon and Rectal Cancer (COADREAD)	rectum adenocarcinoma	Rectum			66	Rectum	TCGA-AH-6549-F43206	TCGA-AH-6549				10	YES	-24337			0	532				Scheduled Follow-up Submission	Complete Remission/Response	2013-05-15
TCGA-AH-6643-01			MSS			1	TCGA-AH-6643-01	1314	1	days	COAD-READ			COADREAD CIMPL c10	squamous c3		miRNA cluster 4		TCGA-AH-6643	1026	1	days	1314	days	TCGA Colon and Rectal Cancer (COADREAD)	rectum adenocarcinoma	Rectum	NO	NO	50	Rectosigmoid Junction	TCGA-AH-6643-F57833	TCGA-AH-6643		NO		4	NO	-18273		1314	0	21		1026		Scheduled Follow-up Submission	Progressive Disease	2014-03-27
TCGA-AH-6643-11			MSS			1	TCGA-AH-6643-11	1314	1	days									TCGA-AH-6643	1026	1	days	1314	days	TCGA Colon and Rectal Cancer (COADREAD)	rectum adenocarcinoma	Rectum	NO	NO	50	Rectosigmoid Junction	TCGA-AH-6643-F57833	TCGA-AH-6643	TCGA-AH-6643-11A	NO		4	NO	-18273		1314	0	21		1026		Scheduled Follow-up Submission	Progressive Disease	2014-03-27
TCGA-AH-6644-01			MSI-L			0	TCGA-AH-6644-01	838	0	days	High			COADREAD CIMPL c10	squamous c3		miRNA cluster 5		TCGA-AH-6644	838	0	days	838	days	TCGA Colon and Rectal Cancer (COADREAD)	rectum adenocarcinoma	Rectum			73	Rectosigmoid Junction	TCGA-AH-6644-F42780	TCGA-AH-6644	TCGA-AH-6644-01A			30	NO	-26892			0	838				Scheduled Follow-up Submission	Complete Remission/Response	2013-04-30
TCGA-AH-6897-01			MSI-L			0	TCGA-AH-6897-01	804	0	days	COAD-READ			COADREAD CIMPL c10	COADREAD-like c7		miRNA cluster 8		TCGA-AH-6897	804	0	days	804	days	TCGA Colon and Rectal Cancer (COADREAD)	rectum adenocarcinoma	Rectum			48	Rectosigmoid Junction	TCGA-AH-6897-F45570	TCGA-AH-6897	TCGA-AH-6897-01A			30	NO	-17536			0	804				Scheduled Follow-up Submission	Complete Remission/Response	2013-07-17
TCGA-AH-6903-01			MSS			0	TCGA-AH-6903-01	592	0	days	Kirc+			COADREAD CIMPL c10			miRNA cluster 8		TCGA-AH-6903	592	0	days	592	days	TCGA Colon and Rectal Cancer (COADREAD)	rectum adenocarcinoma	Rectum			46	Rectosigmoid Junction	TCGA-AH-6903-F45564	TCGA-AH-6903		NO		45	NO	-17030			0	592				Scheduled Follow-up Submission	Complete Remission/Response	2013-07-17
TCGA-AM-5820-01			MSS			0	TCGA-AM-5820-01	14	0	days	BRCA-LUAD+			COADREAD CIMPL c10	COADREAD-like c7		miRNA cluster 5		TCGA-AM-5820			days	14	days	TCGA Colon and Rectal Cancer (COADREAD)	colon adenocarcinoma	Colon			59	Sigmoid Colon	TCGA-AM-5820-F68939	TCGA-AM-5820		NO			NO	-21902			0	14				Scheduled Follow-up Submission		2015-08-24
TCGA-AM-5821-01			MSI-H			0	TCGA-AM-5821-01	28	0	days	Kirc+			COADREAD CIMP c12	squamous c3		miRNA cluster 4		TCGA-AM-5821			days	28	days	TCGA Colon and Rectal Cancer (COADREAD)	colon adenocarcinoma	Colon			68	Sigmoid Colon	TCGA-AM-5821-F68940	TCGA-AM-5821		NO				-24903			0	28				Scheduled Follow-up Submission		2015-08-24
TCGA-AU-3779-01			MSS				TCGA-AU-3779-01			days	Squamous			COADREAD non-CIMP c11			miRNA cluster 8		TCGA-AU-3779			days		days	TCGA Colon and Rectal Cancer (COADREAD)	colon adenocarcinoma	Colon			80	Rectosigmoid Junction	TCGA-AU-3779-F43364	TCGA-AU-3779	TCGA-AU-3779-01A	NO		35	NO	-29460			0	[Discrepancy]				Scheduled Follow-up Submission		2013-05-20
TCGA-AU-6004-01			MSI-H			0	TCGA-AU-6004-01	824	0	days	Kirc+			COADREAD CIMP c12	squamous c3		miRNA cluster 5		TCGA-AU-6004			days	824	days	TCGA Colon and Rectal Cancer (COADREAD)	colon adenocarcinoma	Colon			69	Cecum	TCGA-AU-6004-F13413	TCGA-AU-6004	TCGA-AU-6004-01A	NO		90	NO	-25259			0	824						2013-05-14
TCGA-AY-4070-01	0	Colon	MSS	Cluster3	MSS	1	TCGA-AY-4070-01	496	1	days	COAD-READ	C7-COAD/READ	cluster 3	COADREAD CIMPL c10		COADREAD-like c15	miRNA cluster 8	mutation cluster 5	TCGA-AY-4070	186	1	days	496	days	TCGA Colon and Rectal Cancer (COADREAD)	colon adenocarcinoma	Colon	YES	NO	50	Cecum	TCGA-AY-4070-F3531	TCGA-AY-4070		NO			NO	-18621		496	0			186				2010-11-18
TCGA-AY-4071-01	0	Colon	MSS	Cluster3	MSS	1	TCGA-AY-4071-01	29	1	days	COAD-READ	C7-COAD/READ	cluster 3	COADREAD CIMPL c10		COADREAD-like c15	miRNA cluster 8	mutation cluster 5	TCGA-AY-4071	29	0	days	29	days	TCGA Colon and Rectal Cancer (COADREAD)	colon adenocarcinoma	Colon			63		TCGA-AY-4071-F10086	TCGA-AY-4071		NO			YES	-23320		29	0							2011-04-07
TCGA-AY-5543-01			MSS			0	TCGA-AY-5543-01	1004	0	days	COAD-READ			COADREAD CIMPL c10	COADREAD-like c7		miRNA cluster 8		TCGA-AY-5543	1004	0	days	1004	days	TCGA Colon and Rectal Cancer (COADREAD)	colon adenocarcinoma	Colon			65	Ascending Colon	TCGA-AY-5543-F44844	TCGA-AY-5543		NO			NO	-23870			0	1004				Scheduled Follow-up Submission	Complete Remission/Response	2013-06-27
TCGA-AY-6196-01			MSI-L				TCGA-AY-6196-01			days	High			COADREAD CIMPL c10	COADREAD-like c7		miRNA cluster 5		TCGA-AY-6196			days		days	TCGA Colon and Rectal Cancer (COADREAD)	colon adenocarcinoma	Colon			47	Cecum	TCGA-AY-6196-F34042	TCGA-AY-6196	TCGA-AY-6196-01A	NO			NO	-17311			0	-9				Scheduled Follow-up Submission	Complete Remission/Response	2012-07-26
TCGA-AY-6197-01			MSI-H			0	TCGA-AY-6197-01	652	0	days	Kirc+			COADREAD CIMPL c10	COADREAD-like c7		miRNA cluster 8		TCGA-AY-6197	652	0	days	652	days	TCGA Colon and Rectal Cancer (COADREAD)	colon adenocarcinoma	Colon			60	Cecum	TCGA-AY-6197-F50663	TCGA-AY-6197	TCGA-AY-6197-01A	NO			NO	-21957			0	652				Scheduled Follow-up Submission	Complete Remission/Response	2013-10-28
TCGA-AY-6386-01			MSS			0	TCGA-AY-6386-01	542	0	days	Kirc+			COADREAD CIMPL c10	COADREAD-like c7		miRNA cluster 5		TCGA-AY-6386	542	0	days	542	days	TCGA Colon and Rectal Cancer (COADREAD)	colon adenocarcinoma	Colon			66	Cecum	TCGA-AY-6386-F33452	TCGA-AY-6386	TCGA-AY-6386-01A	NO			YES	-24453			0	542				Scheduled Follow-up Submission	Complete Remission/Response	2012-07-03
TCGA-AY-A54L-01			MSI-L			0	TCGA-AY-A54L-01	525	0	days									TCGA-AY-A54L	396	1	days	525	days	TCGA Colon and Rectal Cancer (COADREAD)	colon adenocarcinoma	Colon	YES	NO	74	Transverse Colon	TCGA-AY-A54L-F55757	TCGA-AY-A54L	TCGA-AY-A54L-01A				NO	-27074	128		0	525		396		Scheduled Follow-up Submission	Partial Remission/Response	2014-01-14
TCGA-AY-A69D-01			MSI-L			0	TCGA-AY-A69D-01	543	0	days									TCGA-AY-A69D	543	0	days	543	days	TCGA Colon and Rectal Cancer (COADREAD)	colon adenocarcinoma	Colon			55	Transverse Colon	TCGA-AY-A69D-F59400	TCGA-AY-A69D		NO			NO	-20299			0	543				Scheduled Follow-up Submission	Complete Remission/Response	2014-05-12
TCGA-AY-A71X-01			MSS			0	TCGA-AY-A71X-01	588	0	days									TCGA-AY-A71X	588	0	days	588	days	TCGA Colon and Rectal Cancer (COADREAD)	colon adenocarcinoma	Colon			54	Cecum	TCGA-AY-A71X-F68764	TCGA-AY-A71X	TCGA-AY-A71X-01A	NO			YES	-19904	95		0	588				Scheduled Follow-up Submission	Complete Remission/Response	2014-12-15
TCGA-AY-A8YK-01			MSS			0	TCGA-AY-A8YK-01	573	0	days									TCGA-AY-A8YK	573	0	days	573	days	TCGA Colon and Rectal Cancer (COADREAD)	colon adenocarcinoma	Colon			44	Sigmoid Colon	TCGA-AY-A8YK-F70633	TCGA-AY-A8YK	TCGA-AY-A8YK-01A	NO			NO	-16140	138		0	573				Scheduled Follow-up Submission	Complete Remission/Response	2015-02-26
TCGA-AZ-4308-01			MSS			0	TCGA-AZ-4308-01	3324	0	days	COAD-READ	C7-COAD/READ		COADREAD non-CIMP c11	COADREAD-like c7	COADREAD-like c15	miRNA cluster 8		TCGA-AZ-4308	3324	0	days	3324	days	TCGA Colon and Rectal Cancer (COADREAD)	colon adenocarcinoma	Colon			47	Sigmoid Colon	TCGA-AZ-4308-F71198	TCGA-AZ-4308				1		-17321			0	3324				Scheduled Follow-up Submission	Complete Remission/Response	2015-03-22
TCGA-AZ-4313-01			MSI-H			0	TCGA-AZ-4313-01	2310	0	days	GBM			COADREAD non-CIMP c11		COADREAD-like c15	miRNA cluster 8		TCGA-AZ-4313	2310	0	days	2310	days	TCGA Colon and Rectal Cancer (COADREAD)	colon adenocarcinoma	Colon			51	Descending Colon	TCGA-AZ-4313-F71199	TCGA-AZ-4313	TCGA-AZ-4313-01A			12		-18765			0	2310				Scheduled Follow-up Submission	Complete Remission/Response	2015-03-22
TCGA-AZ-4315-01			MSS			0	TCGA-AZ-4315-01	1776	0	days	Quiet	C7-COAD/READ		COADREAD CIMPL c10	COADREAD-like c7	COADREAD-like c15	miRNA cluster 8		TCGA-AZ-4315	1776	0	days	1776	days	TCGA Colon and Rectal Cancer (COADREAD)	colon adenocarcinoma	Colon			61	Cecum	TCGA-AZ-4315-F19854	TCGA-AZ-4315				5		-22340			0	1776						2011-12-29
TCGA-AZ-4323-01			MSI-L			1	TCGA-AZ-4323-01	43	1	days	BRCA-LUAD+			COADREAD non-CIMP c11	COADREAD-like c7		miRNA cluster 5		TCGA-AZ-4323	43	0	days	43	days	TCGA Colon and Rectal Cancer (COADREAD)	colon adenocarcinoma	Colon			37	Cecum	TCGA-AZ-4323-F19855	TCGA-AZ-4323						-13755		43	0							2011-12-29
TCGA-AZ-4614-01			MSI-L			1	TCGA-AZ-4614-01	172	1	days	Kirc+	C7-COAD/READ		COADREAD CIMPL c10	COADREAD-like c7	COADREAD-like c15	miRNA cluster 8		TCGA-AZ-4614	172	0	days	172	days	TCGA Colon and Rectal Cancer (COADREAD)	colon adenocarcinoma	Colon			71		TCGA-AZ-4614-F19856	TCGA-AZ-4614	TCGA-AZ-4614-01A					-26267		172	0							2011-12-30
TCGA-AZ-4615-01			MSI-H			0	TCGA-AZ-4615-01	1002	0	days	Kirc+	C7-COAD/READ		COADREAD CIMP c12	COADREAD-like c7	COADREAD-like c15	miRNA cluster 8		TCGA-AZ-4615	1002	0	days	1002	days	TCGA Colon and Rectal Cancer (COADREAD)	colon adenocarcinoma	Colon		NO	84		TCGA-AZ-4615-F19857	TCGA-AZ-4615	TCGA-AZ-4615-01A			50		-30908			0	1002		688				2011-12-30
TCGA-AZ-4616-01			MSI-L			1	TCGA-AZ-4616-01	156	1	days	COAD-READ			COADREAD CIMPL c10	squamous c3		miRNA cluster 5		TCGA-AZ-4616	156	0	days	156	days	TCGA Colon and Rectal Cancer (COADREAD)	colon adenocarcinoma	Colon			82	Cecum	TCGA-AZ-4616-F19858	TCGA-AZ-4616						-30043		156	0							2011-12-30
TCGA-AZ-4681-01			MSS			0	TCGA-AZ-4681-01	3247	0	days	COAD-READ			COADREAD non-CIMP c11		COADREAD-like c15	miRNA cluster 8		TCGA-AZ-4681	3247	0	days	3247	days	TCGA Colon and Rectal Cancer (COADREAD)	colon adenocarcinoma	Colon			79	Ascending Colon	TCGA-AZ-4681-F71196	TCGA-AZ-4681					YES	-28906			0	3247				Scheduled Follow-up Submission	Complete Remission/Response	2015-03-22
TCGA-AZ-4682-01			MSS			1	TCGA-AZ-4682-01	680	1	days	High			COADREAD non-CIMP c11	COADREAD-like c7		miRNA cluster 8		TCGA-AZ-4682	680	0	days	680	days	TCGA Colon and Rectal Cancer (COADREAD)	colon adenocarcinoma	Colon			61	Sigmoid Colon	TCGA-AZ-4682-F19860	TCGA-AZ-4682	TCGA-AZ-4682-01B					-22409		680	0							2011-12-30
TCGA-AZ-4684-01			MSI-L			0	TCGA-AZ-4684-01	1977	0	days	BRCA-LUAD+	C7-COAD/READ		COADREAD non-CIMP c11	COADREAD-like c7	COADREAD-like c15	miRNA cluster 8		TCGA-AZ-4684	411	1	days	1977	days	TCGA Colon and Rectal Cancer (COADREAD)	colon adenocarcinoma	Colon	YES	NO	49		TCGA-AZ-4684-F19861	TCGA-AZ-4684				34		-18252			0	1977		411				2011-12-30
TCGA-AZ-5403-01			MSS			1	TCGA-AZ-5403-01	1910	1	days	COAD-READ			COADREAD non-CIMP c11			miRNA cluster 5		TCGA-AZ-5403	304	1	days	1910	days	TCGA Colon and Rectal Cancer (COADREAD)	colon adenocarcinoma	Colon	YES	NO	43	Sigmoid Colon	TCGA-AZ-5403-F32209	TCGA-AZ-5403				65		-15983		1910	0			304		Scheduled Follow-up Submission		2012-05-18
TCGA-AZ-5407-01			MSS			0	TCGA-AZ-5407-01	2683	0	days	BRCA-LUAD+			COADREAD CIMPL c10	COADREAD-like c7		miRNA cluster 8		TCGA-AZ-5407	2683	0	days	2683	days	TCGA Colon and Rectal Cancer (COADREAD)	colon adenocarcinoma	Colon			51	Cecum	TCGA-AZ-5407-F71195	TCGA-AZ-5407	TCGA-AZ-5407-01A					-18820			0	2683				Scheduled Follow-up Submission	Complete Remission/Response	2015-03-22
TCGA-AZ-6598-01			MSI-H			1	TCGA-AZ-6598-01	1503	1	days	High			COADREAD CIMP c12	COADREAD-like c7		miRNA cluster 8		TCGA-AZ-6598	1503	0	days	1503	days	TCGA Colon and Rectal Cancer (COADREAD)	colon adenocarcinoma	Colon			77	[Discrepancy]	TCGA-AZ-6598-F34145	TCGA-AZ-6598						-28182		1503	0					Scheduled Follow-up Submission	Complete Remission/Response	2012-07-31
TCGA-AZ-6598-11			MSI-H			1	TCGA-AZ-6598-11	1503	1	days									TCGA-AZ-6598	1503	0	days	1503	days	TCGA Colon and Rectal Cancer (COADREAD)	colon adenocarcinoma	Colon			77	[Discrepancy]	TCGA-AZ-6598-F34145	TCGA-AZ-6598	TCGA-AZ-6598-11A					-28182		1503	0					Scheduled Follow-up Submission	Complete Remission/Response	2012-07-31
TCGA-AZ-6599-01			MSS			1	TCGA-AZ-6599-01	206	1	days	Kirc+			COADREAD CIMPL c10	COADREAD-like c7		miRNA cluster 8		TCGA-AZ-6599	206	0	days	206	days	TCGA Colon and Rectal Cancer (COADREAD)	colon adenocarcinoma	Colon			72	Cecum	TCGA-AZ-6599-F34146	TCGA-AZ-6599						-26438		206	0					Scheduled Follow-up Submission	Complete Remission/Response	2012-07-31
TCGA-AZ-6599-11			MSS			1	TCGA-AZ-6599-11	206	1	days									TCGA-AZ-6599	206	0	days	206	days	TCGA Colon and Rectal Cancer (COADREAD)	colon adenocarcinoma	Colon			72	Cecum	TCGA-AZ-6599-F34146	TCGA-AZ-6599	TCGA-AZ-6599-11A					-26438		206	0					Scheduled Follow-up Submission	Complete Remission/Response	2012-07-31
TCGA-AZ-6600-01			MSS				TCGA-AZ-6600-01			days	COAD-READ			COADREAD CIMPL c10	COADREAD-like c7		miRNA cluster 5		TCGA-AZ-6600			days		days	TCGA Colon and Rectal Cancer (COADREAD)	colon adenocarcinoma	Colon			64	Hepatic Flexure	TCGA-AZ-6600-F34147	TCGA-AZ-6600						-23581		[Discrepancy]	0					Scheduled Follow-up Submission	Progressive Disease	2012-07-31
TCGA-AZ-6600-11			MSS				TCGA-AZ-6600-11			days									TCGA-AZ-6600			days		days	TCGA Colon and Rectal Cancer (COADREAD)	colon adenocarcinoma	Colon			64	Hepatic Flexure	TCGA-AZ-6600-F34147	TCGA-AZ-6600	TCGA-AZ-6600-11A					-23581		[Discrepancy]	0					Scheduled Follow-up Submission	Progressive Disease	2012-07-31
TCGA-AZ-6601-01			MSI-H			1	TCGA-AZ-6601-01	3042	1	days	Kirc+			COADREAD CIMPL c10	squamous c3		miRNA cluster 5		TCGA-AZ-6601	2270	1	days	3042	days	TCGA Colon and Rectal Cancer (COADREAD)	colon adenocarcinoma	Colon	NO	NO	68	Sigmoid Colon	TCGA-AZ-6601-F34152	TCGA-AZ-6601						-25082		3042	0		2270	2270		Scheduled Follow-up Submission	Progressive Disease	2012-07-31
TCGA-AZ-6601-11			MSI-H			1	TCGA-AZ-6601-11	3042	1	days									TCGA-AZ-6601	2270	1	days	3042	days	TCGA Colon and Rectal Cancer (COADREAD)	colon adenocarcinoma	Colon	NO	NO	68	Sigmoid Colon	TCGA-AZ-6601-F34152	TCGA-AZ-6601	TCGA-AZ-6601-11A					-25082		3042	0		2270	2270		Scheduled Follow-up Submission	Progressive Disease	2012-07-31
TCGA-AZ-6603-01			MSS			1	TCGA-AZ-6603-01	899	1	days	COAD-READ			COADREAD non-CIMP c11	COADREAD-like c7		miRNA cluster 5		TCGA-AZ-6603	899	0	days	899	days	TCGA Colon and Rectal Cancer (COADREAD)	colon adenocarcinoma	Colon			77	Sigmoid Colon	TCGA-AZ-6603-F34153	TCGA-AZ-6603						-28424		899	0					Scheduled Follow-up Submission	Complete Remission/Response	2012-07-31
TCGA-AZ-6603-11			MSS			1	TCGA-AZ-6603-11	899	1	days									TCGA-AZ-6603	899	0	days	899	days	TCGA Colon and Rectal Cancer (COADREAD)	colon adenocarcinoma	Colon			77	Sigmoid Colon	TCGA-AZ-6603-F34153	TCGA-AZ-6603	TCGA-AZ-6603-11A					-28424		899	0					Scheduled Follow-up Submission	Complete Remission/Response	2012-07-31
TCGA-AZ-6605-01			MSS			1	TCGA-AZ-6605-01	159	1	days	COAD-READ			COADREAD CIMPL c10	squamous c3		miRNA cluster 5		TCGA-AZ-6605	159	0	days	159	days	TCGA Colon and Rectal Cancer (COADREAD)	colon adenocarcinoma	Colon			77	Ascending Colon	TCGA-AZ-6605-F34154	TCGA-AZ-6605	TCGA-AZ-6605-01A					-28485		159	0					Scheduled Follow-up Submission	Stable Disease	2012-07-31
TCGA-AZ-6605-11			MSS			1	TCGA-AZ-6605-11	159	1	days									TCGA-AZ-6605	159	0	days	159	days	TCGA Colon and Rectal Cancer (COADREAD)	colon adenocarcinoma	Colon			77	Ascending Colon	TCGA-AZ-6605-F34154	TCGA-AZ-6605	TCGA-AZ-6605-11A					-28485		159	0					Scheduled Follow-up Submission	Stable Disease	2012-07-31
TCGA-AZ-6606-01			MSS			1	TCGA-AZ-6606-01	357	1	days	High			COADREAD CIMPL c10	COADREAD-like c7		miRNA cluster 8		TCGA-AZ-6606	357	0	days	357	days	TCGA Colon and Rectal Cancer (COADREAD)	colon adenocarcinoma	Colon			81	Cecum	TCGA-AZ-6606-F34172	TCGA-AZ-6606	TCGA-AZ-6606-01A					-29704		357	0					Scheduled Follow-up Submission	Progressive Disease	2012-08-01
TCGA-AZ-6607-01			MSS			1	TCGA-AZ-6607-01	97	1	days	High			COADREAD CIMPL c10	squamous c3		miRNA cluster 5		TCGA-AZ-6607	97	0	days	97	days	TCGA Colon and Rectal Cancer (COADREAD)	colon adenocarcinoma	Colon			69	Sigmoid Colon	TCGA-AZ-6607-F34176	TCGA-AZ-6607						-25448		97	0					Scheduled Follow-up Submission	Progressive Disease	2012-08-01
TCGA-AZ-6608-01			MSI-L			1	TCGA-AZ-6608-01	59	1	days	COAD-READ			COADREAD non-CIMP c11	COADREAD-like c7		miRNA cluster 8		TCGA-AZ-6608	59	0	days	59	days	TCGA Colon and Rectal Cancer (COADREAD)	colon adenocarcinoma	Colon			55	Sigmoid Colon	TCGA-AZ-6608-F34186	TCGA-AZ-6608						-20094		59	0					Scheduled Follow-up Submission	Progressive Disease	2012-08-01
TCGA-BM-6198-01			MSS			0	TCGA-BM-6198-01	646	0	days	BRCA-LUAD+			COADREAD non-CIMP c11	squamous c3		miRNA cluster 8		TCGA-BM-6198	646	0	days	646	days	TCGA Colon and Rectal Cancer (COADREAD)	rectum adenocarcinoma	Rectum			73	Rectum	TCGA-BM-6198-F34043	TCGA-BM-6198	TCGA-BM-6198-01A	NO			NO	-26837			0	646				Scheduled Follow-up Submission	Complete Remission/Response	2012-07-26
TCGA-CA-5254-01			MSI-L			0	TCGA-CA-5254-01	386	0	days	High			COADREAD CIMP c12	COADREAD-like c7		miRNA cluster 8		TCGA-CA-5254	386	0	days	386	days	TCGA Colon and Rectal Cancer (COADREAD)	colon adenocarcinoma	Colon			42	Transverse Colon	TCGA-CA-5254-F70897	TCGA-CA-5254						-15415			0	386				Scheduled Follow-up Submission	Complete Remission/Response	2015-03-10
TCGA-CA-5255-01			MSS			0	TCGA-CA-5255-01	376	0	days	BRCA-LUAD+			COADREAD CIMPL c10	COADREAD-like c7		miRNA cluster 5		TCGA-CA-5255	376	0	days	376	days	TCGA Colon and Rectal Cancer (COADREAD)	colon adenocarcinoma	Colon			45	Ascending Colon	TCGA-CA-5255-F70892	TCGA-CA-5255						-16743			0	376				Scheduled Follow-up Submission	Complete Remission/Response	2015-03-10
TCGA-CA-5256-01			MSS			0	TCGA-CA-5256-01	379	0	days	COAD-READ	C7-COAD/READ		COADREAD non-CIMP c11	COADREAD-like c7	COADREAD-like c15	miRNA cluster 8		TCGA-CA-5256	379	0	days	379	days	TCGA Colon and Rectal Cancer (COADREAD)	colon adenocarcinoma	Colon			54	Hepatic Flexure	TCGA-CA-5256-F70888	TCGA-CA-5256	TCGA-CA-5256-01A	NO				-19785			0	379				Scheduled Follow-up Submission	Complete Remission/Response	2015-03-10
TCGA-CA-5796-01			MSS			0	TCGA-CA-5796-01	377	0	days	Kirc+			COADREAD CIMPL c10	COADREAD-like c7		miRNA c1uster 10		TCGA-CA-5796	377	0	days	377	days	TCGA Colon and Rectal Cancer (COADREAD)	colon adenocarcinoma	Colon			52	Ascending Colon	TCGA-CA-5796-F70882	TCGA-CA-5796	TCGA-CA-5796-01A					-19353			0	377				Scheduled Follow-up Submission	Complete Remission/Response	2015-03-10
TCGA-CA-5797-01			MSS			0	TCGA-CA-5797-01	383	0	days	COAD-READ			COADREAD non-CIMP c11	COADREAD-like c7		miRNA cluster 5		TCGA-CA-5797	383	0	days	383	days	TCGA Colon and Rectal Cancer (COADREAD)	colon adenocarcinoma	Colon			56	Sigmoid Colon	TCGA-CA-5797-F71898	TCGA-CA-5797						-20662			0	383				Scheduled Follow-up Submission	Complete Remission/Response	2015-03-31
TCGA-CA-6715-01			MSS			0	TCGA-CA-6715-01	383	0	days	COAD-READ			COADREAD non-CIMP c11	COADREAD-like c7		miRNA cluster 8		TCGA-CA-6715	383	0	days	383	days	TCGA Colon and Rectal Cancer (COADREAD)	colon adenocarcinoma	Colon			63	Sigmoid Colon	TCGA-CA-6715-F70873	TCGA-CA-6715	TCGA-CA-6715-01A					-23075			0	383				Scheduled Follow-up Submission	Complete Remission/Response	2015-03-10
TCGA-CA-6716-01			MSS			0	TCGA-CA-6716-01	371	0	days	COAD-READ			COADREAD CIMPL c10	COADREAD-like c7		miRNA cluster 5		TCGA-CA-6716	371	0	days	371	days	TCGA Colon and Rectal Cancer (COADREAD)	colon adenocarcinoma	Colon			65	Ascending Colon	TCGA-CA-6716-F70864	TCGA-CA-6716						-23943			0	371				Scheduled Follow-up Submission	Complete Remission/Response	2015-03-10
TCGA-CA-6717-01			MSS			0	TCGA-CA-6717-01	388	0	days	Quiet			COADREAD CIMPL c10	COADREAD-like c7		miRNA cluster 5		TCGA-CA-6717	388	0	days	388	days	TCGA Colon and Rectal Cancer (COADREAD)	colon adenocarcinoma	Colon			57	Ascending Colon	TCGA-CA-6717-F70858	TCGA-CA-6717						-20984			0	388				Scheduled Follow-up Submission	Complete Remission/Response	2015-03-10
TCGA-CA-6718-01			MSS			1	TCGA-CA-6718-01	306	1	days	Kirc+			COADREAD CIMPL c10	squamous c3		miRNA cluster 5		TCGA-CA-6718	207	1	days	306	days	TCGA Colon and Rectal Cancer (COADREAD)	colon adenocarcinoma	Colon	NO	YES	46	Ascending Colon	TCGA-CA-6718-F70854	TCGA-CA-6718	TCGA-CA-6718-01A					-17109		306	0	3		207		Scheduled Follow-up Submission	Progressive Disease	2015-03-10
TCGA-CA-6719-01			MSI-L			0	TCGA-CA-6719-01	435	0	days	COAD-READ			COADREAD CIMPL c10	COADREAD-like c7		miRNA cluster 5		TCGA-CA-6719	354	1	days	435	days	TCGA Colon and Rectal Cancer (COADREAD)	colon adenocarcinoma	Colon	NO	NO	77	Descending Colon	TCGA-CA-6719-F70853	TCGA-CA-6719						-28343			0	435		354		Scheduled Follow-up Submission	Progressive Disease	2015-03-10
TCGA-CI-6619-01			MSS			0	TCGA-CI-6619-01	184	0	days	COAD-READ			COADREAD non-CIMP c11			miRNA cluster 5		TCGA-CI-6619			days	184	days	TCGA Colon and Rectal Cancer (COADREAD)	rectum adenocarcinoma	Rectum			41	Rectum	TCGA-CI-6619-F69600	TCGA-CI-6619	TCGA-CI-6619-01B					-15322			0	184				Scheduled Follow-up Submission		2015-01-14
TCGA-CI-6620-01			MSS			0	TCGA-CI-6620-01	1009	0	days	Squamous			COADREAD CIMPL c10			miRNA cluster 5		TCGA-CI-6620	90	1	days	1009	days	TCGA Colon and Rectal Cancer (COADREAD)	rectum adenocarcinoma	Rectum	YES	NO	41	Rectum	TCGA-CI-6620-F69554	TCGA-CI-6620	TCGA-CI-6620-01A					-15322			0	1009		90		Scheduled Follow-up Submission	Progressive Disease	2015-01-13
TCGA-CI-6621-01			MSS			0	TCGA-CI-6621-01	419	0	days	COAD-READ			COADREAD non-CIMP c11	squamous c3		miRNA cluster 8		TCGA-CI-6621			days	419	days	TCGA Colon and Rectal Cancer (COADREAD)	rectum adenocarcinoma	Rectum			63	Rectum	TCGA-CI-6621-F69555	TCGA-CI-6621	TCGA-CI-6621-01A					-23240			0	419				Scheduled Follow-up Submission		2015-01-13
TCGA-CI-6622-01			MSS			0	TCGA-CI-6622-01	1362	0	days	COAD-READ			COADREAD CIMPL c10			miRNA cluster 8		TCGA-CI-6622			days	1362	days	TCGA Colon and Rectal Cancer (COADREAD)	rectum adenocarcinoma	Rectum			74	Rectum	TCGA-CI-6622-F69592	TCGA-CI-6622						-27336			0	1362				Scheduled Follow-up Submission		2015-01-14
TCGA-CI-6623-01			MSS			0	TCGA-CI-6623-01	1443	0	days	COAD-READ			COADREAD non-CIMP c11			miRNA cluster 8		TCGA-CI-6623			days	1443	days	TCGA Colon and Rectal Cancer (COADREAD)	rectum adenocarcinoma	Rectum			44	Rectum	TCGA-CI-6623-F69598	TCGA-CI-6623						-16177			0	1443				Scheduled Follow-up Submission		2015-01-14
TCGA-CI-6624-01			MSS			0	TCGA-CI-6624-01	1466	0	days	COAD-READ			COADREAD non-CIMP c11			miRNA cluster 5		TCGA-CI-6624			days	1466	days	TCGA Colon and Rectal Cancer (COADREAD)	rectum adenocarcinoma	Rectum			53	Rectosigmoid Junction	TCGA-CI-6624-F69599	TCGA-CI-6624	TCGA-CI-6624-01C					-19419			0	1466				Scheduled Follow-up Submission		2015-01-14
TCGA-CK-4947-01			MSS			0	TCGA-CK-4947-01	534	0	days	COAD-READ			COADREAD CIMPL c10			miRNA cluster 5		TCGA-CK-4947			days	534	days	TCGA Colon and Rectal Cancer (COADREAD)	colon adenocarcinoma	Colon	YES	NO	46	Sigmoid Colon	TCGA-CK-4947-F9794	TCGA-CK-4947	TCGA-CK-4947-01B	NO			NO	-16980			0	534		21		Scheduled Follow-up Submission		2015-03-30
TCGA-CK-4948-01			MSI-L			0	TCGA-CK-4948-01	4502	0	days	COAD-READ			COADREAD non-CIMP c11			miRNA cluster 5		TCGA-CK-4948	4502	0	days	4502	days	TCGA Colon and Rectal Cancer (COADREAD)	colon adenocarcinoma	Colon			45	Sigmoid Colon	TCGA-CK-4948-F71703	TCGA-CK-4948	TCGA-CK-4948-01B	NO		1	NO	-16736			0	4502				Scheduled Follow-up Submission	Complete Remission/Response	2015-03-30
TCGA-CK-4950-01			MSS			0	TCGA-CK-4950-01	2599	0	days	Kirc+			COADREAD CIMPL c10			miRNA cluster 8		TCGA-CK-4950	2599	0	days	2599	days	TCGA Colon and Rectal Cancer (COADREAD)	colon adenocarcinoma	Colon			68	Cecum	TCGA-CK-4950-F71704	TCGA-CK-4950	TCGA-CK-4950-01A	NO		25	NO	-24944			0	2599				Scheduled Follow-up Submission	Complete Remission/Response	2015-03-30
TCGA-CK-4951-01			MSI-H			1	TCGA-CK-4951-01	2134	1	days	Quiet			COADREAD CIMP c12		COADREAD-like c15	miRNA cluster 8		TCGA-CK-4951	480	1	days	2134	days	TCGA Colon and Rectal Cancer (COADREAD)	colon adenocarcinoma	Colon	NO	NO	79	Ascending Colon	TCGA-CK-4951-F9636	TCGA-CK-4951	TCGA-CK-4951-01A	NO		72	NO	-28982		2134	0	2134	480	480				2011-03-29
TCGA-CK-4952-01			MSS			0	TCGA-CK-4952-01	475	0	days	Kirc+			COADREAD CIMP c12			miRNA cluster 8		TCGA-CK-4952			days	475	days	TCGA Colon and Rectal Cancer (COADREAD)	colon adenocarcinoma	Colon			48	Ascending Colon	TCGA-CK-4952-F71705	TCGA-CK-4952	TCGA-CK-4952-01A	NO		21	NO	-17826			0	475				Scheduled Follow-up Submission		2015-03-30
TCGA-CK-5912-01			MSS			1	TCGA-CK-5912-01	1493	1	days	COAD-READ			COADREAD non-CIMP c11			miRNA cluster 8		TCGA-CK-5912	1493	0	days	1493	days	TCGA Colon and Rectal Cancer (COADREAD)	colon adenocarcinoma	Colon			81	Cecum	TCGA-CK-5912-F39300	TCGA-CK-5912	TCGA-CK-5912-01A	NO		140	YES	-29938		1493	0	1466				Scheduled Follow-up Submission		2013-01-30
TCGA-CK-5913-01			MSI-H			0	TCGA-CK-5913-01	1561	0	days	Kirc+			COADREAD CIMP c12			miRNA cluster 8		TCGA-CK-5913	1561	0	days	1561	days	TCGA Colon and Rectal Cancer (COADREAD)	colon adenocarcinoma	Colon			58	Cecum	TCGA-CK-5913-F39698	TCGA-CK-5913	TCGA-CK-5913-01A	YES	Normal	2	NO	-21399			0	1561				Scheduled Follow-up Submission	Complete Remission/Response	2013-01-30
TCGA-CK-5914-01			MSS			0	TCGA-CK-5914-01	304	0	days	COAD-READ			COADREAD CIMPL c10	COADREAD-like c7		miRNA cluster 8		TCGA-CK-5914			days	304	days	TCGA Colon and Rectal Cancer (COADREAD)	colon adenocarcinoma	Colon			81	Sigmoid Colon	TCGA-CK-5914-F39696	TCGA-CK-5914	TCGA-CK-5914-01A	NO		25	NO	-29586			0	304				Scheduled Follow-up Submission		2013-01-30
TCGA-CK-5915-01			MSS				TCGA-CK-5915-01			days	COAD-READ			COADREAD CIMPL c10			miRNA cluster 8		TCGA-CK-5915			days		days	TCGA Colon and Rectal Cancer (COADREAD)	colon adenocarcinoma	Colon			63	Sigmoid Colon	TCGA-CK-5915-F39695	TCGA-CK-5915	TCGA-CK-5915-01A	NO			YES	-23040			0	0				Scheduled Follow-up Submission		2013-01-30
TCGA-CK-5916-01			MSI-H			1	TCGA-CK-5916-01	643	1	days	Quiet			COADREAD CIMP c12	squamous c3		miRNA cluster 5		TCGA-CK-5916	292	1	days	643	days	TCGA Colon and Rectal Cancer (COADREAD)	colon adenocarcinoma	Colon	YES	NO	71	Cecum	TCGA-CK-5916-F39677	TCGA-CK-5916	TCGA-CK-5916-01A	NO			NO	-26024		643	0			292		Scheduled Follow-up Submission	Progressive Disease	2013-01-29
TCGA-CK-6746-01			MSI-H				TCGA-CK-6746-01			days	Kirc+			COADREAD CIMP c12	squamous c3		miRNA cluster 5		TCGA-CK-6746			days		days	TCGA Colon and Rectal Cancer (COADREAD)	colon adenocarcinoma	Colon			84	Cecum	TCGA-CK-6746-F71708	TCGA-CK-6746	TCGA-CK-6746-01A	NO		20	NO	-30957			0	-4				Scheduled Follow-up Submission		2015-03-30
TCGA-CK-6747-01			MSI-H			0	TCGA-CK-6747-01	2523	0	days	Quiet			COADREAD CIMPL c10	COADREAD-like c7		miRNA cluster 8		TCGA-CK-6747	2523	0	days	2523	days	TCGA Colon and Rectal Cancer (COADREAD)	colon adenocarcinoma	Colon			87	Cecum	TCGA-CK-6747-F71709	TCGA-CK-6747	TCGA-CK-6747-01A	NO			NO	-32052			0	2523				Scheduled Follow-up Submission	Complete Remission/Response	2015-03-30
TCGA-CK-6748-01			MSS			0	TCGA-CK-6748-01	58	0	days	COAD-READ			COADREAD non-CIMP c11	COADREAD-like c7		miRNA cluster 5		TCGA-CK-6748			days	58	days	TCGA Colon and Rectal Cancer (COADREAD)	colon adenocarcinoma	Colon			45	Sigmoid Colon	TCGA-CK-6748-F71710	TCGA-CK-6748		NO		26	NO	-16529			0	58				Scheduled Follow-up Submission		2015-03-30
TCGA-CK-6751-01			MSS			0	TCGA-CK-6751-01	3780	0	days	Quiet			COADREAD CIMPL c10	COADREAD-like c7		miRNA cluster 5		TCGA-CK-6751	3780	0	days	3780	days	TCGA Colon and Rectal Cancer (COADREAD)	colon adenocarcinoma	Colon			88	Ascending Colon	TCGA-CK-6751-F14758	TCGA-CK-6751	TCGA-CK-6751-01A	NO			NO	-32354			0	3780						2011-8-00
TCGA-CL-4957-01			MSS				TCGA-CL-4957-01			days	COAD-READ			COADREAD non-CIMP c11			miRNA cluster 8		TCGA-CL-4957			days		days	TCGA Colon and Rectal Cancer (COADREAD)	rectum adenocarcinoma	Rectum			79		TCGA-CL-4957-F68869	TCGA-CL-4957	TCGA-CL-4957-01A					-29081			0	425				Scheduled Follow-up Submission		2014-12-22
TCGA-CL-5917-01			MSS			0	TCGA-CL-5917-01	2376	0	days	COAD-READ			COADREAD non-CIMP c11			miRNA cluster 8		TCGA-CL-5917	2376	0	days	2376	days	TCGA Colon and Rectal Cancer (COADREAD)	rectum adenocarcinoma	Rectum			71	Rectosigmoid Junction	TCGA-CL-5917-F39667	TCGA-CL-5917	TCGA-CL-5917-01A	NO		30	YES	-26084			0	2376				Scheduled Follow-up Submission	Complete Remission/Response	2013-01-29
TCGA-CL-5918-01			MSS			0	TCGA-CL-5918-01	218	0	days	COAD-READ			COADREAD CIMPL c10	squamous c3		miRNA cluster 8		TCGA-CL-5918	218	0	days	218	days	TCGA Colon and Rectal Cancer (COADREAD)	rectum adenocarcinoma	Rectum			90	Rectosigmoid Junction	TCGA-CL-5918-F39671	TCGA-CL-5918		NO		6	NO	-32873			0	218				Scheduled Follow-up Submission	Complete Remission/Response	2013-01-29
TCGA-CM-4743-01			MSI-H			0	TCGA-CM-4743-01	701	0	days	Kirc+			COADREAD CIMP c12	squamous c3		miRNA cluster 4		TCGA-CM-4743	701	0	days	701	days	TCGA Colon and Rectal Cancer (COADREAD)	colon adenocarcinoma	Colon			69	Hepatic Flexure	TCGA-CM-4743-F33815	TCGA-CM-4743	TCGA-CM-4743-01A	NO			NO	-25291			0	701				Scheduled Follow-up Submission	Complete Remission/Response	2012-07-19
TCGA-CM-4744-01			MSS			0	TCGA-CM-4744-01	609	0	days	Kirc+			COADREAD CIMPL c10	squamous c3		miRNA cluster 8		TCGA-CM-4744	609	0	days	609	days	TCGA Colon and Rectal Cancer (COADREAD)	colon adenocarcinoma	Colon			69	Cecum	TCGA-CM-4744-F33813	TCGA-CM-4744		NO			YES	-25506			0	609				Scheduled Follow-up Submission	Complete Remission/Response	2012-07-19
TCGA-CM-4746-01			MSI-H			0	TCGA-CM-4746-01	1126	0	days	BRCA-LUAD+	C7-COAD/READ		COADREAD non-CIMP c11	COADREAD-like c7	COADREAD-like c15	miRNA cluster 7		TCGA-CM-4746	1126	0	days	1126	days	TCGA Colon and Rectal Cancer (COADREAD)	colon adenocarcinoma	Colon			61	Sigmoid Colon	TCGA-CM-4746-F33814	TCGA-CM-4746		NO			YES	-22403			0	1126				Scheduled Follow-up Submission	Complete Remission/Response	2012-07-19
TCGA-CM-4747-01			MSI-L			0	TCGA-CM-4747-01	761	0	days	COAD-READ	C7-COAD/READ		COADREAD CIMPL c10	COADREAD-like c7	COADREAD-like c15	miRNA cluster 8		TCGA-CM-4747	761	0	days	761	days	TCGA Colon and Rectal Cancer (COADREAD)	colon adenocarcinoma	Colon	NO	NO	47	Cecum	TCGA-CM-4747-F33816	TCGA-CM-4747		NO			YES	-17198			0	761	61			Scheduled Follow-up Submission	Stable Disease	2012-07-19
TCGA-CM-4748-01			MSS			0	TCGA-CM-4748-01	792	0	days	Kirc+	C7-COAD/READ		COADREAD CIMPL c10	COADREAD-like c7	COADREAD-like c15	miRNA cluster 5		TCGA-CM-4748	792	0	days	792	days	TCGA Colon and Rectal Cancer (COADREAD)	colon adenocarcinoma	Colon			53	Transverse Colon	TCGA-CM-4748-F33824	TCGA-CM-4748		NO			NO	-19509			0	792				Scheduled Follow-up Submission	Complete Remission/Response	2012-07-19
TCGA-CM-4750-01			MSI-L			0	TCGA-CM-4750-01	244	0	days	COAD-READ	C7-COAD/READ		COADREAD CIMPL c10	COADREAD-like c7	COADREAD-like c15	miRNA cluster 8		TCGA-CM-4750	244	0	days	244	days	TCGA Colon and Rectal Cancer (COADREAD)	colon adenocarcinoma	Colon			34		TCGA-CM-4750-F33818	TCGA-CM-4750		NO		4	YES	-12478			0	244				Scheduled Follow-up Submission	Complete Remission/Response	2012-07-19
TCGA-CM-4751-01			MSS			0	TCGA-CM-4751-01	822	0	days	BRCA-LUAD+			COADREAD CIMPL c10			miRNA cluster 5		TCGA-CM-4751	822	0	days	822	days	TCGA Colon and Rectal Cancer (COADREAD)	colon adenocarcinoma	Colon			62	Cecum	TCGA-CM-4751-F33819	TCGA-CM-4751	TCGA-CM-4751-01A	NO			NO	-22891			0	822				Scheduled Follow-up Submission	Complete Remission/Response	2012-07-19
TCGA-CM-4752-01			MSS			0	TCGA-CM-4752-01	396	0	days	COAD-READ	C7-COAD/READ		COADREAD non-CIMP c11	squamous c3	COADREAD-like c15	miRNA cluster 8		TCGA-CM-4752	396	0	days	396	days	TCGA Colon and Rectal Cancer (COADREAD)	colon adenocarcinoma	Colon			58	Ascending Colon	TCGA-CM-4752-F33820	TCGA-CM-4752		NO			NO	-21519			0	396				Scheduled Follow-up Submission	Complete Remission/Response	2012-07-19
TCGA-CM-5341-01			MSS			0	TCGA-CM-5341-01	884	0	days	Squamous	C7-COAD/READ		COADREAD CIMPL c10	COADREAD-like c7	COADREAD-like c15	miRNA cluster 8		TCGA-CM-5341	884	0	days	884	days	TCGA Colon and Rectal Cancer (COADREAD)	colon adenocarcinoma	Colon			82	Sigmoid Colon	TCGA-CM-5341-F37181	TCGA-CM-5341		NO			NO	-30163			0	884				Scheduled Follow-up Submission		2012-11-29
TCGA-CM-5344-01			MSS			0	TCGA-CM-5344-01	670	0	days	COAD-READ			COADREAD non-CIMP c11	COADREAD-like c7		miRNA cluster 5		TCGA-CM-5344	670	0	days	670	days	TCGA Colon and Rectal Cancer (COADREAD)	colon adenocarcinoma	Colon			39	Sigmoid Colon	TCGA-CM-5344-F37183	TCGA-CM-5344	TCGA-CM-5344-01A	NO			YES	-14426			0	670				Scheduled Follow-up Submission		2012-11-29
TCGA-CM-5348-01			MSS			0	TCGA-CM-5348-01	699	0	days	High			COADREAD CIMPL c10	COADREAD-like c7		miRNA cluster 5		TCGA-CM-5348	699	0	days	699	days	TCGA Colon and Rectal Cancer (COADREAD)	colon adenocarcinoma	Colon			72	Cecum	TCGA-CM-5348-F37184	TCGA-CM-5348	TCGA-CM-5348-01A	NO			YES	-26543			0	699				Scheduled Follow-up Submission		2012-11-29
TCGA-CM-5349-01			MSS			0	TCGA-CM-5349-01	915	0	days	COAD-READ			COADREAD CIMPL c10	COADREAD-like c7		miRNA cluster 5		TCGA-CM-5349	915	0	days	915	days	TCGA Colon and Rectal Cancer (COADREAD)	colon adenocarcinoma	Colon			68	Cecum	TCGA-CM-5349-F37185	TCGA-CM-5349		NO			NO	-24867			0	915				Scheduled Follow-up Submission		2012-11-29
TCGA-CM-5860-01			MSS			0	TCGA-CM-5860-01	974	0	days	COAD-READ			COADREAD CIMPL c10	COADREAD-like c7		miRNA cluster 5		TCGA-CM-5860	974	0	days	974	days	TCGA Colon and Rectal Cancer (COADREAD)	colon adenocarcinoma	Colon			44	Ascending Colon	TCGA-CM-5860-F44811	TCGA-CM-5860	TCGA-CM-5860-01A	NO			NO	-16344			0	974				Scheduled Follow-up Submission		2013-06-27
TCGA-CM-5861-01			MSI-H			0	TCGA-CM-5861-01	457	0	days	BRCA-LUAD+			COADREAD CIMP c12	squamous c3		miRNA cluster 5		TCGA-CM-5861	457	0	days	457	days	TCGA Colon and Rectal Cancer (COADREAD)	colon adenocarcinoma	Colon	NO	NO	63	Cecum	TCGA-CM-5861-F13889	TCGA-CM-5861					NO	-23253			0	457	335	335		Scheduled Follow-up Submission		2012-01-16
TCGA-CM-5862-01			MSS			1	TCGA-CM-5862-01	153	1	days	COAD-READ			COADREAD CIMPL c10	squamous c3		miRNA cluster 5		TCGA-CM-5862	153	0	days	153	days	TCGA Colon and Rectal Cancer (COADREAD)	colon adenocarcinoma	Colon	NO	NO	80	Ascending Colon	TCGA-CM-5862-F13893	TCGA-CM-5862	TCGA-CM-5862-01A	YES	Normal		YES	-29493		153	0			31		Scheduled Follow-up Submission		2012-01-16
TCGA-CM-5863-01			MSS			0	TCGA-CM-5863-01	457	0	days	Kirc+			COADREAD CIMPL c10	COADREAD-like c7		miRNA cluster 5		TCGA-CM-5863	457	0	days	457	days	TCGA Colon and Rectal Cancer (COADREAD)	colon adenocarcinoma	Colon			60	Ascending Colon	TCGA-CM-5863-F20514	TCGA-CM-5863		NO			NO	-22127			0	457				Scheduled Follow-up Submission		2012-01-16
TCGA-CM-5864-01			MSS			0	TCGA-CM-5864-01	457	0	days	COAD-READ			COADREAD CIMPL c10	COADREAD-like c7		miRNA cluster 8		TCGA-CM-5864	457	0	days	457	days	TCGA Colon and Rectal Cancer (COADREAD)	colon adenocarcinoma	Colon			60	Cecum	TCGA-CM-5864-F20512	TCGA-CM-5864	TCGA-CM-5864-01A	NO			NO	-22219			0	457				Scheduled Follow-up Submission		2012-01-16
TCGA-CM-5868-01			MSS			0	TCGA-CM-5868-01	518	0	days	COAD-READ			COADREAD non-CIMP c11	COADREAD-like c7		miRNA cluster 5		TCGA-CM-5868	518	0	days	518	days	TCGA Colon and Rectal Cancer (COADREAD)	colon adenocarcinoma	Colon			59	Sigmoid Colon	TCGA-CM-5868-F20507	TCGA-CM-5868	TCGA-CM-5868-01A	YES	Normal		NO	-21672			0	518				Scheduled Follow-up Submission		2012-01-16
TCGA-CM-6161-01			MSI-L			0	TCGA-CM-6161-01	457	0	days	High			COADREAD CIMPL c10	COADREAD-like c7		miRNA cluster 8		TCGA-CM-6161	457	0	days	457	days	TCGA Colon and Rectal Cancer (COADREAD)	colon adenocarcinoma	Colon			36	Sigmoid Colon	TCGA-CM-6161-F21453	TCGA-CM-6161	TCGA-CM-6161-01A	NO			YES	-13363			0	457				Scheduled Follow-up Submission		2012-02-13
TCGA-CM-6162-01			MSI-H			0	TCGA-CM-6162-01	365	0	days	Quiet			Low purity c2	COADREAD-like c7		miRNA cluster 5		TCGA-CM-6162	365	0	days	365	days	TCGA Colon and Rectal Cancer (COADREAD)	colon adenocarcinoma	Colon			48	Ascending Colon	TCGA-CM-6162-F21454	TCGA-CM-6162		NO			YES	-17624			0	365				Scheduled Follow-up Submission		2012-02-13
TCGA-CM-6163-01			MSS			0	TCGA-CM-6163-01	427	0	days	COAD-READ			COADREAD non-CIMP c11	squamous c3		miRNA cluster 5		TCGA-CM-6163	427	0	days	427	days	TCGA Colon and Rectal Cancer (COADREAD)	colon adenocarcinoma	Colon			74	Sigmoid Colon	TCGA-CM-6163-F21455	TCGA-CM-6163		NO			YES	-27150			0	427				Scheduled Follow-up Submission		2011-02-13
TCGA-CM-6164-01			MSS			0	TCGA-CM-6164-01	883	0	days	COAD-READ			COADREAD non-CIMP c11	squamous c3		miRNA cluster 5		TCGA-CM-6164	883	0	days	883	days	TCGA Colon and Rectal Cancer (COADREAD)	colon adenocarcinoma	Colon			46	Sigmoid Colon	TCGA-CM-6164-F21457	TCGA-CM-6164		NO			NO	-16802			0	883				Scheduled Follow-up Submission		2012-02-13
TCGA-CM-6165-01			MSS			0	TCGA-CM-6165-01	488	0	days	COAD-READ			COADREAD non-CIMP c11	COADREAD-like c7		miRNA cluster 5		TCGA-CM-6165	488	0	days	488	days	TCGA Colon and Rectal Cancer (COADREAD)	colon adenocarcinoma	Colon			74	Sigmoid Colon	TCGA-CM-6165-F21458	TCGA-CM-6165	TCGA-CM-6165-01A	NO			NO	-27302			0	488				Scheduled Follow-up Submission		2012-02-13
TCGA-CM-6166-01			MSS			0	TCGA-CM-6166-01	669	0	days	COAD-READ			COADREAD CIMPL c10	COADREAD-like c7		miRNA cluster 5		TCGA-CM-6166	669	0	days	669	days	TCGA Colon and Rectal Cancer (COADREAD)	colon adenocarcinoma	Colon			48	Ascending Colon	TCGA-CM-6166-F21459	TCGA-CM-6166		NO			NO	-17807			0	669				Scheduled Follow-up Submission		2012-02-13
TCGA-CM-6167-01			MSS			0	TCGA-CM-6167-01	456	0	days	High			COADREAD non-CIMP c11	COADREAD-like c7		miRNA cluster 5		TCGA-CM-6167	456	0	days	456	days	TCGA Colon and Rectal Cancer (COADREAD)	colon adenocarcinoma	Colon			57	Cecum	TCGA-CM-6167-F21460	TCGA-CM-6167		NO			YES	-21031			0	456				Scheduled Follow-up Submission		2012-02-13
TCGA-CM-6168-01			MSI-L			0	TCGA-CM-6168-01	395	0	days	COAD-READ			COADREAD CIMPL c10	squamous c3		miRNA cluster 5		TCGA-CM-6168	395	0	days	395	days	TCGA Colon and Rectal Cancer (COADREAD)	colon adenocarcinoma	Colon			84	Ascending Colon	TCGA-CM-6168-F21461	TCGA-CM-6168	TCGA-CM-6168-01A	NO			NO	-30834			0	395				Scheduled Follow-up Submission		2012-02-13
TCGA-CM-6169-01			MSS			0	TCGA-CM-6169-01	396	0	days	COAD-READ			COADREAD CIMPL c10	COADREAD-like c7		miRNA cluster 5		TCGA-CM-6169	396	0	days	396	days	TCGA Colon and Rectal Cancer (COADREAD)	colon adenocarcinoma	Colon			67	Cecum	TCGA-CM-6169-F21462	TCGA-CM-6169		NO			NO	-24564			0	396				Scheduled Follow-up Submission		2012-02-13
TCGA-CM-6170-01			MSS			0	TCGA-CM-6170-01	457	0	days	COAD-READ			COADREAD non-CIMP c11	squamous c3		miRNA cluster 8		TCGA-CM-6170	457	0	days	457	days	TCGA Colon and Rectal Cancer (COADREAD)	colon adenocarcinoma	Colon			73	Descending Colon	TCGA-CM-6170-F21463	TCGA-CM-6170		NO			YES	-26663			0	457				Scheduled Follow-up Submission		2012-02-13
TCGA-CM-6171-01			MSI-H			0	TCGA-CM-6171-01	427	0	days	Kirc+			COADREAD CIMP c12	squamous c3		miRNA cluster 6		TCGA-CM-6171	427	0	days	427	days	TCGA Colon and Rectal Cancer (COADREAD)	colon adenocarcinoma	Colon			77	Ascending Colon	TCGA-CM-6171-F21507	TCGA-CM-6171	TCGA-CM-6171-01A	NO			NO	-28307			0	427				Scheduled Follow-up Submission		2012-02-14
TCGA-CM-6172-01			MSS			0	TCGA-CM-6172-01	335	0	days	COAD-READ			COADREAD CIMPL c10	COADREAD-like c7		miRNA cluster 5		TCGA-CM-6172	335	0	days	335	days	TCGA Colon and Rectal Cancer (COADREAD)	colon adenocarcinoma	Colon			70	Sigmoid Colon	TCGA-CM-6172-F21465	TCGA-CM-6172	TCGA-CM-6172-01A	NO			NO	-25902			0	335				Scheduled Follow-up Submission		2012-02-13
TCGA-CM-6674-01			MSI-H			0	TCGA-CM-6674-01	394	0	days	Quiet			COADREAD CIMPL c10	squamous c3		miRNA cluster 5		TCGA-CM-6674	394	0	days	394	days	TCGA Colon and Rectal Cancer (COADREAD)	colon adenocarcinoma	Colon			39	Hepatic Flexure	TCGA-CM-6674-F30882	TCGA-CM-6674	TCGA-CM-6674-01A	NO			NO	-14368			0	394				Scheduled Follow-up Submission		2012-04-18
TCGA-CM-6675-01			MSS			0	TCGA-CM-6675-01	397	0	days	Squamous			COADREAD CIMP c12	COADREAD-like c7		miRNA cluster 8		TCGA-CM-6675	337	1	days	397	days	TCGA Colon and Rectal Cancer (COADREAD)	colon adenocarcinoma	Colon	YES	NO	35	Cecum	TCGA-CM-6675-F30934	TCGA-CM-6675		NO			NO	-12935			0	397		337		Scheduled Follow-up Submission		2012-04-19
TCGA-CM-6676-01			MSI-L			0	TCGA-CM-6676-01	337	0	days	COAD-READ			COADREAD non-CIMP c11	COADREAD-like c7		miRNA cluster 5		TCGA-CM-6676	337	0	days	337	days	TCGA Colon and Rectal Cancer (COADREAD)	colon adenocarcinoma	Colon			82	Sigmoid Colon	TCGA-CM-6676-F30883	TCGA-CM-6676	TCGA-CM-6676-01A	NO			NO	-30223			0	337				Scheduled Follow-up Submission		2012-04-18
TCGA-CM-6677-01			MSS			0	TCGA-CM-6677-01	337	0	days	COAD-READ			COADREAD CIMPL c10	COADREAD-like c7		miRNA cluster 5		TCGA-CM-6677	337	0	days	337	days	TCGA Colon and Rectal Cancer (COADREAD)	colon adenocarcinoma	Colon			75	Hepatic Flexure	TCGA-CM-6677-F30884	TCGA-CM-6677	TCGA-CM-6677-01A	NO			YES	-27575			0	337				Scheduled Follow-up Submission		2012-04-18
TCGA-CM-6678-01			MSS			0	TCGA-CM-6678-01	335	0	days	Kirc+			COADREAD CIMPL c10	COADREAD-like c7		miRNA cluster 5		TCGA-CM-6678			days	335	days	TCGA Colon and Rectal Cancer (COADREAD)	colon adenocarcinoma	Colon	YES	NO	63	Sigmoid Colon	TCGA-CM-6678-F30946	TCGA-CM-6678		YES	Normal		NO	-23070			0	335	244	0		Scheduled Follow-up Submission		2012-04-19
TCGA-CM-6679-01			MSS			0	TCGA-CM-6679-01	306	0	days	COAD-READ			COADREAD non-CIMP c11	COADREAD-like c7		miRNA cluster 5		TCGA-CM-6679	306	0	days	306	days	TCGA Colon and Rectal Cancer (COADREAD)	colon adenocarcinoma	Colon			58	Sigmoid Colon	TCGA-CM-6679-F30885	TCGA-CM-6679		NO		40	NO	-21519			0	306				Scheduled Follow-up Submission		2012-04-18
TCGA-CM-6680-01			MSS			0	TCGA-CM-6680-01	366	0	days	Kirc+			COADREAD CIMPL c10	COADREAD-like c7		miRNA cluster 5		TCGA-CM-6680	366	0	days	366	days	TCGA Colon and Rectal Cancer (COADREAD)	colon adenocarcinoma	Colon			78	Cecum	TCGA-CM-6680-F30887	TCGA-CM-6680		NO			NO	-28701			0	366				Scheduled Follow-up Submission		2012-04-18
TCGA-D5-5537-01			MSS			1	TCGA-D5-5537-01	1381	1	days	COAD-READ			COADREAD CIMPL c10			miRNA cluster 8		TCGA-D5-5537	722	1	days	1381	days	TCGA Colon and Rectal Cancer (COADREAD)	colon adenocarcinoma	Colon	YES	YES	83	Ascending Colon	TCGA-D5-5537-F58487	TCGA-D5-5537	TCGA-D5-5537-01A	NO			YES	-30505		1381	0	456		722		Scheduled Follow-up Submission	Progressive Disease	2014-04-11
TCGA-D5-5538-01			MSS			1	TCGA-D5-5538-01	1661	1	days	COAD-READ			COADREAD CIMPL c10	KIRC-like c1		miRNA c1uster 10		TCGA-D5-5538	1007	1	days	1661	days	TCGA Colon and Rectal Cancer (COADREAD)	colon adenocarcinoma	Colon	NO	NO	60	Cecum	TCGA-D5-5538-F72336	TCGA-D5-5538		NO		50	NO	-21974		1661	0	204		1007		Scheduled Follow-up Submission	Progressive Disease	2015-05-25
TCGA-D5-5539-01			MSS			0	TCGA-D5-5539-01	596	0	days	High			COADREAD CIMPL c10	squamous c3		miRNA cluster 5		TCGA-D5-5539	579	1	days	596	days	TCGA Colon and Rectal Cancer (COADREAD)	colon adenocarcinoma	Colon	NO	NO	60	Ascending Colon	TCGA-D5-5539-F20729	TCGA-D5-5539		NO				-22097			0	596		579		Scheduled Follow-up Submission		2012-01-19
TCGA-D5-5540-01			MSI-L			0	TCGA-D5-5540-01	1706	0	days	COAD-READ			COADREAD CIMPL c10	COADREAD-like c7		miRNA c1uster 10		TCGA-D5-5540	1706	0	days	1706	days	TCGA Colon and Rectal Cancer (COADREAD)	colon adenocarcinoma	Colon			73	Cecum	TCGA-D5-5540-F72335	TCGA-D5-5540		NO		70	NO	-26972			0	1706				Scheduled Follow-up Submission	Complete Remission/Response	2015-05-25
TCGA-D5-5541-01			MSS			0	TCGA-D5-5541-01	1701	0	days	COAD-READ			COADREAD non-CIMP c11	COADREAD-like c7		miRNA cluster 8		TCGA-D5-5541	1701	0	days	1701	days	TCGA Colon and Rectal Cancer (COADREAD)	colon adenocarcinoma	Colon			63	Sigmoid Colon	TCGA-D5-5541-F72334	TCGA-D5-5541		NO		36	NO	-23109			0	1701				Scheduled Follow-up Submission	Complete Remission/Response	2015-05-25
TCGA-D5-6529-01			MSI-L			0	TCGA-D5-6529-01	614	0	days	High			COADREAD CIMPL c10	squamous c3		miRNA cluster 5		TCGA-D5-6529	386	1	days	614	days	TCGA Colon and Rectal Cancer (COADREAD)	colon adenocarcinoma	Colon	YES	NO	69	[Discrepancy]	TCGA-D5-6529-F28928	TCGA-D5-6529	TCGA-D5-6529-01A	NO		50	NO	-25394			0	614		386		Scheduled Follow-up Submission		2012-03-02
TCGA-D5-6530-01			MSI-H			0	TCGA-D5-6530-01	621	0	days	Quiet			COADREAD CIMPL c10	squamous c3		miRNA cluster 8		TCGA-D5-6530	621	0	days	621	days	TCGA Colon and Rectal Cancer (COADREAD)	colon adenocarcinoma	Colon			53	[Discrepancy]	TCGA-D5-6530-F28927	TCGA-D5-6530		NO		40	NO	-19591			0	621				Scheduled Follow-up Submission		2012-03-02
TCGA-D5-6531-01			MSS			0	TCGA-D5-6531-01	540	0	days	COAD-READ			COADREAD CIMPL c10	COADREAD-like c7		miRNA cluster 5		TCGA-D5-6531	540	0	days	540	days	TCGA Colon and Rectal Cancer (COADREAD)	colon adenocarcinoma	Colon			75	Hepatic Flexure	TCGA-D5-6531-F28622	TCGA-D5-6531						-27633			0	540				Scheduled Follow-up Submission		2012-02-27
TCGA-D5-6532-01			MSI-L			0	TCGA-D5-6532-01	555	0	days	COAD-READ			COADREAD CIMPL c10	COADREAD-like c7		miRNA cluster 8		TCGA-D5-6532	555	0	days	555	days	TCGA Colon and Rectal Cancer (COADREAD)	colon adenocarcinoma	Colon			61	Sigmoid Colon	TCGA-D5-6532-F28623	TCGA-D5-6532				10		-22344			0	555				Scheduled Follow-up Submission		2012-02-27
TCGA-D5-6533-01			MSS			0	TCGA-D5-6533-01	775	0	days	COAD-READ			COADREAD CIMPL c10	squamous c3		miRNA cluster 8		TCGA-D5-6533	775	0	days	775	days	TCGA Colon and Rectal Cancer (COADREAD)	colon adenocarcinoma	Colon			68	Transverse Colon	TCGA-D5-6533-F34448	TCGA-D5-6533		NO		0	NO	-24971			0	775				Scheduled Follow-up Submission	Complete Remission/Response	2012-08-15
TCGA-D5-6534-01			MSS			0	TCGA-D5-6534-01	1316	0	days	COAD-READ			COADREAD non-CIMP c11	COADREAD-like c7		miRNA cluster 5		TCGA-D5-6534	1316	0	days	1316	days	TCGA Colon and Rectal Cancer (COADREAD)	colon adenocarcinoma	Colon			62	Ascending Colon	TCGA-D5-6534-F58486	TCGA-D5-6534		NO			YES	-22778			0	1316				Scheduled Follow-up Submission	Complete Remission/Response	2014-04-11
TCGA-D5-6535-01			MSS			0	TCGA-D5-6535-01	460	0	days	COAD-READ			COADREAD CIMPL c10	COADREAD-like c7		miRNA cluster 8		TCGA-D5-6535	460	0	days	460	days	TCGA Colon and Rectal Cancer (COADREAD)	colon adenocarcinoma	Colon			80	Ascending Colon	TCGA-D5-6535-F28924	TCGA-D5-6535	TCGA-D5-6535-01A	NO		1	YES	-29278			0	460				Scheduled Follow-up Submission		2012-03-02
TCGA-D5-6536-01			MSS			0	TCGA-D5-6536-01	543	0	days	Iq			COADREAD CIMPL c10	COADREAD-like c7		miRNA cluster 6		TCGA-D5-6536	493	1	days	543	days	TCGA Colon and Rectal Cancer (COADREAD)	colon adenocarcinoma	Colon	NO	NO	73	Sigmoid Colon	TCGA-D5-6536-F28925	TCGA-D5-6536	TCGA-D5-6536-01A	NO		11	NO	-26890			0	543	514	493		Scheduled Follow-up Submission		2012-03-02
TCGA-D5-6537-01			MSS			1	TCGA-D5-6537-01	146	1	days	COAD-READ			COADREAD CIMPL c10	squamous c3		miRNA cluster 4		TCGA-D5-6537	123	1	days	146	days	TCGA Colon and Rectal Cancer (COADREAD)	colon adenocarcinoma	Colon	NO	NO	64	Transverse Colon	TCGA-D5-6537-F28923	TCGA-D5-6537	TCGA-D5-6537-01A	NO		18	YES	-23381		146	0	137		123		Scheduled Follow-up Submission		2012-03-02
TCGA-D5-6538-01			MSI-L			0	TCGA-D5-6538-01	521	0	days	COAD-READ			COADREAD CIMPL c10	COADREAD-like c7		miRNA cluster 8		TCGA-D5-6538	521	0	days	521	days	TCGA Colon and Rectal Cancer (COADREAD)	colon adenocarcinoma	Colon			79	Hepatic Flexure	TCGA-D5-6538-F28624	TCGA-D5-6538	TCGA-D5-6538-01A				NO	-29194			0	521				Scheduled Follow-up Submission		2012-02-27
TCGA-D5-6539-01			MSS			0	TCGA-D5-6539-01	380	0	days	COAD-READ			COADREAD non-CIMP c11	COADREAD-like c7		miRNA cluster 8		TCGA-D5-6539	380	0	days	380	days	TCGA Colon and Rectal Cancer (COADREAD)	colon adenocarcinoma	Colon			45	Transverse Colon	TCGA-D5-6539-F28922	TCGA-D5-6539		NO				-16703			0	380				Scheduled Follow-up Submission		2012-03-02
TCGA-D5-6540-01			MSI-H			0	TCGA-D5-6540-01	491	0	days	Kirc+			COADREAD CIMP c12	squamous c3		miRNA cluster 4		TCGA-D5-6540	491	0	days	491	days	TCGA Colon and Rectal Cancer (COADREAD)	colon adenocarcinoma	Colon			66	Cecum	TCGA-D5-6540-F28626	TCGA-D5-6540	TCGA-D5-6540-01A				YES	-24282			0	491				Scheduled Follow-up Submission		2012-02-27
TCGA-D5-6541-01			MSS			0	TCGA-D5-6541-01	474	0	days	COAD-READ			COADREAD CIMPL c10	squamous c3		miRNA cluster 5		TCGA-D5-6541	474	0	days	474	days	TCGA Colon and Rectal Cancer (COADREAD)	colon adenocarcinoma	Colon			49	Splenic Flexure	TCGA-D5-6541-F28627	TCGA-D5-6541		NO		30		-18029			0	474				Scheduled Follow-up Submission		2012-02-27
TCGA-D5-6898-01			MSS			0	TCGA-D5-6898-01	229	0	days	COAD-READ			COADREAD CIMPL c10	squamous c3		miRNA cluster 5		TCGA-D5-6898	229	0	days	229	days	TCGA Colon and Rectal Cancer (COADREAD)	colon adenocarcinoma	Colon			51	Sigmoid Colon	TCGA-D5-6898-F29704	TCGA-D5-6898		NO		23	NO	-18874			0	229				Scheduled Follow-up Submission		2012-03-28
TCGA-D5-6920-01			MSS			0	TCGA-D5-6920-01	377	0	days	Kirc+			COADREAD CIMP c12	COADREAD-like c7		miRNA cluster 8		TCGA-D5-6920	377	0	days	377	days	TCGA Colon and Rectal Cancer (COADREAD)	colon adenocarcinoma	Colon			77	Sigmoid Colon	TCGA-D5-6920-F29706	TCGA-D5-6920		NO			NO	-28124			0	377				Scheduled Follow-up Submission		2012-03-26
TCGA-D5-6922-01			MSS			0	TCGA-D5-6922-01	308	0	days	High			COADREAD CIMPL c10	COADREAD-like c7		miRNA cluster 5		TCGA-D5-6922	308	0	days	308	days	TCGA Colon and Rectal Cancer (COADREAD)	colon adenocarcinoma	Colon			76	Sigmoid Colon	TCGA-D5-6922-F29859	TCGA-D5-6922		NO			NO	-27771			0	308				Scheduled Follow-up Submission		2012-03-30
TCGA-D5-6923-01			MSS			0	TCGA-D5-6923-01	378	0	days	COAD-READ			COADREAD CIMPL c10	COADREAD-like c7		miRNA cluster 8		TCGA-D5-6923	378	0	days	378	days	TCGA Colon and Rectal Cancer (COADREAD)	colon adenocarcinoma	Colon			57	Sigmoid Colon	TCGA-D5-6923-F29707	TCGA-D5-6923	TCGA-D5-6923-01A	NO		10	NO	-21118			0	378				Scheduled Follow-up Submission		2012-03-26
TCGA-D5-6924-01			MSS			0	TCGA-D5-6924-01	435	0	days	COAD-READ			Low purity c2	COADREAD-like c7		miRNA cluster 8		TCGA-D5-6924	435	0	days	435	days	TCGA Colon and Rectal Cancer (COADREAD)	colon adenocarcinoma	Colon			68	Sigmoid Colon	TCGA-D5-6924-F29901	TCGA-D5-6924		NO			NO	-24964			0	435				Scheduled Follow-up Submission		2012-03-30
TCGA-D5-6926-01			MSS			0	TCGA-D5-6926-01	275	0	days	COAD-READ			COADREAD CIMPL c10	COADREAD-like c7		miRNA cluster 8		TCGA-D5-6926	275	0	days	275	days	TCGA Colon and Rectal Cancer (COADREAD)	colon adenocarcinoma	Colon			65	Sigmoid Colon	TCGA-D5-6926-F29708	TCGA-D5-6926		NO			NO	-23768			0	275				Scheduled Follow-up Submission		2012-03-26
TCGA-D5-6927-01			MSI-H				TCGA-D5-6927-01			days	Quiet			COADREAD CIMPL c10	squamous c3		miRNA cluster 8		TCGA-D5-6927			days		days	TCGA Colon and Rectal Cancer (COADREAD)	colon adenocarcinoma	Colon			34	Transverse Colon	TCGA-D5-6927-F72333	TCGA-D5-6927		NO		13	NO	-12737			0	[Discrepancy]				Scheduled Follow-up Submission		2015-05-25
TCGA-D5-6928-01			MSI-H			0	TCGA-D5-6928-01	354	0	days	Kirc+			COADREAD non-CIMP c11	squamous c3		miRNA cluster 4		TCGA-D5-6928	354	0	days	354	days	TCGA Colon and Rectal Cancer (COADREAD)	colon adenocarcinoma	Colon			80	Ascending Colon	TCGA-D5-6928-F29714	TCGA-D5-6928	TCGA-D5-6928-01A	NO		65	NO	-29411			0	354				Scheduled Follow-up Submission		2012-03-28
TCGA-D5-6929-01			MSI-L			0	TCGA-D5-6929-01	408	0	days	COAD-READ			COADREAD CIMPL c10			miRNA cluster 8		TCGA-D5-6929	408	0	days	408	days	TCGA Colon and Rectal Cancer (COADREAD)	colon adenocarcinoma	Colon			49	Sigmoid Colon	TCGA-D5-6929-F29897	TCGA-D5-6929		NO			NO	-17919			0	408				Scheduled Follow-up Submission		2012-03-30
TCGA-D5-6930-01			MSI-H			0	TCGA-D5-6930-01	406	0	days	Quiet			COADREAD CIMPL c10	squamous c3		miRNA cluster 5		TCGA-D5-6930	406	0	days	406	days	TCGA Colon and Rectal Cancer (COADREAD)	colon adenocarcinoma	Colon			67	Ascending Colon	TCGA-D5-6930-F34404	TCGA-D5-6930	TCGA-D5-6930-01A	NO		40	YES	-24764			0	406				Scheduled Follow-up Submission	Complete Remission/Response	2012-08-14
TCGA-D5-6931-01			MSS			0	TCGA-D5-6931-01	365	0	days	Kirc+			COADREAD CIMPL c10	COADREAD-like c7		miRNA cluster 8		TCGA-D5-6931	365	0	days	365	days	TCGA Colon and Rectal Cancer (COADREAD)	colon adenocarcinoma	Colon			77	Transverse Colon	TCGA-D5-6931-F29860	TCGA-D5-6931	TCGA-D5-6931-01A	NO			NO	-28292			0	365				Scheduled Follow-up Submission		2012-03-30
TCGA-D5-6932-01			MSS			0	TCGA-D5-6932-01	346	0	days	COAD-READ			COADREAD CIMPL c10	COADREAD-like c7		miRNA cluster 5		TCGA-D5-6932	346	0	days	346	days	TCGA Colon and Rectal Cancer (COADREAD)	colon adenocarcinoma	Colon			69	Transverse Colon	TCGA-D5-6932-F29862	TCGA-D5-6932	TCGA-D5-6932-01A	NO			YES	-25466			0	346				Scheduled Follow-up Submission		2012-03-29
TCGA-D5-7000-01			MSS			0	TCGA-D5-7000-01	312	0	days	Kirc+			COADREAD CIMPL c10			miRNA cluster 8		TCGA-D5-7000	312	0	days	312	days	TCGA Colon and Rectal Cancer (COADREAD)	colon adenocarcinoma	Colon			79	Cecum	TCGA-D5-7000-F29705	TCGA-D5-7000		NO		30	NO	-28913			0	312				Scheduled Follow-up Submission		2012-03-28
TCGA-DC-4745-01			MSS			0	TCGA-DC-4745-01	639	0	days	COAD-READ			COADREAD non-CIMP c11	COADREAD-like c7		miRNA cluster 5		TCGA-DC-4745	639	0	days	639	days	TCGA Colon and Rectal Cancer (COADREAD)	rectum adenocarcinoma	Rectum			49	Rectosigmoid Junction	TCGA-DC-4745-F33823	TCGA-DC-4745	TCGA-DC-4745-01A	NO		30	NO	-17958			0	639				Scheduled Follow-up Submission	Complete Remission/Response	2012-07-19
TCGA-DC-4749-01			MSS			0	TCGA-DC-4749-01	762	0	days	COAD-READ			COADREAD non-CIMP c11	squamous c3		miRNA cluster 8		TCGA-DC-4749	762	0	days	762	days	TCGA Colon and Rectal Cancer (COADREAD)	rectum adenocarcinoma	Rectum			57	Rectosigmoid Junction	TCGA-DC-4749-F33821	TCGA-DC-4749	TCGA-DC-4749-01A	NO			NO	-21092			0	762				Scheduled Follow-up Submission	Complete Remission/Response	2012-07-19
TCGA-DC-5337-01			MSS			0	TCGA-DC-5337-01	792	0	days	COAD-READ			COADREAD CIMPL c10	COADREAD-like c7		miRNA cluster 8		TCGA-DC-5337	792	0	days	792	days	TCGA Colon and Rectal Cancer (COADREAD)	rectum adenocarcinoma	Rectum			69	Rectosigmoid Junction	TCGA-DC-5337-F37186	TCGA-DC-5337	TCGA-DC-5337-01A	NO		35	NO	-25202			0	792				Scheduled Follow-up Submission		2012-11-29
TCGA-DC-5869-01			MSS			0	TCGA-DC-5869-01	943	0	days	COAD-READ			COADREAD CIMPL c10	COADREAD-like c7		miRNA cluster 5		TCGA-DC-5869	943	0	days	943	days	TCGA Colon and Rectal Cancer (COADREAD)	rectum adenocarcinoma	Rectum			62	Rectum	TCGA-DC-5869-F44744	TCGA-DC-5869		NO		14	NO	-22676			0	943				Scheduled Follow-up Submission		2013-06-26
TCGA-DC-6154-01			MSI-H			0	TCGA-DC-6154-01	365	0	days	COAD-READ			COADREAD non-CIMP c11			miRNA cluster 8		TCGA-DC-6154	365	0	days	365	days	TCGA Colon and Rectal Cancer (COADREAD)	rectum adenocarcinoma	Rectum			57	Rectosigmoid Junction	TCGA-DC-6154-F21437	TCGA-DC-6154		NO		18	NO	-21093			0	365				Scheduled Follow-up Submission		2012-02-13
TCGA-DC-6155-01			MSS			0	TCGA-DC-6155-01	425	0	days	Squamous			COADREAD non-CIMP c11	COADREAD-like c7		miRNA cluster 5		TCGA-DC-6155	425	0	days	425	days	TCGA Colon and Rectal Cancer (COADREAD)	rectum adenocarcinoma	Rectum			31	Rectosigmoid Junction	TCGA-DC-6155-F21438	TCGA-DC-6155		NO		15	NO	-11381			0	425				Scheduled Follow-up Submission		2012-02-13
TCGA-DC-6156-01			MSS			0	TCGA-DC-6156-01	943	0	days	COAD-READ			COADREAD CIMPL c10	COADREAD-like c7		miRNA cluster 4		TCGA-DC-6156	30	1	days	943	days	TCGA Colon and Rectal Cancer (COADREAD)	rectum adenocarcinoma	Rectum	NO	NO	62	Rectosigmoid Junction	TCGA-DC-6156-F44747	TCGA-DC-6156		NO		5	NO	-22706			0	943		30		Scheduled Follow-up Submission	Progressive Disease	2013-06-26
TCGA-DC-6157-01			MSS			0	TCGA-DC-6157-01	1581	0	days	COAD-READ			COADREAD non-CIMP c11	COADREAD-like c7		miRNA cluster 8		TCGA-DC-6157	1581	0	days	1581	days	TCGA Colon and Rectal Cancer (COADREAD)	rectum adenocarcinoma	Rectum			48	Rectosigmoid Junction	TCGA-DC-6157-F44763	TCGA-DC-6157	TCGA-DC-6157-01A	NO		3	NO	-17807			0	1581				Scheduled Follow-up Submission		2013-06-26
TCGA-DC-6158-01			MSS			1	TCGA-DC-6158-01	334	1	days	COAD-READ			COADREAD non-CIMP c11	squamous c3		miRNA cluster 8		TCGA-DC-6158	334	0	days	334	days	TCGA Colon and Rectal Cancer (COADREAD)	rectum adenocarcinoma	Rectum			70	Rectum	TCGA-DC-6158-F21434	TCGA-DC-6158		NO		2	NO	-25842		334	0	212				Scheduled Follow-up Submission		2012-02-13
TCGA-DC-6160-01			MSS			0	TCGA-DC-6160-01	1339	0	days	COAD-READ			COADREAD non-CIMP c11	squamous c3		miRNA cluster 8		TCGA-DC-6160	1339	0	days	1339	days	TCGA Colon and Rectal Cancer (COADREAD)	rectum adenocarcinoma	Rectum			68	Rectosigmoid Junction	TCGA-DC-6160-F44764	TCGA-DC-6160	TCGA-DC-6160-01A	NO		12	YES	-24990			0	1339				Scheduled Follow-up Submission		2013-06-26
TCGA-DC-6681-01			MSS			0	TCGA-DC-6681-01	790	0	days	COAD-READ			COADREAD CIMPL c10	COADREAD-like c7		miRNA cluster 5		TCGA-DC-6681	790	0	days	790	days	TCGA Colon and Rectal Cancer (COADREAD)	rectum adenocarcinoma	Rectum			70	Rectosigmoid Junction	TCGA-DC-6681-F44768	TCGA-DC-6681	TCGA-DC-6681-01A	YES	Normal	15	NO	-25659			0	790				Scheduled Follow-up Submission		2013-06-26
TCGA-DC-6682-01			MSS			0	TCGA-DC-6682-01	762	0	days	Squamous			COADREAD CIMPL c10	squamous c3		miRNA cluster 5		TCGA-DC-6682	762	0	days	762	days	TCGA Colon and Rectal Cancer (COADREAD)	rectum adenocarcinoma	Rectum			57	Rectosigmoid Junction	TCGA-DC-6682-F44769	TCGA-DC-6682	TCGA-DC-6682-01A	NO		45	NO	-21062			0	762				Scheduled Follow-up Submission		2013-06-26
TCGA-DC-6683-01			MSS			0	TCGA-DC-6683-01	762	0	days	COAD-READ			COADREAD CIMPL c10	COADREAD-like c7		miRNA cluster 5		TCGA-DC-6683	762	0	days	762	days	TCGA Colon and Rectal Cancer (COADREAD)	rectum adenocarcinoma	Rectum			43	Rectosigmoid Junction	TCGA-DC-6683-F44770	TCGA-DC-6683	TCGA-DC-6683-01A	NO		70	NO	-15918			0	762				Scheduled Follow-up Submission		2013-06-26
TCGA-DM-A0X9-01			MSS			0	TCGA-DM-A0X9-01	3641	0	days	High			COADREAD CIMPL c10	COADREAD-like c7		miRNA cluster 8		TCGA-DM-A0X9	3641	0	days	3641	days	TCGA Colon and Rectal Cancer (COADREAD)	colon adenocarcinoma	Colon			71	[Discrepancy]	TCGA-DM-A0X9-F17075	TCGA-DM-A0X9		YES	Normal		YES	-26217			0	3641				Scheduled Follow-up Submission		2011-10-25
TCGA-DM-A0XD-01			MSI-L			1	TCGA-DM-A0XD-01	743	1	days	Kirc+			COADREAD CIMPL c10			miRNA cluster 8		TCGA-DM-A0XD	617	1	days	743	days	TCGA Colon and Rectal Cancer (COADREAD)	colon adenocarcinoma	Colon		NO	65	[Discrepancy]	TCGA-DM-A0XD-F17622	TCGA-DM-A0XD	TCGA-DM-A0XD-01A	YES	Normal		YES	-23966	3672	743	0		620	617		Additional New Tumor Event		2011-10-25
TCGA-DM-A0XF-01			MSI-L			1	TCGA-DM-A0XF-01	1162	1	days	COAD-READ			COADREAD non-CIMP c11	squamous c3		miRNA cluster 5		TCGA-DM-A0XF	1162	0	days	1162	days	TCGA Colon and Rectal Cancer (COADREAD)	colon adenocarcinoma	Colon			68	[Discrepancy]	TCGA-DM-A0XF-F17209	TCGA-DM-A0XF		NO				-25032		1162	0					Scheduled Follow-up Submission		2011-10-25
TCGA-DM-A1D0-01			MSS			0	TCGA-DM-A1D0-01	3974	0	days	COAD-READ			COADREAD non-CIMP c11	squamous c3		miRNA c1uster 10		TCGA-DM-A1D0	3974	0	days	3974	days	TCGA Colon and Rectal Cancer (COADREAD)	colon adenocarcinoma	Colon			79	Sigmoid Colon	TCGA-DM-A1D0-F19074	TCGA-DM-A1D0	TCGA-DM-A1D0-01A	YES	Normal			-28875	3634		0	3974				Scheduled Follow-up Submission		2011-12-05
TCGA-DM-A1D4-01			MSI-L			1	TCGA-DM-A1D4-01	2821	1	days	COAD-READ			COADREAD CIMPL c10	COADREAD-like c7		miRNA cluster 8		TCGA-DM-A1D4	1920	1	days	2821	days	TCGA Colon and Rectal Cancer (COADREAD)	colon adenocarcinoma	Colon		NO	80	Cecum	TCGA-DM-A1D4-F19037	TCGA-DM-A1D4	TCGA-DM-A1D4-01A	YES	Normal			-29403	4128	2821	0	2821		1920		Scheduled Follow-up Submission		2011-12-02
TCGA-DM-A1D6-01			MSS			1	TCGA-DM-A1D6-01	1518	1	days	COAD-READ			COADREAD CIMPL c10	COADREAD-like c7		miRNA cluster 5		TCGA-DM-A1D6	1518	0	days	1518	days	TCGA Colon and Rectal Cancer (COADREAD)	colon adenocarcinoma	Colon			88	Splenic Flexure	TCGA-DM-A1D6-F19075	TCGA-DM-A1D6	TCGA-DM-A1D6-01A	YES	Normal			-32302	3909	1518	0	1518				Scheduled Follow-up Submission		2011-12-02
TCGA-DM-A1D7-01			MSS			1	TCGA-DM-A1D7-01	405	1	days	COAD-READ			COADREAD CIMPL c10	COADREAD-like c7		miRNA cluster 8		TCGA-DM-A1D7	154	1	days	405	days	TCGA Colon and Rectal Cancer (COADREAD)	colon adenocarcinoma	Colon		NO	82	Sigmoid Colon	TCGA-DM-A1D7-F19040	TCGA-DM-A1D7	TCGA-DM-A1D7-01A	YES	Normal			-30142	3939	405	0	405		154		Additional New Tumor Event		2011-12-02
TCGA-DM-A1D8-01			MSS			1	TCGA-DM-A1D8-01	383	1	days	Squamous			COADREAD CIMPL c10	COADREAD-like c7		miRNA cluster 8		TCGA-DM-A1D8	383	0	days	383	days	TCGA Colon and Rectal Cancer (COADREAD)	colon adenocarcinoma	Colon			50	Ascending Colon	TCGA-DM-A1D8-F19077	TCGA-DM-A1D8	TCGA-DM-A1D8-01A	YES	Normal			-18311	3937	383	0	383				Scheduled Follow-up Submission		2011-12-02
TCGA-DM-A1D9-01			MSS			0	TCGA-DM-A1D9-01	4270	0	days	COAD-READ			COADREAD CIMPL c10	COADREAD-like c7		miRNA cluster 8		TCGA-DM-A1D9	4270	0	days	4270	days	TCGA Colon and Rectal Cancer (COADREAD)	colon adenocarcinoma	Colon			67	Cecum	TCGA-DM-A1D9-F19079	TCGA-DM-A1D9	TCGA-DM-A1D9-01A	NO			YES	-24514	3929		0	4270				Scheduled Follow-up Submission		2011-12-05
TCGA-DM-A1DA-01			MSI-L			1	TCGA-DM-A1DA-01	228	1	days	COAD-READ			COADREAD CIMPL c10	COADREAD-like c7		miRNA cluster 8		TCGA-DM-A1DA	228	0	days	228	days	TCGA Colon and Rectal Cancer (COADREAD)	colon adenocarcinoma	Colon			71	Cecum	TCGA-DM-A1DA-F19080	TCGA-DM-A1DA	TCGA-DM-A1DA-01A	YES	Normal			-26169	4012	228	0	228				Scheduled Follow-up Submission		2011-12-02
TCGA-DM-A1DB-01			MSS			1	TCGA-DM-A1DB-01	1348	1	days	COAD-READ			COADREAD non-CIMP c11	COADREAD-like c7		miRNA cluster 8		TCGA-DM-A1DB	1348	0	days	1348	days	TCGA Colon and Rectal Cancer (COADREAD)	colon adenocarcinoma	Colon			68	Sigmoid Colon	TCGA-DM-A1DB-F19082	TCGA-DM-A1DB		YES	Normal			-24888		1348	0	1348				Scheduled Follow-up Submission		2011-12-02
TCGA-DM-A1HA-01			MSS			0	TCGA-DM-A1HA-01	4000	0	days	COAD-READ			COADREAD CIMPL c10	COADREAD-like c7		miRNA cluster 8		TCGA-DM-A1HA	4000	0	days	4000	days	TCGA Colon and Rectal Cancer (COADREAD)	colon adenocarcinoma	Colon			82	Ascending Colon	TCGA-DM-A1HA-F19072	TCGA-DM-A1HA	TCGA-DM-A1HA-01A	YES	Normal		YES	-30272	3902		0	4000				Scheduled Follow-up Submission		2011-12-05
TCGA-DM-A1HB-01			MSI-H			0	TCGA-DM-A1HB-01	4126	0	days	Quiet			COADREAD CIMP c12	squamous c3		miRNA cluster 5		TCGA-DM-A1HB	4126	0	days	4126	days	TCGA Colon and Rectal Cancer (COADREAD)	colon adenocarcinoma	Colon			75	Transverse Colon	TCGA-DM-A1HB-F19073	TCGA-DM-A1HB	TCGA-DM-A1HB-01A	YES	Abnormal		NO	-27708	3795		0	4126				Scheduled Follow-up Submission		2011-12-05
TCGA-DM-A280-01			MSS			1	TCGA-DM-A280-01	236	1	days	Kirc+			COADREAD CIMPL c10	COADREAD-like c7		miRNA cluster 5		TCGA-DM-A280	236	0	days	236	days	TCGA Colon and Rectal Cancer (COADREAD)	colon adenocarcinoma	Colon			70	Ascending Colon	TCGA-DM-A280-F19061	TCGA-DM-A280	TCGA-DM-A280-01A	YES	Normal		NO	-25649	4563	236	0	236				Scheduled Follow-up Submission		2011-12-02
TCGA-DM-A282-01			MSS			0	TCGA-DM-A282-01	4233	0	days	COAD-READ			COADREAD CIMPL c10	COADREAD-like c7		miRNA cluster 5		TCGA-DM-A282	4233	0	days	4233	days	TCGA Colon and Rectal Cancer (COADREAD)	colon adenocarcinoma	Colon			60	Hepatic Flexure	TCGA-DM-A282-F19063	TCGA-DM-A282		YES	Normal		NO	-22265			0	4233				Scheduled Follow-up Submission		2011-12-05
TCGA-DM-A285-01			MSS			1	TCGA-DM-A285-01	179	1	days	COAD-READ			COADREAD CIMPL c10			miRNA cluster 5		TCGA-DM-A285	179	0	days	179	days	TCGA Colon and Rectal Cancer (COADREAD)	colon adenocarcinoma	Colon			71	Ascending Colon	TCGA-DM-A285-F19064	TCGA-DM-A285	TCGA-DM-A285-01A	YES	Normal		YES	-26021	3759	179	0					Scheduled Follow-up Submission		2011-12-02
TCGA-DM-A286-01							TCGA-DM-A286-01			days					squamous c3				TCGA-DM-A286			days		days	TCGA Colon and Rectal Cancer (COADREAD)	colon adenocarcinoma	Colon							TCGA-DM-A286-01A						3720
TCGA-DM-A288-01			MSS			1	TCGA-DM-A288-01	427	1	days	GBM			COADREAD CIMPL c10	squamous c3		miRNA cluster 5		TCGA-DM-A288	320	1	days	427	days	TCGA Colon and Rectal Cancer (COADREAD)	colon adenocarcinoma	Colon		YES	68	Cecum	TCGA-DM-A288-F19048	TCGA-DM-A288	TCGA-DM-A288-01A	NO				-25084	3699	427	0	427		320		Additional New Tumor Event		2011-12-02
TCGA-DM-A28A-01			MSS			1	TCGA-DM-A28A-01	805	1	days	COAD-READ			COADREAD CIMPL c10	COADREAD-like c7		miRNA cluster 8		TCGA-DM-A28A	805	0	days	805	days	TCGA Colon and Rectal Cancer (COADREAD)	colon adenocarcinoma	Colon			78	Cecum	TCGA-DM-A28A-F19065	TCGA-DM-A28A		YES	Normal			-28833		805	0	805				Scheduled Follow-up Submission		2011-12-02
TCGA-DM-A28C-01			MSS			1	TCGA-DM-A28C-01	2475	1	days	Iq			COADREAD CIMPL c10	COADREAD-like c7		miRNA cluster 8		TCGA-DM-A28C	1929	1	days	2475	days	TCGA Colon and Rectal Cancer (COADREAD)	colon adenocarcinoma	Colon		NO	74	Sigmoid Colon	TCGA-DM-A28C-F19041	TCGA-DM-A28C	TCGA-DM-A28C-01A	NO			YES	-27073	3500	2475	0	2475		1929		Scheduled Follow-up Submission		2011-12-02
TCGA-DM-A28E-01			MSS			0	TCGA-DM-A28E-01	3648	0	days	COAD-READ			COADREAD non-CIMP c11	COADREAD-like c7		miRNA cluster 8		TCGA-DM-A28E	3648	0	days	3648	days	TCGA Colon and Rectal Cancer (COADREAD)	colon adenocarcinoma	Colon			72	Sigmoid Colon	TCGA-DM-A28E-F19159	TCGA-DM-A28E	TCGA-DM-A28E-01A	YES	Normal		YES	-26602	3454		0	3648				Scheduled Follow-up Submission		2011-12-05
TCGA-DM-A28F-01			MSS			1	TCGA-DM-A28F-01	1094	1	days	COAD-READ			COADREAD CIMPL c10	COADREAD-like c7		miRNA cluster 8		TCGA-DM-A28F	1094	0	days	1094	days	TCGA Colon and Rectal Cancer (COADREAD)	colon adenocarcinoma	Colon			73	Sigmoid Colon	TCGA-DM-A28F-F19066	TCGA-DM-A28F	TCGA-DM-A28F-01A	YES	Normal		YES	-26856	3347	1094	0	1094				Scheduled Follow-up Submission		2011-12-02
TCGA-DM-A28G-01			MSS			1	TCGA-DM-A28G-01	1849	1	days	Kirc+			COADREAD CIMPL c10	COADREAD-like c7		miRNA cluster 5		TCGA-DM-A28G	1849	0	days	1849	days	TCGA Colon and Rectal Cancer (COADREAD)	colon adenocarcinoma	Colon			75	Ascending Colon	TCGA-DM-A28G-F19069	TCGA-DM-A28G		YES	Normal		YES	-27641		1849	0	1849				Scheduled Follow-up Submission		2011-12-02
TCGA-DM-A28H-01			MSI-L			0	TCGA-DM-A28H-01	3561	0	days	COAD-READ			COADREAD CIMPL c10			miRNA cluster 5		TCGA-DM-A28H	484	1	days	3561	days	TCGA Colon and Rectal Cancer (COADREAD)	colon adenocarcinoma	Colon		YES	50	Cecum	TCGA-DM-A28H-F19042	TCGA-DM-A28H	TCGA-DM-A28H-01A	YES	Normal			-18325	3363		0	3561	484	484		Scheduled Follow-up Submission		2011-12-05
TCGA-DM-A28K-01			MSS			0	TCGA-DM-A28K-01	2988	0	days	High			COADREAD CIMPL c10			miRNA cluster 8		TCGA-DM-A28K	2988	0	days	2988	days	TCGA Colon and Rectal Cancer (COADREAD)	colon adenocarcinoma	Colon			75	Hepatic Flexure	TCGA-DM-A28K-F19070	TCGA-DM-A28K		NO				-27428			0	2988				Scheduled Follow-up Submission		2011-12-05
TCGA-DM-A28M-01			MSS			0	TCGA-DM-A28M-01	2895	0	days	High			COADREAD CIMPL c10	COADREAD-like c7		miRNA cluster 8		TCGA-DM-A28M	2895	0	days	2895	days	TCGA Colon and Rectal Cancer (COADREAD)	colon adenocarcinoma	Colon			63	Descending Colon	TCGA-DM-A28M-F19071	TCGA-DM-A28M	TCGA-DM-A28M-01A	YES	Normal			-23043	2698		0	2895				Scheduled Follow-up Submission		2011-12-05
TCGA-DT-5265-01			MSS			0	TCGA-DT-5265-01	384	0	days	BRCA-LUAD+			COADREAD CIMP c12	COADREAD-like c7		miRNA cluster 5		TCGA-DT-5265	384	0	days	384	days	TCGA Colon and Rectal Cancer (COADREAD)	rectum adenocarcinoma	Rectum			51	Rectum	TCGA-DT-5265-F71902	TCGA-DT-5265	TCGA-DT-5265-01A					-18669			0	384				Scheduled Follow-up Submission	Complete Remission/Response	2015-03-31
TCGA-DY-A0XA-01			MSS			0	TCGA-DY-A0XA-01	3846	0	days	COAD-READ			COADREAD non-CIMP c11	COADREAD-like c7		miRNA cluster 8		TCGA-DY-A0XA	3846	0	days	3846	days	TCGA Colon and Rectal Cancer (COADREAD)	rectum adenocarcinoma	Rectum			57	Rectosigmoid Junction	TCGA-DY-A0XA-F17214	TCGA-DY-A0XA	TCGA-DY-A0XA-01A	YES	Normal			-21115	3475		0	3846				Scheduled Follow-up Submission		2011-10-25
TCGA-DY-A1DC-01			MSS			1	TCGA-DY-A1DC-01	1258	1	days	COAD-READ			COADREAD non-CIMP c11	squamous c3		miRNA cluster 7		TCGA-DY-A1DC	630	1	days	1258	days	TCGA Colon and Rectal Cancer (COADREAD)	rectum adenocarcinoma	Rectum		YES	72	Rectosigmoid Junction	TCGA-DY-A1DC-F19043	TCGA-DY-A1DC	TCGA-DY-A1DC-01A	YES	Normal			-26436	3946	1258	0		818	630		Scheduled Follow-up Submission		2011-12-02
TCGA-DY-A1DD-01			MSI-L			1	TCGA-DY-A1DD-01	1741	1	days	COAD-READ			COADREAD CIMPL c10	COADREAD-like c7		miRNA cluster 5		TCGA-DY-A1DD	1741	0	days	1741	days	TCGA Colon and Rectal Cancer (COADREAD)	rectum adenocarcinoma	Rectum			77	Rectosigmoid Junction	TCGA-DY-A1DD-F19086	TCGA-DY-A1DD	TCGA-DY-A1DD-01A	YES	Normal			-28159	4107	1741	0	1741				Scheduled Follow-up Submission		2011-12-02
TCGA-DY-A1DE-01			MSS			0	TCGA-DY-A1DE-01	3932	0	days	COAD-READ			COADREAD non-CIMP c11	COADREAD-like c7		miRNA cluster 5		TCGA-DY-A1DE	3316	1	days	3932	days	TCGA Colon and Rectal Cancer (COADREAD)	rectum adenocarcinoma	Rectum			56	Rectum	TCGA-DY-A1DE-F19046	TCGA-DY-A1DE	TCGA-DY-A1DE-01A	YES	Normal			-20504	3614		0	3932		3316		Scheduled Follow-up Submission		2011-12-05
TCGA-DY-A1DF-01			MSI-L			1	TCGA-DY-A1DF-01	734	1	days	BRCA-LUAD+			COADREAD non-CIMP c11	COADREAD-like c7		miRNA cluster 5		TCGA-DY-A1DF			days	734	days	TCGA Colon and Rectal Cancer (COADREAD)	rectum adenocarcinoma	Rectum			73	Rectosigmoid Junction		TCGA-DY-A1DF	TCGA-DY-A1DF-01A	YES	Normal			-26763	3621	734	0	734						2011-5-00
TCGA-DY-A1DG-01			MSS			1	TCGA-DY-A1DG-01	1566	1	days	COAD-READ			COADREAD non-CIMP c11	COADREAD-like c7		miRNA cluster 8		TCGA-DY-A1DG	592	1	days	1566	days	TCGA Colon and Rectal Cancer (COADREAD)	rectum adenocarcinoma	Rectum			75	Rectum	TCGA-DY-A1DG-F19044	TCGA-DY-A1DG		YES	Normal		YES	-27396		1566	0			592		Scheduled Follow-up Submission		2011-12-02
TCGA-DY-A1H8-01			MSS			1	TCGA-DY-A1H8-01	992	1	days	COAD-READ			COADREAD non-CIMP c11	COADREAD-like c7		miRNA cluster 8		TCGA-DY-A1H8	992	0	days	992	days	TCGA Colon and Rectal Cancer (COADREAD)	rectum adenocarcinoma	Rectum			77	Rectum	TCGA-DY-A1H8-F19088	TCGA-DY-A1H8	TCGA-DY-A1H8-01A	NO				-28459	4005	992	0	992				Scheduled Follow-up Submission		2011-12-02
TCGA-EF-5830-01			MSS			0	TCGA-EF-5830-01	106	0	days	COAD-READ			COADREAD non-CIMP c11	COADREAD-like c7		miRNA cluster 8		TCGA-EF-5830	106	0	days	106	days	TCGA Colon and Rectal Cancer (COADREAD)	rectum adenocarcinoma	Rectum			54	Rectum	TCGA-EF-5830-F69008	TCGA-EF-5830	TCGA-EF-5830-01A	NO			NO	-19802			0	106				Scheduled Follow-up Submission		2014-12-24
TCGA-EF-5831-01			MSS			0	TCGA-EF-5831-01	127	0	days	High			COADREAD CIMPL c10	COADREAD-like c7		miRNA cluster 5		TCGA-EF-5831	127	0	days	127	days	TCGA Colon and Rectal Cancer (COADREAD)	rectum adenocarcinoma	Rectum			72	Rectum	TCGA-EF-5831-F69009	TCGA-EF-5831		NO				-26331			0	127				Scheduled Follow-up Submission		2014-12-24
TCGA-EI-6506-01			MSS			0	TCGA-EI-6506-01	625	0	days	COAD-READ			COADREAD non-CIMP c11	COADREAD-like c7		miRNA cluster 8		TCGA-EI-6506	625	0	days	625	days	TCGA Colon and Rectal Cancer (COADREAD)	rectum adenocarcinoma	Rectum			78	Rectosigmoid Junction	TCGA-EI-6506-F28939	TCGA-EI-6506	TCGA-EI-6506-01A	NO		23	NO	-28587			0	625				Scheduled Follow-up Submission		2012-03-02
TCGA-EI-6507-01			MSI-H			0	TCGA-EI-6507-01	607	0	days	Kirc+			COADREAD CIMPL c10	squamous c3		miRNA cluster 6		TCGA-EI-6507	607	0	days	607	days	TCGA Colon and Rectal Cancer (COADREAD)	rectum adenocarcinoma	Rectum			60	Rectum	TCGA-EI-6507-F28632	TCGA-EI-6507		NO		20	NO	-22176			0	607				Scheduled Follow-up Submission		2012-02-27
TCGA-EI-6508-01			MSS			0	TCGA-EI-6508-01	636	0	days	BRCA-LUAD+			COADREAD CIMPL c10	COADREAD-like c7		miRNA cluster 8		TCGA-EI-6508	636	0	days	636	days	TCGA Colon and Rectal Cancer (COADREAD)	rectum adenocarcinoma	Rectum			48	Rectosigmoid Junction	TCGA-EI-6508-F28935	TCGA-EI-6508		NO		12	NO	-17827			0	636				Scheduled Follow-up Submission		2012-03-01
TCGA-EI-6509-01			MSS			0	TCGA-EI-6509-01	517	0	days	COAD-READ			COADREAD non-CIMP c11	BRCA basal-like c6		miRNA cluster 8		TCGA-EI-6509	90	1	days	517	days	TCGA Colon and Rectal Cancer (COADREAD)	rectum adenocarcinoma	Rectum	NO	NO	53	Rectosigmoid Junction	TCGA-EI-6509-F28628	TCGA-EI-6509		NO		60	NO	-19666			0	517	127	90		Scheduled Follow-up Submission		2012-02-27
TCGA-EI-6510-01			MSI-L			0	TCGA-EI-6510-01	556	0	days	COAD-READ			COADREAD CIMPL c10	COADREAD-like c7		miRNA cluster 8		TCGA-EI-6510	556	0	days	556	days	TCGA Colon and Rectal Cancer (COADREAD)	rectum adenocarcinoma	Rectum			77	Rectosigmoid Junction	TCGA-EI-6510-F28933	TCGA-EI-6510	TCGA-EI-6510-01A	NO		29	NO	-28328			0	556				Scheduled Follow-up Submission		2012-03-02
TCGA-EI-6511-01			MSS			0	TCGA-EI-6511-01	482	0	days	COAD-READ			COADREAD CIMPL c10	squamous c3		miRNA cluster 8		TCGA-EI-6511	482	0	days	482	days	TCGA Colon and Rectal Cancer (COADREAD)	rectum adenocarcinoma	Rectum			52	Rectum	TCGA-EI-6511-F28930	TCGA-EI-6511	TCGA-EI-6511-01A	NO			YES	-19237			0	482				Scheduled Follow-up Submission		2012-03-02
TCGA-EI-6512-01			MSS			0	TCGA-EI-6512-01	538	0	days	COAD-READ			COADREAD CIMPL c10	COADREAD-like c7		miRNA cluster 8		TCGA-EI-6512	538	0	days	538	days	TCGA Colon and Rectal Cancer (COADREAD)	rectum adenocarcinoma	Rectum			64	Rectosigmoid Junction	TCGA-EI-6512-F28634	TCGA-EI-6512		NO			NO	-23537			0	538				Scheduled Follow-up Submission		2012-01-30
TCGA-EI-6513-01			MSS			0	TCGA-EI-6513-01	497	0	days	COAD-READ			COADREAD non-CIMP c11	squamous c3		miRNA cluster 8		TCGA-EI-6513	497	0	days	497	days	TCGA Colon and Rectal Cancer (COADREAD)	rectum adenocarcinoma	Rectum			59	Rectosigmoid Junction	TCGA-EI-6513-F28633	TCGA-EI-6513	TCGA-EI-6513-01A	NO			YES	-21776			0	497				Scheduled Follow-up Submission		2012-02-27
TCGA-EI-6514-01			MSS			0	TCGA-EI-6514-01	496	0	days	COAD-READ			COADREAD CIMPL c10	COADREAD-like c7		miRNA cluster 5		TCGA-EI-6514	496	0	days	496	days	TCGA Colon and Rectal Cancer (COADREAD)	rectum adenocarcinoma	Rectum			59	Sigmoid Colon	TCGA-EI-6514-F28630	TCGA-EI-6514	TCGA-EI-6514-01A	NO			NO	-21618			0	496				Scheduled Follow-up Submission		2012-02-27
TCGA-EI-6881-01			MSS			0	TCGA-EI-6881-01	499	0	days	COAD-READ			COADREAD non-CIMP c11	squamous c3		miRNA cluster 8		TCGA-EI-6881	499	0	days	499	days	TCGA Colon and Rectal Cancer (COADREAD)	rectum adenocarcinoma	Rectum			60	Rectosigmoid Junction	TCGA-EI-6881-F29849	TCGA-EI-6881	TCGA-EI-6881-01A	NO		15	NO	-22057			0	499				Scheduled Follow-up Submission		2012-03-30
TCGA-EI-6882-01			MSI-H			0	TCGA-EI-6882-01	262	0	days	Kirc+			COADREAD CIMPL c10	COADREAD-like c7		miRNA cluster 8		TCGA-EI-6882	262	0	days	262	days	TCGA Colon and Rectal Cancer (COADREAD)	rectum adenocarcinoma	Rectum			59	Rectosigmoid Junction	TCGA-EI-6882-F29848	TCGA-EI-6882	TCGA-EI-6882-01A	NO		30	NO	-21682			0	262				Scheduled Follow-up Submission		2012-03-26
TCGA-EI-6883-01			MSS			0	TCGA-EI-6883-01	350	0	days	High			COADREAD CIMPL c10			miRNA cluster 5		TCGA-EI-6883	350	0	days	350	days	TCGA Colon and Rectal Cancer (COADREAD)	rectum adenocarcinoma	Rectum			63	Rectosigmoid Junction	TCGA-EI-6883-F29851	TCGA-EI-6883		NO		21	NO	-23268			0	350				Scheduled Follow-up Submission		2012-03-30
TCGA-EI-6884-01			MSS			0	TCGA-EI-6884-01	328	0	days	COAD-READ			COADREAD CIMPL c10	COADREAD-like c7		miRNA cluster 8		TCGA-EI-6884	328	0	days	328	days	TCGA Colon and Rectal Cancer (COADREAD)	rectum adenocarcinoma	Rectum			71	Rectosigmoid Junction	TCGA-EI-6884-F29854	TCGA-EI-6884	TCGA-EI-6884-01A	NO			NO	-25995			0	328				Scheduled Follow-up Submission		2012-03-30
TCGA-EI-6885-01			MSS			0	TCGA-EI-6885-01	415	0	days	High			COADREAD non-CIMP c11	COADREAD-like c7		miRNA cluster 8		TCGA-EI-6885	295	1	days	415	days	TCGA Colon and Rectal Cancer (COADREAD)	rectum adenocarcinoma	Rectum	NO	NO	57	Rectosigmoid Junction	TCGA-EI-6885-F29906	TCGA-EI-6885	TCGA-EI-6885-01A	NO		7	NO	-21140			0	415		295		Scheduled Follow-up Submission		2012-03-30
TCGA-EI-6917-01			MSS			0	TCGA-EI-6917-01	531	0	days	Quiet			COADREAD CIMPL c10	COADREAD-like c7		miRNA cluster 4		TCGA-EI-6917	531	0	days	531	days	TCGA Colon and Rectal Cancer (COADREAD)	rectum adenocarcinoma	Rectum			33	Rectum	TCGA-EI-6917-F29856	TCGA-EI-6917		NO		1	NO	-12113			0	531				Scheduled Follow-up Submission		2012-03-30
TCGA-EI-7002-01			MSI-L			0	TCGA-EI-7002-01	364	0	days	COAD-READ			COADREAD non-CIMP c11			miRNA cluster 8		TCGA-EI-7002	364	0	days	364	days	TCGA Colon and Rectal Cancer (COADREAD)	rectum adenocarcinoma	Rectum			58	Rectum	TCGA-EI-7002-F29903	TCGA-EI-7002		NO		9	NO	-21192			0	364				Scheduled Follow-up Submission		2012-03-30
TCGA-EI-7004-01			MSS			0	TCGA-EI-7004-01	257	0	days	Squamous			COADREAD CIMPL c10			miRNA cluster 5		TCGA-EI-7004	257	0	days	257	days	TCGA Colon and Rectal Cancer (COADREAD)	rectum adenocarcinoma	Rectum			37	Rectosigmoid Junction	TCGA-EI-7004-F29857	TCGA-EI-7004		NO		30	NO	-13566			0	257				Scheduled Follow-up Submission		2012-03-30
TCGA-F4-6459-01			MSS			1	TCGA-F4-6459-01	262	1	days	COAD-READ			COADREAD CIMPL c10	COADREAD-like c7		miRNA cluster 5		TCGA-F4-6459	262	0	days	262	days	TCGA Colon and Rectal Cancer (COADREAD)	colon adenocarcinoma	Colon			61	Sigmoid Colon	TCGA-F4-6459-F29831	TCGA-F4-6459	TCGA-F4-6459-01A	NO			NO	-22574		262	0	0				Scheduled Follow-up Submission		2012-03-29
TCGA-F4-6460-01			MSS			1	TCGA-F4-6460-01	972	1	days	COAD-READ			COADREAD non-CIMP c11	COADREAD-like c7		miRNA cluster 5		TCGA-F4-6460	972	0	days	972	days	TCGA Colon and Rectal Cancer (COADREAD)	colon adenocarcinoma	Colon	YES	NO	51	Sigmoid Colon	TCGA-F4-6460-F29824	TCGA-F4-6460	TCGA-F4-6460-01A	NO			NO	-18637		972	0	0		313		Scheduled Follow-up Submission	Progressive Disease	2014-08-11
TCGA-F4-6461-01			MSS			1	TCGA-F4-6461-01	338	1	days	Kirc+			COADREAD CIMPL c10	COADREAD-like c7		miRNA cluster 5		TCGA-F4-6461	288	1	days	338	days	TCGA Colon and Rectal Cancer (COADREAD)	colon adenocarcinoma	Colon			41	Hepatic Flexure	TCGA-F4-6461-F29823	TCGA-F4-6461	TCGA-F4-6461-01A	NO			NO	-15151		338	0	0		288		Scheduled Follow-up Submission		2012-03-29
TCGA-F4-6463-01			MSS			0	TCGA-F4-6463-01	1087	0	days	Kirc+			COADREAD CIMPL c10	COADREAD-like c7		miRNA cluster 5		TCGA-F4-6463	1087	0	days	1087	days	TCGA Colon and Rectal Cancer (COADREAD)	colon adenocarcinoma	Colon			51	Transverse Colon	TCGA-F4-6463-F63465	TCGA-F4-6463	TCGA-F4-6463-01A	NO				-18804			0	1087				Scheduled Follow-up Submission	Complete Remission/Response	2014-08-11
TCGA-F4-6569-01			MSS			0	TCGA-F4-6569-01	1087	0	days	COAD-READ			COADREAD CIMPL c10	squamous c3		miRNA cluster 5		TCGA-F4-6569	1087	0	days	1087	days	TCGA Colon and Rectal Cancer (COADREAD)	colon adenocarcinoma	Colon			60	Transverse Colon	TCGA-F4-6569-F63482	TCGA-F4-6569	TCGA-F4-6569-01A	NO				-22203			0	1087				Scheduled Follow-up Submission	Complete Remission/Response	2014-08-11
TCGA-F4-6570-01			MSI-H			1	TCGA-F4-6570-01	188	1	days	COAD-READ			COADREAD CIMP c12	COADREAD-like c7		miRNA cluster 8		TCGA-F4-6570	188	0	days	188	days	TCGA Colon and Rectal Cancer (COADREAD)	colon adenocarcinoma	Colon			78	Transverse Colon	TCGA-F4-6570-F29806	TCGA-F4-6570		NO				-28772		188	0	0				Scheduled Follow-up Submission		2012-03-29
TCGA-F4-6703-01			MSI-H			0	TCGA-F4-6703-01	1456	0	days	Squamous			Low purity c2	squamous c3		miRNA cluster 5		TCGA-F4-6703	1456	0	days	1456	days	TCGA Colon and Rectal Cancer (COADREAD)	colon adenocarcinoma	Colon			64	Ascending Colon	TCGA-F4-6703-F70149	TCGA-F4-6703					NO	-23644			0	1456				Scheduled Follow-up Submission	Complete Remission/Response	2015-01-28
TCGA-F4-6704-01			MSS			0	TCGA-F4-6704-01	47	0	days	High			COADREAD non-CIMP c11	COADREAD-like c7		miRNA cluster 5		TCGA-F4-6704			days	47	days	TCGA Colon and Rectal Cancer (COADREAD)	colon adenocarcinoma	Colon			60	Sigmoid Colon		TCGA-F4-6704		NO			NO	-21949			0	47						2011-08-25
TCGA-F4-6704-11			MSS			0	TCGA-F4-6704-11	47	0	days									TCGA-F4-6704			days	47	days	TCGA Colon and Rectal Cancer (COADREAD)	colon adenocarcinoma	Colon			60	Sigmoid Colon		TCGA-F4-6704	TCGA-F4-6704-11A	NO			NO	-21949			0	47						2011-08-25
TCGA-F4-6805-01			MSS			0	TCGA-F4-6805-01	1047	0	days	COAD-READ			COADREAD non-CIMP c11	squamous c3		miRNA cluster 5		TCGA-F4-6805	1047	0	days	1047	days	TCGA Colon and Rectal Cancer (COADREAD)	colon adenocarcinoma	Colon			58	Descending Colon	TCGA-F4-6805-F58378	TCGA-F4-6805		NO			NO	-21241			0	1047				Scheduled Follow-up Submission	Complete Remission/Response	2014-04-08
TCGA-F4-6806-01			MSS			0	TCGA-F4-6806-01	1260	0	days	Kirc+			COADREAD CIMPL c10	COADREAD-like c7		miRNA cluster 8		TCGA-F4-6806	1132	1	days	1260	days	TCGA Colon and Rectal Cancer (COADREAD)	colon adenocarcinoma	Colon	YES	NO	59	Sigmoid Colon	TCGA-F4-6806-F65809	TCGA-F4-6806	TCGA-F4-6806-01A	NO			NO	-21625			0	1260		1132		Scheduled Follow-up Submission		2014-09-30
TCGA-F4-6807-01			MSS			0	TCGA-F4-6807-01	1309	0	days	COAD-READ			COADREAD CIMPL c10	squamous c3		miRNA cluster 5		TCGA-F4-6807	1309	0	days	1309	days	TCGA Colon and Rectal Cancer (COADREAD)	colon adenocarcinoma	Colon			51	Hepatic Flexure	TCGA-F4-6807-F65808	TCGA-F4-6807	TCGA-F4-6807-01A	NO			NO	-18690			0	1309				Scheduled Follow-up Submission	Complete Remission/Response	2014-09-30
TCGA-F4-6808-01			MSS			0	TCGA-F4-6808-01	1024	0	days	COAD-READ			COADREAD non-CIMP c11	squamous c3		miRNA cluster 8		TCGA-F4-6808	1024	0	days	1024	days	TCGA Colon and Rectal Cancer (COADREAD)	colon adenocarcinoma	Colon			54	Sigmoid Colon	TCGA-F4-6808-F35403	TCGA-F4-6808	TCGA-F4-6808-01A	NO			NO	-19803			0	1024				Scheduled Follow-up Submission	Complete Remission/Response	2012-09-26
TCGA-F4-6809-01			MSS			1	TCGA-F4-6809-01	403	1	days	COAD-READ			COADREAD CIMPL c10	COADREAD-like c7		miRNA cluster 5		TCGA-F4-6809	403	0	days	403	days	TCGA Colon and Rectal Cancer (COADREAD)	colon adenocarcinoma	Colon			52	Sigmoid Colon	TCGA-F4-6809-F31711	TCGA-F4-6809	TCGA-F4-6809-01A	NO			NO	-19039		403	0	39				Scheduled Follow-up Submission		2012-05-08
TCGA-F4-6854-01			MSS			0	TCGA-F4-6854-01	16	0	days	COAD-READ			COADREAD CIMPL c10	COADREAD-like c7		miRNA cluster 8		TCGA-F4-6854	16	0	days	16	days	TCGA Colon and Rectal Cancer (COADREAD)	colon adenocarcinoma	Colon			77	Sigmoid Colon	TCGA-F4-6854-F35416	TCGA-F4-6854	TCGA-F4-6854-01A	NO			NO	-28272			0	16				Scheduled Follow-up Submission	Complete Remission/Response	2012-09-26
TCGA-F4-6855-01			MSI-L			0	TCGA-F4-6855-01	1442	0	days	COAD-READ			COADREAD non-CIMP c11	COADREAD-like c7		miRNA cluster 8		TCGA-F4-6855	1442	0	days	1442	days	TCGA Colon and Rectal Cancer (COADREAD)	colon adenocarcinoma	Colon			70	Sigmoid Colon	TCGA-F4-6855-F70147	TCGA-F4-6855					NO	-25890			0	1442				Scheduled Follow-up Submission	Complete Remission/Response	2015-01-28
TCGA-F4-6856-01			MSI-H			0	TCGA-F4-6856-01	1074	0	days	Quiet			COADREAD non-CIMP c11	COADREAD-like c7		miRNA cluster 5		TCGA-F4-6856	1074	0	days	1074	days	TCGA Colon and Rectal Cancer (COADREAD)	colon adenocarcinoma	Colon			45	Cecum	TCGA-F4-6856-F63492	TCGA-F4-6856		NO				-16519			0	1074				Scheduled Follow-up Submission	Complete Remission/Response	2014-08-11
TCGA-F4-6857-01			MSS				TCGA-F4-6857-01			days					squamous c3				TCGA-F4-6857			days		days	TCGA Colon and Rectal Cancer (COADREAD)	colon adenocarcinoma	Colon							TCGA-F4-6857-01A
TCGA-F5-6464-01			MSS			1	TCGA-F5-6464-01	303	1	days	High			COADREAD CIMPL c10	COADREAD-like c7		miRNA cluster 5		TCGA-F5-6464	303	0	days	303	days	TCGA Colon and Rectal Cancer (COADREAD)	rectum adenocarcinoma	Rectum			77	Rectum	TCGA-F5-6464-F29829	TCGA-F5-6464	TCGA-F5-6464-01A	NO			NO	-28168		303	0	0				Scheduled Follow-up Submission		2012-03-29
TCGA-F5-6465-01			MSS			0	TCGA-F5-6465-01	1506	0	days	COAD-READ			COADREAD non-CIMP c11	squamous c3		miRNA cluster 8		TCGA-F5-6465	1506	0	days	1506	days	TCGA Colon and Rectal Cancer (COADREAD)	rectum adenocarcinoma	Rectum			64	Rectosigmoid Junction	TCGA-F5-6465-F70150	TCGA-F5-6465	TCGA-F5-6465-01A				NO	-23432			0	1506				Scheduled Follow-up Submission	Complete Remission/Response	2015-01-28
TCGA-F5-6571-01			MSI-L			0	TCGA-F5-6571-01	1288	0	days	COAD-READ			COADREAD non-CIMP c11	KIRC-like c1		miRNA cluster 5		TCGA-F5-6571	1059	1	days	1288	days	TCGA Colon and Rectal Cancer (COADREAD)	rectum adenocarcinoma	Rectum	YES	NO	62	Rectum	TCGA-F5-6571-F53534	TCGA-F5-6571	TCGA-F5-6571-01A	NO			NO	-22666			0	1288		1059		Scheduled Follow-up Submission	Stable Disease	2013-12-12
TCGA-F5-6702-01			MSS			1	TCGA-F5-6702-01	869	1	days	COAD-READ			COADREAD non-CIMP c11	COADREAD-like c7		miRNA cluster 5		TCGA-F5-6702	368	1	days	869	days	TCGA Colon and Rectal Cancer (COADREAD)	rectum adenocarcinoma	Rectum	YES	NO	71	Rectosigmoid Junction	TCGA-F5-6702-F46648	TCGA-F5-6702					NO	-26123		869	0	66		368		Scheduled Follow-up Submission	Progressive Disease	2013-08-13
TCGA-F5-6810-01			MSS				TCGA-F5-6810-01			days	COAD-READ			COADREAD non-CIMP c11	COADREAD-like c7		miRNA cluster 5		TCGA-F5-6810			days		days	TCGA Colon and Rectal Cancer (COADREAD)	rectum adenocarcinoma	Rectum
TCGA-F5-6811-01			MSI-L			0	TCGA-F5-6811-01	979	0	days	COAD-READ			COADREAD CIMPL c10	COADREAD-like c7		miRNA cluster 8		TCGA-F5-6811	979	0	days	979	days	TCGA Colon and Rectal Cancer (COADREAD)	rectum adenocarcinoma	Rectum			72	Rectosigmoid Junction	TCGA-F5-6811-F55510	TCGA-F5-6811	TCGA-F5-6811-01A					-26575			0	979				Scheduled Follow-up Submission	Complete Remission/Response	2014-01-08
TCGA-F5-6812-01			MSS			0	TCGA-F5-6812-01	1110	0	days	COAD-READ			COADREAD non-CIMP c11	COADREAD-like c7		miRNA cluster 5		TCGA-F5-6812	1110	0	days	1110	days	TCGA Colon and Rectal Cancer (COADREAD)	rectum adenocarcinoma	Rectum			67	Rectum	TCGA-F5-6812-F62653	TCGA-F5-6812		NO			NO	-24490			0	1110				Scheduled Follow-up Submission	Complete Remission/Response	2014-07-23
TCGA-F5-6813-01			MSS			1	TCGA-F5-6813-01	598	1	days	COAD-READ			COADREAD CIMPL c10	COADREAD-like c7		miRNA cluster 5		TCGA-F5-6813	65	1	days	598	days	TCGA Colon and Rectal Cancer (COADREAD)	rectum adenocarcinoma	Rectum	NO	NO	70	Rectum	TCGA-F5-6813-F41121	TCGA-F5-6813	TCGA-F5-6813-01A	NO			NO	-25651		598	0	21		65		Scheduled Follow-up Submission		2013-03-12
TCGA-F5-6814-01			MSS			0	TCGA-F5-6814-01	1131	0	days	Kirc+			COADREAD CIMPL c10			miRNA cluster 5		TCGA-F5-6814	1131	0	days	1131	days	TCGA Colon and Rectal Cancer (COADREAD)	rectum adenocarcinoma	Rectum			57	Rectum	TCGA-F5-6814-F65816	TCGA-F5-6814	TCGA-F5-6814-01A	NO			NO	-20828			0	1131				Scheduled Follow-up Submission	Complete Remission/Response	2014-09-30
TCGA-F5-6861-01			MSS			0	TCGA-F5-6861-01	1160	0	days	Kirc+			COADREAD non-CIMP c11	COADREAD-like c7		miRNA cluster 5		TCGA-F5-6861	1160	0	days	1160	days	TCGA Colon and Rectal Cancer (COADREAD)	rectum adenocarcinoma	Rectum			60	Rectum	TCGA-F5-6861-F59744	TCGA-F5-6861	TCGA-F5-6861-01A	NO			NO	-21936			0	1160				Scheduled Follow-up Submission	Complete Remission/Response	2014-05-20
TCGA-F5-6863-01			MSI-L			1	TCGA-F5-6863-01	361	1	days	High			COADREAD non-CIMP c11	KIRC-like c1		miRNA cluster 5		TCGA-F5-6863	191	1	days	361	days	TCGA Colon and Rectal Cancer (COADREAD)	rectum adenocarcinoma	Rectum	YES	NO	71	Rectum	TCGA-F5-6863-F35411	TCGA-F5-6863	TCGA-F5-6863-01A	NO			NO	-25936		361	0	23		191		Scheduled Follow-up Submission	Progressive Disease	2012-09-26
TCGA-F5-6864-01			MSI-L			0	TCGA-F5-6864-01	14	0	days	COAD-READ			COADREAD non-CIMP c11	COADREAD-like c7		miRNA cluster 5		TCGA-F5-6864			days	14	days	TCGA Colon and Rectal Cancer (COADREAD)	rectum adenocarcinoma	Rectum			74	Rectum	TCGA-F5-6864-F63126	TCGA-F5-6864	TCGA-F5-6864-01A					-27058			0	14				Scheduled Follow-up Submission		2014-09-30
TCGA-G4-6293-01			MSI-L			0	TCGA-G4-6293-01	4051	0	days	COAD-READ			COADREAD CIMPL c10	COADREAD-like c7		miRNA cluster 8		TCGA-G4-6293	4051	0	days	4051	days	TCGA Colon and Rectal Cancer (COADREAD)	colon adenocarcinoma	Colon			49	Transverse Colon	TCGA-G4-6293-F68570	TCGA-G4-6293		NO			YES	-18076			0	4051				Scheduled Follow-up Submission	Complete Remission/Response	2014-11-26
TCGA-G4-6294-01			MSS			1	TCGA-G4-6294-01	858	1	days	COAD-READ			COADREAD CIMPL c10	COADREAD-like c7		miRNA cluster 8		TCGA-G4-6294	517	1	days	858	days	TCGA Colon and Rectal Cancer (COADREAD)	colon adenocarcinoma	Colon	YES	NO	75	Cecum	TCGA-G4-6294-F22034	TCGA-G4-6294	TCGA-G4-6294-01A	NO			YES	-27755		858	0			517		Scheduled Follow-up Submission		2012-02-21
TCGA-G4-6295-01			MSI-L			0	TCGA-G4-6295-01	254	0	days	COAD-READ			COADREAD non-CIMP c11	squamous c3		miRNA cluster 8		TCGA-G4-6295	254	0	days	254	days	TCGA Colon and Rectal Cancer (COADREAD)	colon adenocarcinoma	Colon			70	Cecum	TCGA-G4-6295-F21796	TCGA-G4-6295		NO			YES	-25758			0	254				Scheduled Follow-up Submission		2012-01-19
TCGA-G4-6295-11			MSI-L			0	TCGA-G4-6295-11	254	0	days									TCGA-G4-6295	254	0	days	254	days	TCGA Colon and Rectal Cancer (COADREAD)	colon adenocarcinoma	Colon			70	Cecum	TCGA-G4-6295-F21796	TCGA-G4-6295	TCGA-G4-6295-11A	NO			YES	-25758			0	254				Scheduled Follow-up Submission		2012-01-19
TCGA-G4-6297-01			MSS			0	TCGA-G4-6297-01	2506	0	days	Iq			COADREAD CIMPL c10	COADREAD-like c7		miRNA cluster 5		TCGA-G4-6297	2394	1	days	2506	days	TCGA Colon and Rectal Cancer (COADREAD)	colon adenocarcinoma	Colon	YES	NO	55	Cecum	TCGA-G4-6297-F22065	TCGA-G4-6297		NO			YES	-20103			0	2506	2394	2394		Scheduled Follow-up Submission		2012-01-19
TCGA-G4-6297-11			MSS			0	TCGA-G4-6297-11	2506	0	days									TCGA-G4-6297	2394	1	days	2506	days	TCGA Colon and Rectal Cancer (COADREAD)	colon adenocarcinoma	Colon	YES	NO	55	Cecum	TCGA-G4-6297-F22065	TCGA-G4-6297	TCGA-G4-6297-11A	NO			YES	-20103			0	2506	2394	2394		Scheduled Follow-up Submission		2012-01-19
TCGA-G4-6298-01			MSI-L			1	TCGA-G4-6298-01	715	1	days	COAD-READ			COADREAD CIMPL c10	COADREAD-like c7		miRNA c1uster 10		TCGA-G4-6298	291	1	days	715	days	TCGA Colon and Rectal Cancer (COADREAD)	colon adenocarcinoma	Colon	YES	NO	90	Cecum	TCGA-G4-6298-F21899	TCGA-G4-6298		NO			NO	-32873		715	0			291		Scheduled Follow-up Submission		2012-01-20
TCGA-G4-6298-11			MSI-L			1	TCGA-G4-6298-11	715	1	days									TCGA-G4-6298	291	1	days	715	days	TCGA Colon and Rectal Cancer (COADREAD)	colon adenocarcinoma	Colon	YES	NO	90	Cecum	TCGA-G4-6298-F21899	TCGA-G4-6298	TCGA-G4-6298-11A	NO			NO	-32873		715	0			291		Scheduled Follow-up Submission		2012-01-20
TCGA-G4-6299-01			MSS			0	TCGA-G4-6299-01	2268	0	days	High			COADREAD CIMP c12	BRCA basal-like c6		miRNA cluster 5		TCGA-G4-6299	2268	0	days	2268	days	TCGA Colon and Rectal Cancer (COADREAD)	colon adenocarcinoma	Colon			69	Descending Colon	TCGA-G4-6299-F22028	TCGA-G4-6299		NO			NO	-25318			0	2268				Scheduled Follow-up Submission		2012-01-20
TCGA-G4-6302-01			MSI-H			1	TCGA-G4-6302-01	2047	1	days	Quiet			COADREAD non-CIMP c11	KIRC-like c1		miRNA cluster 5		TCGA-G4-6302	2047	0	days	2047	days	TCGA Colon and Rectal Cancer (COADREAD)	colon adenocarcinoma	Colon			90	Cecum	TCGA-G4-6302-F21446	TCGA-G4-6302		NO		1	YES	-32872		2047	0	1310				Scheduled Follow-up Submission		2012-01-20
TCGA-G4-6302-11			MSI-H			1	TCGA-G4-6302-11	2047	1	days									TCGA-G4-6302	2047	0	days	2047	days	TCGA Colon and Rectal Cancer (COADREAD)	colon adenocarcinoma	Colon			90	Cecum	TCGA-G4-6302-F21446	TCGA-G4-6302	TCGA-G4-6302-11A	NO		1	YES	-32872		2047	0	1310				Scheduled Follow-up Submission		2012-01-20
TCGA-G4-6303-01			MSI-L			1	TCGA-G4-6303-01	2003	1	days	COAD-READ			COADREAD CIMPL c10	COADREAD-like c7		miRNA cluster 5		TCGA-G4-6303	872	1	days	2003	days	TCGA Colon and Rectal Cancer (COADREAD)	colon adenocarcinoma	Colon	YES	NO	54	Sigmoid Colon	TCGA-G4-6303-F21450	TCGA-G4-6303	TCGA-G4-6303-01A	NO			YES	-19800		2003	0	1882		872		Scheduled Follow-up Submission		2012-01-20
TCGA-G4-6304-01			MSI-H			0	TCGA-G4-6304-01	1631	0	days	Quiet			COADREAD non-CIMP c11	COADREAD-like c7		miRNA cluster 6		TCGA-G4-6304	859	1	days	1631	days	TCGA Colon and Rectal Cancer (COADREAD)	colon adenocarcinoma	Colon	YES	YES	66	Transverse Colon	TCGA-G4-6304-F21875	TCGA-G4-6304		NO			NO	-24172			0	1631		859		Scheduled Follow-up Submission		2012-02-06
TCGA-G4-6306-01			MSS			0	TCGA-G4-6306-01	1359	0	days	COAD-READ			COADREAD CIMPL c10	squamous c3		miRNA cluster 8		TCGA-G4-6306	1359	0	days	1359	days	TCGA Colon and Rectal Cancer (COADREAD)	colon adenocarcinoma	Colon			71	Ascending Colon	TCGA-G4-6306-F21445	TCGA-G4-6306	TCGA-G4-6306-01A	NO		15	NO	-26163			0	1359				Scheduled Follow-up Submission		2012-01-23
TCGA-G4-6307-01			MSS			0	TCGA-G4-6307-01	1674	0	days	High			COADREAD non-CIMP c11	squamous c3		miRNA cluster 8		TCGA-G4-6307	1674	0	days	1674	days	TCGA Colon and Rectal Cancer (COADREAD)	colon adenocarcinoma	Colon			37	Sigmoid Colon	TCGA-G4-6307-F21940	TCGA-G4-6307	TCGA-G4-6307-01A	NO			YES	-13648			0	1674				Scheduled Follow-up Submission		2012-01-25
TCGA-G4-6309-01			MSI-H			0	TCGA-G4-6309-01	2600	0	days	Quiet			COADREAD non-CIMP c11	COADREAD-like c7		miRNA cluster 8		TCGA-G4-6309	2176	1	days	2600	days	TCGA Colon and Rectal Cancer (COADREAD)	colon adenocarcinoma	Colon	YES	YES	40	Sigmoid Colon	TCGA-G4-6309-F68569	TCGA-G4-6309	TCGA-G4-6309-01A	NO			YES	-14729			0	2600		2176		Additional New Tumor Event	Complete Remission/Response	2014-11-26
TCGA-G4-6310-01			MSS			0	TCGA-G4-6310-01	1935	0	days	COAD-READ			COADREAD CIMPL c10	COADREAD-like c7		miRNA cluster 5		TCGA-G4-6310	1935	0	days	1935	days	TCGA Colon and Rectal Cancer (COADREAD)	colon adenocarcinoma	Colon			69	Cecum	TCGA-G4-6310-F72303	TCGA-G4-6310	TCGA-G4-6310-01A	NO		8	NO	-25243			0	1935				Scheduled Follow-up Submission	Complete Remission/Response	2015-05-12
TCGA-G4-6311-01			MSS			0	TCGA-G4-6311-01	1199	0	days	High			COADREAD CIMPL c10	squamous c3		miRNA cluster 5		TCGA-G4-6311	1199	0	days	1199	days	TCGA Colon and Rectal Cancer (COADREAD)	colon adenocarcinoma	Colon			80	Ascending Colon	TCGA-G4-6311-F21920	TCGA-G4-6311		NO			NO	-29297			0	1199				Scheduled Follow-up Submission		2012-01-27
TCGA-G4-6311-11			MSS			0	TCGA-G4-6311-11	1199	0	days									TCGA-G4-6311	1199	0	days	1199	days	TCGA Colon and Rectal Cancer (COADREAD)	colon adenocarcinoma	Colon			80	Ascending Colon	TCGA-G4-6311-F21920	TCGA-G4-6311	TCGA-G4-6311-11A	NO			NO	-29297			0	1199				Scheduled Follow-up Submission		2012-01-27
TCGA-G4-6314-01			MSS			0	TCGA-G4-6314-01	1093	0	days	COAD-READ			COADREAD CIMPL c10	KIRC-like c1		miRNA cluster 5		TCGA-G4-6314	38	1	days	1093	days	TCGA Colon and Rectal Cancer (COADREAD)	colon adenocarcinoma	Colon	YES	YES	76	Cecum	TCGA-G4-6314-F21805	TCGA-G4-6314		YES	Normal		YES	-27958			0	1093		38		Scheduled Follow-up Submission		2012-01-27
TCGA-G4-6314-11			MSS			0	TCGA-G4-6314-11	1093	0	days									TCGA-G4-6314	38	1	days	1093	days	TCGA Colon and Rectal Cancer (COADREAD)	colon adenocarcinoma	Colon	YES	YES	76	Cecum	TCGA-G4-6314-F21805	TCGA-G4-6314	TCGA-G4-6314-11A	YES	Normal		YES	-27958			0	1093		38		Scheduled Follow-up Submission		2012-01-27
TCGA-G4-6315-01			MSS			0	TCGA-G4-6315-01	1883	0	days	COAD-READ			COADREAD CIMPL c10	COADREAD-like c7		miRNA cluster 5		TCGA-G4-6315	1883	0	days	1883	days	TCGA Colon and Rectal Cancer (COADREAD)	colon adenocarcinoma	Colon			66	Descending Colon	TCGA-G4-6315-F68571	TCGA-G4-6315	TCGA-G4-6315-01A	NO		1	YES	-24174			0	1883				Scheduled Follow-up Submission	Complete Remission/Response	2014-11-26
TCGA-G4-6317-01			MSI-L			0	TCGA-G4-6317-01	1095	0	days	Squamous			COADREAD non-CIMP c11	squamous c3		miRNA cluster 5		TCGA-G4-6317	592	1	days	1095	days	TCGA Colon and Rectal Cancer (COADREAD)	colon adenocarcinoma	Colon	NO	NO	51	Sigmoid Colon	TCGA-G4-6317-F21905	TCGA-G4-6317	TCGA-G4-6317-01A	NO			NO	-18822			0	1095	621	592		Scheduled Follow-up Submission		2012-01-30
TCGA-G4-6317-02			MSI-L			0	TCGA-G4-6317-02	1095	0	days							miRNA cluster 8		TCGA-G4-6317	592	1	days	1095	days	TCGA Colon and Rectal Cancer (COADREAD)	colon adenocarcinoma	Colon	NO	NO	51	Sigmoid Colon	TCGA-G4-6317-F21905	TCGA-G4-6317	TCGA-G4-6317-02A	NO			NO	-18822			0	1095	621	592		Scheduled Follow-up Submission		2012-01-30
TCGA-G4-6320-01			MSI-H			0	TCGA-G4-6320-01	804	0	days	COAD-READ			COADREAD CIMP c12	COADREAD-like c7		miRNA cluster 8		TCGA-G4-6320	804	0	days	804	days	TCGA Colon and Rectal Cancer (COADREAD)	colon adenocarcinoma	Colon			73	Hepatic Flexure	TCGA-G4-6320-F21910	TCGA-G4-6320		NO			YES	-26840			0	804				Scheduled Follow-up Submission		2012-01-30
TCGA-G4-6320-11			MSI-H			0	TCGA-G4-6320-11	804	0	days									TCGA-G4-6320	804	0	days	804	days	TCGA Colon and Rectal Cancer (COADREAD)	colon adenocarcinoma	Colon			73	Hepatic Flexure	TCGA-G4-6320-F21910	TCGA-G4-6320	TCGA-G4-6320-11A	NO			YES	-26840			0	804				Scheduled Follow-up Submission		2012-01-30
TCGA-G4-6321-01			MSI-L			0	TCGA-G4-6321-01	672	0	days	Quiet			COADREAD CIMP c12	squamous c3		miRNA cluster 5		TCGA-G4-6321	672	0	days	672	days	TCGA Colon and Rectal Cancer (COADREAD)	colon adenocarcinoma	Colon			60	Cecum	TCGA-G4-6321-F21916	TCGA-G4-6321	TCGA-G4-6321-01A	NO		110	YES	-21921			0	672				Scheduled Follow-up Submission		2012-01-30
TCGA-G4-6322-01			MSI-L			0	TCGA-G4-6322-01	792	0	days	Kirc+			COADREAD CIMPL c10	COADREAD-like c7		miRNA cluster 6		TCGA-G4-6322	789	1	days	792	days	TCGA Colon and Rectal Cancer (COADREAD)	colon adenocarcinoma	Colon	NO	NO	65	Descending Colon	TCGA-G4-6322-F21960	TCGA-G4-6322		NO			YES	-23825			0	792		789		Scheduled Follow-up Submission		2012-02-21
TCGA-G4-6322-11			MSI-L			0	TCGA-G4-6322-11	792	0	days									TCGA-G4-6322	789	1	days	792	days	TCGA Colon and Rectal Cancer (COADREAD)	colon adenocarcinoma	Colon	NO	NO	65	Descending Colon	TCGA-G4-6322-F21960	TCGA-G4-6322	TCGA-G4-6322-11A	NO			YES	-23825			0	792		789		Scheduled Follow-up Submission		2012-02-21
TCGA-G4-6323-01			MSS			0	TCGA-G4-6323-01	419	0	days	Kirc+			COADREAD CIMPL c10	COADREAD-like c7		miRNA cluster 8		TCGA-G4-6323	419	0	days	419	days	TCGA Colon and Rectal Cancer (COADREAD)	colon adenocarcinoma	Colon			50	Cecum	TCGA-G4-6323-F21889	TCGA-G4-6323	TCGA-G4-6323-01A	NO			NO	-18334			0	419				Scheduled Follow-up Submission		2012-01-30
TCGA-G4-6586-01			MSI-H			0	TCGA-G4-6586-01	1089	0	days	Kirc+			COADREAD CIMP c12	squamous c3		miRNA cluster 8		TCGA-G4-6586	1089	0	days	1089	days	TCGA Colon and Rectal Cancer (COADREAD)	colon adenocarcinoma	Colon			73	Ascending Colon	TCGA-G4-6586-F21888	TCGA-G4-6586		NO			NO	-27020			0	1089				Scheduled Follow-up Submission		2012-01-31
TCGA-G4-6588-01			MSI-H			0	TCGA-G4-6588-01	796	0	days	Quiet			COADREAD CIMP c12	squamous c3		miRNA cluster 5		TCGA-G4-6588	796	0	days	796	days	TCGA Colon and Rectal Cancer (COADREAD)	colon adenocarcinoma	Colon			58	Cecum	TCGA-G4-6588-F21886	TCGA-G4-6588	TCGA-G4-6588-01A	NO			NO	-21532			0	796				Scheduled Follow-up Submission		2012-01-31
TCGA-G4-6625-01			MSS			0	TCGA-G4-6625-01	2792	0	days	COAD-READ			COADREAD CIMPL c10	COADREAD-like c7		miRNA cluster 5		TCGA-G4-6625	2564	1	days	2792	days	TCGA Colon and Rectal Cancer (COADREAD)	colon adenocarcinoma	Colon	NO	YES	77	Sigmoid Colon	TCGA-G4-6625-F21901	TCGA-G4-6625		NO			YES	-28163			0	2792		2564		Scheduled Follow-up Submission		2012-02-02
TCGA-G4-6625-11			MSS			0	TCGA-G4-6625-11	2792	0	days									TCGA-G4-6625	2564	1	days	2792	days	TCGA Colon and Rectal Cancer (COADREAD)	colon adenocarcinoma	Colon	NO	YES	77	Sigmoid Colon	TCGA-G4-6625-F21901	TCGA-G4-6625	TCGA-G4-6625-11A	NO			YES	-28163			0	2792		2564		Scheduled Follow-up Submission		2012-02-02
TCGA-G4-6626-01			MSS			1	TCGA-G4-6626-01	1422	1	days	High			COADREAD non-CIMP c11	squamous c3		miRNA cluster 8		TCGA-G4-6626	1422	0	days	1422	days	TCGA Colon and Rectal Cancer (COADREAD)	colon adenocarcinoma	Colon			90	Ascending Colon	TCGA-G4-6626-F21885	TCGA-G4-6626	TCGA-G4-6626-01A				NO	-32871		1422	0					Scheduled Follow-up Submission		2012-02-02
TCGA-G4-6627-01			MSI-L			0	TCGA-G4-6627-01	2275	0	days	Kirc+			COADREAD non-CIMP c11	squamous c3		miRNA cluster 5		TCGA-G4-6627	2275	0	days	2275	days	TCGA Colon and Rectal Cancer (COADREAD)	colon adenocarcinoma	Colon	YES		84	Ascending Colon	TCGA-G4-6627-F21881	TCGA-G4-6627		NO		6	YES	-30697			0	2275		1003		Scheduled Follow-up Submission	Complete Remission/Response	2014-11-26
TCGA-G4-6628-01			MSI-H			0	TCGA-G4-6628-01	2424	0	days	Kirc+			COADREAD CIMP c12	squamous c3		miRNA cluster 5		TCGA-G4-6628	2424	0	days	2424	days	TCGA Colon and Rectal Cancer (COADREAD)	colon adenocarcinoma	Colon			78	Cecum	TCGA-G4-6628-F68572	TCGA-G4-6628	TCGA-G4-6628-01A	NO			YES	-28772			0	2424				Scheduled Follow-up Submission	Complete Remission/Response	2014-11-26
TCGA-G5-6233-01			MSI-L			1	TCGA-G5-6233-01	556	1	days	COAD-READ			COADREAD CIMPL c10	COADREAD-like c7		miRNA cluster 8		TCGA-G5-6233	92	1	days	556	days	TCGA Colon and Rectal Cancer (COADREAD)	rectum adenocarcinoma	Rectum	YES	NO	74	Sigmoid Colon	TCGA-G5-6233-F21970	TCGA-G5-6233	TCGA-G5-6233-01A	NO			NO	-27190		556	0			92		Scheduled Follow-up Submission		2012-02-03
TCGA-G5-6235-01			MSS			0	TCGA-G5-6235-01	1696	0	days	COAD-READ			COADREAD non-CIMP c11	COADREAD-like c7		miRNA cluster 8		TCGA-G5-6235	1042	1	days	1696	days	TCGA Colon and Rectal Cancer (COADREAD)	rectum adenocarcinoma	Rectum	NO	YES	72	Rectosigmoid Junction	TCGA-G5-6235-F21952	TCGA-G5-6235	TCGA-G5-6235-01A	NO			NO	-26348			0	1696		1042		Scheduled Follow-up Submission		2012-02-07
TCGA-G5-6572-01			MSS			1	TCGA-G5-6572-01	1432	1	days	COAD-READ			COADREAD non-CIMP c11	COADREAD-like c7		miRNA cluster 8		TCGA-G5-6572	1432	0	days	1432	days	TCGA Colon and Rectal Cancer (COADREAD)	rectum adenocarcinoma	Rectum			56	Rectosigmoid Junction	TCGA-G5-6572-F15855	TCGA-G5-6572	TCGA-G5-6572-01A	NO			NO	-20475		1432	0					Scheduled Follow-up Submission		2011-09-02
TCGA-G5-6572-02			MSS			1	TCGA-G5-6572-02	1432	1	days				COADREAD non-CIMP c11			miRNA c1uster 9		TCGA-G5-6572	1432	0	days	1432	days	TCGA Colon and Rectal Cancer (COADREAD)	rectum adenocarcinoma	Rectum			56	Rectosigmoid Junction	TCGA-G5-6572-F15855	TCGA-G5-6572	TCGA-G5-6572-02A	NO			NO	-20475		1432	0					Scheduled Follow-up Submission		2011-09-02
TCGA-G5-6641-01			MSS			0	TCGA-G5-6641-01	804	0	days	COAD-READ			COADREAD non-CIMP c11	COADREAD-like c7		miRNA cluster 8		TCGA-G5-6641	804	0	days	804	days	TCGA Colon and Rectal Cancer (COADREAD)	rectum adenocarcinoma	Rectum			67	Rectosigmoid Junction	TCGA-G5-6641-F21862	TCGA-G5-6641		NO			NO	-24486			0	804				Scheduled Follow-up Submission		2012-02-07
TCGA-NH-A50T-01			MSS			0	TCGA-NH-A50T-01	553	0	days									TCGA-NH-A50T	553	0	days	553	days	TCGA Colon and Rectal Cancer (COADREAD)	colon adenocarcinoma	Colon			68	Splenic Flexure	TCGA-NH-A50T-F50647	TCGA-NH-A50T	TCGA-NH-A50T-01A	NO			NO	-25089	27		0	553				Scheduled Follow-up Submission	Complete Remission/Response	2013-10-28
TCGA-NH-A50U-01			MSS			1	TCGA-NH-A50U-01	334	1	days									TCGA-NH-A50U			days	334	days	TCGA Colon and Rectal Cancer (COADREAD)	colon adenocarcinoma	Colon			42	Cecum		TCGA-NH-A50U		NO		5	YES	-15450		334	0							2014-01-08
TCGA-NH-A50V-01			MSI-L			0	TCGA-NH-A50V-01	588	0	days									TCGA-NH-A50V	588	0	days	588	days	TCGA Colon and Rectal Cancer (COADREAD)	colon adenocarcinoma	Colon			69	Cecum	TCGA-NH-A50V-F50653	TCGA-NH-A50V		NO		0.45	NO	-25467			0	588				Scheduled Follow-up Submission	Complete Remission/Response	2013-10-28
TCGA-NH-A5IV-01			MSI-H			0	TCGA-NH-A5IV-01	588	0	days									TCGA-NH-A5IV	588	0	days	588	days	TCGA Colon and Rectal Cancer (COADREAD)	colon adenocarcinoma	Colon			90	Transverse Colon	TCGA-NH-A5IV-F55782	TCGA-NH-A5IV		NO		30	NO	-32872			0	588				Scheduled Follow-up Submission		2014-01-15
TCGA-NH-A6GA-01			MSS			1	TCGA-NH-A6GA-01	302	1	days									TCGA-NH-A6GA	6	1	days	302	days	TCGA Colon and Rectal Cancer (COADREAD)	colon adenocarcinoma	Colon	NO	NO	58	Ascending Colon	TCGA-NH-A6GA-F64783	TCGA-NH-A6GA		NO		50	NO	-21313		302	0	182		6		Scheduled Follow-up Submission	Progressive Disease	2014-09-11
TCGA-NH-A6GB-01			MSS			0	TCGA-NH-A6GB-01	476	0	days									TCGA-NH-A6GB	476	0	days	476	days	TCGA Colon and Rectal Cancer (COADREAD)	colon adenocarcinoma	Colon			71	Transverse Colon	TCGA-NH-A6GB-F64052	TCGA-NH-A6GB	TCGA-NH-A6GB-01A	NO		25	NO	-26100	78		0	476				Scheduled Follow-up Submission	Progressive Disease	2014-08-25
TCGA-NH-A6GC-01			MSS			0	TCGA-NH-A6GC-01	389	0	days									TCGA-NH-A6GC	389	0	days	389	days	TCGA Colon and Rectal Cancer (COADREAD)	colon adenocarcinoma	Colon			66	Descending Colon	TCGA-NH-A6GC-F60510	TCGA-NH-A6GC	TCGA-NH-A6GC-01A	NO		1	NO	-24355	14		0	389				Scheduled Follow-up Submission		2014-06-10
TCGA-NH-A8F7-01			Indeterminate			0	TCGA-NH-A8F7-01	543	0	days									TCGA-NH-A8F7	543	0	days	543	days	TCGA Colon and Rectal Cancer (COADREAD)	colon adenocarcinoma	Colon			53	Sigmoid Colon	TCGA-NH-A8F7-F67150	TCGA-NH-A8F7	TCGA-NH-A8F7-01A	NO			NO	-19535	48		0	543				Scheduled Follow-up Submission		2014-10-31
TCGA-NH-A8F7-06			Indeterminate			0	TCGA-NH-A8F7-06	543	0	days									TCGA-NH-A8F7	543	0	days	543	days	TCGA Colon and Rectal Cancer (COADREAD)	colon adenocarcinoma	Colon			53	Sigmoid Colon	TCGA-NH-A8F7-F67150	TCGA-NH-A8F7	TCGA-NH-A8F7-06A	NO			NO	-19535	48		0	543				Scheduled Follow-up Submission		2014-10-31
TCGA-NH-A8F8-01			MSS			1	TCGA-NH-A8F8-01	511	1	days									TCGA-NH-A8F8	511	0	days	511	days	TCGA Colon and Rectal Cancer (COADREAD)	colon adenocarcinoma	Colon			79	Ascending Colon	TCGA-NH-A8F8-F67097	TCGA-NH-A8F8		NO		80	NO	-29185		511	0	167				Scheduled Follow-up Submission		2014-10-30
TCGA-QG-A5YV-01			MSS			0	TCGA-QG-A5YV-01	1301	0	days									TCGA-QG-A5YV	1301	0	days	1301	days	TCGA Colon and Rectal Cancer (COADREAD)	colon adenocarcinoma	Colon			64	Sigmoid Colon	TCGA-QG-A5YV-F58611	TCGA-QG-A5YV	TCGA-QG-A5YV-01A	NO		4	NO	-23499	714		0	1301				Scheduled Follow-up Submission	Complete Remission/Response	2014-04-16
TCGA-QG-A5YW-01			MSI-L			0	TCGA-QG-A5YW-01	896	0	days									TCGA-QG-A5YW	896	0	days	896	days	TCGA Colon and Rectal Cancer (COADREAD)	colon adenocarcinoma	Colon			55	Cecum	TCGA-QG-A5YW-F58609	TCGA-QG-A5YW	TCGA-QG-A5YW-01A	NO		165	NO	-20391	568		0	896				Scheduled Follow-up Submission		2014-04-16
TCGA-QG-A5YX-01			MSI-L			0	TCGA-QG-A5YX-01	1003	0	days									TCGA-QG-A5YX	1003	0	days	1003	days	TCGA Colon and Rectal Cancer (COADREAD)	colon adenocarcinoma	Colon			61	Sigmoid Colon	TCGA-QG-A5YX-F58610	TCGA-QG-A5YX		NO		25	YES	-22617			0	1003				Scheduled Follow-up Submission	Complete Remission/Response	2014-04-16
TCGA-QG-A5Z1-01			MSI-L			1	TCGA-QG-A5Z1-01	256	1	days									TCGA-QG-A5Z1	256	0	days	256	days	TCGA Colon and Rectal Cancer (COADREAD)	colon adenocarcinoma	Colon			71	Sigmoid Colon	TCGA-QG-A5Z1-F57368	TCGA-QG-A5Z1	TCGA-QG-A5Z1-01A	NO		5	NO	-26220	516	256	0	202				Scheduled Follow-up Submission		2014-04-18
TCGA-QG-A5Z2-01			MSI-H			0	TCGA-QG-A5Z2-01	952	0	days									TCGA-QG-A5Z2	952	0	days	952	days	TCGA Colon and Rectal Cancer (COADREAD)	colon adenocarcinoma	Colon			61	Cecum	TCGA-QG-A5Z2-F58666	TCGA-QG-A5Z2	TCGA-QG-A5Z2-01A	NO			YES	-22367	337		0	952				Scheduled Follow-up Submission	Complete Remission/Response	2014-04-18
TCGA-QL-A97D-01			MSS			0	TCGA-QL-A97D-01	666	0	days									TCGA-QL-A97D	666	0	days	666	days	TCGA Colon and Rectal Cancer (COADREAD)	colon adenocarcinoma	Colon			84	Cecum	TCGA-QL-A97D-F66328	TCGA-QL-A97D	TCGA-QL-A97D-01A					-30914	378		0	666					Complete Remission/Response	2014-10-29
TCGA-RU-A8FL-01			MSS			0	TCGA-RU-A8FL-01	1177	0	days									TCGA-RU-A8FL	256	1	days	1177	days	TCGA Colon and Rectal Cancer (COADREAD)	colon adenocarcinoma	Colon	YES	NO	51	Cecum	TCGA-RU-A8FL-F56044	TCGA-RU-A8FL	TCGA-RU-A8FL-01A	NO		65	NO	-18975	861		0	1177	463	256		[Discrepancy]	Progressive Disease	2014-11-13
TCGA-SS-A7HO-01			MSS			0	TCGA-SS-A7HO-01	1829	0	days									TCGA-SS-A7HO	1801	1	days	1829	days	TCGA Colon and Rectal Cancer (COADREAD)	colon adenocarcinoma	Colon	NO	NO	44	Cecum	TCGA-SS-A7HO-F71977	TCGA-SS-A7HO	TCGA-SS-A7HO-01A	NO		1	NO	-16416	1270		0	1829		1801		Additional New Tumor Event	Progressive Disease	2015-03-31
TCGA-T9-A92H-01			MSS			0	TCGA-T9-A92H-01	362	0	days									TCGA-T9-A92H	81	1	days	362	days	TCGA Colon and Rectal Cancer (COADREAD)	colon adenocarcinoma	Colon			82	Sigmoid Colon	TCGA-T9-A92H-F69239	TCGA-T9-A92H	TCGA-T9-A92H-01A	NO		53	NO	-30058	91		0	362		81		Scheduled Follow-up Submission	Progressive Disease	2014-12-30
TCGA-WS-AB45-01			MSI-H			0	TCGA-WS-AB45-01	2130	0	days									TCGA-WS-AB45	2130	0	days	2130	days	TCGA Colon and Rectal Cancer (COADREAD)	colon adenocarcinoma	Colon			52	Cecum	TCGA-WS-AB45-F66635	TCGA-WS-AB45	TCGA-WS-AB45-01A			0.05	NO		1872		0	2130				Scheduled Follow-up Submission	Complete Remission/Response	2014-10-21
[truncated: 83 more columns]
