# Supplementary material for: Identification of hub genes in colorectal cancer based on weighted gene co-expression network analysis and clinical data from The Cancer Genome Atlas
Source: Biosci Rep. 2021 Jul 26;41(7):BSR20211280. doi: 10.1042/BSR20211280 (PMC8314434; doi:10.1042/BSR20211280)
Supplement: Supplementary Tables S1-S6 [file BSR-2021-1280_supp1.zip › BSR-2021-1280_suppSM5.xlsx]

## Sheet: Tumor-vs-Normal.limma_Dif
Supplementary Table 3. Description of 4,832 genes differentially expressed between normal and CRC tissues
row.names(tT)	logFC	AveExpr	t	P.Value	adj.P.Val	B	regulated
CDH3	6.18501	10.078	43.3114	8.09205e-157	5.53766e-153	347.71	Up-Regulated
KRT80	6.60903	8.74137	38.5374	7.96416e-140	2.72507e-136	308.853	Up-Regulated
ETV4	5.50382	10.4411	38.1733	1.76385e-138	5.17312e-135	305.774	Up-Regulated
ESM1	5.54705	6.57507	34.8086	1.04545e-125	2.38479e-122	276.53	Up-Regulated
JUB	3.00717	8.6074	30.344	8.18393e-108	7.6371e-105	235.524	Up-Regulated
MTHFD1L	2.43275	9.6247	29.902	5.51666e-106	4.71904e-103	231.331	Up-Regulated
CLDN1	4.84534	10.3612	28.3123	2.50398e-99	1.55778e-96	216.065	Up-Regulated
FOXQ1	6.03688	9.03849	28.1187	1.65147e-98	9.97196e-96	214.186	Up-Regulated
LOC92659	2.86239	6.41612	27.9675	7.22051e-98	4.23535e-95	212.716	Up-Regulated
KIAA1199	5.395	10.6992	27.884	1.63311e-97	8.82309e-95	211.903	Up-Regulated
NFE2L3	2.71638	11.2181	27.6255	2.0517e-96	1.05304e-93	209.383	Up-Regulated
C6orf223	5.21225	8.52519	26.4088	3.35135e-91	1.40415e-88	197.424	Up-Regulated
TEAD4	2.2435	8.80366	26.1488	4.44222e-90	1.78821e-87	194.849	Up-Regulated
LRP8	3.303	7.97746	25.9193	4.36902e-89	1.72492e-86	192.572	Up-Regulated
SPTBN2	3.27823	9.13948	25.8781	6.58666e-89	2.5514e-86	192.163	Up-Regulated
TRIB3	3.55589	10.0839	25.591	1.15928e-87	4.32727e-85	189.305	Up-Regulated
OSBPL3	1.93454	9.6405	24.9478	7.32556e-85	2.54905e-82	182.88	Up-Regulated
WNT2	5.25882	6.54611	24.9341	8.40901e-85	2.83011e-82	182.742	Up-Regulated
GRIN2D	4.82041	8.6037	24.5143	5.7679e-83	1.76739e-80	178.529	Up-Regulated
LRRC8E	2.70861	7.81049	24.2889	5.61099e-82	1.62245e-79	176.262	Up-Regulated
GTF2IRD1	2.20476	10.2285	24.2145	1.19075e-81	3.3953e-79	175.512	Up-Regulated
ANLN	2.22869	10.0634	24.0727	4.99513e-81	1.34934e-78	174.083	Up-Regulated
TTC26	2.00701	6.47799	23.9923	1.12703e-80	3.00493e-78	173.272	Up-Regulated
PDX1	4.59445	7.72524	23.9907	1.14598e-80	3.01627e-78	173.256	Up-Regulated
ENC1	1.99317	11.5768	23.9751	1.34223e-80	3.47251e-78	173.098	Up-Regulated
SLCO4A1	3.27917	9.82092	23.9712	1.39587e-80	3.53793e-78	173.059	Up-Regulated
PVT1	2.65407	6.78078	23.0416	1.75669e-76	3.53576e-74	163.652	Up-Regulated
PPAT	1.67408	8.98888	22.8788	9.22185e-76	1.76939e-73	161.999	Up-Regulated
WDR75	1.1714	9.89882	22.8612	1.10333e-75	2.09735e-73	161.821	Up-Regulated
DKC1	1.55986	11.5515	22.7272	4.32628e-75	8.14849e-73	160.459	Up-Regulated
PUS7	1.76051	9.30201	22.6079	1.46198e-74	2.65614e-72	159.245	Up-Regulated
NOP58	1.42683	10.9386	22.5688	2.17724e-74	3.88685e-72	158.849	Up-Regulated
PRSS22	4.26012	7.76143	22.5346	3.08693e-74	5.46334e-72	158.501	Up-Regulated
TRIP13	2.18197	8.79453	22.5194	3.60587e-74	6.32722e-72	158.346	Up-Regulated
SLC7A5	2.95138	11.4947	22.3612	1.81481e-73	3.10484e-71	156.735	Up-Regulated
NOP2	1.51518	10.2957	22.2616	5.0192e-73	8.31002e-71	155.721	Up-Regulated
EPHX4	4.42751	6.40002	22.2107	8.43967e-73	1.3643e-70	155.204	Up-Regulated
BYSL	1.4658	9.23617	22.1575	1.4545e-72	2.29699e-70	154.661	Up-Regulated
DDX31	1.19694	8.45392	22.1381	1.77394e-72	2.78007e-70	154.463	Up-Regulated
DNAJC2	1.46159	9.9325	22.1161	2.22e-72	3.40125e-70	154.24	Up-Regulated
KIAA1549	2.43123	8.97505	21.9534	1.17269e-71	1.74459e-69	152.581	Up-Regulated
C17orf96	3.37352	7.65441	21.9368	1.39051e-71	2.05376e-69	152.411	Up-Regulated
TFAP4	1.48914	9.01545	21.9261	1.55143e-71	2.25892e-69	152.302	Up-Regulated
CBX8	1.72442	7.87804	21.8567	3.15326e-71	4.49559e-69	151.595	Up-Regulated
MDFI	3.38875	7.44903	21.7512	9.29004e-71	1.28003e-68	150.519	Up-Regulated
GTPBP4	1.21944	10.4394	21.6808	1.91055e-70	2.59759e-68	149.8	Up-Regulated
RUVBL1	1.32233	10.3757	21.6629	2.29343e-70	3.09763e-68	149.618	Up-Regulated
PRR7	2.6696	6.33157	21.5968	4.51239e-70	6.05486e-68	148.944	Up-Regulated
CBFB	1.32775	10.2873	21.5666	6.14818e-70	8.09116e-68	148.635	Up-Regulated
WDR43	1.28081	10.5163	21.5615	6.48092e-70	8.47474e-68	148.583	Up-Regulated
RRP12	1.52364	10.2196	21.3498	5.66721e-69	7.09438e-67	146.422	Up-Regulated
GYLTL1B	4.24938	8.66104	21.2449	1.66062e-68	2.0173e-66	145.35	Up-Regulated
SPATA12	2.66583	3.98395	21.2242	2.0535e-68	2.4654e-66	145.139	Up-Regulated
C10orf2	1.53078	9.19547	21.2	2.63115e-68	3.14055e-66	144.892	Up-Regulated
TMEM206	1.52394	7.64312	21.1371	5.01526e-68	5.81713e-66	144.249	Up-Regulated
TPX2	2.00511	11.2941	21.095	7.72262e-68	8.85729e-66	143.819	Up-Regulated
TNFRSF12A	2.57207	9.78974	21.0473	1.25988e-67	1.42118e-65	143.331	Up-Regulated
CPNE7	5.13485	7.49679	20.9827	2.44373e-67	2.71188e-65	142.671	Up-Regulated
HSP90AB1	1.17997	14.9056	20.8564	8.92106e-67	9.69045e-65	141.38	Up-Regulated
POLR1B	1.18652	9.70167	20.7916	1.73454e-66	1.87421e-64	140.718	Up-Regulated
SLC39A10	1.80437	9.29294	20.6901	4.91044e-66	5.19646e-64	139.681	Up-Regulated
CCDC86	1.41068	9.8675	20.595	1.30315e-65	1.35806e-63	138.708	Up-Regulated
CBX2	3.55711	7.76326	20.5409	2.26935e-65	2.35302e-63	138.155	Up-Regulated
FUT1	2.53319	6.96488	20.4993	3.47844e-65	3.53527e-63	137.73	Up-Regulated
RBM28	1.37564	8.99996	20.357	1.49698e-64	1.48469e-62	136.275	Up-Regulated
PPM1H	2.16162	9.60718	20.2938	2.86292e-64	2.79884e-62	135.629	Up-Regulated
NEBL	2.27971	10.6857	20.2565	4.19956e-64	4.02883e-62	135.247	Up-Regulated
METTL1	1.37209	8.6672	20.2369	5.13405e-64	4.87973e-62	135.047	Up-Regulated
PYCR1	1.7208	11.3086	20.232	5.3985e-64	5.10743e-62	134.997	Up-Regulated
PLEKHN1	3.50188	5.49	20.1875	8.5189e-64	8.02261e-62	134.543	Up-Regulated
XRCC2	2.1463	6.55205	20.1422	1.35589e-63	1.25956e-61	134.079	Up-Regulated
SLC6A6	2.94099	10.8974	20.1305	1.52962e-63	1.40821e-61	133.959	Up-Regulated
MKI67IP	1.13722	10.1304	20.1137	1.81754e-63	1.65841e-61	133.787	Up-Regulated
CCT6A	1.18346	12.4725	20.0336	4.13036e-63	3.7029e-61	132.969	Up-Regulated
C19orf28	1.43426	10.1803	20.0125	5.12966e-63	4.57878e-61	132.754	Up-Regulated
DDX10	1.18703	9.45543	20.0103	5.24638e-63	4.6627e-61	132.731	Up-Regulated
SOX9	1.95743	12.1355	20.0033	5.63575e-63	4.98715e-61	132.66	Up-Regulated
MET	1.80329	11.5905	19.9417	1.06028e-62	9.26282e-61	132.03	Up-Regulated
KAT2A	1.49586	10.6695	19.8769	2.06069e-62	1.79263e-60	131.368	Up-Regulated
PAQR4	1.76623	9.98193	19.8664	2.29507e-62	1.98809e-60	131.26	Up-Regulated
ECT2	1.81568	10.7039	19.8269	3.44242e-62	2.96945e-60	130.856	Up-Regulated
DDN	3.93397	5.3423	19.8105	4.07169e-62	3.49756e-60	130.689	Up-Regulated
XPO5	1.30208	10.5463	19.8028	4.40714e-62	3.76994e-60	130.61	Up-Regulated
KIF14	2.09236	7.74088	19.7627	6.64645e-62	5.6153e-60	130.201	Up-Regulated
GNL3	1.22188	11.1565	19.7215	1.01481e-61	8.50373e-60	129.779	Up-Regulated
NOB1	1.13804	10.8954	19.7043	1.21035e-61	1.0101e-59	129.604	Up-Regulated
PALB2	1.01939	8.59498	19.7008	1.25386e-61	1.04217e-59	129.568	Up-Regulated
TEX10	1.15896	9.1933	19.6787	1.57312e-61	1.30227e-59	129.342	Up-Regulated
MMP7	6.94757	8.3039	19.672	1.68604e-61	1.38059e-59	129.273	Up-Regulated
ZMYND19	1.3222	8.88355	19.6545	2.01627e-61	1.64262e-59	129.095	Up-Regulated
MACC1	2.42638	10.2494	19.5942	3.7433e-61	2.97868e-59	128.479	Up-Regulated
C20orf20	1.58614	9.50228	19.5634	5.1286e-61	4.01871e-59	128.165	Up-Regulated
S100A11	1.79961	12.7562	19.4634	1.42978e-60	1.07129e-58	127.143	Up-Regulated
GABRD	2.54513	4.2014	19.4562	1.53929e-60	1.14498e-58	127.07	Up-Regulated
ACAN	3.75138	7.06657	19.4251	2.11785e-60	1.5584e-58	126.752	Up-Regulated
QSOX2	1.34301	9.32549	19.416	2.32372e-60	1.69772e-58	126.659	Up-Regulated
PDCD2L	1.43951	7.9863	19.4018	2.68716e-60	1.94938e-58	126.514	Up-Regulated
NKRF	1.41391	8.8294	19.2852	8.87958e-60	6.37405e-58	125.323	Up-Regulated
HJURP	1.7419	8.86564	19.2669	1.07075e-59	7.6594e-58	125.137	Up-Regulated
CEP72	2.07072	7.26811	19.245	1.33949e-59	9.51547e-58	124.914	Up-Regulated
BRIX1	1.27129	9.78911	19.23	1.56332e-59	1.10672e-57	124.76	Up-Regulated
CD3EAP	1.38739	9.0504	19.1653	3.03106e-59	2.12381e-57	124.1	Up-Regulated
C1orf135	2.17948	6.51614	19.0638	8.5678e-59	5.90258e-57	123.065	Up-Regulated
CBX3	1.28781	12.2259	19.0524	9.63488e-59	6.61552e-57	122.948	Up-Regulated
COL11A1	6.43247	7.82024	19.0453	1.03611e-58	7.09042e-57	122.875	Up-Regulated
SKA3	2.10218	8.80308	19.0398	1.09587e-58	7.47447e-57	122.82	Up-Regulated
DDX56	1.07063	10.8085	19.0213	1.32463e-58	8.94563e-57	122.631	Up-Regulated
CST1	6.85002	7.39768	18.9966	1.70544e-58	1.13677e-56	122.379	Up-Regulated
SSB	1.12876	11.3278	18.9767	2.08926e-58	1.37918e-56	122.177	Up-Regulated
CSE1L	1.55142	11.7523	18.9317	3.3107e-58	2.17152e-56	121.718	Up-Regulated
C7orf68	2.21543	8.96078	18.9137	3.98168e-58	2.59505e-56	121.534	Up-Regulated
INHBA	4.66949	6.71671	18.8697	6.24724e-58	4.05873e-56	121.085	Up-Regulated
NAT10	1.16745	10.8855	18.8668	6.43637e-58	4.16841e-56	121.056	Up-Regulated
URB2	1.2298	8.91634	18.8559	7.19197e-58	4.62856e-56	120.945	Up-Regulated
ORC6L	2.0065	8.02502	18.8208	1.03001e-57	6.54678e-56	120.587	Up-Regulated
LYAR	1.51168	9.27543	18.8155	1.0875e-57	6.86965e-56	120.533	Up-Regulated
GARS	1.25612	11.6865	18.8126	1.11984e-57	7.05224e-56	120.504	Up-Regulated
TMEM41A	1.0763	9.66113	18.7977	1.30397e-57	8.16173e-56	120.352	Up-Regulated
VWA2	3.91905	8.17138	18.7195	2.90208e-57	1.78307e-55	119.555	Up-Regulated
RAD54B	2.00918	7.24176	18.6822	4.24703e-57	2.58729e-55	119.176	Up-Regulated
ANKRD13B	2.29603	7.85389	18.6017	9.66897e-57	5.73711e-55	118.356	Up-Regulated
UBE2C	2.04654	10.4462	18.5826	1.1752e-56	6.91314e-55	118.161	Up-Regulated
C3orf26	1.50664	8.8879	18.5721	1.30886e-56	7.63378e-55	118.054	Up-Regulated
PUS1	1.36597	9.50461	18.5645	1.41502e-56	8.22955e-55	117.976	Up-Regulated
XPOT	1.35778	10.9016	18.5493	1.6515e-56	9.49729e-55	117.822	Up-Regulated
CAD	1.43822	10.8514	18.5409	1.79946e-56	1.03192e-54	117.737	Up-Regulated
RTKN	1.17178	10.4196	18.5291	2.03032e-56	1.15784e-54	117.617	Up-Regulated
C5orf34	1.72832	6.00722	18.4547	4.34109e-56	2.43505e-54	116.86	Up-Regulated
CDC25B	2.09219	11.3209	18.407	7.06199e-56	3.93975e-54	116.375	Up-Regulated
TOMM34	1.79772	10.809	18.4032	7.34274e-56	4.08527e-54	116.336	Up-Regulated
SALL4	4.11379	5.15042	18.4012	7.49436e-56	4.15836e-54	116.316	Up-Regulated
RHPN1	2.85898	7.96697	18.3936	8.10246e-56	4.4716e-54	116.238	Up-Regulated
TMEM132A	2.29294	9.19853	18.3485	1.28292e-55	7.00486e-54	115.78	Up-Regulated
NAA25	1.01496	9.31754	18.3447	1.33406e-55	7.26481e-54	115.741	Up-Regulated
NOC3L	1.17967	8.68963	18.3048	2.00503e-55	1.08324e-53	115.335	Up-Regulated
HSPD1	1.40293	13.8317	18.2816	2.53907e-55	1.36458e-53	115.1	Up-Regulated
CGREF1	3.45679	8.54051	18.2701	2.85561e-55	1.52671e-53	114.983	Up-Regulated
CCND1	1.66719	12.1017	18.2482	3.56916e-55	1.89831e-53	114.761	Up-Regulated
ATP11A	2.06406	10.5104	18.171	7.84577e-55	4.08816e-53	113.976	Up-Regulated
C9orf140	1.96676	10.6168	18.1643	8.39939e-55	4.36555e-53	113.908	Up-Regulated
RRP9	1.31989	9.62479	18.1524	9.48401e-55	4.90445e-53	113.787	Up-Regulated
UTP14A	1.51901	9.84257	18.1192	1.32919e-54	6.85637e-53	113.451	Up-Regulated
NUF2	1.80351	8.28758	18.1129	1.41836e-54	7.27975e-53	113.386	Up-Regulated
SIM2	3.75963	7.28696	18.0759	2.06643e-54	1.0475e-52	113.011	Up-Regulated
THUMPD2	1.04823	7.74024	18.054	2.58335e-54	1.3031e-52	112.789	Up-Regulated
TROAP	1.93819	8.69316	18.0501	2.68691e-54	1.35202e-52	112.75	Up-Regulated
MTBP	1.92316	6.97136	18.0126	3.9403e-54	1.97304e-52	112.368	Up-Regulated
KIAA1257	3.18498	5.85738	17.9968	4.62499e-54	2.30464e-52	112.208	Up-Regulated
DDX55	1.15246	8.98481	17.9676	6.22727e-54	3.08806e-52	111.912	Up-Regulated
RIPK2	1.43275	8.92839	17.9651	6.38842e-54	3.16034e-52	111.887	Up-Regulated
PPRC1	1.14195	10.3274	17.9608	6.6758e-54	3.29457e-52	111.843	Up-Regulated
KIF18B	1.82055	8.57539	17.9451	7.83097e-54	3.84617e-52	111.684	Up-Regulated
NOL6	1.08679	10.51	17.9337	8.79267e-54	4.29794e-52	111.568	Up-Regulated
SMYD5	1.08602	9.62706	17.9149	1.06446e-53	5.1908e-52	111.378	Up-Regulated
ABCE1	1.06073	10.9171	17.8652	1.76577e-53	8.52972e-52	110.874	Up-Regulated
DSCC1	1.86485	8.00712	17.8383	2.32186e-53	1.11114e-51	110.601	Up-Regulated
IQGAP3	1.98705	10.1157	17.7961	3.56504e-53	1.69422e-51	110.174	Up-Regulated
TTLL4	1.16679	9.35064	17.7496	5.72052e-53	2.68747e-51	109.703	Up-Regulated
CDK2	1.03724	9.69013	17.7459	5.9396e-53	2.77768e-51	109.665	Up-Regulated
SOX4	1.75992	11.4438	17.7289	7.05787e-53	3.29314e-51	109.494	Up-Regulated
CIRH1A	1.08018	10.1724	17.7261	7.26319e-53	3.38126e-51	109.465	Up-Regulated
BRCA2	1.96629	7.74498	17.7016	9.31653e-53	4.27893e-51	109.217	Up-Regulated
NOLC1	1.19768	11.8028	17.6909	1.03863e-52	4.7596e-51	109.109	Up-Regulated
TCOF1	1.34827	10.9348	17.6832	1.12266e-52	5.13323e-51	109.031	Up-Regulated
C11orf82	1.92774	7.44049	17.6758	1.21e-52	5.52027e-51	108.957	Up-Regulated
AMPD2	1.06425	10.0863	17.6394	1.75261e-52	7.92536e-51	108.587	Up-Regulated
RFC3	1.76286	9.41064	17.6137	2.27432e-52	1.0217e-50	108.328	Up-Regulated
SULT2B1	3.34286	8.17834	17.6121	2.31166e-52	1.03621e-50	108.312	Up-Regulated
ATIC	1.04304	11.4449	17.5576	4.01837e-52	1.77795e-50	107.761	Up-Regulated
NKD2	3.89864	7.63303	17.4946	7.61561e-52	3.29155e-50	107.124	Up-Regulated
CBX4	1.5176	9.44277	17.4645	1.03317e-51	4.40978e-50	106.82	Up-Regulated
CKAP2	1.52474	10.0935	17.4146	1.71423e-51	7.15306e-50	106.316	Up-Regulated
SNORD1C	2.11173	4.68512	17.3872	2.26252e-51	9.40274e-50	106.039	Up-Regulated
C11orf84	1.45161	8.84089	17.3717	2.64816e-51	1.0961e-49	105.883	Up-Regulated
GRHL3	4.09882	5.44618	17.3668	2.78226e-51	1.14699e-49	105.833	Up-Regulated
DCUN1D5	1.28428	8.87173	17.3357	3.8128e-51	1.54697e-49	105.52	Up-Regulated
ZSWIM4	1.55552	8.31253	17.3099	4.9514e-51	2.00103e-49	105.259	Up-Regulated
TAF1D	1.33125	9.73654	17.3082	5.03884e-51	2.03237e-49	105.242	Up-Regulated
ATAD2	1.64866	9.99975	17.2914	5.97078e-51	2.38948e-49	105.073	Up-Regulated
DUSP14	1.60961	7.8854	17.2847	6.38731e-51	2.5512e-49	105.006	Up-Regulated
PLEKHA9	1.4349	6.06669	17.2833	6.48085e-51	2.58353e-49	104.991	Up-Regulated
CDK4	1.23092	11.6577	17.2816	6.59518e-51	2.62401e-49	104.974	Up-Regulated
APLN	3.07517	6.9957	17.2614	8.08926e-51	3.18757e-49	104.77	Up-Regulated
WDR12	1.13419	9.48965	17.2354	1.05209e-50	4.09856e-49	104.509	Up-Regulated
EIF3B	1.11262	12.5771	17.2325	1.08366e-50	4.21354e-49	104.479	Up-Regulated
PAICS	1.31883	12.0032	17.2053	1.42762e-50	5.51957e-49	104.205	Up-Regulated
FJX1	2.45772	6.01015	17.2031	1.45874e-50	5.6293e-49	104.183	Up-Regulated
C7orf40	1.68099	8.83858	17.1996	1.51097e-50	5.80903e-49	104.148	Up-Regulated
RSL1D1	1.03613	12.1477	17.1934	1.6098e-50	6.17741e-49	104.085	Up-Regulated
UHRF1	1.9196	8.71961	17.1734	1.97035e-50	7.51882e-49	103.884	Up-Regulated
NFXL1	1.03874	8.27358	17.1641	2.16501e-50	8.23104e-49	103.79	Up-Regulated
DIAPH3	1.77859	8.30889	17.1504	2.48552e-50	9.38008e-49	103.652	Up-Regulated
SMOX	2.12352	8.58682	17.1246	3.22685e-50	1.21332e-48	103.392	Up-Regulated
NCAPG2	1.34864	9.65707	17.0932	4.43224e-50	1.65143e-48	103.076	Up-Regulated
CNN2	1.25908	12.0158	17.0707	5.5639e-50	2.05075e-48	102.85	Up-Regulated
KIAA0020	1.22956	9.92211	17.0646	5.91714e-50	2.17315e-48	102.788	Up-Regulated
WDR74	1.14681	9.67161	17.0541	6.57929e-50	2.40772e-48	102.683	Up-Regulated
ZC3H8	1.26584	7.63807	17.0031	1.10113e-49	3.99402e-48	102.17	Up-Regulated
HEATR1	1.13485	10.1514	16.9776	1.42384e-49	5.12831e-48	101.914	Up-Regulated
DARS	1.02267	11.0815	16.9771	1.43114e-49	5.1456e-48	101.909	Up-Regulated
ACTR3B	1.26983	7.77044	16.9359	2.16972e-49	7.74685e-48	101.494	Up-Regulated
PLXNA1	1.3262	10.6021	16.9116	2.77204e-49	9.86307e-48	101.25	Up-Regulated
MRPL17	1.1431	10.1719	16.8973	3.2037e-49	1.13792e-47	101.106	Up-Regulated
PAFAH1B3	1.30283	9.70744	16.8913	3.40113e-49	1.20388e-47	101.046	Up-Regulated
KIF20A	1.6657	8.87564	16.8792	3.84293e-49	1.34864e-47	100.925	Up-Regulated
RECQL4	2.0919	9.17754	16.8492	5.2005e-49	1.8096e-47	100.623	Up-Regulated
E2F1	1.69053	9.077	16.8264	6.54379e-49	2.26168e-47	100.395	Up-Regulated
FAM89A	1.67534	7.49193	16.8186	7.07651e-49	2.44169e-47	100.317	Up-Regulated
RCL1	1.08662	8.75895	16.7775	1.07076e-48	3.66379e-47	99.9042	Up-Regulated
C1orf170	2.70919	4.35644	16.766	1.2029e-48	4.09546e-47	99.7883	Up-Regulated
TRAP1	1.18402	11.7367	16.7534	1.3645e-48	4.63317e-47	99.6628	Up-Regulated
NCL	1.02061	14.0536	16.7516	1.39005e-48	4.70919e-47	99.6443	Up-Regulated
IMPDH1	1.5038	10.6803	16.7329	1.67866e-48	5.65894e-47	99.4564	Up-Regulated
IARS	1.02967	11.7107	16.7157	1.99435e-48	6.70115e-47	99.2848	Up-Regulated
ARMC10	1.09476	9.89306	16.6798	2.86286e-48	9.57239e-47	98.9247	Up-Regulated
S100A2	3.80198	6.27302	16.6722	3.08975e-48	1.02975e-46	98.8488	Up-Regulated
ZNF280C	1.44331	6.84431	16.6653	3.31233e-48	1.10214e-46	98.7795	Up-Regulated
MMP11	3.83422	10.664	16.626	4.92045e-48	1.62146e-46	98.3854	Up-Regulated
CCNO	2.8254	6.68098	16.586	7.35544e-48	2.40457e-46	97.985	Up-Regulated
SEC14L2	2.26776	7.18504	16.5776	8.00181e-48	2.60757e-46	97.9011	Up-Regulated
RHBDF2	1.53859	9.69838	16.5767	8.07249e-48	2.62644e-46	97.8923	Up-Regulated
NEK2	1.48292	9.0458	16.5707	8.57245e-48	2.78029e-46	97.8325	Up-Regulated
POLR1C	1.16075	9.39647	16.5616	9.3951e-48	3.0375e-46	97.7412	Up-Regulated
HAUS6	1.14737	9.06535	16.5167	1.47547e-47	4.72564e-46	97.2917	Up-Regulated
OTX1	3.87801	4.0114	16.4909	1.91155e-47	6.03757e-46	97.0338	Up-Regulated
TRIM29	3.98235	9.74492	16.4847	2.03334e-47	6.40254e-46	96.9723	Up-Regulated
TGIF2	1.88937	9.51353	16.4821	2.08731e-47	6.56241e-46	96.9463	Up-Regulated
E2F7	1.91229	7.09945	16.4512	2.84677e-47	8.85519e-46	96.6372	Up-Regulated
TGFBI	2.89783	13.5767	16.4288	3.5638e-47	1.10354e-45	96.4135	Up-Regulated
TAF1A	1.40708	6.65332	16.3995	4.77781e-47	1.47059e-45	96.1216	Up-Regulated
HELLS	1.66203	7.7238	16.3981	4.84618e-47	1.48718e-45	96.1074	Up-Regulated
WDR3	1.02254	9.93011	16.382	5.69802e-47	1.74078e-45	95.9462	Up-Regulated
POLD2	1.16519	11.3987	16.3801	5.80261e-47	1.7701e-45	95.9281	Up-Regulated
TOP1MT	1.77417	10.2433	16.3694	6.46428e-47	1.96902e-45	95.8205	Up-Regulated
POP1	1.48652	8.13941	16.3685	6.52055e-47	1.98321e-45	95.8119	Up-Regulated
FANCB	1.90682	5.07087	16.3591	7.16829e-47	2.16738e-45	95.7176	Up-Regulated
EPHB4	1.2123	11.5486	16.3481	7.99934e-47	2.40707e-45	95.6083	Up-Regulated
BUB1	1.45114	9.47128	16.348	8.00792e-47	2.40707e-45	95.6073	Up-Regulated
CEP55	1.66686	9.49	16.3478	8.02363e-47	2.40826e-45	95.6053	Up-Regulated
NME1	1.59238	11.1305	16.3407	8.61579e-47	2.58222e-45	95.5344	Up-Regulated
SCD	2.61855	12.9901	16.3152	1.11168e-46	3.31728e-45	95.2806	Up-Regulated
FTSJ1	1.05672	9.72886	16.3098	1.17454e-46	3.49468e-45	95.2258	Up-Regulated
SLC12A8	1.20317	8.69139	16.279	1.59881e-46	4.72283e-45	94.9188	Up-Regulated
WDR62	1.90098	7.84112	16.2726	1.70381e-46	5.02576e-45	94.8554	Up-Regulated
C2orf15	1.3293	6.64539	16.2614	1.90596e-46	5.59789e-45	94.7438	Up-Regulated
MCM10	1.85968	7.83639	16.2571	1.9902e-46	5.83698e-45	94.7007	Up-Regulated
SLC7A11	2.49399	8.52903	16.2551	2.03006e-46	5.94539e-45	94.6809	Up-Regulated
CENPF	1.67187	10.4783	16.2515	2.10328e-46	6.14229e-45	94.6457	Up-Regulated
CCDC41	1.0875	8.03155	16.2273	2.68104e-46	7.78527e-45	94.404	Up-Regulated
DBF4	1.23256	8.77507	16.2218	2.83269e-46	8.2024e-45	94.3492	Up-Regulated
C19orf48	1.60424	10.7783	16.2084	3.238e-46	9.33654e-45	94.216	Up-Regulated
SDCCAG3	1.04236	9.76821	16.2027	3.42933e-46	9.86051e-45	94.1589	Up-Regulated
JPH1	1.71982	9.09567	16.1872	4.00152e-46	1.14576e-44	94.0052	Up-Regulated
GLS2	2.88078	6.3712	16.1688	4.81259e-46	1.36468e-44	93.8214	Up-Regulated
PPAN	1.10845	9.57178	16.152	5.68901e-46	1.60654e-44	93.6548	Up-Regulated
TMEM161A	1.12163	9.6319	16.1376	6.56921e-46	1.85001e-44	93.5116	Up-Regulated
FAM72A	1.8482	5.26114	16.121	7.75575e-46	2.17224e-44	93.3462	Up-Regulated
DHX34	1.2602	9.37237	16.105	9.09722e-46	2.53758e-44	93.1874	Up-Regulated
RRP1	1.17457	9.69527	16.092	1.03578e-45	2.88137e-44	93.0582	Up-Regulated
NUDCD1	1.36848	9.35608	16.0712	1.27496e-45	3.53239e-44	92.8513	Up-Regulated
ULBP1	2.77989	3.76379	16.0653	1.35295e-45	3.73335e-44	92.7922	Up-Regulated
PRDM12	1.85234	2.50306	16.0389	1.76075e-45	4.83263e-44	92.5298	Up-Regulated
MCM3	1.1091	11.6686	16.0254	2.01321e-45	5.49618e-44	92.3964	Up-Regulated
TOP2A	1.48568	11.6845	16.0058	2.44835e-45	6.63999e-44	92.2016	Up-Regulated
SNTB1	2.16147	9.99578	16.0004	2.58347e-45	6.98797e-44	92.1481	Up-Regulated
PHF16	1.4175	8.72985	15.9889	2.89821e-45	7.80845e-44	92.0336	Up-Regulated
EIF2S2	1.20242	11.5231	15.9789	3.20236e-45	8.60529e-44	91.9342	Up-Regulated
TRMT1	1.23156	9.67562	15.9633	3.73957e-45	1.00226e-43	91.7798	Up-Regulated
CMTM8	1.18786	7.82219	15.9513	4.21493e-45	1.12526e-43	91.6607	Up-Regulated
GPATCH4	1.06341	9.78225	15.9471	4.39489e-45	1.17178e-43	91.6191	Up-Regulated
MCM7	1.16697	12.1245	15.9402	4.70897e-45	1.25389e-43	91.5503	Up-Regulated
RPGRIP1L	1.47927	7.14003	15.9299	5.21766e-45	1.38396e-43	91.4482	Up-Regulated
STRA6	4.84688	6.13223	15.9234	5.56499e-45	1.47039e-43	91.384	Up-Regulated
KLK6	6.59019	6.42911	15.9215	5.67452e-45	1.4974e-43	91.3646	Up-Regulated
ZBTB12	1.48493	7.42335	15.907	6.55248e-45	1.72686e-43	91.2214	Up-Regulated
EEF1E1	1.16113	8.49334	15.8996	7.05555e-45	1.85476e-43	91.1477	Up-Regulated
ZNF473	1.05336	8.1282	15.8982	7.15611e-45	1.87871e-43	91.1336	Up-Regulated
PNO1	1.10196	9.40434	15.8932	7.52135e-45	1.97207e-43	91.0841	Up-Regulated
KIF4A	1.49065	9.45372	15.8803	8.54651e-45	2.23516e-43	90.9568	Up-Regulated
HAUS5	1.16868	8.58826	15.8589	1.05733e-44	2.74644e-43	90.745	Up-Regulated
KLHL35	2.92094	5.35716	15.7905	2.08748e-44	5.35032e-43	90.0677	Up-Regulated
RRS1	1.3975	9.84455	15.7822	2.26684e-44	5.79554e-43	89.9856	Up-Regulated
CKAP2L	1.55982	7.84472	15.7719	2.51322e-44	6.4095e-43	89.8829	Up-Regulated
E2F3	1.04225	9.25447	15.7621	2.76794e-44	7.03291e-43	89.7868	Up-Regulated
CDCA5	1.49291	9.72295	15.7617	2.77885e-44	7.05189e-43	89.7829	Up-Regulated
FAM40B	2.49866	6.49747	15.7324	3.71927e-44	9.39195e-43	89.4927	Up-Regulated
HOMER1	2.13395	6.98697	15.7196	4.2214e-44	1.06078e-42	89.3666	Up-Regulated
DCAF13	1.28249	10.3526	15.7174	4.31626e-44	1.08196e-42	89.3444	Up-Regulated
ARNTL2	2.21004	7.00743	15.7098	4.65389e-44	1.16254e-42	89.2695	Up-Regulated
TTYH3	1.43385	11.6923	15.6987	5.19776e-44	1.2966e-42	89.1594	Up-Regulated
DPEP1	5.85067	10.3057	15.6725	6.73775e-44	1.66658e-42	88.9011	Up-Regulated
C2orf70	3.26715	4.82365	15.6689	6.98759e-44	1.72215e-42	88.8648	Up-Regulated
KIF18A	1.45996	7.51948	15.6329	9.97673e-44	2.43546e-42	88.5103	Up-Regulated
FANCI	1.36355	10.0203	15.6318	1.00936e-43	2.45816e-42	88.4987	Up-Regulated
GALNT6	1.97665	10.2925	15.5941	1.46583e-43	3.53624e-42	88.1272	Up-Regulated
COL7A1	3.65282	8.2091	15.5929	1.48374e-43	3.57526e-42	88.1151	Up-Regulated
C12orf11	1.22184	9.39288	15.5615	2.02494e-43	4.82834e-42	87.8055	Up-Regulated
C6orf167	1.22597	8.02942	15.549	2.29073e-43	5.44314e-42	87.6827	Up-Regulated
CCDC99	1.15065	8.14781	15.5297	2.7754e-43	6.56439e-42	87.4917	Up-Regulated
LOC541471	1.52683	7.23947	15.5287	2.80152e-43	6.61856e-42	87.4823	Up-Regulated
FAM176A	3.43958	6.57871	15.5132	3.2674e-43	7.69262e-42	87.3292	Up-Regulated
EME1	1.65768	6.2618	15.5116	3.31782e-43	7.80238e-42	87.314	Up-Regulated
CHPF	1.53593	11.4123	15.4969	3.83632e-43	8.99083e-42	87.1694	Up-Regulated
RNASEH2A	1.2182	9.44797	15.4932	3.97912e-43	9.31487e-42	87.133	Up-Regulated
PSAT1	2.5466	9.82089	15.4549	5.81267e-43	1.35607e-41	86.7557	Up-Regulated
KIF23	1.44074	9.01435	15.4497	6.11956e-43	1.42443e-41	86.7045	Up-Regulated
KIF2C	1.45508	9.43237	15.4419	6.61135e-43	1.53368e-41	86.6276	Up-Regulated
RFC4	1.18881	8.74778	15.4363	6.98405e-43	1.61649e-41	86.573	Up-Regulated
RAE1	1.30942	10.1437	15.4274	7.62828e-43	1.76163e-41	86.4851	Up-Regulated
WDR4	1.39259	8.40248	15.4149	8.62976e-43	1.9862e-41	86.3623	Up-Regulated
GRAMD1A	1.46111	10.3674	15.4026	9.7463e-43	2.23816e-41	86.2412	Up-Regulated
SHCBP1	1.45358	8.01087	15.3976	1.0239e-42	2.34869e-41	86.1921	Up-Regulated
GTSE1	1.42752	8.56736	15.3897	1.10749e-42	2.53476e-41	86.114	Up-Regulated
PNPT1	1.07903	9.83327	15.3703	1.34029e-42	3.05395e-41	85.9241	Up-Regulated
GRPEL2	1.00029	8.93007	15.3603	1.48013e-42	3.35587e-41	85.8253	Up-Regulated
MEX3A	2.76794	7.96369	15.3579	1.51526e-42	3.4298e-41	85.8019	Up-Regulated
RPF2	1.12724	8.99142	15.3555	1.55139e-42	3.5077e-41	85.7785	Up-Regulated
RAD18	1.07379	8.4931	15.351	1.62231e-42	3.66402e-41	85.734	Up-Regulated
CCNF	1.37457	9.15175	15.3506	1.62799e-42	3.67282e-41	85.7305	Up-Regulated
EGFL6	3.34975	5.30092	15.3483	1.66526e-42	3.74865e-41	85.708	Up-Regulated
HTR1D	3.95942	6.36089	15.3208	2.18438e-42	4.87449e-41	85.4378	Up-Regulated
SNHG1	1.62692	9.58836	15.3093	2.44776e-42	5.45038e-41	85.3245	Up-Regulated
CDK1	1.50122	10.196	15.2838	3.14614e-42	6.9452e-41	85.0746	Up-Regulated
C2CD4A	3.8065	7.69058	15.2793	3.28925e-42	7.25331e-41	85.0304	Up-Regulated
ASPM	1.50461	9.07787	15.2781	3.32814e-42	7.33118e-41	85.0187	Up-Regulated
CYP27B1	1.76239	5.84433	15.2725	3.51549e-42	7.72731e-41	84.9641	Up-Regulated
VARS	1.02846	11.4254	15.2533	4.24851e-42	9.29871e-41	84.7756	Up-Regulated
AURKA	1.53271	9.87895	15.2473	4.50693e-42	9.85382e-41	84.7168	Up-Regulated
AGAP3	1.04411	10.5928	15.2395	4.86925e-42	1.06347e-40	84.6399	Up-Regulated
ZNF74	1.11259	8.31928	15.2384	4.9192e-42	1.07323e-40	84.6297	Up-Regulated
C17orf53	1.47004	6.91795	15.238	4.93773e-42	1.07499e-40	84.626	Up-Regulated
CNTD2	3.55133	4.92067	15.2271	5.49821e-42	1.1907e-40	84.5189	Up-Regulated
TIMP1	1.85356	12.1463	15.2265	5.53333e-42	1.19704e-40	84.5126	Up-Regulated
OXTR	2.41558	5.0934	15.2125	6.35228e-42	1.36988e-40	84.3752	Up-Regulated
ANKZF1	1.01719	9.64005	15.2104	6.48197e-42	1.39491e-40	84.3551	Up-Regulated
FAM72D	1.73696	6.31407	15.1955	7.50521e-42	1.60669e-40	84.2092	Up-Regulated
EXOSC5	1.23332	9.36133	15.1917	7.79263e-42	1.66649e-40	84.1718	Up-Regulated
WDR77	1.29753	10.4183	15.1712	9.53383e-42	2.0325e-40	83.971	Up-Regulated
UBE2S	1.59855	9.27165	15.1653	1.00977e-41	2.14602e-40	83.9139	Up-Regulated
PHLDA1	2.3981	11.2114	15.1618	1.0456e-41	2.21987e-40	83.8791	Up-Regulated
C16orf59	1.64107	7.09904	15.1566	1.10062e-41	2.32706e-40	83.8281	Up-Regulated
CENPA	1.46516	7.69241	15.1511	1.16123e-41	2.44764e-40	83.7747	Up-Regulated
SHMT2	1.29775	11.5152	15.1511	1.16123e-41	2.44764e-40	83.7747	Up-Regulated
VEGFA	1.52578	11.5073	15.1465	1.21576e-41	2.55471e-40	83.7291	Up-Regulated
CELSR1	2.38274	9.29121	15.1371	1.33264e-41	2.79459e-40	83.6377	Up-Regulated
LOC646851	2.14327	4.94458	15.1317	1.40594e-41	2.93929e-40	83.5844	Up-Regulated
MTERFD1	1.18513	8.55529	15.127	1.47211e-41	3.07451e-40	83.5386	Up-Regulated
COL10A1	6.19061	6.84185	15.0912	2.09311e-41	4.34935e-40	83.1883	Up-Regulated
PRMT3	1.20508	8.92436	15.0905	2.10731e-41	4.37443e-40	83.1816	Up-Regulated
PMAIP1	1.83665	7.83036	15.089	2.13824e-41	4.43258e-40	83.1671	Up-Regulated
KIAA1524	1.44962	7.95953	15.0842	2.24103e-41	4.6286e-40	83.1203	Up-Regulated
LOC388796	1.92092	9.36376	15.0831	2.26476e-41	4.67292e-40	83.1098	Up-Regulated
TCF7	1.9539	9.84211	15.0642	2.72846e-41	5.61838e-40	82.9244	Up-Regulated
B3GNTL1	1.48857	6.64934	15.0377	3.53787e-41	7.21993e-40	82.6659	Up-Regulated
FXYD5	1.87124	10.7607	15.027	3.92939e-41	7.98717e-40	82.5614	Up-Regulated
GTPBP3	1.00168	8.64869	15.0126	4.524e-41	9.18672e-40	82.4211	Up-Regulated
EXO1	1.59983	7.92082	15.006	4.8272e-41	9.78306e-40	82.3566	Up-Regulated
CHTF18	1.59179	8.865	15.0057	4.84223e-41	9.80384e-40	82.3535	Up-Regulated
SH3TC2	3.05728	7.52089	14.9976	5.24255e-41	1.0583e-39	82.2744	Up-Regulated
AP1S3	1.54231	8.23272	14.997	5.27412e-41	1.06363e-39	82.2684	Up-Regulated
CTPS	1.24301	9.69332	14.9896	5.6689e-41	1.13877e-39	82.1966	Up-Regulated
GRHL1	2.40595	6.44495	14.9748	6.55575e-41	1.30924e-39	82.0519	Up-Regulated
KNTC1	1.20052	9.02857	14.9665	7.11091e-41	1.41597e-39	81.971	Up-Regulated
CELSR3	2.68553	8.29444	14.9637	7.30938e-41	1.45409e-39	81.9436	Up-Regulated
SORD	1.46792	10.3013	14.9252	1.06553e-40	2.10138e-39	81.5685	Up-Regulated
KPNA2	1.2707	11.3818	14.9213	1.10604e-40	2.17918e-39	81.5313	Up-Regulated
CENPN	1.21235	9.0339	14.9123	1.20828e-40	2.36472e-39	81.4434	Up-Regulated
CLDN2	5.82214	9.80562	14.8947	1.43587e-40	2.80479e-39	81.2716	Up-Regulated
C13orf37	1.3803	9.47669	14.8926	1.46507e-40	2.85912e-39	81.2516	Up-Regulated
DSN1	1.2239	9.28495	14.882	1.62559e-40	3.15737e-39	81.1481	Up-Regulated
TRIM59	1.17574	7.74925	14.8515	2.19006e-40	4.24169e-39	80.8514	Up-Regulated
NPM1	1.16327	13.5695	14.8449	2.33651e-40	4.51257e-39	80.787	Up-Regulated
EZH2	1.21977	9.24446	14.8099	3.28812e-40	6.24469e-39	80.447	Up-Regulated
TMEM97	1.47008	10.3658	14.8023	3.54038e-40	6.70518e-39	80.3734	Up-Regulated
TKT	1.0206	12.9855	14.8017	3.56257e-40	6.73502e-39	80.3672	Up-Regulated
RUNX1	1.41057	10.4945	14.7929	3.88311e-40	7.32723e-39	80.2815	Up-Regulated
NR2C2AP	1.10095	9.08009	14.7884	4.05482e-40	7.6442e-39	80.2384	Up-Regulated
FAM60A	1.14955	11.214	14.7752	4.61191e-40	8.67056e-39	80.1103	Up-Regulated
DBF4B	1.26002	7.43162	14.7709	4.81069e-40	9.02775e-39	80.0683	Up-Regulated
GDF15	2.61871	11.0542	14.7705	4.83235e-40	9.06011e-39	80.0638	Up-Regulated
ADAT2	1.48537	8.18441	14.7662	5.03533e-40	9.43206e-39	80.0229	Up-Regulated
CCDC150	2.30444	4.97941	14.766	5.04676e-40	9.44484e-39	80.0206	Up-Regulated
PKMYT1	1.6361	9.04539	14.7552	5.60704e-40	1.04553e-38	79.9158	Up-Regulated
MYBL2	1.8784	10.7573	14.7478	6.02562e-40	1.12053e-38	79.8442	Up-Regulated
SLC5A6	1.6699	10.8814	14.7446	6.217e-40	1.15402e-38	79.8131	Up-Regulated
HM13	1.11928	12.0399	14.7361	6.75711e-40	1.25089e-38	79.7301	Up-Regulated
EIF5A2	1.34902	7.59059	14.7206	7.85583e-40	1.45167e-38	79.5802	Up-Regulated
PFDN2	1.03409	9.93048	14.7195	7.94327e-40	1.4665e-38	79.5692	Up-Regulated
NCAPH	1.27634	8.97186	14.7151	8.29318e-40	1.52973e-38	79.5263	Up-Regulated
CENPE	1.57186	8.42675	14.7055	9.10348e-40	1.67468e-38	79.4335	Up-Regulated
MYC	1.77022	12.2219	14.7034	9.29154e-40	1.70775e-38	79.4132	Up-Regulated
ATG9B	3.21035	5.6794	14.7024	9.38106e-40	1.72266e-38	79.4036	Up-Regulated
PPA1	1.11951	12.5737	14.6887	1.07232e-39	1.9621e-38	79.2706	Up-Regulated
LMTK3	2.4543	6.64514	14.6767	1.2054e-39	2.20167e-38	79.1541	Up-Regulated
SUV39H2	1.06546	8.02351	14.6565	1.46732e-39	2.66821e-38	78.9585	Up-Regulated
ZNF692	1.56457	8.55246	14.6272	1.95147e-39	3.53295e-38	78.6747	Up-Regulated
CENPI	1.73812	6.42541	14.6143	2.21148e-39	3.9931e-38	78.5502	Up-Regulated
NOP56	1.38537	11.5228	14.6124	2.25308e-39	4.06109e-38	78.5317	Up-Regulated
RCN1	1.33422	11.7839	14.5867	2.89368e-39	5.19749e-38	78.2827	Up-Regulated
TARBP1	1.22358	9.64614	14.561	3.71134e-39	6.63132e-38	78.035	Up-Regulated
GPT2	1.62349	10.3687	14.5592	3.77757e-39	6.73793e-38	78.0174	Up-Regulated
TESC	3.7536	8.88707	14.552	4.0511e-39	7.19456e-38	77.9478	Up-Regulated
FABP6	4.96242	5.96246	14.5497	4.14476e-39	7.35453e-38	77.9251	Up-Regulated
PRR19	1.31936	4.64078	14.5409	4.5117e-39	7.98493e-38	77.8407	Up-Regulated
FOSL1	3.286	7.54329	14.5363	4.72018e-39	8.34671e-38	77.7957	Up-Regulated
GGCT	1.22407	10.7067	14.5153	5.78811e-39	1.01738e-37	77.5928	Up-Regulated
DBNDD1	2.28303	8.49228	14.5141	5.85216e-39	1.02776e-37	77.5818	Up-Regulated
TH1L	1.3515	11.2786	14.5129	5.92184e-39	1.03822e-37	77.57	Up-Regulated
UBE2CBP	1.17827	6.509	14.5126	5.94119e-39	1.04072e-37	77.5668	Up-Regulated
SLC3A2	1.07006	11.7699	14.5118	5.98639e-39	1.04775e-37	77.5593	Up-Regulated
MSI2	1.16546	8.48436	14.5067	6.28866e-39	1.09971e-37	77.5102	Up-Regulated
PDCD11	1.07589	10.5183	14.5001	6.70526e-39	1.17057e-37	77.4464	Up-Regulated
MELK	1.40531	9.07634	14.4712	8.87743e-39	1.53412e-37	77.1672	Up-Regulated
NMB	1.50849	6.59937	14.4682	9.13592e-39	1.57746e-37	77.1386	Up-Regulated
LRP11	1.20282	10.4703	14.4592	9.96651e-39	1.71799e-37	77.052	Up-Regulated
NLE1	1.18361	9.11654	14.456	1.02808e-38	1.77067e-37	77.0211	Up-Regulated
MTHFD2	1.37858	10.6322	14.4506	1.08376e-38	1.85878e-37	76.9687	Up-Regulated
FANCA	1.43128	9.10608	14.4412	1.18752e-38	2.03504e-37	76.8777	Up-Regulated
MRPS17	1.07014	8.56178	14.4369	1.23802e-38	2.11769e-37	76.8362	Up-Regulated
SIGMAR1	1.01394	11.317	14.4275	1.35535e-38	2.31299e-37	76.7461	Up-Regulated
LOC100190940	6.18966	6.16936	14.3948	1.85963e-38	3.15002e-37	76.4314	Up-Regulated
ITGA2	1.44566	10.6794	14.3904	1.94144e-38	3.28588e-37	76.3885	Up-Regulated
KRT17	4.84296	6.98214	14.3867	2.01212e-38	3.3999e-37	76.353	Up-Regulated
PABPC1L	2.96221	7.90617	14.3845	2.0557e-38	3.46783e-37	76.3316	Up-Regulated
GPR3	2.19174	4.45699	14.3671	2.4331e-38	4.09217e-37	76.1639	Up-Regulated
PBX4	1.89175	5.03854	14.3636	2.51686e-38	4.22841e-37	76.1303	Up-Regulated
GPR56	1.33728	12.192	14.3611	2.57707e-38	4.32602e-37	76.1067	Up-Regulated
TNS4	3.24274	10.5912	14.351	2.84126e-38	4.75784e-37	76.0096	Up-Regulated
TXNRD3IT1	1.21286	7.15597	14.3418	3.10567e-38	5.1837e-37	75.9211	Up-Regulated
ZNF485	1.18353	6.31602	14.3375	3.239e-38	5.39746e-37	75.8793	Up-Regulated
SPC25	1.26611	7.77774	14.3331	3.37825e-38	5.62037e-37	75.8374	Up-Regulated
NUFIP1	1.39279	8.274	14.3232	3.71893e-38	6.17216e-37	75.7418	Up-Regulated
FAM54A	1.44212	7.25905	14.3224	3.746e-38	6.21207e-37	75.7346	Up-Regulated
NOP16	1.14598	8.98144	14.305	4.43132e-38	7.31311e-37	75.5674	Up-Regulated
UTP20	1.09566	9.63897	14.291	5.07344e-38	8.33929e-37	75.4328	Up-Regulated
SQLE	1.77306	10.7675	14.286	5.32395e-38	8.74405e-37	75.3848	Up-Regulated
CTU2	1.02676	8.45165	14.2606	6.80471e-38	1.11404e-36	75.1406	Up-Regulated
CCDC19	1.99316	3.52445	14.25	7.53668e-38	1.22972e-36	75.039	Up-Regulated
RPP40	1.30634	7.31796	14.2499	7.54124e-38	1.22972e-36	75.0384	Up-Regulated
C1orf112	1.211	7.73686	14.2279	9.32966e-38	1.51773e-36	74.8267	Up-Regulated
RAD54L	1.5716	8.16351	14.2219	9.87664e-38	1.60417e-36	74.77	Up-Regulated
DDX21	1.21371	11.4952	14.2193	1.01328e-37	1.64448e-36	74.7445	Up-Regulated
C16orf55	1.1785	7.54926	14.1875	1.37655e-37	2.22e-36	74.4397	Up-Regulated
UGGT2	1.22478	8.82984	14.1835	1.43e-37	2.30259e-36	74.4018	Up-Regulated
NOTUM	6.44866	6.98974	14.1382	2.21309e-37	3.53028e-36	73.9673	Up-Regulated
MCM2	1.13196	10.715	14.1203	2.62743e-37	4.16856e-36	73.7965	Up-Regulated
WDR66	2.48116	4.57381	14.1156	2.74844e-37	4.34711e-36	73.7517	Up-Regulated
ZDHHC9	1.26428	11.4306	14.1111	2.86953e-37	4.5247e-36	73.7088	Up-Regulated
TTK	1.33315	8.63937	14.1054	3.03362e-37	4.7761e-36	73.6535	Up-Regulated
FIGNL1	1.18084	8.53681	14.1032	3.09812e-37	4.87391e-36	73.6326	Up-Regulated
DGAT2	1.90396	9.15216	14.0979	3.25861e-37	5.12246e-36	73.5823	Up-Regulated
CDCA7	1.60261	11.3882	14.0784	3.93093e-37	6.14638e-36	73.3957	Up-Regulated
GPR180	1.05355	8.51895	14.078	3.94727e-37	6.16724e-36	73.3916	Up-Regulated
WNT3	2.15843	3.98243	14.0681	4.34001e-37	6.7654e-36	73.2972	Up-Regulated
CDC6	1.62921	9.4104	14.0631	4.55364e-37	7.09304e-36	73.2494	Up-Regulated
SRM	1.10794	10.3633	14.0587	4.74707e-37	7.37196e-36	73.2081	Up-Regulated
VSNL1	2.73174	8.45723	14.0552	4.91162e-37	7.62174e-36	73.1742	Up-Regulated
POLQ	1.56333	7.75492	14.0551	4.91566e-37	7.62225e-36	73.1733	Up-Regulated
SGOL1	1.36249	7.02518	14.0444	5.44726e-37	8.41476e-36	73.0712	Up-Regulated
AHCY	1.34958	12.9799	14.0333	6.06048e-37	9.33396e-36	72.9651	Up-Regulated
ULBP3	1.86211	5.31254	14.0216	6.78119e-37	1.04127e-35	72.8533	Up-Regulated
AEN	1.2102	9.59676	14.0153	7.20222e-37	1.10016e-35	72.7934	Up-Regulated
SLMO1	1.77845	5.52767	13.9991	8.415e-37	1.2816e-35	72.6385	Up-Regulated
ERCC6L	1.7243	7.40729	13.9987	8.44759e-37	1.28561e-35	72.6347	Up-Regulated
NAT9	1.04635	9.29329	13.998	8.50477e-37	1.29335e-35	72.628	Up-Regulated
STC2	3.57074	8.29976	13.9797	1.01342e-36	1.53886e-35	72.4536	Up-Regulated
CENPP	1.29799	6.4153	13.9774	1.03517e-36	1.57074e-35	72.4325	Up-Regulated
MLXIPL	3.02873	8.9089	13.972	1.09014e-36	1.65171e-35	72.381	Up-Regulated
SLC25A32	1.02807	9.41837	13.9587	1.23899e-36	1.86896e-35	72.2537	Up-Regulated
DTL	1.30186	8.78942	13.9226	1.75094e-36	2.62961e-35	71.9096	Up-Regulated
RP9P	1.07449	7.71859	13.8692	2.91714e-36	4.33036e-35	71.4019	Up-Regulated
PSPH	1.37917	8.76577	13.8593	3.20387e-36	4.74571e-35	71.3086	Up-Regulated
MGC14436	2.8157	3.37503	13.8512	3.46424e-36	5.10559e-35	71.2309	Up-Regulated
C8orf30A	1.23551	9.83298	13.8457	3.64931e-36	5.37064e-35	71.1791	Up-Regulated
FGFRL1	1.67906	10.0073	13.8037	5.44892e-36	7.97906e-35	70.7804	Up-Regulated
?|10357	1.10794	7.71738	13.7891	6.26154e-36	9.14292e-35	70.6421	Up-Regulated
MSX1	2.62774	6.14782	13.7883	6.31254e-36	9.21084e-35	70.634	Up-Regulated
TGS1	1.01956	9.55569	13.7778	6.97745e-36	1.01378e-34	70.5344	Up-Regulated
ALKBH2	1.10734	8.1737	13.7706	7.4691e-36	1.08139e-34	70.4667	Up-Regulated
SLC7A6	1.09141	10.411	13.7688	7.59716e-36	1.09915e-34	70.4498	Up-Regulated
TGDS	1.14106	8.64839	13.7592	8.32571e-36	1.20371e-34	70.3587	Up-Regulated
NAP1L1	1.06893	12.5893	13.7547	8.69521e-36	1.25536e-34	70.3155	Up-Regulated
NUPL1	1.00052	10.5072	13.7503	9.0628e-36	1.30557e-34	70.2743	Up-Regulated
KIAA0406	1.15068	9.70147	13.7403	9.96851e-36	1.43114e-34	70.1796	Up-Regulated
UBE2T	1.36038	8.78707	13.7323	1.07629e-35	1.54411e-34	70.1033	Up-Regulated
BRCA1	1.29571	9.02536	13.7012	1.4469e-35	2.0614e-34	69.809	Up-Regulated
ULBP2	3.22292	4.28563	13.6929	1.56596e-35	2.22948e-34	69.7303	Up-Regulated
PLK1	1.29506	10.107	13.6787	1.79121e-35	2.54312e-34	69.5967	Up-Regulated
RHEBL1	1.78517	4.81051	13.6766	1.82765e-35	2.59127e-34	69.5766	Up-Regulated
POU5F1B	3.34807	6.33484	13.6688	1.9689e-35	2.78385e-34	69.5026	Up-Regulated
SNORA8	1.2768	8.48951	13.6615	2.10945e-35	2.97438e-34	69.434	Up-Regulated
CDCA3	1.38459	8.52609	13.6439	2.49299e-35	3.50075e-34	69.2679	Up-Regulated
CHEK1	1.12348	8.62741	13.5987	3.8312e-35	5.32169e-34	68.8405	Up-Regulated
BOP1	1.73598	9.19208	13.5876	4.25439e-35	5.90153e-34	68.7363	Up-Regulated
URB1	1.07794	10.056	13.584	4.4022e-35	6.10244e-34	68.7023	Up-Regulated
PLOD3	1.10578	11.7889	13.5824	4.46969e-35	6.18347e-34	68.6872	Up-Regulated
RNF43	2.13029	12.1429	13.572	4.93403e-35	6.8075e-34	68.5889	Up-Regulated
HAGHL	2.84979	6.16986	13.5674	5.1509e-35	7.10194e-34	68.5461	Up-Regulated
CHAF1B	1.28223	7.96841	13.5561	5.73685e-35	7.89393e-34	68.439	Up-Regulated
STX1A	1.69381	7.2092	13.5471	6.24597e-35	8.57725e-34	68.3544	Up-Regulated
ATAD5	1.35004	7.1342	13.5406	6.6438e-35	9.10529e-34	68.293	Up-Regulated
DUS4L	1.08411	7.34656	13.5398	6.68968e-35	9.16205e-34	68.2861	Up-Regulated
RACGAP1	1.04816	10.2804	13.5293	7.39214e-35	1.00972e-33	68.1868	Up-Regulated
GRINA	1.1868	11.8955	13.5249	7.71004e-35	1.05174e-33	68.145	Up-Regulated
MND1	1.49738	6.81927	13.4986	9.88069e-35	1.33895e-33	67.8983	Up-Regulated
BUB1B	1.31274	9.15125	13.4925	1.04755e-34	1.41768e-33	67.8401	Up-Regulated
MIR17HG	2.30065	6.31636	13.4917	1.05462e-34	1.42631e-33	67.8335	Up-Regulated
TIMELESS	1.06838	9.96182	13.487	1.10335e-34	1.48926e-33	67.7885	Up-Regulated
NCAPG	1.23397	9.0767	13.4867	1.10614e-34	1.49205e-33	67.786	Up-Regulated
LMNB2	1.0997	11.7266	13.4718	1.27306e-34	1.70823e-33	67.6462	Up-Regulated
C16orf46	1.08119	4.98658	13.4714	1.27775e-34	1.71341e-33	67.6426	Up-Regulated
ACCN2	1.98783	8.09471	13.4625	1.39075e-34	1.86249e-33	67.5583	Up-Regulated
ZNF695	2.01477	5.49619	13.437	1.76946e-34	2.35278e-33	67.3188	Up-Regulated
C15orf42	1.62719	7.88556	13.4338	1.82347e-34	2.42303e-33	67.2889	Up-Regulated
CENPH	1.27833	8.1202	13.4225	2.02895e-34	2.68564e-33	67.1827	Up-Regulated
RGS16	2.10799	8.21939	13.4122	2.23637e-34	2.95258e-33	67.0859	Up-Regulated
CARD14	2.3137	5.79543	13.3942	2.64815e-34	3.4828e-33	66.9179	Up-Regulated
C20orf199	1.64562	11.1433	13.3888	2.78681e-34	3.65813e-33	66.8671	Up-Regulated
RNF183	2.74022	5.38543	13.3831	2.94126e-34	3.85348e-33	66.8135	Up-Regulated
CTHRC1	3.21597	8.36976	13.3461	4.17029e-34	5.41874e-33	66.4663	Up-Regulated
LAS1L	1.06405	10.1756	13.3456	4.18948e-34	5.44023e-33	66.4617	Up-Regulated
ABCC1	1.12518	10.6953	13.3041	6.1913e-34	7.97913e-33	66.0734	Up-Regulated
SFTA2	4.08298	3.80375	13.2937	6.82441e-34	8.77302e-33	65.9765	Up-Regulated
LRRC20	1.00439	8.56695	13.2909	7.00636e-34	9.00129e-33	65.9504	Up-Regulated
IPO4	1.14567	10.4059	13.2861	7.32818e-34	9.40885e-33	65.9057	Up-Regulated
MAD2L1	1.35317	9.6544	13.2668	8.79111e-34	1.1252e-32	65.7247	Up-Regulated
C9orf117	1.50359	3.16971	13.2494	1.03507e-33	1.3207e-32	65.5624	Up-Regulated
PA2G4P4	1.01053	6.54012	13.2403	1.12715e-33	1.43195e-32	65.4776	Up-Regulated
SLC4A11	3.61334	5.99052	13.2371	1.16154e-33	1.47473e-32	65.4477	Up-Regulated
SGOL2	1.08641	8.18536	13.2247	1.30504e-33	1.64978e-32	65.3319	Up-Regulated
CDK5RAP1	1.01688	9.45065	13.2202	1.36055e-33	1.71362e-32	65.2905	Up-Regulated
DNA2	1.3978	7.63225	13.2195	1.37056e-33	1.72518e-32	65.2832	Up-Regulated
C14orf79	1.21696	7.2056	13.2165	1.40984e-33	1.77352e-32	65.2551	Up-Regulated
PSMC3IP	1.47864	6.47167	13.2114	1.47808e-33	1.85482e-32	65.2081	Up-Regulated
CD44	1.18872	12.5799	13.189	1.82404e-33	2.27921e-32	64.999	Up-Regulated
SLC29A1	1.20844	10.7334	13.1744	2.09139e-33	2.60063e-32	64.863	Up-Regulated
ECE2	1.13081	8.3358	13.164	2.30548e-33	2.85646e-32	64.7661	Up-Regulated
MSX2	3.88043	6.80599	13.1534	2.54553e-33	3.14439e-32	64.6676	Up-Regulated
PPIL1	1.01802	9.55133	13.1489	2.65456e-33	3.27315e-32	64.6259	Up-Regulated
HMGA1	1.27104	12.8075	13.1426	2.81578e-33	3.46986e-32	64.5673	Up-Regulated
CCDC78	3.06044	4.72802	13.1223	3.40596e-33	4.17709e-32	64.3781	Up-Regulated
KCNJ14	1.61991	5.12433	13.1218	3.42138e-33	4.19349e-32	64.3736	Up-Regulated
CHD7	1.20353	10.2354	13.1204	3.46783e-33	4.24788e-32	64.3602	Up-Regulated
CDCA4	1.18277	8.91339	13.0864	4.76483e-33	5.78828e-32	64.0443	Up-Regulated
KIFC1	1.19065	9.8233	13.0856	4.79929e-33	5.82325e-32	64.0372	Up-Regulated
PDCD5	1.02457	10.1352	13.064	5.87029e-33	7.10596e-32	63.8369	Up-Regulated
NCAPD3	1.03858	9.86974	13.0514	6.60351e-33	7.97003e-32	63.7199	Up-Regulated
DVWA	1.58978	1.68403	13.05	6.68975e-33	8.06463e-32	63.707	Up-Regulated
HSPH1	1.66579	11.9018	13.0333	7.81916e-33	9.38207e-32	63.5519	Up-Regulated
TRAIP	1.09043	7.28125	13.0195	8.89835e-33	1.06459e-31	63.4234	Up-Regulated
CA9	5.11947	7.79006	13.019	8.93217e-33	1.06801e-31	63.4196	Up-Regulated
GNB1L	1.229	7.41222	13.0014	1.0525e-32	1.25408e-31	63.2565	Up-Regulated
UCN2	2.54298	2.82115	12.9996	1.07118e-32	1.27412e-31	63.239	Up-Regulated
PCSK9	2.94714	9.5694	12.9987	1.0797e-32	1.28351e-31	63.2311	Up-Regulated
FAP	3.57046	7.34641	12.9852	1.22443e-32	1.4522e-31	63.106	Up-Regulated
POLR1A	1.0406	10.1895	12.9847	1.23056e-32	1.45863e-31	63.1011	Up-Regulated
CDC45	1.51512	8.34198	12.9714	1.39227e-32	1.64556e-31	62.9783	Up-Regulated
TLX1	3.28404	4.79073	12.9582	1.57405e-32	1.85507e-31	62.8563	Up-Regulated
SPRY4	1.09777	9.95652	12.9379	1.90155e-32	2.23462e-31	62.6684	Up-Regulated
OTUD6B	1.14789	8.47843	12.9361	1.93316e-32	2.27046e-31	62.6521	Up-Regulated
RPL36A	2.07265	7.04859	12.9305	2.03772e-32	2.3919e-31	62.5997	Up-Regulated
CKS2	1.40086	9.9665	12.902	2.65574e-32	3.09084e-31	62.3364	Up-Regulated
SHB	1.03125	9.74556	12.8777	3.32525e-32	3.84172e-31	62.1129	Up-Regulated
RRM2	1.37901	10.9604	12.8776	3.32952e-32	3.84449e-31	62.1116	Up-Regulated
BTBD16	2.54847	2.90331	12.8677	3.6511e-32	4.20398e-31	62.02	Up-Regulated
TRAF5	1.45418	9.93427	12.8556	4.08422e-32	4.69743e-31	61.9085	Up-Regulated
PYCRL	1.37634	8.97297	12.8553	4.09288e-32	4.70475e-31	61.9064	Up-Regulated
ARHGEF38	1.21876	5.00626	12.8547	4.11761e-32	4.73053e-31	61.9004	Up-Regulated
FOXM1	1.35966	10.4425	12.8445	4.52479e-32	5.1896e-31	61.8067	Up-Regulated
DDX11	1.26928	9.34998	12.8414	4.65732e-32	5.33565e-31	61.778	Up-Regulated
PTRH1	1.21653	7.61157	12.8077	6.36764e-32	7.2298e-31	61.4671	Up-Regulated
GDPD5	2.38433	8.75406	12.8061	6.46036e-32	7.31961e-31	61.4527	Up-Regulated
ZNRF3	1.51959	9.77302	12.8051	6.51805e-32	7.38089e-31	61.4439	Up-Regulated
GTF3A	1.58723	11.6151	12.8028	6.66039e-32	7.52962e-31	61.4224	Up-Regulated
BIRC5	1.39083	8.99266	12.7768	8.47071e-32	9.50813e-31	61.1834	Up-Regulated
RPS6KL1	1.43101	7.21476	12.7743	8.67243e-32	9.71861e-31	61.16	Up-Regulated
KRT23	5.89115	8.04062	12.7575	1.013e-31	1.13273e-30	61.0056	Up-Regulated
PRC1	1.19121	10.2468	12.7453	1.13383e-31	1.26403e-30	60.8936	Up-Regulated
PSRC1	1.23631	7.806	12.7453	1.13412e-31	1.26403e-30	60.8934	Up-Regulated
SNAI1	1.69277	6.74287	12.7443	1.14433e-31	1.27472e-30	60.8845	Up-Regulated
LEMD1	3.98141	3.73499	12.7034	1.66922e-31	1.84639e-30	60.5092	Up-Regulated
TMEM63A	1.15246	11.7079	12.6951	1.80126e-31	1.98924e-30	60.4336	Up-Regulated
E2F5	1.42783	8.13142	12.6901	1.88688e-31	2.08043e-30	60.3874	Up-Regulated
MFSD2B	1.37593	6.46132	12.6866	1.9484e-31	2.14711e-30	60.3555	Up-Regulated
TGIF1	1.02779	10.7501	12.6765	2.13876e-31	2.35309e-30	60.2629	Up-Regulated
UPF3B	1.04101	8.72101	12.6743	2.18235e-31	2.39849e-30	60.2428	Up-Regulated
TIGD1	1.38859	6.82327	12.6596	2.49966e-31	2.74135e-30	60.1079	Up-Regulated
PASK	1.08445	8.24662	12.6478	2.78618e-31	3.04418e-30	60	Up-Regulated
GINS1	1.49227	9.02838	12.6448	2.86347e-31	3.12697e-30	59.9728	Up-Regulated
NKD1	4.03821	8.43536	12.6446	2.87015e-31	3.1326e-30	59.9705	Up-Regulated
ADAM12	3.47986	7.5318	12.6336	3.17472e-31	3.45034e-30	59.8703	Up-Regulated
ZNF643	1.34641	5.44763	12.6117	3.88475e-31	4.19979e-30	59.6697	Up-Regulated
NCRNA00152	1.46666	7.06151	12.5999	4.33053e-31	4.66452e-30	59.5617	Up-Regulated
WDR67	1.03751	7.76197	12.5817	5.11977e-31	5.50597e-30	59.3954	Up-Regulated
IL23A	2.57712	4.87056	12.58	5.19717e-31	5.58627e-30	59.3804	Up-Regulated
NANP	1.1952	7.87174	12.5754	5.42278e-31	5.82268e-30	59.3382	Up-Regulated
KIF24	1.10619	7.37842	12.5633	6.06148e-31	6.48474e-30	59.2276	Up-Regulated
FAM188B	1.23099	7.49232	12.5594	6.28351e-31	6.71528e-30	59.1918	Up-Regulated
RCC1	1.11264	10.2958	12.5435	7.26826e-31	7.73147e-30	59.0471	Up-Regulated
C4orf21	1.23869	6.53137	12.5402	7.49208e-31	7.96131e-30	59.017	Up-Regulated
NFKBIL2	1.30995	9.19612	12.5386	7.6065e-31	8.0787e-30	59.0019	Up-Regulated
NAA16	1.03254	8.35635	12.5382	7.63031e-31	8.0998e-30	58.9988	Up-Regulated
TG	3.96433	5.99622	12.5114	9.75793e-31	1.03051e-29	58.7544	Up-Regulated
PERP	1.22342	13.1664	12.5011	1.07281e-30	1.13063e-29	58.6602	Up-Regulated
PDRG1	1.18213	9.33565	12.4949	1.13471e-30	1.1922e-29	58.6045	Up-Regulated
FANCD2	1.10986	8.84364	12.4915	1.17119e-30	1.2299e-29	58.573	Up-Regulated
SAMD10	1.32403	7.96492	12.4884	1.20457e-30	1.26301e-29	58.5451	Up-Regulated
C12orf48	1.26557	8.2483	12.4733	1.38329e-30	1.44451e-29	58.4076	Up-Regulated
LOC389791	2.23721	3.65027	12.4358	1.95006e-30	2.01585e-29	58.0664	Up-Regulated
ZNF697	1.29765	7.44576	12.4132	2.39728e-30	2.47069e-29	57.8612	Up-Regulated
ANXA3	1.45447	10.6311	12.4125	2.41112e-30	2.48371e-29	57.8555	Up-Regulated
EVPL	1.68359	10.9883	12.4076	2.52168e-30	2.59499e-29	57.811	Up-Regulated
SPERT	3.18841	2.9062	12.347	4.38351e-30	4.44631e-29	57.2616	Up-Regulated
TCFL5	1.3093	8.73062	12.3448	4.47248e-30	4.52765e-29	57.2416	Up-Regulated
HSPE1	1.05804	11.7535	12.3305	5.09309e-30	5.14723e-29	57.1125	Up-Regulated
DHCR7	1.2457	10.8316	12.3259	5.3123e-30	5.35403e-29	57.0706	Up-Regulated
ARFGAP1	1.03821	11.0235	12.3197	5.62138e-30	5.65998e-29	57.0145	Up-Regulated
MSH5	1.54889	8.29618	12.3125	5.99889e-30	6.01942e-29	56.9499	Up-Regulated
BFSP1	1.881	5.5433	12.2982	6.8366e-30	6.8466e-29	56.82	Up-Regulated
KIF20B	1.12343	8.88288	12.285	7.70367e-30	7.69699e-29	56.7014	Up-Regulated
PLEKHG4	1.791	9.20129	12.2746	8.47168e-30	8.43471e-29	56.6069	Up-Regulated
FBXO41	1.85154	8.34832	12.268	8.99556e-30	8.93896e-29	56.5473	Up-Regulated
EXOSC8	1.08302	9.0937	12.2671	9.06469e-30	9.00329e-29	56.5397	Up-Regulated
ATXN7L2	1.00633	6.58476	12.2614	9.54975e-30	9.46675e-29	56.4879	Up-Regulated
GTF2F2	1.14423	9.75067	12.2436	1.12209e-29	1.11072e-28	56.3277	Up-Regulated
FASN	1.36453	12.4589	12.2372	1.18961e-29	1.17643e-28	56.2697	Up-Regulated
WDR90	1.32663	9.46264	12.2228	1.35631e-29	1.33677e-28	56.1394	Up-Regulated
CCNB1	1.31693	10.5006	12.2214	1.373e-29	1.35193e-28	56.1272	Up-Regulated
PTTG1	1.27426	9.53163	12.1944	1.75325e-29	1.71728e-28	55.8844	Up-Regulated
DNMT3B	1.70026	6.56178	12.194	1.76063e-29	1.72369e-28	55.8802	Up-Regulated
PCNXL2	1.3649	7.88925	12.1935	1.76745e-29	1.72954e-28	55.8764	Up-Regulated
CST4	3.35336	3.12657	12.1851	1.90812e-29	1.86187e-28	55.8003	Up-Regulated
ZNF239	1.66871	6.78502	12.1797	2.00354e-29	1.95127e-28	55.7518	Up-Regulated
GJB4	3.27634	5.54347	12.1758	2.07503e-29	2.01898e-28	55.717	Up-Regulated
GRIN2B	2.42781	3.95095	12.1677	2.23276e-29	2.1673e-28	55.6442	Up-Regulated
CEBPB	1.09973	9.87	12.1606	2.38106e-29	2.30472e-28	55.5803	Up-Regulated
XPO4	1.03348	9.886	12.1457	2.72422e-29	2.62821e-28	55.4466	Up-Regulated
PRKDC	1.23809	12.3324	12.1099	3.76563e-29	3.60244e-28	55.125	Up-Regulated
YDJC	1.02338	9.12322	12.1089	3.79879e-29	3.63247e-28	55.1163	Up-Regulated
C22orf29	1.02885	9.22334	12.1054	3.92169e-29	3.74476e-28	55.0846	Up-Regulated
UNC5CL	2.15869	7.81501	12.0981	4.18851e-29	3.98656e-28	55.0192	Up-Regulated
ProSAPiP1	1.87137	9.18374	12.0915	4.44582e-29	4.22559e-28	54.96	Up-Regulated
SLC7A1	1.16939	11.5643	12.0703	5.38161e-29	5.10085e-28	54.7703	Up-Regulated
ESPL1	1.22526	8.9287	12.0575	6.04299e-29	5.70928e-28	54.6551	Up-Regulated
DDX12	1.51224	6.92434	12.0397	7.09574e-29	6.6793e-28	54.4956	Up-Regulated
STC1	2.20154	7.80846	12.0351	7.39023e-29	6.94695e-28	54.4552	Up-Regulated
LOC100272146	1.05449	5.90474	12.0315	7.63426e-29	7.16978e-28	54.4229	Up-Regulated
NUSAP1	1.14774	9.91612	12.0122	9.08922e-29	8.47804e-28	54.2497	Up-Regulated
SLC1A5	1.01529	12.4695	12.0014	1.00134e-28	9.31469e-28	54.1535	Up-Regulated
STK31	3.12811	4.41135	11.9881	1.12793e-28	1.04544e-27	54.0353	Up-Regulated
GAD1	3.76706	4.20633	11.9674	1.35853e-28	1.2552e-27	53.8505	Up-Regulated
NT5DC2	1.26927	9.97533	11.9478	1.62096e-28	1.49096e-27	53.6751	Up-Regulated
CHCHD6	1.04208	7.60445	11.9132	2.20908e-28	2.01745e-27	53.3676	Up-Regulated
ZC3HAV1L	1.45068	5.71469	11.9102	2.26983e-28	2.0711e-27	53.3407	Up-Regulated
HMMR	1.31577	9.05927	11.9006	2.47408e-28	2.25545e-27	53.2551	Up-Regulated
CDC25C	1.12722	7.40885	11.8947	2.60898e-28	2.37527e-27	53.2024	Up-Regulated
EBPL	1.08322	9.8141	11.894	2.62532e-28	2.38909e-27	53.1962	Up-Regulated
C19orf45	2.19413	4.80827	11.8938	2.62808e-28	2.39054e-27	53.1951	Up-Regulated
SUZ12P	1.03111	6.89636	11.8873	2.78716e-28	2.52963e-27	53.1368	Up-Regulated
ASCL2	3.02077	9.94694	11.8867	2.80097e-28	2.54105e-27	53.1319	Up-Regulated
STIL	1.14048	8.73759	11.8724	3.18286e-28	2.8786e-27	53.0049	Up-Regulated
NEIL3	1.36375	6.23474	11.8715	3.21045e-28	2.90227e-27	52.9964	Up-Regulated
KIAA1274	1.87706	9.45658	11.8708	3.23119e-28	2.91973e-27	52.99	Up-Regulated
ATP6V1C2	1.87742	7.30651	11.8669	3.34626e-28	3.02238e-27	52.9552	Up-Regulated
CHI3L1	3.38145	8.04013	11.8621	3.49278e-28	3.15195e-27	52.9127	Up-Regulated
AZGP1	2.69212	9.81072	11.8605	3.54187e-28	3.19344e-27	52.8988	Up-Regulated
BLM	1.20528	7.89568	11.8603	3.54807e-28	3.19763e-27	52.8971	Up-Regulated
CCNB1IP1	1.06677	9.88183	11.8532	3.77962e-28	3.40033e-27	52.8343	Up-Regulated
CCNE1	1.38445	7.65593	11.851	3.85745e-28	3.46579e-27	52.814	Up-Regulated
MORC4	1.26812	9.29895	11.8321	4.56326e-28	4.08742e-27	52.6472	Up-Regulated
C10orf35	1.37194	7.00237	11.8261	4.81466e-28	4.30322e-27	52.5939	Up-Regulated
NKPD1	2.10436	3.35776	11.8241	4.90253e-28	4.37985e-27	52.5759	Up-Regulated
IER5L	1.51865	7.98592	11.8135	5.38774e-28	4.79872e-27	52.4822	Up-Regulated
POLR1D	1.06812	11.4955	11.8111	5.50746e-28	4.90109e-27	52.4604	Up-Regulated
RAD51AP1	1.25863	8.30542	11.785	6.95079e-28	6.1535e-27	52.2293	Up-Regulated
MPP6	2.00274	6.00521	11.7762	7.51636e-28	6.63132e-27	52.1516	Up-Regulated
PRDX4	1.04976	11.1404	11.7719	7.80967e-28	6.88123e-27	52.1136	Up-Regulated
DLX4	1.81257	3.32427	11.7642	8.36375e-28	7.35051e-27	52.0455	Up-Regulated
TFR2	2.61858	5.50627	11.7639	8.38918e-28	7.3697e-27	52.0425	Up-Regulated
EIF2C2	1.07033	8.37391	11.7382	1.05441e-27	9.21933e-27	51.8155	Up-Regulated
ADAMTS6	1.95303	4.94364	11.7327	1.10695e-27	9.66225e-27	51.7672	Up-Regulated
TIGD4	1.438	3.95085	11.7227	1.2102e-27	1.05411e-26	51.6786	Up-Regulated
S100P	2.36164	11.4535	11.7161	1.28284e-27	1.11501e-26	51.6208	Up-Regulated
JAG2	1.71485	9.31008	11.7151	1.29417e-27	1.12439e-26	51.612	Up-Regulated
DLGAP5	1.18192	8.79755	11.7139	1.30876e-27	1.13659e-26	51.6009	Up-Regulated
SPTBN5	2.86709	5.73925	11.7076	1.38343e-27	1.19991e-26	51.5458	Up-Regulated
KIF26B	3.00486	6.23945	11.7067	1.39441e-27	1.20892e-26	51.5379	Up-Regulated
MAPK15	3.15283	4.39022	11.6986	1.49902e-27	1.29633e-26	51.4661	Up-Regulated
GRB7	1.45464	9.68994	11.6966	1.52659e-27	1.31961e-26	51.448	Up-Regulated
RAB36	1.7579	7.36278	11.6729	1.88395e-27	1.61898e-26	51.2392	Up-Regulated
CCDC34	1.01155	8.82298	11.6169	3.0933e-27	2.62637e-26	50.7468	Up-Regulated
SPAG5	1.0246	9.70167	11.6166	3.10044e-27	2.63134e-26	50.7446	Up-Regulated
GPSM2	1.31027	10.6058	11.609	3.31811e-27	2.81375e-26	50.6772	Up-Regulated
SFXN3	1.05253	9.79945	11.6067	3.38631e-27	2.86803e-26	50.657	Up-Regulated
FAM72B	1.42292	7.09731	11.5869	4.0345e-27	3.39569e-26	50.4831	Up-Regulated
DDX27	1.22151	11.0583	11.5868	4.03579e-27	3.39569e-26	50.4828	Up-Regulated
DHRS2	3.06977	4.4998	11.5769	4.40647e-27	3.69546e-26	50.3955	Up-Regulated
SCML1	1.48531	8.86658	11.5612	5.06234e-27	4.22995e-26	50.2578	Up-Regulated
ASPHD1	2.03006	6.63059	11.5504	5.56791e-27	4.64294e-26	50.1633	Up-Regulated
PFDN4	1.31408	9.01933	11.548	5.68713e-27	4.74043e-26	50.1423	Up-Regulated
NEK5	2.26284	2.93013	11.5381	6.20824e-27	5.16221e-26	50.0552	Up-Regulated
CDT1	1.20362	9.58393	11.5372	6.25542e-27	5.19724e-26	50.0477	Up-Regulated
NOX4	2.877	4.54163	11.5324	6.52539e-27	5.4106e-26	50.0058	Up-Regulated
LOC146880	1.20204	8.6504	11.5289	6.73259e-27	5.58014e-26	49.9747	Up-Regulated
CDC25A	1.19958	8.62801	11.5058	8.24893e-27	6.80396e-26	49.7731	Up-Regulated
ASNS	1.2708	9.98186	11.5054	8.28005e-27	6.82689e-26	49.7693	Up-Regulated
LEPRE1	1.06397	8.90438	11.4953	9.0466e-27	7.44694e-26	49.6814	Up-Regulated
KIF4B	1.26311	3.58964	11.4885	9.60986e-27	7.88531e-26	49.6215	Up-Regulated
GPR172A	1.01358	11.3196	11.4811	1.0254e-26	8.39704e-26	49.5571	Up-Regulated
KIF15	1.07855	8.51383	11.4792	1.04294e-26	8.5373e-26	49.5402	Up-Regulated
NUP62CL	1.46372	6.27329	11.4607	1.22694e-26	1.00036e-25	49.379	Up-Regulated
RNFT2	1.6069	5.48953	11.4476	1.3762e-26	1.11939e-25	49.265	Up-Regulated
LIF	1.57139	9.14088	11.4474	1.3788e-26	1.12106e-25	49.2631	Up-Regulated
ADCY3	1.05152	10.2712	11.4439	1.4214e-26	1.15478e-25	49.2329	Up-Regulated
MMP3	4.52446	7.79292	11.438	1.49796e-26	1.21556e-25	49.1808	Up-Regulated
SPIN4	1.08255	8.49604	11.438	1.49799e-26	1.21556e-25	49.1808	Up-Regulated
IL11	3.37049	4.70189	11.4334	1.55871e-26	1.26333e-25	49.1414	Up-Regulated
KIAA0907	1.05148	9.81853	11.4205	1.74676e-26	1.41129e-25	49.0283	Up-Regulated
OTUB2	1.65811	7.13604	11.4162	1.81309e-26	1.46307e-25	48.9913	Up-Regulated
MCM4	1.09822	11.0762	11.4126	1.8723e-26	1.50857e-25	48.9594	Up-Regulated
MKI67	1.29161	11.8675	11.4047	2.00532e-26	1.61132e-25	48.8913	Up-Regulated
C10orf81	2.31335	9.06748	11.4022	2.05078e-26	1.64656e-25	48.869	Up-Regulated
NBEAL2	1.12057	11.1739	11.4018	2.0577e-26	1.65147e-25	48.8657	Up-Regulated
SNHG4	1.6514	4.78502	11.3878	2.32551e-26	1.86059e-25	48.7442	Up-Regulated
CCDC113	1.59912	7.64161	11.3871	2.34099e-26	1.87225e-25	48.7377	Up-Regulated
ZNF367	1.05305	8.16721	11.3754	2.59272e-26	2.06713e-25	48.6363	Up-Regulated
MSL3L2	1.24715	7.30578	11.3635	2.87709e-26	2.28233e-25	48.533	Up-Regulated
MFAP2	2.12404	8.25406	11.362	2.91609e-26	2.31237e-25	48.5196	Up-Regulated
TSEN2	1.08782	8.08631	11.3574	3.03454e-26	2.40074e-25	48.4801	Up-Regulated
LOC642846	1.34923	7.35335	11.3458	3.36005e-26	2.64805e-25	48.379	Up-Regulated
SRCRB4D	1.09163	4.03123	11.3455	3.36837e-26	2.65257e-25	48.3765	Up-Regulated
PIF1	1.45581	6.49284	11.343	3.44261e-26	2.70896e-25	48.3549	Up-Regulated
TBC1D16	1.16149	8.72809	11.3267	3.97203e-26	3.11481e-25	48.2129	Up-Regulated
TNFRSF10B	1.15277	10.6633	11.3148	4.40673e-26	3.44711e-25	48.1098	Up-Regulated
SERPINH1	1.0523	11.8935	11.308	4.67677e-26	3.64795e-25	48.0508	Up-Regulated
XKRX	2.10222	6.47907	11.293	5.33016e-26	4.14187e-25	47.921	Up-Regulated
SNHG3	1.42	6.57781	11.2776	6.09564e-26	4.71706e-25	47.7878	Up-Regulated
CLEC5A	2.80935	4.80968	11.2683	6.61147e-26	5.09893e-25	47.7072	Up-Regulated
PPP2R3B	1.18992	7.54187	11.2576	7.25554e-26	5.58725e-25	47.615	Up-Regulated
PTP4A3	1.95721	9.489	11.2536	7.51226e-26	5.77628e-25	47.5804	Up-Regulated
DEPDC1B	1.10614	8.22201	11.2503	7.73113e-26	5.94012e-25	47.5519	Up-Regulated
ATHL1	2.33673	9.34627	11.249	7.81864e-26	6.00287e-25	47.5408	Up-Regulated
TMEM67	1.22449	6.9571	11.2438	8.18147e-26	6.26737e-25	47.4958	Up-Regulated
SLC22A3	2.01075	8.55625	11.2318	9.07888e-26	6.93413e-25	47.3925	Up-Regulated
PSMA7	1.00487	12.3487	11.228	9.38995e-26	7.16372e-25	47.359	Up-Regulated
LEF1	2.01673	7.67108	11.217	1.0326e-25	7.8545e-25	47.2647	Up-Regulated
C15orf23	1.02545	8.51867	11.2061	1.13568e-25	8.61941e-25	47.1703	Up-Regulated
CIT	1.10845	9.21554	11.1945	1.25616e-25	9.50924e-25	47.0703	Up-Regulated
POLR3G	1.50912	6.46872	11.1896	1.31105e-25	9.9101e-25	47.0278	Up-Regulated
ATP6V1E2	1.17644	5.49446	11.188	1.32895e-25	1.0038e-24	47.0144	Up-Regulated
ANGPT2	1.4619	7.16423	11.1837	1.37913e-25	1.04017e-24	46.9776	Up-Regulated
COMP	5.07997	6.15828	11.1774	1.45714e-25	1.0974e-24	46.923	Up-Regulated
CXCL3	2.53736	8.5375	11.1601	1.69306e-25	1.27134e-24	46.7741	Up-Regulated
MC1R	1.45963	6.3805	11.1428	1.96712e-25	1.47283e-24	46.6252	Up-Regulated
IL8	3.2838	9.19105	11.1425	1.97194e-25	1.4759e-24	46.6228	Up-Regulated
EPR1	1.28252	9.36054	11.14	2.01491e-25	1.50641e-24	46.6014	Up-Regulated
NSUN5P1	1.80125	7.24998	11.1388	2.03639e-25	1.52139e-24	46.5909	Up-Regulated
OVGP1	1.53554	6.50522	11.1239	2.31629e-25	1.72483e-24	46.4631	Up-Regulated
NSUN5P2	1.72804	8.67218	11.1133	2.53802e-25	1.88651e-24	46.3724	Up-Regulated
RBL1	1.23706	7.80528	11.1003	2.84106e-25	2.10491e-24	46.2604	Up-Regulated
CDCA8	1.00538	9.72089	11.0882	3.15518e-25	2.33091e-24	46.1564	Up-Regulated
KIF11	1.02028	9.75763	11.0765	3.48909e-25	2.56834e-24	46.0566	Up-Regulated
C9orf100	1.08788	8.34625	11.055	4.20295e-25	3.08056e-24	45.8719	Up-Regulated
MAD2L2	1.00042	8.52352	11.0492	4.41707e-25	3.23519e-24	45.8226	Up-Regulated
TNFSF15	1.4573	5.53612	11.0371	4.90176e-25	3.58508e-24	45.7193	Up-Regulated
GSDMC	1.63221	1.90373	11.0328	5.08962e-25	3.71586e-24	45.682	Up-Regulated
CPNE1	1.41176	11.7865	11.0214	5.61452e-25	4.09326e-24	45.5846	Up-Regulated
RAET1K	1.74924	2.16083	11.003	6.57531e-25	4.78353e-24	45.4279	Up-Regulated
IFITM3	1.35244	13.006	11.0015	6.66122e-25	4.84431e-24	45.415	Up-Regulated
ACBD7	1.78547	5.78488	10.9847	7.69913e-25	5.57739e-24	45.2713	Up-Regulated
LOC652276	1.09221	6.10685	10.9785	8.11811e-25	5.86848e-24	45.2188	Up-Regulated
WISP1	2.42856	6.26224	10.9784	8.12799e-25	5.87355e-24	45.2176	Up-Regulated
C20orf46	2.45475	6.06311	10.9769	8.2326e-25	5.94497e-24	45.2049	Up-Regulated
CCDC18	1.20663	6.33904	10.9719	8.59225e-25	6.19161e-24	45.1625	Up-Regulated
BHLHE40	1.28022	11.7586	10.9713	8.64076e-25	6.22438e-24	45.1569	Up-Regulated
RELL2	1.93762	6.28437	10.9487	1.04874e-24	7.53081e-24	44.9647	Up-Regulated
SNHG6	1.16345	10.1233	10.9382	1.14788e-24	8.23407e-24	44.8751	Up-Regulated
FAM83H	1.00561	11.776	10.9354	1.17563e-24	8.43017e-24	44.8514	Up-Regulated
LOC150776	1.06054	8.27783	10.9251	1.28402e-24	9.19462e-24	44.7639	Up-Regulated
SNHG11	1.14653	7.75066	10.9245	1.29085e-24	9.24032e-24	44.7587	Up-Regulated
GINS4	1.24285	7.84917	10.9194	1.34786e-24	9.63831e-24	44.7158	Up-Regulated
C13orf29	1.78627	5.87274	10.9182	1.36249e-24	9.73611e-24	44.7051	Up-Regulated
SHH	1.95583	6.50317	10.8819	1.85828e-24	1.31826e-23	44.3973	Up-Regulated
IRX5	2.87841	3.47018	10.8785	1.91397e-24	1.35636e-23	44.368	Up-Regulated
AURKAPS1	1.02735	3.86262	10.8727	2.0104e-24	1.42323e-23	44.3192	Up-Regulated
SLC12A2	1.3038	13.1084	10.856	2.31936e-24	1.63462e-23	44.1774	Up-Regulated
WNT7B	2.97226	3.12998	10.8413	2.62999e-24	1.85036e-23	44.0527	Up-Regulated
BGN	2.35687	11.6945	10.826	2.99645e-24	2.09884e-23	43.9234	Up-Regulated
ZNF593	1.04173	9.0883	10.8145	3.305e-24	2.30552e-23	43.8261	Up-Regulated
CYP2S1	1.31538	11.6172	10.8116	3.3868e-24	2.36179e-23	43.8019	Up-Regulated
WDHD1	1.04891	8.07138	10.8074	3.51156e-24	2.44713e-23	43.766	Up-Regulated
PLAU	1.74276	9.94246	10.7854	4.23567e-24	2.94176e-23	43.5801	Up-Regulated
TYRO3	1.63602	7.64301	10.7699	4.83312e-24	3.34651e-23	43.4492	Up-Regulated
CXCL1	2.51411	9.56523	10.7517	5.64073e-24	3.88735e-23	43.296	Up-Regulated
TACC3	1.01562	10.2023	10.7484	5.80004e-24	3.99178e-23	43.2683	Up-Regulated
LRRC36	2.69189	4.97469	10.7447	5.987e-24	4.11494e-23	43.2369	Up-Regulated
CENPJ	1.09498	8.20384	10.729	6.83963e-24	4.6884e-23	43.1048	Up-Regulated
RTEL1	1.30277	9.72849	10.7053	8.36044e-24	5.70801e-23	42.9057	Up-Regulated
SHROOM4	1.8279	8.70343	10.7033	8.50879e-24	5.80543e-23	42.8883	Up-Regulated
ANKRD23	1.14259	5.08559	10.6987	8.84282e-24	6.02733e-23	42.8501	Up-Regulated
DNTTIP1	1.09745	10.2615	10.6973	8.95167e-24	6.09545e-23	42.838	Up-Regulated
LDLRAD3	1.77819	7.48942	10.6955	9.08613e-24	6.18495e-23	42.8232	Up-Regulated
NXT1	1.08635	8.85141	10.6819	1.01972e-23	6.92748e-23	42.7088	Up-Regulated
FAM57A	1.10138	9.23877	10.6803	1.03398e-23	7.02202e-23	42.695	Up-Regulated
ZP3	1.44257	8.19575	10.6714	1.1147e-23	7.55771e-23	42.6205	Up-Regulated
IFITM1	1.60968	12.5937	10.6709	1.11899e-23	7.58181e-23	42.6166	Up-Regulated
FAM150A	2.99542	4.09308	10.667	1.15692e-23	7.83362e-23	42.5836	Up-Regulated
RNF32	1.29713	6.20962	10.6583	1.24507e-23	8.40006e-23	42.5108	Up-Regulated
C13orf23	1.20154	11.1395	10.6453	1.38929e-23	9.34538e-23	42.4021	Up-Regulated
PKP1	3.11765	6.52796	10.6435	1.41117e-23	9.48943e-23	42.3866	Up-Regulated
BRIP1	1.12535	6.93711	10.6118	1.84373e-23	1.23376e-22	42.1215	Up-Regulated
KLC3	2.31706	3.71278	10.6045	1.96105e-23	1.3097e-22	42.0603	Up-Regulated
NPM3	1.21845	9.32819	10.5911	2.19606e-23	1.46143e-22	41.9481	Up-Regulated
KRT6B	4.51613	5.71858	10.5706	2.60988e-23	1.72897e-22	41.7769	Up-Regulated
HYAL3	1.16503	6.48168	10.5672	2.6861e-23	1.77844e-22	41.7484	Up-Regulated
SHISA2	2.38263	5.43857	10.5667	2.69641e-23	1.78399e-22	41.7446	Up-Regulated
ANXA9	1.6954	6.51345	10.5633	2.77487e-23	1.83531e-22	41.7161	Up-Regulated
MIF	1.14006	12.3893	10.5534	3.01674e-23	1.99143e-22	41.6333	Up-Regulated
KLK10	3.76012	7.99876	10.545	3.23661e-23	2.1311e-22	41.5635	Up-Regulated
IL20RA	1.2688	8.96259	10.5313	3.63219e-23	2.38239e-22	41.4492	Up-Regulated
RAET1L	2.49151	3.01582	10.5312	3.63424e-23	2.38298e-22	41.4487	Up-Regulated
KLHL17	1.34785	6.57449	10.5209	3.96265e-23	2.59252e-22	41.3629	Up-Regulated
ARHGAP39	1.02333	8.67522	10.5149	4.16813e-23	2.72522e-22	41.3128	Up-Regulated
ARHGEF19	1.27525	8.29809	10.5088	4.38548e-23	2.8655e-22	41.2624	Up-Regulated
CMTM7	1.29908	8.4549	10.5044	4.55134e-23	2.96913e-22	41.2256	Up-Regulated
CCDC64	1.08616	8.07969	10.5044	4.55276e-23	2.96913e-22	41.2253	Up-Regulated
SIX1	2.38586	3.01709	10.4725	5.94577e-23	3.85676e-22	40.9606	Up-Regulated
CCDC138	1.08014	6.28363	10.4663	6.26612e-23	4.05559e-22	40.9086	Up-Regulated
GPR19	1.26704	4.10472	10.4641	6.37973e-23	4.12782e-22	40.8908	Up-Regulated
PPEF1	1.86922	2.26083	10.4619	6.50022e-23	4.20314e-22	40.8722	Up-Regulated
CEP250	1.10245	9.96101	10.4418	7.68994e-23	4.94439e-22	40.7056	Up-Regulated
KRTAP5-1	1.71111	4.1805	10.4076	1.02285e-22	6.52756e-22	40.4229	Up-Regulated
GOLGA7B	2.11666	6.89747	10.3995	1.09471e-22	6.97449e-22	40.3556	Up-Regulated
SP5	2.84566	6.84336	10.3951	1.13595e-22	7.23134e-22	40.3189	Up-Regulated
CENPW	1.1115	8.58432	10.3932	1.15406e-22	7.34433e-22	40.3032	Up-Regulated
C9orf169	1.93755	2.97808	10.3607	1.51221e-22	9.57312e-22	40.0353	Up-Regulated
FERMT1	1.28329	12.1978	10.3523	1.62134e-22	1.02513e-21	39.9663	Up-Regulated
CST2	2.88247	2.93492	10.3505	1.64683e-22	1.04093e-21	39.9508	Up-Regulated
CDKN3	1.14193	8.29284	10.3473	1.69134e-22	1.0684e-21	39.9244	Up-Regulated
TXLNG	1.04497	8.11719	10.3469	1.69589e-22	1.07095e-21	39.9217	Up-Regulated
BICD1	1.37472	6.46894	10.3378	1.82963e-22	1.15151e-21	39.8465	Up-Regulated
KIAA0895	1.37083	6.86143	10.3369	1.84384e-22	1.15974e-21	39.8388	Up-Regulated
C8orf51	1.71238	4.49436	10.3325	1.91162e-22	1.20054e-21	39.803	Up-Regulated
EIF4EBP1	1.12139	9.88402	10.3251	2.03375e-22	1.27646e-21	39.7416	Up-Regulated
SLC4A5	1.04965	7.49682	10.3145	2.22102e-22	1.39101e-21	39.6543	Up-Regulated
KCNH8	2.24292	5.97708	10.3132	2.24451e-22	1.40487e-21	39.6439	Up-Regulated
C17orf86	1.0501	6.88395	10.3097	2.31e-22	1.44322e-21	39.6154	Up-Regulated
C9orf43	1.43647	3.04145	10.2993	2.51841e-22	1.56913e-21	39.5298	Up-Regulated
DNAH2	2.49005	5.41093	10.2968	2.57167e-22	1.60086e-21	39.5091	Up-Regulated
LOC388152	1.12485	8.17494	10.2872	2.78468e-22	1.73031e-21	39.4302	Up-Regulated
KCTD14	1.22618	9.14204	10.2847	2.84233e-22	1.76293e-21	39.4099	Up-Regulated
DYX1C1	1.80487	4.80235	10.2801	2.95394e-22	1.82994e-21	39.3717	Up-Regulated
ATAD3B	1.18706	8.99606	10.2775	3.01813e-22	1.86689e-21	39.3504	Up-Regulated
LOC286467	2.96171	3.15952	10.2579	3.54911e-22	2.18284e-21	39.1898	Up-Regulated
TMPRSS3	2.54728	6.96224	10.2469	3.88937e-22	2.38355e-21	39.0991	Up-Regulated
PDZD7	1.86153	3.45813	10.2294	4.49163e-22	2.74362e-21	38.9564	Up-Regulated
DMBX1	2.82494	2.68041	10.2109	5.23588e-22	3.18308e-21	38.8045	Up-Regulated
ADAMTS12	2.82846	6.37324	10.2082	5.35466e-22	3.25337e-21	38.7823	Up-Regulated
ARID3A	1.76184	7.94392	10.2015	5.65564e-22	3.43522e-21	38.7281	Up-Regulated
DSG4	1.81101	3.30938	10.1936	6.03896e-22	3.65722e-21	38.6631	Up-Regulated
PRR11	1.32139	7.19337	10.1843	6.51756e-22	3.93546e-21	38.5875	Up-Regulated
KDELC1	1.13233	6.71852	10.1768	6.93285e-22	4.17885e-21	38.5263	Up-Regulated
EFNA3	1.61892	9.17695	10.1632	7.75593e-22	4.66264e-21	38.4152	Up-Regulated
ALDH4A1	1.51387	9.35373	10.145	9.00736e-22	5.39129e-21	38.267	Up-Regulated
PPP1R13L	1.05957	9.28375	10.1047	1.25378e-21	7.44785e-21	37.9393	Up-Regulated
RRP7B	1.0408	6.83941	10.0853	1.47083e-21	8.71712e-21	37.7811	Up-Regulated
MCM8	1.105	8.44083	10.0843	1.48286e-21	8.78586e-21	37.7731	Up-Regulated
DDIT4	1.37906	11.2086	10.0638	1.75367e-21	1.03367e-20	37.6069	Up-Regulated
C2orf27A	1.6067	3.7674	10.0567	1.8587e-21	1.09432e-20	37.5493	Up-Regulated
SRPX2	2.4758	8.2561	10.0557	1.87351e-21	1.10241e-20	37.5414	Up-Regulated
SPNS2	1.54133	10.2469	10.0405	2.1211e-21	1.2424e-20	37.4184	Up-Regulated
TMEM105	2.08415	3.85944	10.0213	2.48172e-21	1.44826e-20	37.2629	Up-Regulated
LY6G6E	2.41087	2.2427	10.016	2.59045e-21	1.50999e-20	37.2204	Up-Regulated
TNNI3	3.13023	3.30033	10.0101	2.72007e-21	1.58195e-20	37.1721	Up-Regulated
MMP1	3.56719	9.15787	9.94278	4.70363e-21	2.70567e-20	36.6296	Up-Regulated
CDC7	1.09922	7.47473	9.94064	4.78612e-21	2.75158e-20	36.6124	Up-Regulated
FOXS1	1.53428	5.0565	9.93397	5.05249e-21	2.89904e-20	36.5587	Up-Regulated
FAM64A	1.17165	7.5717	9.92861	5.27728e-21	3.0238e-20	36.5156	Up-Regulated
LOC349114	1.26377	7.57838	9.92821	5.2944e-21	3.03276e-20	36.5124	Up-Regulated
OLR1	2.7498	5.43785	9.92384	5.48562e-21	3.13879e-20	36.4773	Up-Regulated
ZNF121	1.12789	5.89667	9.91841	5.73253e-21	3.27642e-20	36.4337	Up-Regulated
FAM111B	1.17393	8.69296	9.91223	6.02743e-21	3.44209e-20	36.384	Up-Regulated
PILRB	1.39876	9.72346	9.90095	6.6044e-21	3.76739e-20	36.2934	Up-Regulated
RAB15	1.10646	10.7382	9.89796	6.7664e-21	3.85658e-20	36.2694	Up-Regulated
C8orf73	1.80625	8.46837	9.89101	7.15829e-21	4.07316e-20	36.2137	Up-Regulated
ZNF251	1.11867	8.24173	9.87936	7.86632e-21	4.46614e-20	36.1203	Up-Regulated
LOXL2	1.54136	9.94289	9.87861	7.91381e-21	4.49186e-20	36.1143	Up-Regulated
?|155060	1.26284	7.16383	9.87719	8.00585e-21	4.54159e-20	36.1029	Up-Regulated
KLHL31	1.59856	4.68929	9.86855	8.58529e-21	4.85955e-20	36.0337	Up-Regulated
WBSCR28	1.47568	1.96437	9.85693	9.43101e-21	5.32798e-20	35.9406	Up-Regulated
DLEU2	1.33778	5.76908	9.84354	1.05078e-20	5.91677e-20	35.8336	Up-Regulated
SLC17A9	2.05079	9.0892	9.83835	1.09577e-20	6.16332e-20	35.7921	Up-Regulated
TNFRSF6B	2.81788	8.38684	9.80015	1.49111e-20	8.30284e-20	35.487	Up-Regulated
COL4A1	1.47531	12.6391	9.78493	1.68542e-20	9.35684e-20	35.3657	Up-Regulated
SERPINA4	3.0604	2.82984	9.78393	1.69898e-20	9.42908e-20	35.3578	Up-Regulated
AURKB	1.01108	8.88728	9.78015	1.75153e-20	9.70552e-20	35.3276	Up-Regulated
FAM156A	1.08384	9.43664	9.77692	1.79753e-20	9.94697e-20	35.302	Up-Regulated
AXIN2	2.03328	11.3096	9.76186	2.02898e-20	1.11825e-19	35.182	Up-Regulated
SERPINE1	2.23654	9.07751	9.73779	2.46149e-20	1.3501e-19	34.9907	Up-Regulated
THSD1P1	1.41457	7.69862	9.70265	3.26203e-20	1.77402e-19	34.7119	Up-Regulated
KISS1	2.04358	2.8694	9.67638	4.02467e-20	2.17954e-19	34.504	Up-Regulated
KAL1	2.38945	6.73361	9.66804	4.30192e-20	2.32662e-19	34.438	Up-Regulated
SNHG12	1.18553	7.93418	9.66556	4.38799e-20	2.37129e-19	34.4184	Up-Regulated
PCMTD2	1.03102	10.3169	9.65994	4.58934e-20	2.47685e-19	34.374	Up-Regulated
KLK7	4.08016	3.84981	9.65902	4.62333e-20	2.49388e-19	34.3667	Up-Regulated
NME1-NME2	1.32276	7.17401	9.65366	4.82514e-20	2.60205e-19	34.3244	Up-Regulated
KRT7	2.512	5.92027	9.65107	4.92625e-20	2.65518e-19	34.3039	Up-Regulated
SPNS3	1.44579	5.19597	9.63333	5.67458e-20	3.04892e-19	34.1639	Up-Regulated
COL1A1	2.2847	14.7953	9.61486	6.57404e-20	3.51471e-19	34.0183	Up-Regulated
FOXA2	1.38601	9.49396	9.61248	6.69959e-20	3.57904e-19	33.9995	Up-Regulated
CPXM1	1.89205	7.55596	9.60228	7.26589e-20	3.87451e-19	33.9192	Up-Regulated
MGC72080	1.15752	6.88585	9.59952	7.4275e-20	3.95658e-19	33.8974	Up-Regulated
PLS3	1.11709	11.0631	9.59946	7.43104e-20	3.95744e-19	33.897	Up-Regulated
CCNA2	1.00817	9.88567	9.59196	7.88718e-20	4.19709e-19	33.838	Up-Regulated
LOC100127888	2.7403	5.89801	9.5807	8.62529e-20	4.57919e-19	33.7495	Up-Regulated
TACSTD2	3.26207	7.80892	9.56969	9.41355e-20	4.98736e-19	33.6629	Up-Regulated
TMPRSS13	2.78598	6.54909	9.56347	9.88996e-20	5.22897e-19	33.614	Up-Regulated
CLSPN	1.34829	7.03527	9.55145	1.08785e-19	5.72511e-19	33.5198	Up-Regulated
PTK7	1.69968	10.4585	9.55122	1.08985e-19	5.73417e-19	33.5179	Up-Regulated
PRIC285	1.10657	10.7666	9.54686	1.12823e-19	5.92698e-19	33.4837	Up-Regulated
C6orf48	1.01641	10.5179	9.54	1.19123e-19	6.2515e-19	33.4299	Up-Regulated
LZTS1	1.59099	6.49631	9.5398	1.19312e-19	6.25825e-19	33.4283	Up-Regulated
LOC100130015	1.37748	3.84728	9.53694	1.22045e-19	6.39831e-19	33.4059	Up-Regulated
SPOCD1	1.86971	5.14059	9.52203	1.37328e-19	7.18305e-19	33.2892	Up-Regulated
CORIN	2.49429	4.37962	9.49727	1.67028e-19	8.70105e-19	33.0954	Up-Regulated
DNAH5	1.96326	3.89333	9.49303	1.72714e-19	8.98585e-19	33.0623	Up-Regulated
TBX15	2.00481	3.24406	9.48343	1.86312e-19	9.67369e-19	32.9873	Up-Regulated
MMP13	3.11635	3.32444	9.42559	2.93836e-19	1.50887e-18	32.5365	Up-Regulated
CHAC1	1.37951	7.12555	9.40011	3.58944e-19	1.83403e-18	32.3385	Up-Regulated
GABRE	1.96692	8.00231	9.39286	3.79975e-19	1.94004e-18	32.2822	Up-Regulated
CDC20	1.00928	10.2656	9.38108	4.16756e-19	2.12308e-18	32.1907	Up-Regulated
C13orf27	1.19703	7.28963	9.36866	4.59326e-19	2.33415e-18	32.0945	Up-Regulated
PITX1	1.14625	9.23756	9.35664	5.04641e-19	2.5562e-18	32.0014	Up-Regulated
CLDN14	2.17325	3.68471	9.34937	5.34208e-19	2.70263e-18	31.9451	Up-Regulated
CXCL11	2.90101	6.82064	9.34217	5.65138e-19	2.85489e-18	31.8894	Up-Regulated
IRAK2	1.47568	7.81819	9.31953	6.7446e-19	3.39545e-18	31.7145	Up-Regulated
TAS2R38	1.67654	2.14989	9.30077	7.80757e-19	3.91618e-18	31.5697	Up-Regulated
ZNF860	1.04936	5.17615	9.28847	8.59275e-19	4.29429e-18	31.475	Up-Regulated
DSCR6	2.61676	3.7498	9.28449	8.86388e-19	4.42548e-18	31.4442	Up-Regulated
C9orf116	1.3347	4.88118	9.26977	9.93936e-19	4.94319e-18	31.331	Up-Regulated
SNHG7	1.09742	9.33517	9.25352	1.12783e-18	5.58742e-18	31.206	Up-Regulated
CYP2D7P1	1.9036	4.14085	9.25086	1.1514e-18	5.69599e-18	31.1855	Up-Regulated
IBSP	2.99839	2.90189	9.25012	1.158e-18	5.72721e-18	31.1799	Up-Regulated
FGF18	1.70181	4.20429	9.24742	1.18257e-18	5.84735e-18	31.1591	Up-Regulated
DNASE1L2	1.57844	3.32674	9.24008	1.25189e-18	6.18265e-18	31.1028	Up-Regulated
CLCN5	1.02433	8.88807	9.23901	1.26233e-18	6.23121e-18	31.0946	Up-Regulated
HES6	1.41652	9.88976	9.2215	1.44599e-18	7.11897e-18	30.9602	Up-Regulated
C2	1.48611	10.8541	9.21982	1.46497e-18	7.21071e-18	30.9473	Up-Regulated
LRRC16B	1.88268	4.8199	9.20959	1.58587e-18	7.78155e-18	30.8689	Up-Regulated
C1orf182	1.22507	2.07175	9.20634	1.62624e-18	7.97199e-18	30.844	Up-Regulated
MGC16121	1.8037	2.92829	9.20509	1.64209e-18	8.04586e-18	30.8344	Up-Regulated
VASH2	1.33701	5.45145	9.18385	1.93554e-18	9.45659e-18	30.6719	Up-Regulated
TDGF3	2.37827	5.28392	9.18055	1.98557e-18	9.6941e-18	30.6466	Up-Regulated
PTTG3P	1.11944	2.53812	9.17877	2.01295e-18	9.82081e-18	30.6331	Up-Regulated
RPS21	1.0038	13.6849	9.17832	2.02009e-18	9.85326e-18	30.6296	Up-Regulated
PVRL4	1.70101	8.09512	9.17009	2.15268e-18	1.049e-17	30.5667	Up-Regulated
EPHA1	1.01898	9.2019	9.16654	2.2126e-18	1.07769e-17	30.5396	Up-Regulated
PODXL2	1.26818	9.8248	9.16385	2.25902e-18	1.09978e-17	30.519	Up-Regulated
XIRP1	2.13249	2.96532	9.1535	2.44683e-18	1.18755e-17	30.4401	Up-Regulated
SP6	1.73011	8.5656	9.15208	2.47391e-18	1.20013e-17	30.4292	Up-Regulated
MPP3	1.46262	5.14592	9.14247	2.66411e-18	1.29087e-17	30.3559	Up-Regulated
HSD17B7P2	1.08655	5.51737	9.13575	2.80581e-18	1.35697e-17	30.3047	Up-Regulated
C2orf48	1.75796	3.06793	9.13173	2.89411e-18	1.39803e-17	30.2741	Up-Regulated
LY6G6F	1.78588	1.71654	9.10785	3.47811e-18	1.6754e-17	30.0923	Up-Regulated
UCA1	3.18585	7.08393	9.10567	3.53692e-18	1.70333e-17	30.0758	Up-Regulated
YY2	1.05396	4.39977	9.10141	3.65484e-18	1.75746e-17	30.0433	Up-Regulated
TM4SF19	2.09393	2.88233	9.0899	3.99278e-18	1.91299e-17	29.9559	Up-Regulated
GINS2	1.01419	9.0239	9.08418	4.17227e-18	1.99759e-17	29.9124	Up-Regulated
LOC151162	1.08219	11.6217	9.07247	4.56446e-18	2.17839e-17	29.8236	Up-Regulated
LIPG	1.22362	9.0749	9.07246	4.56475e-18	2.17839e-17	29.8235	Up-Regulated
ZNF514	1.01347	7.79974	9.06478	4.84171e-18	2.30734e-17	29.7653	Up-Regulated
GSG2	1.01017	6.6296	9.06361	4.88531e-18	2.32758e-17	29.7564	Up-Regulated
TCN1	4.36668	5.19109	9.05815	5.09449e-18	2.42331e-17	29.715	Up-Regulated
LOC84931	1.82616	1.68103	9.05675	5.14924e-18	2.44878e-17	29.7044	Up-Regulated
MYADML2	2.73601	4.5155	9.05618	5.17175e-18	2.45892e-17	29.7001	Up-Regulated
KLK8	3.77505	3.43045	9.04528	5.62206e-18	2.66746e-17	29.6176	Up-Regulated
SLCO1B3	4.21761	4.95217	9.04287	5.72692e-18	2.71595e-17	29.5993	Up-Regulated
CCDC148	1.48443	2.16989	9.03647	6.01438e-18	2.84702e-17	29.5509	Up-Regulated
FGF19	3.50052	3.57018	9.0334	6.15731e-18	2.91199e-17	29.5277	Up-Regulated
HECW2	1.38409	6.00304	9.03335	6.15952e-18	2.91236e-17	29.5273	Up-Regulated
ZNF37B	1.06862	7.8396	9.02279	6.67776e-18	3.14798e-17	29.4475	Up-Regulated
HSF4	1.71838	6.50168	9.02061	6.78989e-18	3.19937e-17	29.431	Up-Regulated
FAM92A1	1.48535	7.19121	9.01747	6.95525e-18	3.27578e-17	29.4072	Up-Regulated
PMS2L3	1.01277	5.54524	9.01387	7.14908e-18	3.36553e-17	29.3801	Up-Regulated
KCNQ1OT1	1.48131	6.36734	9.00919	7.40897e-18	3.47989e-17	29.3448	Up-Regulated
C5orf46	2.2542	2.08682	9.00677	7.54732e-18	3.54325e-17	29.3265	Up-Regulated
GOLT1A	1.38527	7.6542	8.99929	7.9912e-18	3.74394e-17	29.27	Up-Regulated
WDR27	1.08442	6.87391	8.98954	8.60829e-18	4.02295e-17	29.1965	Up-Regulated
SLC6A20	2.97023	7.74262	8.97308	9.7583e-18	4.54797e-17	29.0725	Up-Regulated
FER1L4	2.59062	7.10257	8.96925	1.00477e-17	4.67542e-17	29.0437	Up-Regulated
ALG1L	1.57592	5.47728	8.96334	1.05096e-17	4.88371e-17	28.9992	Up-Regulated
COL27A1	2.12597	7.29194	8.96233	1.0591e-17	4.9193e-17	28.9916	Up-Regulated
CLDN16	1.70509	2.1596	8.95613	1.11025e-17	5.15455e-17	28.945	Up-Regulated
NEB	2.22737	4.18812	8.95137	1.15122e-17	5.33991e-17	28.9092	Up-Regulated
ASB9	1.73367	6.77481	8.92285	1.42981e-17	6.59046e-17	28.695	Up-Regulated
DSG1	1.695	2.70043	8.90598	1.62496e-17	7.47657e-17	28.5686	Up-Regulated
FAM53A	1.31891	4.59281	8.89128	1.81631e-17	8.3271e-17	28.4586	Up-Regulated
NR1D1	1.00167	8.97084	8.88715	1.87402e-17	8.57637e-17	28.4277	Up-Regulated
SLC35E4	1.18993	8.2812	8.87952	1.98536e-17	9.06573e-17	28.3706	Up-Regulated
SH2D5	1.80266	2.30872	8.87277	2.08936e-17	9.53212e-17	28.3202	Up-Regulated
C12orf70	1.10535	1.23585	8.85385	2.41054e-17	1.09585e-16	28.1789	Up-Regulated
C19orf26	1.73604	3.22114	8.84379	2.60066e-17	1.18044e-16	28.1039	Up-Regulated
LGR5	2.35696	9.84197	8.83811	2.71452e-17	1.23077e-16	28.0615	Up-Regulated
KRT15	1.55719	6.63978	8.83124	2.85894e-17	1.29396e-16	28.0103	Up-Regulated
LBX2	1.19662	3.28335	8.82356	3.02932e-17	1.36987e-16	27.9531	Up-Regulated
DKK4	3.26461	3.02637	8.78467	4.05876e-17	1.82254e-16	27.6641	Up-Regulated
SERPINB5	2.90351	8.92942	8.78214	4.13646e-17	1.85661e-16	27.6454	Up-Regulated
POLE2	1.03006	6.8552	8.77914	4.23074e-17	1.8981e-16	27.6231	Up-Regulated
LRRC46	1.18361	3.09309	8.77205	4.46205e-17	1.99925e-16	27.5706	Up-Regulated
COL12A1	1.79285	11.5956	8.73989	5.67848e-17	2.52391e-16	27.3324	Up-Regulated
FAM71E1	1.1001	5.72319	8.71386	6.8989e-17	3.05181e-16	27.1401	Up-Regulated
ACSL6	3.35272	6.05713	8.70266	7.50058e-17	3.3087e-16	27.0575	Up-Regulated
PMEPA1	1.60269	11.5046	8.69742	7.79963e-17	3.43619e-16	27.0189	Up-Regulated
SKA1	1.06004	7.46329	8.68891	8.31122e-17	3.65139e-16	26.9562	Up-Regulated
PHLDA2	1.16358	9.28032	8.68055	8.84529e-17	3.88021e-16	26.8947	Up-Regulated
SNORA39	1.32447	3.14834	8.66437	9.97789e-17	4.36493e-16	26.7757	Up-Regulated
MYEOV	2.49715	7.97999	8.66218	1.01422e-16	4.43399e-16	26.7596	Up-Regulated
ONECUT2	2.0842	5.68938	8.65899	1.03857e-16	4.53657e-16	26.7361	Up-Regulated
NANOS3	2.40366	3.45238	8.6581	1.04545e-16	4.56562e-16	26.7296	Up-Regulated
CENPK	1.01691	7.6189	8.65453	1.07364e-16	4.68677e-16	26.7033	Up-Regulated
PAH	3.55096	3.76595	8.62807	1.30684e-16	5.6734e-16	26.5092	Up-Regulated
SRCIN1	1.60299	7.06066	8.62425	1.34437e-16	5.83386e-16	26.4813	Up-Regulated
GAS5	1.04005	10.937	8.60757	1.52139e-16	6.58252e-16	26.3591	Up-Regulated
HSP90AB2P	1.26828	5.71613	8.588	1.7586e-16	7.5851e-16	26.2161	Up-Regulated
RPLP0P2	1.26967	5.1024	8.57396	1.95105e-16	8.39201e-16	26.1135	Up-Regulated
ENGASE	1.2511	10.3719	8.57134	1.98913e-16	8.54884e-16	26.0945	Up-Regulated
RAD51AP2	1.33588	2.22739	8.56853	2.03086e-16	8.71887e-16	26.074	Up-Regulated
TDGF1	2.56417	8.48228	8.56142	2.14038e-16	9.18328e-16	26.0221	Up-Regulated
HIST1H1E	1.29823	2.31681	8.55393	2.26199e-16	9.6929e-16	25.9675	Up-Regulated
RPL22L1	1.56447	9.80034	8.54409	2.43229e-16	1.04075e-15	25.8959	Up-Regulated
ANKRD36	1.00676	6.72371	8.5404	2.49951e-16	1.06839e-15	25.869	Up-Regulated
DTNB	1.06948	7.29951	8.53914	2.52281e-16	1.07813e-15	25.8598	Up-Regulated
CCDC74A	1.13784	6.15991	8.52942	2.70998e-16	1.15667e-15	25.7892	Up-Regulated
TP73	1.88987	5.2075	8.52759	2.74673e-16	1.17211e-15	25.7759	Up-Regulated
KRT75	3.05039	2.84785	8.52604	2.77836e-16	1.18536e-15	25.7646	Up-Regulated
KCNJ11	1.16878	6.23027	8.52532	2.79304e-16	1.19138e-15	25.7594	Up-Regulated
TH	2.17086	3.05708	8.51643	2.98199e-16	1.27039e-15	25.6947	Up-Regulated
GPR4	1.03744	6.61016	8.49715	3.43609e-16	1.4584e-15	25.5548	Up-Regulated
PROX1	1.73139	7.22045	8.49658	3.45034e-16	1.46354e-15	25.5507	Up-Regulated
TMEM211	2.52718	3.65293	8.47828	3.94636e-16	1.66808e-15	25.4182	Up-Regulated
MST1	1.68948	6.09552	8.46716	4.28164e-16	1.8072e-15	25.3377	Up-Regulated
WT1	2.99395	3.46748	8.46244	4.43242e-16	1.86892e-15	25.3035	Up-Regulated
LY6G6C	2.08906	3.53194	8.43609	5.3746e-16	2.25507e-15	25.1133	Up-Regulated
SLC22A11	2.9363	3.91978	8.43158	5.55475e-16	2.32638e-15	25.0808	Up-Regulated
ADAMTS4	1.74778	8.16082	8.42995	5.62148e-16	2.35385e-15	25.069	Up-Regulated
CDR2L	1.14593	8.24363	8.4187	6.10286e-16	2.55125e-15	24.9879	Up-Regulated
REM2	1.22475	3.79342	8.40931	6.53535e-16	2.72927e-15	24.9203	Up-Regulated
NOTCH3	1.33486	10.2697	8.40425	6.78122e-16	2.82964e-15	24.8839	Up-Regulated
AMELX	1.68332	1.58531	8.39409	7.30227e-16	3.04212e-15	24.8108	Up-Regulated
ADAMTSL5	1.20092	6.56247	8.37539	8.36733e-16	3.47103e-15	24.6765	Up-Regulated
PSIMCT-1	1.22897	4.56152	8.36879	8.77836e-16	3.63566e-15	24.6292	Up-Regulated
RFX8	1.06758	1.12222	8.36301	9.15486e-16	3.78701e-15	24.5877	Up-Regulated
BMP4	1.54978	10.0815	8.35152	9.95191e-16	4.10844e-15	24.5054	Up-Regulated
C6orf15	3.38316	3.13771	8.3477	1.02318e-15	4.21807e-15	24.478	Up-Regulated
DUSP5P	1.64623	1.74942	8.33655	1.10938e-15	4.56606e-15	24.3982	Up-Regulated
SYT7	1.62487	10.0522	8.32978	1.16518e-15	4.78901e-15	24.3498	Up-Regulated
C1orf180	1.96839	3.1926	8.3181	1.268e-15	5.20225e-15	24.2664	Up-Regulated
SLC2A1	1.33707	11.8704	8.29222	1.5289e-15	6.25018e-15	24.0818	Up-Regulated
KIF21B	1.14021	9.24674	8.29067	1.54616e-15	6.31821e-15	24.0707	Up-Regulated
CPA4	1.65562	1.83889	8.28743	1.58281e-15	6.45896e-15	24.0476	Up-Regulated
IGFL4	1.70156	1.54975	8.27629	1.7153e-15	6.98992e-15	23.9683	Up-Regulated
EDNRA	1.56206	7.63887	8.27461	1.73625e-15	7.07105e-15	23.9563	Up-Regulated
DLEU7	1.18494	2.77446	8.25894	1.94382e-15	7.89448e-15	23.845	Up-Regulated
FEZF1	3.13381	2.85324	8.2565	1.97823e-15	8.02948e-15	23.8276	Up-Regulated
KRTAP5-4	1.08553	1.03471	8.25018	2.07041e-15	8.38871e-15	23.7827	Up-Regulated
FAM131C	1.64409	2.69551	8.2453	2.14446e-15	8.68185e-15	23.7481	Up-Regulated
C8ORFK29	1.72828	3.01208	8.239	2.24378e-15	9.0643e-15	23.7034	Up-Regulated
GSDMA	2.05197	5.0144	8.2389	2.24537e-15	9.06894e-15	23.7027	Up-Regulated
ANKRD36B	1.05852	4.42282	8.22589	2.46547e-15	9.93643e-15	23.6105	Up-Regulated
TNFSF9	2.13313	6.03382	8.2186	2.59796e-15	1.04601e-14	23.5589	Up-Regulated
AGT	1.7471	8.47239	8.21559	2.65486e-15	1.06808e-14	23.5375	Up-Regulated
DUSP4	2.25012	7.51063	8.2026	2.91402e-15	1.16845e-14	23.4456	Up-Regulated
DUSP2	1.17775	7.74875	8.20013	2.9661e-15	1.18841e-14	23.4282	Up-Regulated
C2orf61	1.10944	1.28923	8.15935	3.97112e-15	1.57876e-14	23.1404	Up-Regulated
UBD	2.28168	10.0999	8.15488	4.09978e-15	1.62772e-14	23.109	Up-Regulated
UNC93A	2.84861	4.38756	8.15275	4.16269e-15	1.65076e-14	23.094	Up-Regulated
ARHGAP11B	1.0449	5.45121	8.14174	4.50283e-15	1.78221e-14	23.0165	Up-Regulated
KRT16	2.80172	2.97872	8.14105	4.52507e-15	1.79032e-14	23.0117	Up-Regulated
SIX4	1.80346	4.15682	8.13876	4.59964e-15	1.81877e-14	22.9956	Up-Regulated
FCN3	1.40696	3.66985	8.13421	4.75123e-15	1.87763e-14	22.9636	Up-Regulated
LY6G6D	4.34626	6.06416	8.113	5.52591e-15	2.17623e-14	22.8147	Up-Regulated
LRRN4	1.62801	2.1358	8.11087	5.61034e-15	2.20863e-14	22.7997	Up-Regulated
PODNL1	1.40596	6.27535	8.10552	5.8281e-15	2.29084e-14	22.7622	Up-Regulated
SLAMF9	1.7826	2.15797	8.1015	5.99675e-15	2.35308e-14	22.7341	Up-Regulated
NXPH4	2.62134	4.27807	8.09324	6.35958e-15	2.49307e-14	22.6762	Up-Regulated
AKR1C4	2.62018	2.46958	8.07514	7.231e-15	2.82283e-14	22.5496	Up-Regulated
SLC11A1	1.81833	6.30793	8.0701	7.49396e-15	2.92381e-14	22.5144	Up-Regulated
EPHB3	1.44813	11.3446	8.06264	7.90085e-15	3.0773e-14	22.4622	Up-Regulated
MYOM3	2.20452	8.06843	8.0578	8.17641e-15	3.1798e-14	22.4284	Up-Regulated
GAS2	1.70779	4.77652	8.04145	9.17936e-15	3.55973e-14	22.3144	Up-Regulated
CDCA2	1.0727	7.61547	8.03543	9.57811e-15	3.70946e-14	22.2725	Up-Regulated
CEL	3.74556	7.5503	8.02903	1.00211e-14	3.87592e-14	22.2279	Up-Regulated
PLAGL2	1.08556	10.835	8.00643	1.17538e-14	4.53413e-14	22.0707	Up-Regulated
CNIH3	1.63127	4.99817	7.99181	1.30289e-14	5.00997e-14	21.9693	Up-Regulated
ELFN1	1.06915	5.16003	7.97112	1.50691e-14	5.7772e-14	21.8259	Up-Regulated
COL22A1	1.95403	3.72446	7.96906	1.52893e-14	5.85943e-14	21.8116	Up-Regulated
KIFC2	1.25923	8.8449	7.96097	1.61827e-14	6.19025e-14	21.7556	Up-Regulated
PPAPDC1A	2.39887	4.22513	7.95588	1.67719e-14	6.40371e-14	21.7204	Up-Regulated
C9orf163	1.03521	3.522	7.95525	1.68465e-14	6.42859e-14	21.716	Up-Regulated
DSG3	3.45674	5.30051	7.94458	1.81544e-14	6.90971e-14	21.6424	Up-Regulated
SOX12	1.02621	8.64177	7.93848	1.89479e-14	7.2024e-14	21.6002	Up-Regulated
RDH16	1.59103	2.87029	7.91774	2.19092e-14	8.29729e-14	21.4571	Up-Regulated
PIWIL1	3.09869	4.15523	7.91508	2.232e-14	8.44818e-14	21.4388	Up-Regulated
CXCL2	1.84894	7.85883	7.91215	2.27816e-14	8.61974e-14	21.4187	Up-Regulated
C1orf104	1.15019	6.08719	7.88571	2.73998e-14	1.03271e-13	21.2368	Up-Regulated
GPC2	1.29911	4.52062	7.88504	2.75279e-14	1.03716e-13	21.2323	Up-Regulated
CACNA1D	1.35119	7.91698	7.88016	2.84804e-14	1.07206e-13	21.1987	Up-Regulated
CXCL5	3.389	6.22897	7.86423	3.18221e-14	1.195e-13	21.0895	Up-Regulated
C20orf134	1.06014	6.7493	7.84118	3.73536e-14	1.39761e-13	20.9316	Up-Regulated
C10orf55	1.16898	2.9979	7.81237	4.56171e-14	1.69536e-13	20.7348	Up-Regulated
C20orf151	1.21829	7.9654	7.80342	4.85342e-14	1.80052e-13	20.6737	Up-Regulated
LOH3CR2A	1.06299	4.35971	7.79157	5.26787e-14	1.95039e-13	20.593	Up-Regulated
MMP10	2.61533	4.63984	7.77847	5.76693e-14	2.12711e-13	20.5039	Up-Regulated
DOK7	1.68501	5.07732	7.77477	5.91634e-14	2.1787e-13	20.4787	Up-Regulated
NPFFR1	1.25278	1.63235	7.77179	6.03908e-14	2.22031e-13	20.4585	Up-Regulated
ARMC2	1.1378	5.38399	7.77163	6.0459e-14	2.22242e-13	20.4574	Up-Regulated
GLYATL1	2.30137	4.20899	7.75981	6.55913e-14	2.40591e-13	20.3772	Up-Regulated
PLAC4	1.93531	3.32963	7.73537	7.76166e-14	2.83586e-13	20.2114	Up-Regulated
GJC3	1.42973	2.15185	7.7283	8.14804e-14	2.97531e-13	20.1636	Up-Regulated
SPDYC	1.85675	1.99188	7.72262	8.4722e-14	3.08942e-13	20.1252	Up-Regulated
INHBE	1.28256	2.98923	7.71371	9.00681e-14	3.28087e-13	20.065	Up-Regulated
F12	1.0848	8.06804	7.71277	9.06541e-14	3.30163e-13	20.0586	Up-Regulated
GBX2	1.53402	1.45885	7.70681	9.44391e-14	3.43217e-13	20.0183	Up-Regulated
ARHGAP33	1.04183	7.07606	7.69665	1.01253e-13	3.672e-13	19.9497	Up-Regulated
DUSP9	1.87846	2.29176	7.69305	1.03778e-13	3.76227e-13	19.9255	Up-Regulated
CBWD3	1.00564	8.16856	7.69116	1.05134e-13	3.81006e-13	19.9127	Up-Regulated
KRT6A	3.30219	3.58073	7.67131	1.20425e-13	4.3458e-13	19.7791	Up-Regulated
TM4SF1	1.04805	11.3198	7.66764	1.23487e-13	4.45159e-13	19.7543	Up-Regulated
LCN12	1.58667	4.7906	7.66694	1.24077e-13	4.47132e-13	19.7496	Up-Regulated
CTSL2	1.50872	7.83826	7.66051	1.29647e-13	4.66547e-13	19.7064	Up-Regulated
PRR5-ARHGAP8	1.05456	5.50756	7.65115	1.38206e-13	4.96479e-13	19.6435	Up-Regulated
COL5A2	1.5242	11.3167	7.64344	1.45665e-13	5.22725e-13	19.5918	Up-Regulated
DUSP10	1.01608	7.87866	7.62863	1.61141e-13	5.76649e-13	19.4924	Up-Regulated
SLC35D3	2.72999	5.18149	7.62656	1.63429e-13	5.84427e-13	19.4785	Up-Regulated
C1orf105	1.46869	1.49518	7.62593	1.64123e-13	5.86602e-13	19.4744	Up-Regulated
KCP	1.32479	4.12074	7.59478	2.02829e-13	7.20802e-13	19.266	Up-Regulated
COL5A3	1.47649	8.16009	7.58391	2.18353e-13	7.7423e-13	19.1934	Up-Regulated
PRSS33	2.88452	4.70213	7.58067	2.2321e-13	7.91041e-13	19.1718	Up-Regulated
KRT6C	2.31138	2.38102	7.57936	2.25195e-13	7.97801e-13	19.1631	Up-Regulated
HOXB8	2.32004	8.35882	7.57833	2.26774e-13	8.03256e-13	19.1562	Up-Regulated
MATN3	2.05407	4.85547	7.57201	2.36686e-13	8.36921e-13	19.1141	Up-Regulated
ALDH3B2	2.10448	4.06955	7.5684	2.42544e-13	8.56749e-13	19.0901	Up-Regulated
TMEM158	1.22518	7.39823	7.56726	2.4442e-13	8.63229e-13	19.0825	Up-Regulated
CITED1	1.77009	3.81171	7.56385	2.50141e-13	8.82825e-13	19.0597	Up-Regulated
TUBB3	1.24276	9.54943	7.55476	2.65989e-13	9.36988e-13	18.9993	Up-Regulated
RP1L1	1.32543	2.2784	7.54702	2.80283e-13	9.85143e-13	18.9478	Up-Regulated
COL5A1	1.47353	11.8673	7.53715	2.99603e-13	1.05125e-12	18.8822	Up-Regulated
MMP14	1.07521	12.2957	7.53557	3.02816e-13	1.06198e-12	18.8717	Up-Regulated
LOC728554	1.10447	8.40179	7.52268	3.30312e-13	1.15544e-12	18.7862	Up-Regulated
SPON2	1.21139	9.9278	7.51953	3.374e-13	1.17903e-12	18.7653	Up-Regulated
REEP6	1.37299	8.43531	7.5122	3.54471e-13	1.23743e-12	18.7168	Up-Regulated
LOC440925	1.77516	5.07174	7.48392	4.2873e-13	1.48881e-12	18.5297	Up-Regulated
LOC150197	1.49673	3.34196	7.46992	4.70946e-13	1.63292e-12	18.4374	Up-Regulated
DIO2	1.63019	7.3305	7.45915	5.06193e-13	1.75217e-12	18.3664	Up-Regulated
SLC9A5	1.02963	3.75484	7.45623	5.16217e-13	1.78567e-12	18.3471	Up-Regulated
LOC554202	2.04862	2.19902	7.45534	5.19286e-13	1.79537e-12	18.3413	Up-Regulated
LPO	2.07317	2.0274	7.4469	5.49473e-13	1.89783e-12	18.2857	Up-Regulated
FZD3	1.20222	6.82127	7.43561	5.9256e-13	2.04252e-12	18.2115	Up-Regulated
FKBP10	1.42981	10.3777	7.42331	6.43277e-13	2.21288e-12	18.1307	Up-Regulated
ZNF280A	1.57947	1.49165	7.41732	6.69512e-13	2.29966e-12	18.0914	Up-Regulated
RP1	1.74227	1.66443	7.40843	7.10412e-13	2.43498e-12	18.0331	Up-Regulated
GJA3	1.64632	2.54914	7.39667	7.68299e-13	2.62755e-12	17.9561	Up-Regulated
ADAMTS14	1.11369	7.10381	7.39582	7.72662e-13	2.64203e-12	17.9505	Up-Regulated
ASGR1	1.78672	5.28243	7.37931	8.62374e-13	2.93998e-12	17.8426	Up-Regulated
THY1	1.22241	10.903	7.35957	9.83136e-13	3.34224e-12	17.7137	Up-Regulated
SPATA17	1.33864	3.43153	7.35294	1.02733e-12	3.48786e-12	17.6705	Up-Regulated
TFAP2A	2.15707	5.35688	7.35214	1.03278e-12	3.50521e-12	17.6653	Up-Regulated
PAX9	2.10253	4.30037	7.33735	1.13908e-12	3.85514e-12	17.569	Up-Regulated
KIAA1751	1.44867	1.58017	7.33703	1.14147e-12	3.86232e-12	17.567	Up-Regulated
P4HA3	1.76685	4.86001	7.33086	1.18898e-12	4.02004e-12	17.5269	Up-Regulated
EPYC	2.73152	2.52653	7.3305	1.19183e-12	4.02904e-12	17.5245	Up-Regulated
FLJ43663	1.07804	5.98085	7.3209	1.26994e-12	4.28815e-12	17.4621	Up-Regulated
PHKA1	1.17857	8.23134	7.3208	1.27074e-12	4.28942e-12	17.4615	Up-Regulated
PGC	2.25166	2.782	7.31226	1.34448e-12	4.53312e-12	17.4061	Up-Regulated
GCSH	1.23814	4.57098	7.28993	1.55775e-12	5.23413e-12	17.2614	Up-Regulated
KIAA1875	1.63074	3.67917	7.28878	1.56967e-12	5.27247e-12	17.2539	Up-Regulated
DPF1	1.43635	2.16763	7.28377	1.62231e-12	5.44038e-12	17.2215	Up-Regulated
TMPRSS5	2.07401	3.33747	7.28305	1.62998e-12	5.4652e-12	17.2169	Up-Regulated
PGF	1.08771	7.16334	7.26191	1.87308e-12	6.26087e-12	17.0803	Up-Regulated
ADAMTSL2	1.25185	7.12059	7.25732	1.9304e-12	6.44932e-12	17.0507	Up-Regulated
LRRC6	1.33446	6.15354	7.24962	2.03045e-12	6.77806e-12	17.001	Up-Regulated
PDPN	1.4118	8.43136	7.23057	2.3004e-12	7.6506e-12	16.8784	Up-Regulated
SLCO5A1	1.36475	4.56694	7.21865	2.487e-12	8.24449e-12	16.8018	Up-Regulated
KIFC3	1.08576	8.07051	7.21812	2.49557e-12	8.27158e-12	16.7984	Up-Regulated
UCN	1.06396	1.98077	7.21641	2.52358e-12	8.35901e-12	16.7874	Up-Regulated
SPP1	2.71622	9.66255	7.20664	2.68993e-12	8.8928e-12	16.7247	Up-Regulated
AHSA2	1.07066	8.38828	7.20174	2.77741e-12	9.17168e-12	16.6933	Up-Regulated
TM7SF4	1.67424	2.12314	7.19583	2.88659e-12	9.52149e-12	16.6554	Up-Regulated
SLC9A7	1.66056	4.44942	7.18826	3.03267e-12	9.98887e-12	16.6069	Up-Regulated
TREM1	2.06468	4.6096	7.18495	3.09882e-12	1.02002e-11	16.5857	Up-Regulated
HIST3H2A	1.15124	5.73537	7.18303	3.13786e-12	1.03247e-11	16.5734	Up-Regulated
LRRC37A3	1.16586	6.68384	7.17734	3.25616e-12	1.0701e-11	16.5371	Up-Regulated
DNAH14	1.48253	5.86522	7.17639	3.2765e-12	1.07644e-11	16.531	Up-Regulated
RAET1G	1.18657	2.86431	7.16172	3.60461e-12	1.1814e-11	16.4373	Up-Regulated
AKNAD1	1.36566	2.11375	7.15474	3.77183e-12	1.23462e-11	16.3927	Up-Regulated
EN2	2.58045	2.75595	7.15163	3.84866e-12	1.25957e-11	16.3729	Up-Regulated
NUP210	1.15439	10.7715	7.13617	4.25487e-12	1.38875e-11	16.2744	Up-Regulated
TLX1NB	1.06886	1.31748	7.10632	5.16167e-12	1.67302e-11	16.0847	Up-Regulated
C20orf195	1.32854	2.73083	7.10342	5.25943e-12	1.70256e-11	16.0663	Up-Regulated
HKDC1	1.10203	10.361	7.09986	5.38169e-12	1.74076e-11	16.0437	Up-Regulated
RRN3P1	1.06583	6.23182	7.09479	5.56063e-12	1.79694e-11	16.0116	Up-Regulated
LOC100133161	1.13882	4.76503	7.08993	5.73784e-12	1.85217e-11	15.9808	Up-Regulated
LTB4R	1.03706	6.63654	7.06004	6.95609e-12	2.23768e-11	15.7918	Up-Regulated
HAPLN3	1.32913	7.6275	7.05931	6.98884e-12	2.24786e-11	15.7872	Up-Regulated
MYH16	1.00238	1.06199	7.0443	7.6963e-12	2.46767e-11	15.6926	Up-Regulated
C9orf68	1.1982	5.71075	7.03786	8.02131e-12	2.56947e-11	15.652	Up-Regulated
ABCC2	2.36496	5.08097	7.00223	1.00766e-11	3.20834e-11	15.4281	Up-Regulated
DHDPSL	1.79935	3.04442	6.99945	1.02574e-11	3.26285e-11	15.4107	Up-Regulated
LRRC43	1.38035	2.64306	6.99767	1.03745e-11	3.29907e-11	15.3995	Up-Regulated
DACH1	1.72789	8.80284	6.99509	1.05468e-11	3.35179e-11	15.3834	Up-Regulated
INHBB	1.72644	6.68312	6.98145	1.15067e-11	3.64386e-11	15.2979	Up-Regulated
SULT1C2	1.96102	6.19136	6.97692	1.18432e-11	3.74696e-11	15.2696	Up-Regulated
KIAA1024	1.04546	4.63042	6.97613	1.1903e-11	3.76474e-11	15.2647	Up-Regulated
LY6E	1.3382	10.9565	6.97123	1.22809e-11	3.88187e-11	15.234	Up-Regulated
PPM1N	1.26922	4.34411	6.95673	1.3468e-11	4.24533e-11	15.1435	Up-Regulated
SOX14	1.99168	1.79615	6.95086	1.39804e-11	4.40212e-11	15.1069	Up-Regulated
LOC148709	1.16103	4.52827	6.94892	1.41537e-11	4.45394e-11	15.0948	Up-Regulated
CAPN12	1.08549	7.93464	6.93691	1.52755e-11	4.79741e-11	15.02	Up-Regulated
PSORS1C2	1.533	2.44888	6.9361	1.5354e-11	4.82057e-11	15.0149	Up-Regulated
ZNF469	1.49063	6.92918	6.93448	1.55123e-11	4.86731e-11	15.0049	Up-Regulated
CFB	1.16999	11.209	6.92897	1.60639e-11	5.03731e-11	14.9706	Up-Regulated
IL1A	1.86667	4.15353	6.92825	1.61383e-11	5.05908e-11	14.9661	Up-Regulated
SERPINE2	1.23636	10.4982	6.9152	1.75294e-11	5.48596e-11	14.885	Up-Regulated
NDUFA4L2	1.34098	7.45892	6.91222	1.78627e-11	5.58857e-11	14.8665	Up-Regulated
MMP8	1.75906	1.90102	6.90476	1.87264e-11	5.84541e-11	14.8202	Up-Regulated
H19	2.43886	10.1713	6.89906	1.94135e-11	6.05346e-11	14.7848	Up-Regulated
RNF39	1.21578	6.03989	6.88836	2.07704e-11	6.45891e-11	14.7186	Up-Regulated
KCNN4	1.27267	10.4512	6.88067	2.18037e-11	6.76995e-11	14.671	Up-Regulated
SP8	1.93213	1.88836	6.8796	2.19514e-11	6.81478e-11	14.6644	Up-Regulated
SLC2A12	1.32377	7.73268	6.87209	2.30155e-11	7.13866e-11	14.6179	Up-Regulated
PMFBP1	1.49276	5.16349	6.86668	2.38122e-11	7.37797e-11	14.5846	Up-Regulated
WNT8B	1.06189	1.42277	6.8513	2.6233e-11	8.10846e-11	14.4896	Up-Regulated
S100A5	1.22967	1.62966	6.84957	2.65197e-11	8.19337e-11	14.479	Up-Regulated
CDKN2A	1.62504	5.81531	6.83828	2.84674e-11	8.77136e-11	14.4095	Up-Regulated
PALM2	1.17832	4.29955	6.83408	2.92284e-11	8.9964e-11	14.3836	Up-Regulated
CILP2	1.83144	4.18123	6.83337	2.93584e-11	9.02827e-11	14.3793	Up-Regulated
KLHL29	1.08341	7.64453	6.80549	3.49619e-11	1.06842e-10	14.2081	Up-Regulated
MFI2	1.30034	8.79453	6.8052	3.50259e-11	1.07022e-10	14.2063	Up-Regulated
PALM3	1.91771	4.97756	6.80179	3.57802e-11	1.09197e-10	14.1854	Up-Regulated
RIPPLY1	1.12078	1.27566	6.79981	3.62268e-11	1.10544e-10	14.1732	Up-Regulated
GRAMD2	1.3772	6.51739	6.78943	3.8652e-11	1.17769e-10	14.1097	Up-Regulated
S100A3	1.33188	4.18615	6.75605	4.75896e-11	1.44209e-10	13.9059	Up-Regulated
RASSF10	1.79559	5.29537	6.7546	4.80223e-11	1.45477e-10	13.897	Up-Regulated
GJB3	1.293	8.78691	6.74743	5.02111e-11	1.51884e-10	13.8533	Up-Regulated
CSF2	1.62677	2.17502	6.74174	5.20182e-11	1.5728e-10	13.8187	Up-Regulated
HSN2	1.00826	3.1169	6.73228	5.51607e-11	1.6661e-10	13.7612	Up-Regulated
WFDC10B	1.21444	1.60203	6.72475	5.77989e-11	1.74297e-10	13.7154	Up-Regulated
SLC6A1	1.13314	3.76802	6.71898	5.99027e-11	1.80482e-10	13.6804	Up-Regulated
TSPAN5	1.01972	6.45245	6.70973	6.34318e-11	1.90863e-10	13.6243	Up-Regulated
AQP6	1.35502	2.66541	6.69633	6.8911e-11	2.06985e-10	13.5432	Up-Regulated
TTC9	1.23187	7.24105	6.69518	6.94032e-11	2.08342e-10	13.5362	Up-Regulated
R3HDML	1.32649	3.04326	6.69134	7.10679e-11	2.13152e-10	13.513	Up-Regulated
TMEM198	1.04971	6.19859	6.68874	7.22211e-11	2.16452e-10	13.4972	Up-Regulated
LAIR2	1.50308	2.16323	6.68593	7.34804e-11	2.1997e-10	13.4803	Up-Regulated
KCNK9	1.70077	2.77062	6.683	7.4823e-11	2.23891e-10	13.4625	Up-Regulated
BAAT	1.83422	2.29636	6.67548	7.83753e-11	2.34111e-10	13.4171	Up-Regulated
FGFR4	1.00657	10.7926	6.67485	7.86797e-11	2.34952e-10	13.4133	Up-Regulated
NOD2	1.20879	6.58944	6.67368	7.92484e-11	2.36581e-10	13.4063	Up-Regulated
IER3	1.00543	11.8816	6.65474	8.90464e-11	2.64907e-10	13.2921	Up-Regulated
CHSY3	1.1359	4.8527	6.64885	9.23319e-11	2.74363e-10	13.2566	Up-Regulated
TNNT2	1.58051	2.11598	6.6386	9.83246e-11	2.91664e-10	13.195	Up-Regulated
CAMKV	2.14264	2.76922	6.63148	1.02717e-10	3.04384e-10	13.1522	Up-Regulated
PCDHGA1	1.03197	3.71019	6.61861	1.11148e-10	3.28611e-10	13.075	Up-Regulated
CPNE9	1.26739	2.19353	6.61356	1.14635e-10	3.38433e-10	13.0447	Up-Regulated
ITGB8	1.003	8.62906	6.61161	1.1601e-10	3.42392e-10	13.0331	Up-Regulated
HIST1H1B	1.06625	1.97449	6.61071	1.16653e-10	3.44243e-10	13.0277	Up-Regulated
LOC285419	1.02453	3.23938	6.6089	1.17948e-10	3.48013e-10	13.0168	Up-Regulated
CCR8	1.32656	2.64723	6.60137	1.23505e-10	3.63991e-10	12.9718	Up-Regulated
COL9A3	2.08047	7.30694	6.59791	1.26147e-10	3.71509e-10	12.9511	Up-Regulated
UCKL1AS	1.14617	4.36344	6.58972	1.32612e-10	3.90159e-10	12.9021	Up-Regulated
OLFML2B	1.32938	8.61229	6.58686	1.34943e-10	3.9679e-10	12.8851	Up-Regulated
SLC34A3	1.30279	2.35423	6.5804	1.4037e-10	4.12275e-10	12.8465	Up-Regulated
RANBP17	1.33916	5.97883	6.56468	1.54467e-10	4.52255e-10	12.7528	Up-Regulated
ZIC5	2.88449	2.70685	6.54605	1.72987e-10	5.0475e-10	12.642	Up-Regulated
SLC25A27	1.1786	6.41758	6.53442	1.85636e-10	5.402e-10	12.5729	Up-Regulated
HEPHL1	2.17677	2.6159	6.53422	1.85864e-10	5.40787e-10	12.5717	Up-Regulated
TEX19	1.14987	1.56409	6.53229	1.88046e-10	5.46904e-10	12.5603	Up-Regulated
CLDN9	1.61673	4.34255	6.52906	1.91761e-10	5.57076e-10	12.5411	Up-Regulated
FRMD5	1.48202	5.53704	6.51659	2.06799e-10	5.99659e-10	12.4673	Up-Regulated
C19orf51	1.52668	3.85259	6.51632	2.07145e-10	6.00576e-10	12.4656	Up-Regulated
TTC16	1.12855	1.94514	6.50298	2.2453e-10	6.49148e-10	12.3868	Up-Regulated
SEC16B	1.03823	8.44332	6.4834	2.52693e-10	7.27702e-10	12.2712	Up-Regulated
PITX2	1.64731	7.64062	6.47889	2.59647e-10	7.46576e-10	12.2446	Up-Regulated
NXPH1	1.15758	1.07556	6.46744	2.7818e-10	7.97964e-10	12.1772	Up-Regulated
DUSP15	1.57753	4.23983	6.44192	3.24249e-10	9.24561e-10	12.0273	Up-Regulated
CLCN4	1.33952	7.05306	6.41478	3.81432e-10	1.0825e-09	11.8685	Up-Regulated
TWIST1	1.4075	5.16804	6.40374	4.07439e-10	1.15359e-09	11.804	Up-Regulated
FGA	2.11013	2.55136	6.3998	4.17135e-10	1.18072e-09	11.781	Up-Regulated
ZIC2	2.89234	3.95347	6.38092	4.66805e-10	1.31804e-09	11.671	Up-Regulated
SYT8	1.55652	3.74368	6.33837	6.00932e-10	1.68632e-09	11.4241	Up-Regulated
AREG	1.5831	9.71528	6.33704	6.05671e-10	1.69916e-09	11.4164	Up-Regulated
ALOXE3	1.24609	1.60632	6.33186	6.24526e-10	1.75014e-09	11.3865	Up-Regulated
RDM1	1.06876	4.28282	6.32732	6.41549e-10	1.79711e-09	11.3602	Up-Regulated
SLC13A3	2.4633	5.12263	6.32343	6.56461e-10	1.83712e-09	11.3377	Up-Regulated
NPM2	1.38476	4.65161	6.31919	6.73114e-10	1.88296e-09	11.3132	Up-Regulated
MEGF6	1.3403	8.21351	6.31696	6.82025e-10	1.90737e-09	11.3004	Up-Regulated
MME	1.86437	7.50563	6.26923	9.03356e-10	2.50147e-09	11.0258	Up-Regulated
SBSN	1.18419	1.33218	6.26028	9.52045e-10	2.63274e-09	10.9745	Up-Regulated
LOC100272228	1.10686	4.43782	6.22984	1.13767e-09	3.12879e-09	10.8006	Up-Regulated
PACSIN3	1.27779	8.03979	6.21224	1.26072e-09	3.45886e-09	10.7003	Up-Regulated
C19orf59	1.6479	2.95021	6.20532	1.31264e-09	3.59841e-09	10.6609	Up-Regulated
SPARC	1.12153	13.7405	6.19163	1.42146e-09	3.89153e-09	10.5831	Up-Regulated
SULF1	1.57401	11.2178	6.19103	1.42642e-09	3.90407e-09	10.5797	Up-Regulated
TNFRSF10C	1.11736	5.26302	6.17503	1.56529e-09	4.27275e-09	10.489	Up-Regulated
C7orf52	1.31519	1.45092	6.17132	1.59934e-09	4.36163e-09	10.468	Up-Regulated
BMP7	2.1512	8.4186	6.15782	1.72944e-09	4.70394e-09	10.3917	Up-Regulated
PNPLA3	1.87381	2.8063	6.15531	1.75469e-09	4.77137e-09	10.3775	Up-Regulated
FCHO1	1.18679	7.76545	6.14702	1.84087e-09	4.99445e-09	10.3307	Up-Regulated
NCRNA00105	1.24009	5.62636	6.14144	1.90119e-09	5.15266e-09	10.2993	Up-Regulated
DSC3	2.56729	5.76312	6.1372	1.94836e-09	5.27773e-09	10.2753	Up-Regulated
BRSK2	2.13071	5.00899	6.13082	2.0214e-09	5.4698e-09	10.2394	Up-Regulated
KCNH4	1.27942	2.67558	6.10694	2.31939e-09	6.25142e-09	10.1053	Up-Regulated
C20orf165	1.07307	3.55202	6.09513	2.48233e-09	6.67833e-09	10.039	Up-Regulated
CYP39A1	1.08497	7.31275	6.09361	2.5041e-09	6.73247e-09	10.0305	Up-Regulated
RASL10B	1.54412	4.73772	6.08441	2.63983e-09	7.08627e-09	9.979	Up-Regulated
GRP	1.87874	3.58284	6.05503	3.12312e-09	8.33889e-09	9.81502	Up-Regulated
ITGA11	1.4766	8.48735	6.05018	3.21083e-09	8.56415e-09	9.78801	Up-Regulated
TRPV4	1.19997	4.7402	6.04997	3.21469e-09	8.57222e-09	9.78684	Up-Regulated
ELF5	2.71873	2.73142	6.02868	3.62938e-09	9.64797e-09	9.66852	Up-Regulated
THBS2	1.8627	10.3906	6.02409	3.72544e-09	9.89177e-09	9.64305	Up-Regulated
APOC2	1.61613	6.10003	6.00698	4.10584e-09	1.08513e-08	9.54826	Up-Regulated
HABP2	2.2163	2.38733	6.00614	4.12558e-09	1.09007e-08	9.54358	Up-Regulated
KREMEN2	1.20801	4.48716	5.99801	4.32028e-09	1.1396e-08	9.49863	Up-Regulated
FAM70B	1.2614	5.60859	5.99288	4.44756e-09	1.17182e-08	9.47033	Up-Regulated
AMH	1.71624	3.0488	5.98388	4.68019e-09	1.23059e-08	9.42063	Up-Regulated
CPLX1	1.10253	6.38547	5.98137	4.74695e-09	1.24686e-08	9.40683	Up-Regulated
LOC440356	1.01138	0.993413	5.95139	5.62244e-09	1.46875e-08	9.24187	Up-Regulated
SRMS	1.58057	4.59772	5.93691	6.10004e-09	1.58987e-08	9.16242	Up-Regulated
OSM	1.55455	5.44046	5.93647	6.115e-09	1.59356e-08	9.16004	Up-Regulated
WDR72	2.38209	6.82698	5.91159	7.03173e-09	1.82436e-08	9.02395	Up-Regulated
DMRT3	1.21579	1.41607	5.89927	7.53392e-09	1.95071e-08	8.95676	Up-Regulated
RDH12	1.07837	2.23131	5.89569	7.68636e-09	1.98942e-08	8.93724	Up-Regulated
CLCN1	1.32063	2.35588	5.89187	7.85204e-09	2.03077e-08	8.91647	Up-Regulated
TPRXL	1.75335	2.69236	5.88279	8.26041e-09	2.13262e-08	8.8671	Up-Regulated
TSPO2	1.04031	2.12362	5.8648	9.13235e-09	2.3533e-08	8.76937	Up-Regulated
FADS1	1.17776	8.51529	5.8624	9.25526e-09	2.38407e-08	8.75636	Up-Regulated
LRRC15	1.58656	7.41858	5.85431	9.6812e-09	2.48848e-08	8.71255	Up-Regulated
SYT12	1.35558	3.24116	5.85007	9.91196e-09	2.54557e-08	8.68961	Up-Regulated
KRT83	1.2619	1.406	5.83896	1.05426e-08	2.70212e-08	8.62956	Up-Regulated
RCOR2	1.14789	6.22473	5.83748	1.06297e-08	2.72341e-08	8.62155	Up-Regulated
TNNT1	2.35605	3.36876	5.82778	1.12168e-08	2.86991e-08	8.56921	Up-Regulated
IGFL1	1.65085	1.46218	5.79171	1.36916e-08	3.4801e-08	8.37518	Up-Regulated
EDAR	1.93789	7.28454	5.78952	1.38582e-08	3.52115e-08	8.36341	Up-Regulated
PRDM13	1.52221	1.82751	5.78875	1.39172e-08	3.5357e-08	8.35927	Up-Regulated
F2	1.57438	1.72247	5.78738	1.40225e-08	3.56157e-08	8.35194	Up-Regulated
FLJ22536	1.06864	3.31172	5.78043	1.457e-08	3.69422e-08	8.31467	Up-Regulated
DLX6AS	1.65212	1.8451	5.77017	1.5416e-08	3.90488e-08	8.25975	Up-Regulated
ERP27	1.79164	5.64456	5.76031	1.62732e-08	4.11238e-08	8.2071	Up-Regulated
SGIP1	1.02545	5.1991	5.75539	1.67186e-08	4.22233e-08	8.18084	Up-Regulated
CLLU1	1.08574	1.37769	5.75287	1.69516e-08	4.27748e-08	8.16738	Up-Regulated
PPBP	2.54598	3.50775	5.75212	1.70217e-08	4.29464e-08	8.16336	Up-Regulated
SLC27A5	1.01957	6.97612	5.75119	1.71085e-08	4.31601e-08	8.15842	Up-Regulated
WNT5A	1.05527	8.46356	5.74338	1.78568e-08	4.49983e-08	8.11677	Up-Regulated
PLAC1	1.35429	2.27898	5.74171	1.8021e-08	4.53897e-08	8.10787	Up-Regulated
PRKCG	1.90465	3.34732	5.73508	1.86865e-08	4.69564e-08	8.0726	Up-Regulated
SSTR5	1.70986	2.81527	5.71377	2.09931e-08	5.25211e-08	7.9594	Up-Regulated
PAEP	1.35098	1.26914	5.69034	2.38491e-08	5.95356e-08	7.83538	Up-Regulated
LAPTM4B	1.00226	11.3779	5.68829	2.41169e-08	6.01896e-08	7.82453	Up-Regulated
FGB	1.99964	2.14003	5.66141	2.79023e-08	6.93253e-08	7.6828	Up-Regulated
CDH11	1.13652	9.42166	5.65872	2.83116e-08	7.02995e-08	7.66865	Up-Regulated
CYP2W1	2.51614	7.50626	5.65857	2.83335e-08	7.03454e-08	7.6679	Up-Regulated
GZMB	1.54346	6.77232	5.65117	2.94905e-08	7.31385e-08	7.629	Up-Regulated
EVX1	1.90427	3.57091	5.64243	3.0917e-08	7.65561e-08	7.58309	Up-Regulated
CXCL17	1.92732	2.25177	5.64091	3.11722e-08	7.71786e-08	7.57511	Up-Regulated
MAT1A	1.88943	4.54982	5.6148	3.58809e-08	8.8389e-08	7.43842	Up-Regulated
ODAM	2.13708	4.25387	5.59484	3.99396e-08	9.80931e-08	7.33432	Up-Regulated
SEC14L4	1.59987	1.80525	5.59459	3.99925e-08	9.82113e-08	7.33303	Up-Regulated
CYP24A1	1.79448	2.6798	5.59354	4.02184e-08	9.87307e-08	7.32756	Up-Regulated
CALCA	1.78474	2.2952	5.58646	4.17751e-08	1.02393e-07	7.29068	Up-Regulated
F2RL2	1.3177	6.5733	5.57715	4.39089e-08	1.07418e-07	7.2423	Up-Regulated
COL1A2	1.24973	14.364	5.57361	4.4748e-08	1.09431e-07	7.22391	Up-Regulated
SLC4A8	1.06124	5.76893	5.56496	4.68654e-08	1.1446e-07	7.17902	Up-Regulated
DUSP27	3.53699	5.39411	5.56269	4.74357e-08	1.15811e-07	7.16727	Up-Regulated
LOC100134868	1.01447	2.8072	5.56056	4.79774e-08	1.17078e-07	7.15625	Up-Regulated
LST-3TM12	1.29991	1.21365	5.55988	4.81536e-08	1.17494e-07	7.15269	Up-Regulated
SFRP4	2.17255	8.16708	5.55347	4.98264e-08	1.21431e-07	7.11953	Up-Regulated
SLC26A9	1.79865	1.98826	5.54763	5.14027e-08	1.25139e-07	7.08929	Up-Regulated
CCL26	1.32464	2.9283	5.54688	5.16066e-08	1.25576e-07	7.08545	Up-Regulated
FAM19A5	1.07376	5.84445	5.52779	5.71204e-08	1.38386e-07	6.98691	Up-Regulated
FOXP3	1.14846	5.19922	5.51876	5.99251e-08	1.44924e-07	6.94038	Up-Regulated
DLX6	1.89116	2.56405	5.50773	6.35337e-08	1.53398e-07	6.88363	Up-Regulated
ATAD3C	1.31069	5.19482	5.50492	6.4484e-08	1.55601e-07	6.86922	Up-Regulated
SLC6A14	2.23816	6.63604	5.49004	6.97617e-08	1.6808e-07	6.79288	Up-Regulated
BEAN	1.26492	3.27617	5.48553	7.14447e-08	1.71953e-07	6.76976	Up-Regulated
BIRC7	1.33321	2.6926	5.47918	7.38786e-08	1.77707e-07	6.73725	Up-Regulated
FAM157A	1.05032	3.06287	5.4575	8.28097e-08	1.9833e-07	6.62655	Up-Regulated
SERPINF2	1.14283	6.38177	5.44871	8.67229e-08	2.07363e-07	6.58176	Up-Regulated
C21orf29	1.6183	3.25504	5.4344	9.34774e-08	2.22865e-07	6.50903	Up-Regulated
SPRR2D	1.75021	1.67756	5.42617	9.75918e-08	2.32432e-07	6.46726	Up-Regulated
POU4F1	1.35285	2.51774	5.41406	1.03971e-07	2.46994e-07	6.40587	Up-Regulated
CELP	2.31282	5.01728	5.40914	1.06676e-07	2.53157e-07	6.38097	Up-Regulated
C14orf105	1.45775	1.31542	5.39962	1.12107e-07	2.65492e-07	6.33283	Up-Regulated
HS6ST2	2.08423	6.77461	5.38994	1.17903e-07	2.788e-07	6.28397	Up-Regulated
RHCG	1.69258	3.98371	5.38517	1.2086e-07	2.85497e-07	6.25996	Up-Regulated
LOC399815	1.08798	3.36044	5.35953	1.38059e-07	3.24482e-07	6.13103	Up-Regulated
PLA2G3	2.16096	2.83685	5.34205	1.51126e-07	3.5418e-07	6.04342	Up-Regulated
TBX20	1.3625	1.62813	5.34113	1.51847e-07	3.55748e-07	6.0388	Up-Regulated
GJB5	2.14859	3.78121	5.33066	1.60276e-07	3.75025e-07	5.98647	Up-Regulated
TNFSF11	1.23722	5.56855	5.31358	1.75016e-07	4.08304e-07	5.90126	Up-Regulated
GIF	1.83353	2.97779	5.30898	1.79201e-07	4.17831e-07	5.87838	Up-Regulated
CHST4	2.1603	3.06635	5.29665	1.90911e-07	4.44225e-07	5.81709	Up-Regulated
FOLR1	2.01546	4.23761	5.27472	2.13607e-07	4.95632e-07	5.70833	Up-Regulated
LY6D	1.66931	1.99841	5.26066	2.29503e-07	5.31375e-07	5.63886	Up-Regulated
SPHK1	1.10673	6.98349	5.26026	2.29976e-07	5.3241e-07	5.63686	Up-Regulated
NPC1L1	1.94556	4.32041	5.24328	2.50749e-07	5.7952e-07	5.55318	Up-Regulated
IGF2BP3	2.01614	5.10286	5.24274	2.51442e-07	5.81057e-07	5.55051	Up-Regulated
SAA4	1.35167	1.50225	5.24267	2.51531e-07	5.81196e-07	5.55017	Up-Regulated
SIX2	1.5831	3.12095	5.23765	2.58027e-07	5.95537e-07	5.52549	Up-Regulated
VGF	1.36605	4.82189	5.2284	2.70444e-07	6.23495e-07	5.48002	Up-Regulated
FGF20	1.5121	1.48431	5.22717	2.72144e-07	6.27131e-07	5.47396	Up-Regulated
REG1A	3.62377	7.72039	5.22709	2.7225e-07	6.27275e-07	5.47358	Up-Regulated
GUCY1B2	1.14413	2.72843	5.22696	2.72424e-07	6.27565e-07	5.47296	Up-Regulated
CXCL6	1.52742	4.72464	5.2223	2.78946e-07	6.41941e-07	5.45007	Up-Regulated
ITGBL1	1.78842	6.22671	5.21348	2.91694e-07	6.70226e-07	5.40685	Up-Regulated
F7	1.68443	3.38443	5.2133	2.91968e-07	6.70781e-07	5.40594	Up-Regulated
IGFL2	1.7877	3.33957	5.20766	3.00411e-07	6.89254e-07	5.37836	Up-Regulated
VTCN1	1.37866	1.72037	5.19657	3.17735e-07	7.27537e-07	5.32414	Up-Regulated
IL24	1.88474	3.34479	5.19402	3.21861e-07	7.36328e-07	5.31166	Up-Regulated
PHGDH	1.18059	9.53055	5.18685	3.33715e-07	7.62767e-07	5.27669	Up-Regulated
NEUROG2	1.52555	1.53115	5.1831	3.40085e-07	7.7698e-07	5.2584	Up-Regulated
VSIG8	1.17633	1.69842	5.15969	3.82584e-07	8.71651e-07	5.14456	Up-Regulated
NMU	1.81867	4.90342	5.14288	4.16248e-07	9.46039e-07	5.06305	Up-Regulated
VCAN	1.09746	10.6293	5.12249	4.60906e-07	1.04372e-06	4.96456	Up-Regulated
LYPD3	1.05617	5.57027	5.07996	5.69514e-07	1.27937e-06	4.76017	Up-Regulated
C3orf67	1.36146	5.17439	5.07577	5.81453e-07	1.3049e-06	4.74014	Up-Regulated
CCL20	1.18132	9.4538	5.06709	6.06987e-07	1.36101e-06	4.69864	Up-Regulated
REG3A	3.2412	5.80126	5.06655	6.08624e-07	1.36439e-06	4.69604	Up-Regulated
SPRR1A	1.6816	1.51241	5.06429	6.15448e-07	1.37938e-06	4.68528	Up-Regulated
ISM2	1.82102	3.44403	5.05829	6.34002e-07	1.41973e-06	4.6566	Up-Regulated
NR0B2	1.47855	5.192	5.03801	7.00701e-07	1.56447e-06	4.56004	Up-Regulated
TRPM2	1.09814	8.46374	5.0371	7.03816e-07	1.57109e-06	4.55576	Up-Regulated
SPRR2A	1.64749	1.65621	5.03465	7.12359e-07	1.58878e-06	4.54412	Up-Regulated
WISP3	2.02939	2.33832	5.02831	7.34928e-07	1.63752e-06	4.51401	Up-Regulated
PADI1	1.31324	4.36807	5.0119	7.96603e-07	1.76975e-06	4.43625	Up-Regulated
AQP9	1.64422	5.30553	5.00137	8.38759e-07	1.86079e-06	4.3865	Up-Regulated
IL1RN	1.23344	7.56219	4.98694	9.00079e-07	1.9923e-06	4.31844	Up-Regulated
GPR81	1.6507	3.1826	4.97665	9.4644e-07	2.09154e-06	4.27	Up-Regulated
SPRR1B	1.61663	1.54032	4.97597	9.49593e-07	2.09806e-06	4.26679	Up-Regulated
BEST3	1.23512	1.55493	4.97249	9.65831e-07	2.13279e-06	4.25044	Up-Regulated
GOLGA8B	1.18533	7.15711	4.97109	9.72407e-07	2.14661e-06	4.2439	Up-Regulated
EGR4	1.13381	2.07238	4.96485	1.00243e-06	2.21027e-06	4.21458	Up-Regulated
IRX3	1.37036	2.77041	4.96003	1.0262e-06	2.26075e-06	4.19198	Up-Regulated
CSMD2	1.11966	3.69839	4.95346	1.05949e-06	2.33133e-06	4.1612	Up-Regulated
DMRTA2	1.82812	2.43065	4.94827	1.08651e-06	2.38926e-06	4.13692	Up-Regulated
AKAP4	1.04547	1.01115	4.94305	1.11435e-06	2.4489e-06	4.11253	Up-Regulated
FLJ45445	1.15302	5.57028	4.93504	1.15848e-06	2.5418e-06	4.0751	Up-Regulated
EREG	1.94155	8.71954	4.92781	1.19973e-06	2.62894e-06	4.04138	Up-Regulated
VGLL1	1.22416	1.09428	4.92734	1.20245e-06	2.63408e-06	4.0392	Up-Regulated
HOXC11	1.85056	2.08387	4.92349	1.22504e-06	2.68097e-06	4.02126	Up-Regulated
GOLGA6L6	1.10957	1.07898	4.92128	1.23819e-06	2.70773e-06	4.01097	Up-Regulated
KCNJ15	1.23732	3.67727	4.91155	1.29769e-06	2.83422e-06	3.96574	Up-Regulated
GPR84	1.02488	3.96564	4.90919	1.31256e-06	2.86546e-06	3.95477	Up-Regulated
FLJ16779	1.21173	2.63985	4.90645	1.32998e-06	2.90104e-06	3.94206	Up-Regulated
MS4A15	1.31222	2.2515	4.90222	1.35741e-06	2.95928e-06	3.9224	Up-Regulated
NCRNA00176	1.05251	3.40299	4.90152	1.362e-06	2.96867e-06	3.91915	Up-Regulated
VENTX	1.5917	4.17042	4.8973	1.3899e-06	3.02786e-06	3.89961	Up-Regulated
IL17A	1.1982	1.83175	4.89721	1.3905e-06	3.02886e-06	3.89919	Up-Regulated
SERPIND1	1.70277	2.98015	4.88824	1.45176e-06	3.15626e-06	3.85767	Up-Regulated
UPK2	1.15085	1.31914	4.87501	1.54695e-06	3.3547e-06	3.7965	Up-Regulated
SERPINB7	1.41664	1.69643	4.8728	1.56341e-06	3.38968e-06	3.78631	Up-Regulated
AADAC	1.38062	2.53544	4.8656	1.61827e-06	3.50528e-06	3.7531	Up-Regulated
SLCO1B1	1.06508	1.00398	4.86363	1.63359e-06	3.53735e-06	3.74403	Up-Regulated
LOC221442	1.00153	4.61346	4.84613	1.776e-06	3.8344e-06	3.66356	Up-Regulated
CSF3	1.52519	3.89311	4.83555	1.8678e-06	4.02583e-06	3.61505	Up-Regulated
CYP4X1	1.57831	6.09997	4.79413	2.2734e-06	4.87599e-06	3.42596	Up-Regulated
C11orf41	1.5807	4.87056	4.7879	2.34131e-06	5.01586e-06	3.39766	Up-Regulated
MYCN	1.14198	4.96253	4.78042	2.42544e-06	5.19015e-06	3.36371	Up-Regulated
LCN2	1.46785	12.0671	4.76954	2.55306e-06	5.45017e-06	3.3144	Up-Regulated
BAMBI	1.15134	7.9274	4.76106	2.657e-06	5.66559e-06	3.27603	Up-Regulated
SAA2	1.70956	4.4732	4.72849	3.09517e-06	6.56105e-06	3.12931	Up-Regulated
MYBPHL	1.25922	1.16921	4.72107	3.20442e-06	6.78213e-06	3.09598	Up-Regulated
SBK1	1.16178	6.36836	4.71324	3.32359e-06	7.0264e-06	3.0609	Up-Regulated
C17orf77	1.84685	3.22803	4.67015	4.05979e-06	8.53096e-06	2.86875	Up-Regulated
PRSS1	1.89753	2.30996	4.62305	5.04375e-06	1.0504e-05	2.66049	Up-Regulated
KIAA1984	1.0768	5.72178	4.60724	5.42271e-06	1.12612e-05	2.591	Up-Regulated
ADAMTS2	1.23778	7.56537	4.60346	5.51729e-06	1.14565e-05	2.57442	Up-Regulated
AMBP	1.369	3.38011	4.59127	5.83314e-06	1.20854e-05	2.52104	Up-Regulated
RNF182	1.4879	3.07078	4.57222	6.36156e-06	1.31431e-05	2.43791	Up-Regulated
FOXD1	1.71317	3.7184	4.55996	6.72594e-06	1.3868e-05	2.38453	Up-Regulated
ROBO2	1.30375	5.403	4.55329	6.93231e-06	1.42777e-05	2.35558	Up-Regulated
NODAL	1.06453	3.08157	4.52724	7.79874e-06	1.60012e-05	2.24276	Up-Regulated
IFI6	1.00374	10.1055	4.52532	7.86635e-06	1.61367e-05	2.23449	Up-Regulated
NBPF16	1.01964	4.86594	4.51557	8.21961e-06	1.68261e-05	2.19243	Up-Regulated
APCDD1	1.27984	9.67901	4.50948	8.44785e-06	1.72795e-05	2.1662	Up-Regulated
MSLN	1.65989	8.7515	4.50738	8.5279e-06	1.74398e-05	2.15717	Up-Regulated
CADPS	1.39257	7.50859	4.50369	8.67027e-06	1.77186e-05	2.14132	Up-Regulated
UPK1A	1.00267	1.21398	4.49087	9.18338e-06	1.87354e-05	2.08629	Up-Regulated
ORM2	1.15881	1.27459	4.47078	1.00462e-05	2.04187e-05	2.00035	Up-Regulated
HECW1	1.01958	3.29638	4.45946	1.05666e-05	2.14338e-05	1.95205	Up-Regulated
SPACA3	1.30517	2.3714	4.44257	1.13904e-05	2.30503e-05	1.88024	Up-Regulated
SLC28A3	1.54325	4.40296	4.44104	1.14681e-05	2.31983e-05	1.87375	Up-Regulated
MYH4	1.02938	1.56662	4.44011	1.15156e-05	2.32921e-05	1.86979	Up-Regulated
HULC	2.33774	2.43601	4.4386	1.1593e-05	2.3444e-05	1.86339	Up-Regulated
PADI3	1.60364	2.7585	4.40393	1.35136e-05	2.71701e-05	1.71685	Up-Regulated
DLL3	1.00692	1.926	4.37344	1.54508e-05	3.09106e-05	1.58888	Up-Regulated
GRPR	1.24462	2.90621	4.37316	1.54703e-05	3.09467e-05	1.58767	Up-Regulated
LOC400696	1.073	1.8087	4.3586	1.6488e-05	3.29024e-05	1.52684	Up-Regulated
COL8A1	1.26273	7.55787	4.356	1.6676e-05	3.32694e-05	1.51601	Up-Regulated
SPRR3	1.37569	1.36658	4.34861	1.72229e-05	3.42987e-05	1.48521	Up-Regulated
FAM3B	1.9477	6.69071	4.34735	1.73177e-05	3.44809e-05	1.47997	Up-Regulated
NPSR1	2.09287	2.58237	4.34003	1.78788e-05	3.55635e-05	1.44954	Up-Regulated
SOX1	1.79774	2.83648	4.32659	1.8955e-05	3.76277e-05	1.39376	Up-Regulated
ZDHHC8P1	1.17831	5.48954	4.2784	2.33452e-05	4.60401e-05	1.19508	Up-Regulated
TNFRSF11B	1.05613	7.57669	4.27556	2.36319e-05	4.65832e-05	1.18344	Up-Regulated
CCL24	1.10873	6.51315	4.27238	2.39575e-05	4.72022e-05	1.1704	Up-Regulated
CXCL10	1.28191	7.59964	4.254	2.59227e-05	5.09519e-05	1.09528	Up-Regulated
KLK11	1.53821	5.61321	4.24563	2.68683e-05	5.27348e-05	1.06115	Up-Regulated
C19orf41	1.10702	1.51094	4.1811	3.53426e-05	6.87106e-05	0.80018	Up-Regulated
DLX5	1.12041	2.25016	4.17449	3.6342e-05	7.05733e-05	0.773656	Up-Regulated
NPW	1.12846	2.95127	4.16859	3.72572e-05	7.2289e-05	0.750002	Up-Regulated
FADS2	1.00003	9.05577	4.1316	4.35116e-05	8.39482e-05	0.60248	Up-Regulated
CST6	1.03613	2.15037	4.11941	4.57838e-05	8.81829e-05	0.554116	Up-Regulated
REG1B	2.58324	4.50092	4.10744	4.81238e-05	9.25509e-05	0.50677	Up-Regulated
AQP5	1.5601	2.50678	4.10639	4.83348e-05	9.29306e-05	0.502615	Up-Regulated
AKR1E2	1.00798	4.5282	4.10225	4.91751e-05	9.44755e-05	0.486246	Up-Regulated
SHC3	1.00597	3.52463	4.07731	5.45284e-05	0.000104292	0.388146	Up-Regulated
KLRG2	1.15631	1.73605	4.07104	5.59604e-05	0.000106881	0.363547	Up-Regulated
SMTNL2	1.11228	3.84828	3.9952	7.63538e-05	0.000144368	0.0689439	Up-Regulated
GPR143	1.38794	5.97238	3.99265	7.71503e-05	0.00014578	0.0591139	Up-Regulated
TRY6	1.57618	2.0144	3.98687	7.8983e-05	0.000149078	0.0368784	Up-Regulated
CPN1	1.27199	2.00916	3.92205	0.000102565	0.000191598	-0.210348	Up-Regulated
EPHB1	1.15687	5.58318	3.91728	0.000104542	0.000195096	-0.2284	Up-Regulated
TMED7-TICAM2	1.04995	5.78614	3.91316	0.000106279	0.000198122	-0.24398	Up-Regulated
TDO2	1.03534	5.61011	3.90231	0.000110983	0.000206496	-0.284907	Up-Regulated
CALML3	1.08443	3.05214	3.8855	0.000118658	0.000220239	-0.348091	Up-Regulated
LOC100133545	1.26071	2.69395	3.86565	0.000128376	0.000237544	-0.422423	Up-Regulated
ORM1	1.40379	1.90594	3.84322	0.000140255	0.00025864	-0.505954	Up-Regulated
GPR109B	1.22521	3.75174	3.83805	0.00014314	0.000263818	-0.525165	Up-Regulated
MMP12	1.09928	9.00814	3.7983	0.000167241	0.000306395	-0.67189	Up-Regulated
TBX4	1.03354	1.94932	3.79357	0.000170354	0.00031193	-0.689267	Up-Regulated
LOC84740	1.52623	3.61042	3.7576	0.000195865	0.000356545	-0.820693	Up-Regulated
SERPINB2	1.17402	1.97325	3.74953	0.000202062	0.000367206	-0.850008	Up-Regulated
ABCA12	1.42196	2.31538	3.74437	0.000206119	0.000374315	-0.868718	Up-Regulated
HOTAIR	1.09849	1.41696	3.73589	0.000212964	0.000386368	-0.899451	Up-Regulated
SLC38A3	1.18269	2.65586	3.67108	0.000272748	0.000489768	-1.13199	Up-Regulated
SERPINA7	1.21704	2.19115	3.63515	0.000312363	0.000557103	-1.25925	Up-Regulated
IGF2BP1	1.52477	3.12206	3.61608	0.000335531	0.000596661	-1.32633	Up-Regulated
LBP	1.01526	1.86996	3.59055	0.000369077	0.000653316	-1.41562	Up-Regulated
TRIM72	1.16431	1.4667	3.55926	0.00041448	0.000730221	-1.52422	Up-Regulated
C5orf38	1.22044	2.51013	3.51255	0.000492103	0.000861947	-1.68471	Up-Regulated
TCP11	1.0208	1.42864	3.50926	0.000498047	0.000871912	-1.69592	Up-Regulated
WNT11	1.16015	7.25402	3.50674	0.000502646	0.000879812	-1.70451	Up-Regulated
LGR6	1.08046	7.90569	3.50104	0.000513206	0.000897378	-1.72392	Up-Regulated
MAGEA3	1.62179	1.48197	3.50013	0.000514913	0.00090021	-1.72702	Up-Regulated
MAGEA6	1.68396	1.64928	3.41338	0.000704091	0.00121501	-2.01876	Up-Regulated
SLC38A5	1.04189	9.59734	3.39344	0.00075589	0.00130046	-2.08482	Up-Regulated
CACNG4	1.3853	4.2766	3.37409	0.000809565	0.00138734	-2.14862	Up-Regulated
MUC6	1.44629	2.95134	3.36993	0.000821543	0.0014067	-2.16227	Up-Regulated
MAGEA11	1.25975	1.43814	3.35584	0.000863397	0.00147565	-2.20844	Up-Regulated
KLK12	1.28391	4.32205	3.30641	0.00102641	0.00174193	-2.36894	Up-Regulated
NXF2	1.19638	1.13265	3.28978	0.00108739	0.00184223	-2.42243	Up-Regulated
B4GALNT4	1.30369	5.78257	3.28076	0.00112184	0.00189684	-2.45132	Up-Regulated
GRM8	1.17315	6.7247	3.26256	0.00119448	0.00201422	-2.50941	Up-Regulated
DLX3	1.17283	3.28833	3.25254	0.00123632	0.00208132	-2.54127	Up-Regulated
DRD2	1.20887	4.31919	3.19641	0.00149689	0.00249665	-2.71799	Up-Regulated
DKK1	1.10365	3.19746	3.16818	0.00164633	0.00273212	-2.80576	Up-Regulated
GNG4	1.27385	8.18545	3.1026	0.00204811	0.0033606	-3.00677	Up-Regulated
MAGEA2	1.21089	1.15264	3.09912	0.00207178	0.00339725	-3.01733	Up-Regulated
POU6F2	1.02905	1.58234	3.05601	0.00238652	0.00388636	-3.14716	Up-Regulated
CKMT2	1.4167	5.39865	2.97386	0.00311072	0.00499714	-3.38972	Up-Regulated
MAGEA12	1.05767	1.01068	2.92826	0.00359459	0.00573714	-3.52162	Up-Regulated
DEFA6	1.48137	4.91311	2.76624	0.00592151	0.00921952	-3.97443	Up-Regulated
OTOP2	-9.40412	1.82329	-45.8988	1.52674e-165	3.1344e-161	367.635	Down-Regulated
AADACL2	-2.74614	0.387877	-43.4122	3.64815e-157	3.74483e-153	348.501	Down-Regulated
OTOP3	-4.44323	0.675843	-39.8265	1.56606e-144	8.0378e-141	319.62	Down-Regulated
DHRS7C	-2.85238	0.42709	-38.8619	5.10575e-141	2.09642e-137	311.583	Down-Regulated
LGI1	-4.67211	1.10059	-37.1123	1.61268e-134	4.13855e-131	296.708	Down-Regulated
KRT24	-5.47058	0.883933	-32.4618	1.95887e-116	4.02156e-113	255.285	Down-Regulated
FAM180B	-3.40471	0.821006	-31.9057	3.41171e-114	6.3675e-111	250.149	Down-Regulated
SLC17A8	-4.35186	1.02835	-31.8777	4.42593e-114	7.57202e-111	249.89	Down-Regulated
UGP2	-2.00456	11.198	-31.6463	3.83635e-113	6.05848e-110	247.74	Down-Regulated
P2RX2	-3.4044	0.923821	-31.6005	5.88215e-113	8.62576e-110	247.315	Down-Regulated
BEST4	-6.85828	4.27844	-31.5664	8.09299e-113	1.10766e-109	246.997	Down-Regulated
VSTM2A	-5.52653	1.53244	-31.4359	2.7457e-112	3.32285e-109	245.781	Down-Regulated
KHDRBS2	-2.50491	0.521603	-31.4357	2.75151e-112	3.32285e-109	245.779	Down-Regulated
PCSK2	-5.60897	1.62249	-31.3901	4.2197e-112	4.8128e-109	245.353	Down-Regulated
DAO	-4.9695	1.19443	-30.9968	1.70058e-110	1.83752e-107	241.673	Down-Regulated
CMTM5	-3.52694	0.813055	-30.761	1.57406e-109	1.61577e-106	239.458	Down-Regulated
TMEFF2	-3.54802	0.868986	-30.5569	1.08544e-108	1.06114e-105	237.535	Down-Regulated
CHAT	-2.40577	0.420544	-30.0959	8.67458e-107	7.743e-104	233.173	Down-Regulated
ELANE	-2.92945	0.852765	-29.8075	1.36067e-105	1.11738e-102	230.432	Down-Regulated
RXRG	-4.15032	1.42948	-29.5374	1.80914e-104	1.42852e-101	227.855	Down-Regulated
GRIK1	-2.7272	0.852576	-29.2264	3.59493e-103	2.73348e-100	224.878	Down-Regulated
CA7	-7.72418	4.15324	-29.1163	1.03817e-102	7.61203e-100	223.822	Down-Regulated
RERGL	-5.32636	1.58991	-28.9996	3.20315e-102	2.26761e-99	222.7	Down-Regulated
FAM135B	-4.68833	1.50646	-28.8923	9.03208e-102	6.18095e-99	221.667	Down-Regulated
SGCG	-3.34455	0.942651	-28.6457	9.82477e-101	6.50653e-98	219.29	Down-Regulated
MUSK	-3.79489	1.21643	-28.6313	1.12946e-100	7.24622e-98	219.151	Down-Regulated
CLEC3B	-4.4055	6.6789	-27.9532	8.30873e-98	4.73828e-95	212.577	Down-Regulated
GUCA2B	-8.68789	3.04363	-27.9076	1.29706e-97	7.19691e-95	212.133	Down-Regulated
GLP2R	-4.69564	1.99934	-27.7529	5.89128e-97	3.10123e-94	210.625	Down-Regulated
GLTP	-1.58116	9.73726	-27.4061	1.76899e-95	8.85788e-93	207.236	Down-Regulated
CDH10	-2.20253	0.46747	-27.3894	2.08403e-95	1.0187e-92	207.073	Down-Regulated
PMP2	-3.9263	1.1822	-27.1187	2.99078e-94	1.42792e-91	204.419	Down-Regulated
SLC25A34	-4.39619	4.44701	-27.0178	8.08824e-94	3.7739e-91	203.428	Down-Regulated
FIGF	-4.51622	1.99967	-26.8028	6.76465e-93	3.08618e-90	201.312	Down-Regulated
STMN4	-3.48007	1.01286	-26.7573	1.06109e-92	4.73568e-90	200.864	Down-Regulated
FEV	-4.67432	1.42939	-26.7085	1.7187e-92	7.50744e-90	200.384	Down-Regulated
XKR4	-3.1565	0.857669	-26.4923	1.46399e-91	6.26161e-89	198.249	Down-Regulated
MMP27	-1.94735	0.354332	-26.3146	8.54592e-91	3.50896e-88	196.492	Down-Regulated
GSG1L	-2.3857	0.682628	-25.636	7.39293e-88	2.81068e-85	189.753	Down-Regulated
NPY2R	-4.01904	1.08362	-25.3973	8.05541e-87	2.95317e-84	187.374	Down-Regulated
MAS1L	-1.67449	0.343065	-25.1136	1.38598e-85	4.99194e-83	184.539	Down-Regulated
FAM151A	-4.30134	2.29611	-24.9914	4.72955e-85	1.6741e-82	183.316	Down-Regulated
SULT1A2	-4.30657	4.86142	-24.9443	7.59441e-85	2.59855e-82	182.844	Down-Regulated
NGB	-3.77021	0.9357	-24.913	1.03978e-84	3.44302e-82	182.531	Down-Regulated
MYOT	-4.29556	1.59107	-24.8129	2.84552e-84	9.27278e-82	181.527	Down-Regulated
PYY	-8.7103	2.84251	-24.8075	3.00702e-84	9.64594e-82	181.472	Down-Regulated
SST	-6.35741	2.402	-24.7988	3.2794e-84	1.03579e-81	181.386	Down-Regulated
ASPA	-4.11411	2.0354	-24.6862	1.01942e-83	3.17102e-81	180.256	Down-Regulated
CADM2	-3.88649	1.10651	-24.5009	6.60225e-83	1.9933e-80	178.394	Down-Regulated
APPL2	-1.73277	10.2516	-24.4391	1.23131e-82	3.66359e-80	177.773	Down-Regulated
TMIGD1	-8.90821	2.97758	-24.3512	2.99261e-82	8.77689e-80	176.888	Down-Regulated
CNGB1	-2.76443	0.93445	-24.1929	1.48122e-81	4.12109e-79	175.295	Down-Regulated
AVPR1B	-1.72891	0.406759	-24.1926	1.48544e-81	4.12109e-79	175.292	Down-Regulated
ANGPTL7	-4.81578	1.57552	-24.082	4.54946e-81	1.24534e-78	174.176	Down-Regulated
KIAA1737	-1.27757	9.38944	-23.9743	1.35315e-80	3.47251e-78	173.09	Down-Regulated
HPSE2	-3.75281	1.77277	-23.8625	4.19592e-80	1.05052e-77	171.962	Down-Regulated
SPHKAP	-2.09528	0.481264	-23.8556	4.50415e-80	1.1141e-77	171.892	Down-Regulated
CMA1	-4.51218	1.31585	-23.7585	1.20451e-79	2.94387e-77	170.912	Down-Regulated
TEX11	-4.04676	2.04942	-23.7242	1.70526e-79	4.07081e-77	170.565	Down-Regulated
SYT10	-2.56177	0.68985	-23.7149	1.87406e-79	4.42236e-77	170.471	Down-Regulated
ARPP21	-2.03137	0.511845	-23.6101	5.42948e-79	1.26667e-76	169.411	Down-Regulated
SCGN	-6.22882	2.85459	-23.6075	5.57383e-79	1.28574e-76	169.385	Down-Regulated
ENPP6	-3.684	2.3514	-23.589	6.72752e-79	1.53462e-76	169.197	Down-Regulated
AMPD1	-4.87812	2.03615	-23.5041	1.59315e-78	3.59423e-76	168.338	Down-Regulated
SLC30A10	-6.25725	2.35788	-23.3939	4.87675e-78	1.08826e-75	167.223	Down-Regulated
C2orf88	-4.287	7.26592	-23.3851	5.33268e-78	1.1772e-75	167.134	Down-Regulated
PRKG2	-4.33564	3.32641	-23.2772	1.598e-77	3.49009e-75	166.041	Down-Regulated
RETSAT	-1.84532	11.249	-23.2152	3.00041e-77	6.48404e-75	165.413	Down-Regulated
CDKN2BAS	-6.68684	3.42444	-23.1992	3.53314e-77	7.55577e-75	165.25	Down-Regulated
PLP1	-6.62292	3.02505	-23.1942	3.71787e-77	7.86885e-75	165.199	Down-Regulated
PHLPP2	-2.37805	8.72376	-23.1097	8.7791e-77	1.83913e-74	164.343	Down-Regulated
ZNF575	-2.19172	5.7418	-23.0962	1.00796e-76	2.09024e-74	164.205	Down-Regulated
ETFDH	-1.90542	8.60011	-23.0791	1.19886e-76	2.45416e-74	164.032	Down-Regulated
PEX26	-1.87998	9.2562	-23.0784	1.20736e-76	2.45416e-74	164.025	Down-Regulated
TMEM72	-5.08845	2.33024	-23.029	1.99695e-76	3.98034e-74	163.524	Down-Regulated
MIER3	-1.79803	9.65499	-22.931	5.41943e-76	1.06982e-73	162.529	Down-Regulated
PHOX2B	-4.32332	1.4276	-22.9257	5.72275e-76	1.11893e-73	162.475	Down-Regulated
CLDN23	-3.29411	8.17569	-22.9021	7.2761e-76	1.40923e-73	162.235	Down-Regulated
ANGPTL5	-2.12972	0.608668	-22.724	4.47031e-75	8.34322e-73	160.426	Down-Regulated
CTNND2	-3.78587	1.67457	-22.6966	5.91016e-75	1.09311e-72	160.148	Down-Regulated
SPPL2A	-1.80457	9.39808	-22.6657	8.10378e-75	1.48545e-72	159.833	Down-Regulated
ABCG2	-5.25326	5.39855	-22.6029	1.53802e-74	2.76978e-72	159.195	Down-Regulated
MS4A10	-3.74103	0.831981	-22.426	9.36112e-74	1.62868e-71	157.395	Down-Regulated
ADH1A	-4.33972	1.61575	-22.4127	1.07249e-73	1.85026e-71	157.259	Down-Regulated
LRRC7	-2.96138	0.960735	-22.3512	2.0089e-73	3.40849e-71	156.634	Down-Regulated
HIGD1A	-1.84959	11.2292	-22.3266	2.58247e-73	4.34575e-71	156.384	Down-Regulated
NRXN1	-5.42129	2.30314	-22.2889	3.79608e-73	6.33606e-71	156	Down-Regulated
MYOC	-5.70027	1.87047	-22.26	5.10356e-73	8.38209e-71	155.705	Down-Regulated
GCG	-7.80707	2.75486	-22.2117	8.36127e-73	1.36236e-70	155.213	Down-Regulated
PDCD4	-1.91234	11.1976	-22.1979	9.62599e-73	1.54392e-70	155.073	Down-Regulated
PLCD1	-2.33197	8.4281	-22.1858	1.08946e-72	1.73385e-70	154.949	Down-Regulated
MAGEE2	-1.98221	0.65618	-22.1197	2.1407e-72	3.30495e-70	154.276	Down-Regulated
CASR	-2.63279	0.886102	-22.1197	2.14105e-72	3.30495e-70	154.276	Down-Regulated
ADCYAP1R1	-2.43991	0.562341	-22.0928	2.81892e-72	4.28685e-70	154.002	Down-Regulated
GALR1	-1.85422	0.472518	-22.0776	3.29159e-72	4.96885e-70	153.847	Down-Regulated
SLC30A8	-2.13459	0.688486	-21.9926	7.85167e-72	1.1766e-69	152.981	Down-Regulated
SH2D7	-4.20899	2.13504	-21.9336	1.43676e-71	2.10691e-69	152.379	Down-Regulated
SMPDL3A	-2.8582	8.556	-21.8881	2.28866e-71	3.30889e-69	151.915	Down-Regulated
FUCA1	-1.88269	10.778	-21.8833	2.4036e-71	3.45076e-69	151.866	Down-Regulated
GPR119	-1.59355	0.336922	-21.8431	3.62391e-71	5.13096e-69	151.457	Down-Regulated
ABCB11	-4.25448	1.58996	-21.8243	4.39293e-71	6.17719e-69	151.265	Down-Regulated
GCNT2	-4.29827	5.01121	-21.7709	7.59417e-71	1.0606e-68	150.719	Down-Regulated
CCL23	-4.10028	1.86005	-21.7699	7.6687e-71	1.06377e-68	150.71	Down-Regulated
ACADS	-2.45248	9.87264	-21.7252	1.21169e-70	1.6584e-68	150.254	Down-Regulated
SLC17A7	-3.24109	2.45367	-21.5814	5.28241e-70	7.04207e-68	148.787	Down-Regulated
RSPO2	-5.00334	2.77201	-21.5736	5.72213e-70	7.57905e-68	148.707	Down-Regulated
LOC572558	-3.96195	1.13119	-21.5327	8.70624e-70	1.13126e-67	148.289	Down-Regulated
SLC22A5	-1.86608	8.66698	-21.5261	9.3078e-70	1.20182e-67	148.222	Down-Regulated
KCNIP4	-2.35052	4.25877	-21.5094	1.10534e-69	1.41829e-67	148.051	Down-Regulated
MAB21L1	-3.25692	1.52822	-21.488	1.37608e-69	1.75471e-67	147.832	Down-Regulated
BAI3	-3.66022	1.73556	-21.4241	2.64864e-69	3.35658e-67	147.18	Down-Regulated
LRRC3B	-1.99513	0.625639	-21.3554	5.35034e-69	6.73881e-67	146.479	Down-Regulated
CNTN2	-4.20427	1.96899	-21.2872	1.0773e-68	1.34042e-66	145.782	Down-Regulated
MGAT4C	-1.90132	0.4764	-21.2816	1.14015e-68	1.41008e-66	145.725	Down-Regulated
HMGCLL1	-2.63411	1.39269	-21.2776	1.18809e-68	1.46057e-66	145.684	Down-Regulated
SPIB	-5.71807	4.66141	-21.2666	1.32994e-68	1.62521e-66	145.572	Down-Regulated
GFRA2	-4.32629	3.41448	-21.2424	1.70452e-68	2.05846e-66	145.324	Down-Regulated
PPAP2A	-2.07986	9.21503	-21.1969	2.71739e-68	3.22474e-66	144.86	Down-Regulated
PKIB	-4.78256	7.04433	-21.1892	2.94175e-68	3.47092e-66	144.781	Down-Regulated
CA2	-6.02594	9.24147	-21.1851	3.06736e-68	3.59845e-66	144.739	Down-Regulated
ST8SIA3	-2.91299	0.882299	-21.1786	3.27893e-68	3.8248e-66	144.672	Down-Regulated
KIAA0408	-5.28515	1.59681	-21.1252	5.66963e-68	6.53918e-66	144.127	Down-Regulated
NRG2	-2.78036	1.19733	-21.0591	1.11636e-67	1.27327e-65	143.452	Down-Regulated
USP2	-4.29624	5.39301	-21.048	1.25013e-67	1.41796e-65	143.339	Down-Regulated
PKHD1L1	-4.1716	2.24459	-21.0382	1.38283e-67	1.55134e-65	143.238	Down-Regulated
DHRS11	-2.82004	9.1968	-21.0008	2.02894e-67	2.26381e-65	142.856	Down-Regulated
PLD5	-1.83841	0.430205	-20.8865	6.55386e-67	7.23391e-65	141.688	Down-Regulated
ELAVL3	-2.71555	0.938162	-20.8798	7.02148e-67	7.70861e-65	141.619	Down-Regulated
KCTD4	-2.92405	1.28171	-20.867	7.99953e-67	8.73565e-65	141.489	Down-Regulated
LYVE1	-4.94532	5.3789	-20.7614	2.36473e-66	2.54177e-64	140.409	Down-Regulated
PRDX6	-1.36359	11.9904	-20.7158	3.77467e-66	4.03615e-64	139.943	Down-Regulated
ASTN1	-3.55659	1.42668	-20.6989	4.48662e-66	4.77255e-64	139.771	Down-Regulated
PHOX2A	-3.02265	1.07777	-20.6868	5.07902e-66	5.3473e-64	139.647	Down-Regulated
ENDOD1	-1.72065	10.1213	-20.6472	7.62665e-66	7.98852e-64	139.242	Down-Regulated
PABPC1L2B	-1.0707	0.204237	-20.5083	3.17247e-65	3.2729e-63	137.821	Down-Regulated
MAL	-4.20234	2.83	-20.5076	3.19448e-65	3.27914e-63	137.815	Down-Regulated
GNA11	-1.78539	9.71386	-20.5018	3.38843e-65	3.46092e-63	137.756	Down-Regulated
GABRG1	-1.33537	0.258331	-20.4892	3.85876e-65	3.90248e-63	137.626	Down-Regulated
ROPN1	-2.66757	1.0692	-20.4099	8.70608e-65	8.76156e-63	136.815	Down-Regulated
CA1	-10.5928	4.583	-20.4025	9.39324e-65	9.40698e-63	136.74	Down-Regulated
HTR3E	-3.66855	1.21543	-20.3606	1.44309e-64	1.43819e-62	136.312	Down-Regulated
C2orf40	-4.87206	2.2954	-20.3294	1.98682e-64	1.96103e-62	135.993	Down-Regulated
MOBP	-2.54429	1.32064	-20.304	2.58016e-64	2.53448e-62	135.733	Down-Regulated
CLEC9A	-2.99059	1.50225	-20.2918	2.92411e-64	2.84512e-62	135.608	Down-Regulated
MAMDC2	-5.89662	3.76868	-20.2822	3.22541e-64	3.12348e-62	135.51	Down-Regulated
CNNM2	-1.67554	7.8485	-20.2702	3.64691e-64	3.51507e-62	135.388	Down-Regulated
CITED2	-1.89839	9.07085	-20.2461	4.67112e-64	4.46038e-62	135.141	Down-Regulated
LOC284276	-2.00397	1.03212	-20.1619	1.10757e-63	1.03828e-61	134.281	Down-Regulated
GUCA2A	-7.09585	6.86419	-20.149	1.2646e-63	1.1801e-61	134.149	Down-Regulated
SPOCK3	-3.36213	1.06105	-20.1343	1.47119e-63	1.36052e-61	133.998	Down-Regulated
GRAMD3	-1.54768	8.76342	-20.1265	1.59284e-63	1.45986e-61	133.919	Down-Regulated
SLC6A19	-6.95335	3.02897	-20.0889	2.34269e-63	2.12811e-61	133.535	Down-Regulated
GNG3	-2.74475	2.44243	-20.0878	2.36935e-63	2.14285e-61	133.523	Down-Regulated
ATP2B3	-2.25672	0.719199	-20.0448	3.68295e-63	3.31627e-61	133.084	Down-Regulated
CCNYL1	-1.35226	9.07409	-19.9989	5.90095e-63	5.19942e-61	132.614	Down-Regulated
PCDH11X	-2.07117	0.621407	-19.9521	9.5332e-63	8.36396e-61	132.136	Down-Regulated
OLFM3	-2.99224	1.08666	-19.7925	4.89648e-62	4.17115e-60	130.505	Down-Regulated
SLC7A14	-3.93807	1.53283	-19.7642	6.54715e-62	5.55426e-60	130.216	Down-Regulated
FOXD3	-3.10456	1.276	-19.7396	8.42683e-62	7.09028e-60	129.964	Down-Regulated
TAT	-3.41877	1.39581	-19.6734	1.66142e-61	1.36983e-59	129.288	Down-Regulated
ZER1	-1.20258	10.1802	-19.6719	1.68791e-61	1.38059e-59	129.272	Down-Regulated
ACTL6B	-1.38934	0.272609	-19.6406	2.32503e-61	1.88667e-59	128.953	Down-Regulated
ABCA8	-6.3877	3.99424	-19.6341	2.48641e-61	2.00969e-59	128.886	Down-Regulated
MXI1	-1.55132	9.74073	-19.6306	2.5767e-61	2.0745e-59	128.851	Down-Regulated
NAAA	-2.23475	9.16123	-19.6157	3.00103e-61	2.39732e-59	128.699	Down-Regulated
TMEM100	-4.37068	3.86908	-19.5865	4.04732e-61	3.20817e-59	128.401	Down-Regulated
ZBTB7B	-1.40956	10.7339	-19.5832	4.18746e-61	3.30648e-59	128.367	Down-Regulated
KIAA2022	-3.80475	2.24201	-19.5714	4.72884e-61	3.71966e-59	128.246	Down-Regulated
TPH1	-4.18941	1.9383	-19.5391	6.58355e-61	5.13918e-59	127.916	Down-Regulated
ERVFRDE1	-2.32176	1.03404	-19.5263	7.50717e-61	5.83796e-59	127.785	Down-Regulated
SCN11A	-3.35364	1.98605	-19.5186	8.11921e-61	6.29009e-59	127.707	Down-Regulated
PI16	-5.97976	3.50111	-19.5014	9.686e-61	7.4757e-59	127.531	Down-Regulated
MYT1L	-1.97304	0.536702	-19.5008	9.74398e-61	7.49228e-59	127.525	Down-Regulated
DPP6	-4.73374	2.18067	-19.4981	1.00155e-60	7.67236e-59	127.498	Down-Regulated
AQP8	-9.11208	5.1953	-19.4951	1.0338e-60	7.8708e-59	127.466	Down-Regulated
SLC27A6	-2.95801	1.41364	-19.4949	1.03513e-60	7.8708e-59	127.465	Down-Regulated
GPR12	-1.64754	0.389073	-19.4918	1.06871e-60	8.0962e-59	127.433	Down-Regulated
BMP3	-6.57144	4.2855	-19.4796	1.21107e-60	9.14093e-59	127.309	Down-Regulated
FAM107A	-3.82125	5.72452	-19.4789	1.21997e-60	9.17433e-59	127.301	Down-Regulated
SLC25A23	-1.65776	10.8339	-19.4595	1.48833e-60	1.11111e-58	127.103	Down-Regulated
ELAVL4	-3.28531	1.70575	-19.4456	1.71588e-60	1.27173e-58	126.961	Down-Regulated
DUSP21	-1.15405	0.172387	-19.4299	2.01679e-60	1.48937e-58	126.8	Down-Regulated
KRTAP13-2	-4.04928	1.00593	-19.4212	2.20452e-60	1.61638e-58	126.712	Down-Regulated
TP53INP2	-2.63029	9.824	-19.4138	2.37766e-60	1.73097e-58	126.636	Down-Regulated
PIRT	-4.58311	2.49477	-19.3272	5.77364e-60	4.17369e-58	125.752	Down-Regulated
PRIMA1	-5.6006	3.40161	-19.3146	6.57174e-60	4.73396e-58	125.623	Down-Regulated
NCRNA00092	-2.68483	1.95102	-19.2563	1.19343e-59	8.50731e-58	125.029	Down-Regulated
HS3ST6	-2.96423	0.816229	-19.2296	1.56926e-59	1.10711e-57	124.756	Down-Regulated
CADM3	-5.97322	4.04413	-19.1829	2.53268e-59	1.78068e-57	124.279	Down-Regulated
ADHFE1	-3.42708	2.90917	-19.1395	3.94789e-59	2.75681e-57	123.837	Down-Regulated
SCARA5	-6.29139	5.19241	-19.1351	4.13183e-59	2.87548e-57	123.791	Down-Regulated
PLAC9	-4.06	3.79744	-19.1141	5.12182e-59	3.55239e-57	123.577	Down-Regulated
MT1M	-5.95201	4.92253	-19.0686	8.15753e-59	5.63886e-57	123.114	Down-Regulated
NAP1L2	-3.88703	3.00348	-19.0386	1.10956e-58	7.5428e-57	122.807	Down-Regulated
SLC25A20	-1.6765	8.67886	-19.0247	1.27892e-58	8.66544e-57	122.666	Down-Regulated
CLDN8	-7.57614	2.79349	-19.0168	1.38593e-58	9.32891e-57	122.586	Down-Regulated
HMP19	-4.60742	2.51465	-19.0001	1.64482e-58	1.10354e-56	122.415	Down-Regulated
ATP6V0D1	-1.14719	11.0802	-18.9992	1.65957e-58	1.1098e-56	122.406	Down-Regulated
DMRTA1	-3.77489	1.91863	-18.9927	1.77342e-58	1.17827e-56	122.34	Down-Regulated
FRMPD4	-2.74729	0.812116	-18.9907	1.81182e-58	1.19989e-56	122.319	Down-Regulated
ETHE1	-1.93932	11.1879	-18.9519	2.6943e-58	1.77288e-56	121.923	Down-Regulated
DHDDS	-1.30364	9.50192	-18.9245	3.56415e-58	2.33032e-56	121.644	Down-Regulated
CDC14A	-1.92909	7.08154	-18.8562	7.16872e-58	4.62811e-56	120.948	Down-Regulated
FBLIM1	-1.2396	10.8144	-18.8267	9.69788e-58	6.22179e-56	120.647	Down-Regulated
CDKN2B	-3.38473	8.33153	-18.8228	1.00928e-57	6.45499e-56	120.607	Down-Regulated
RNF152	-3.12247	4.0259	-18.8211	1.02678e-57	6.54652e-56	120.59	Down-Regulated
FAM5C	-5.65595	2.39944	-18.8168	1.07259e-57	6.79637e-56	120.547	Down-Regulated
SCN7A	-5.71764	2.98114	-18.8094	1.15761e-57	7.26781e-56	120.471	Down-Regulated
KLF4	-2.93437	10.4412	-18.7941	1.35261e-57	8.44047e-56	120.316	Down-Regulated
GBA3	-5.4635	3.26206	-18.7932	1.36518e-57	8.49308e-56	120.306	Down-Regulated
ATCAY	-3.24873	1.52476	-18.7731	1.67809e-57	1.04082e-55	120.101	Down-Regulated
GABRG2	-2.87411	0.938413	-18.764	1.84173e-57	1.13888e-55	120.008	Down-Regulated
MT1F	-3.55734	6.98637	-18.7235	2.78492e-57	1.71695e-55	119.596	Down-Regulated
MIER1	-1.25847	9.85708	-18.7192	2.90954e-57	1.78307e-55	119.552	Down-Regulated
SLC2A13	-1.82855	8.07858	-18.7056	3.34402e-57	2.04324e-55	119.414	Down-Regulated
HSD3B2	-5.29831	2.00447	-18.6707	4.77898e-57	2.90274e-55	119.058	Down-Regulated
CD177	-7.72335	6.10686	-18.6659	5.01704e-57	3.03834e-55	119.01	Down-Regulated
SPINK2	-3.36468	1.60163	-18.6501	5.89829e-57	3.56152e-55	118.848	Down-Regulated
IL6R	-3.21462	7.01555	-18.6429	6.34577e-57	3.82049e-55	118.775	Down-Regulated
RPH3A	-2.14756	1.06536	-18.6422	6.39614e-57	3.83955e-55	118.768	Down-Regulated
RASGEF1C	-2.85888	1.1085	-18.6295	7.28051e-57	4.35769e-55	118.639	Down-Regulated
TDP2	-1.90933	10.932	-18.6284	7.36372e-57	4.39469e-55	118.627	Down-Regulated
NLGN1	-3.51154	1.49851	-18.6071	9.1511e-57	5.44557e-55	118.411	Down-Regulated
NCOA4	-1.06218	11.8425	-18.5916	1.07266e-56	6.34629e-55	118.252	Down-Regulated
C16orf89	-4.80927	3.28576	-18.586	1.13524e-56	6.69725e-55	118.196	Down-Regulated
ALPI	-5.42277	4.51932	-18.5794	1.21436e-56	7.12308e-55	118.129	Down-Regulated
SLC36A1	-1.81963	9.09991	-18.5756	1.26295e-56	7.38701e-55	118.09	Down-Regulated
FAM82A1	-2.0279	6.6626	-18.5611	1.46498e-56	8.49604e-55	117.942	Down-Regulated
LIFR	-3.81246	5.78552	-18.5543	1.56967e-56	9.07756e-55	117.873	Down-Regulated
SOX10	-4.88272	2.64761	-18.5508	1.62697e-56	9.38251e-55	117.837	Down-Regulated
LOC728606	-2.79092	0.925049	-18.5345	1.9221e-56	1.09918e-54	117.671	Down-Regulated
HPGDS	-3.78485	3.46617	-18.5269	2.07623e-56	1.18075e-54	117.594	Down-Regulated
RALYL	-1.6871	0.407306	-18.509	2.49232e-56	1.41346e-54	117.412	Down-Regulated
AHCYL2	-2.93117	10.7202	-18.5024	2.66778e-56	1.5088e-54	117.345	Down-Regulated
ENTPD5	-2.62035	8.70999	-18.5014	2.69379e-56	1.51933e-54	117.335	Down-Regulated
PXMP2	-1.7611	8.50894	-18.4953	2.86811e-56	1.61322e-54	117.273	Down-Regulated
RAP1A	-1.12791	10.2111	-18.4528	4.42622e-56	2.47603e-54	116.84	Down-Regulated
UGDH	-1.8139	10.5092	-18.3955	7.94606e-56	4.3971e-54	116.257	Down-Regulated
AQPEP	-2.93818	1.66934	-18.3926	8.17901e-56	4.50174e-54	116.228	Down-Regulated
COL19A1	-2.68258	1.32	-18.39	8.40196e-56	4.61209e-54	116.202	Down-Regulated
CD160	-2.44598	3.05234	-18.3622	1.11583e-55	6.10881e-54	115.919	Down-Regulated
IGSF11	-2.95247	1.48125	-18.3417	1.37536e-55	7.4699e-54	115.711	Down-Regulated
LCN6	-1.82051	0.523396	-18.3135	1.83405e-55	9.93483e-54	115.424	Down-Regulated
SLC16A12	-2.37037	1.48792	-18.2817	2.53598e-55	1.36458e-53	115.101	Down-Regulated
ZNF536	-3.69555	2.32942	-18.2736	2.75599e-55	1.4773e-53	115.018	Down-Regulated
SLC5A7	-3.44159	1.28295	-18.2638	3.0453e-55	1.6239e-53	114.919	Down-Regulated
ANKS1B	-2.90778	1.57006	-18.2407	3.85433e-55	2.04468e-53	114.684	Down-Regulated
FGFBP2	-3.02323	2.03451	-18.2324	4.19501e-55	2.21968e-53	114.6	Down-Regulated
TNFRSF13B	-3.9933	2.47239	-18.2026	5.68264e-55	2.99909e-53	114.297	Down-Regulated
ABHD3	-1.99715	9.42085	-18.1923	6.3123e-55	3.32286e-53	114.193	Down-Regulated
CRHBP	-2.47617	1.38675	-18.1779	7.30819e-55	3.83727e-53	114.047	Down-Regulated
CNR1	-4.52031	3.15899	-18.1763	7.42887e-55	3.89068e-53	114.03	Down-Regulated
CASP7	-1.67473	10.462	-18.1719	7.7718e-55	4.05993e-53	113.985	Down-Regulated
SYT9	-1.89193	0.662338	-18.1544	9.28921e-55	4.81584e-53	113.808	Down-Regulated
CPEB1	-3.38539	1.79857	-18.1183	1.3421e-54	6.9056e-53	113.441	Down-Regulated
C4orf34	-1.96911	8.87145	-18.0928	1.73981e-54	8.88513e-53	113.182	Down-Regulated
CNTFR	-5.70085	3.02272	-18.0842	1.89998e-54	9.67908e-53	113.095	Down-Regulated
CPT2	-1.38096	9.88095	-18.0779	2.0249e-54	1.02899e-52	113.031	Down-Regulated
MPZ	-3.07206	4.41252	-18.0207	3.62533e-54	1.81975e-52	112.451	Down-Regulated
STIM1	-1.06457	10.107	-18.012	3.96093e-54	1.97854e-52	112.363	Down-Regulated
CBLN2	-3.39945	2.52219	-17.9937	4.77397e-54	2.37312e-52	112.177	Down-Regulated
RIMS4	-3.78007	2.26862	-17.9549	7.08562e-54	3.48843e-52	111.783	Down-Regulated
ATP6V1G2	-2.3803	2.82306	-17.936	8.59106e-54	4.20941e-52	111.592	Down-Regulated
SEMA3E	-4.75289	2.33951	-17.892	1.34466e-53	6.52619e-52	111.145	Down-Regulated
RIOK3	-1.50611	10.6253	-17.8663	1.74497e-53	8.44912e-52	110.886	Down-Regulated
FXYD1	-4.58354	3.3656	-17.8618	1.82718e-53	8.80564e-52	110.84	Down-Regulated
SCN9A	-4.27127	4.67163	-17.8539	1.97967e-53	9.51818e-52	110.76	Down-Regulated
CHP	-1.46319	11.633	-17.8449	2.17133e-53	1.04153e-51	110.668	Down-Regulated
NPY6R	-4.58851	1.97021	-17.824	2.68487e-53	1.28187e-51	110.456	Down-Regulated
CDH19	-4.43235	2.07238	-17.8116	3.04362e-53	1.44978e-51	110.331	Down-Regulated
P2RY4	-2.55371	1.24051	-17.7867	3.9202e-53	1.8587e-51	110.079	Down-Regulated
CDKL1	-2.19008	4.61405	-17.7781	4.28151e-53	2.02533e-51	109.991	Down-Regulated
GNA13	-1.02374	10.7132	-17.7505	5.66879e-53	2.66927e-51	109.712	Down-Regulated
LRRC1	-1.10103	9.75564	-17.7462	5.91835e-53	2.77406e-51	109.669	Down-Regulated
BEX1	-3.55412	2.07284	-17.7178	7.89891e-53	3.66888e-51	109.381	Down-Regulated
TEF	-1.73621	8.58778	-17.7145	8.16924e-53	3.78588e-51	109.348	Down-Regulated
PDK4	-3.41775	8.51792	-17.7101	8.5396e-53	3.9486e-51	109.304	Down-Regulated
SNTG2	-1.56224	0.496071	-17.7044	9.05443e-53	4.17724e-51	109.245	Down-Regulated
STBD1	-1.76523	8.94803	-17.704	9.09162e-53	4.185e-51	109.241	Down-Regulated
AGPAT9	-2.8925	7.08382	-17.6643	1.36098e-52	6.19531e-51	108.839	Down-Regulated
C14orf176	-3.05186	6.60443	-17.6598	1.42399e-52	6.46781e-51	108.794	Down-Regulated
PINK1	-1.49861	10.3073	-17.6445	1.66298e-52	7.53665e-51	108.64	Down-Regulated
CNNM4	-1.56412	10.7637	-17.631	1.90765e-52	8.60748e-51	108.503	Down-Regulated
TMEM196	-1.13501	0.299403	-17.6304	1.9194e-52	8.6415e-51	108.497	Down-Regulated
PRPH	-4.98985	3.5625	-17.6088	2.39013e-52	1.06905e-50	108.278	Down-Regulated
GPD1L	-1.51073	10.2521	-17.6002	2.60721e-52	1.16361e-50	108.192	Down-Regulated
DPYSL5	-2.7768	1.25057	-17.5813	3.16108e-52	1.40774e-50	108	Down-Regulated
P2RX4	-1.53163	9.40128	-17.5697	3.55595e-52	1.58017e-50	107.883	Down-Regulated
C1orf186	-3.22668	2.05885	-17.561	3.88185e-52	1.72126e-50	107.795	Down-Regulated
ZZEF1	-1.68091	10.4684	-17.5377	4.9185e-52	2.17154e-50	107.56	Down-Regulated
CHST9	-3.03576	0.938264	-17.5255	5.56691e-52	2.45255e-50	107.436	Down-Regulated
NEFM	-3.30123	2.08668	-17.5246	5.61929e-52	2.47032e-50	107.427	Down-Regulated
MPND	-1.15572	9.17402	-17.523	5.70819e-52	2.50404e-50	107.411	Down-Regulated
AP3S2	-1.07814	10.3648	-17.5168	6.07795e-52	2.66056e-50	107.349	Down-Regulated
C6orf72	-1.0541	8.65829	-17.5104	6.49107e-52	2.83536e-50	107.283	Down-Regulated
CAV3	-1.27062	0.295727	-17.5026	7.02458e-52	3.06188e-50	107.205	Down-Regulated
CALY	-3.00015	1.12085	-17.5007	7.15976e-52	3.11419e-50	107.186	Down-Regulated
WISP2	-5.21979	3.07245	-17.4955	7.54486e-52	3.26785e-50	107.133	Down-Regulated
MUSTN1	-2.97411	3.79533	-17.4871	8.21469e-52	3.54302e-50	107.049	Down-Regulated
TRAK2	-1.05042	10.0675	-17.4823	8.62386e-52	3.71169e-50	107	Down-Regulated
GSTM5	-3.53911	4.25649	-17.4785	8.97119e-52	3.85311e-50	106.961	Down-Regulated
CCR10	-2.6382	3.06441	-17.4776	9.05223e-52	3.8798e-50	106.952	Down-Regulated
P2RY14	-3.05026	5.25015	-17.4703	9.74393e-52	4.16756e-50	106.879	Down-Regulated
GNG7	-3.10109	5.52452	-17.4619	1.06157e-51	4.52159e-50	106.793	Down-Regulated
METTL7A	-2.70352	9.76504	-17.4558	1.12824e-51	4.79562e-50	106.733	Down-Regulated
SFRP1	-5.81544	4.90587	-17.443	1.28515e-51	5.45127e-50	106.603	Down-Regulated
CFD	-4.05281	7.65434	-17.4414	1.30634e-51	5.52973e-50	106.587	Down-Regulated
SMPD1	-1.86485	9.13067	-17.4299	1.46784e-51	6.20058e-50	106.47	Down-Regulated
C1orf177	-2.35494	1.52073	-17.4236	1.56374e-51	6.57099e-50	106.407	Down-Regulated
TTC22	-1.9932	7.53869	-17.4236	1.56513e-51	6.57099e-50	106.406	Down-Regulated
UNC5C	-3.44592	3.33757	-17.42	1.62293e-51	6.78762e-50	106.37	Down-Regulated
GRIN2A	-3.11694	1.72251	-17.42	1.62334e-51	6.78762e-50	106.37	Down-Regulated
PDE6A	-4.53915	3.37782	-17.4103	1.78992e-51	7.45376e-50	106.273	Down-Regulated
RILP	-1.8764	7.51291	-17.3809	2.411e-51	9.99955e-50	105.976	Down-Regulated
SLC26A2	-4.72846	10.6661	-17.3587	3.02068e-51	1.24277e-49	105.752	Down-Regulated
UNC5D	-2.52098	1.19687	-17.3527	3.20958e-51	1.31522e-49	105.691	Down-Regulated
SLC22A18AS	-2.62843	6.88954	-17.3515	3.24676e-51	1.32781e-49	105.68	Down-Regulated
TMEM37	-3.25759	7.90533	-17.35	3.29894e-51	1.34647e-49	105.664	Down-Regulated
SLC4A4	-6.38081	6.83669	-17.3404	3.63462e-51	1.48053e-49	105.567	Down-Regulated
RBM47	-1.26753	11.6311	-17.3391	3.68304e-51	1.49728e-49	105.554	Down-Regulated
B3GALT1	-4.31372	2.53846	-17.3163	4.63853e-51	1.87828e-49	105.324	Down-Regulated
MT1H	-5.10117	4.75685	-17.3062	5.13876e-51	2.0686e-49	105.222	Down-Regulated
PTPN21	-1.50672	8.36555	-17.3059	5.15589e-51	2.07144e-49	105.219	Down-Regulated
ATP1A2	-5.60333	3.9732	-17.2996	5.49309e-51	2.2026e-49	105.156	Down-Regulated
TMEM220	-3.28815	5.40338	-17.2701	7.4102e-51	2.94258e-49	104.858	Down-Regulated
CA4	-8.47368	5.22951	-17.2673	7.62322e-51	3.02133e-49	104.829	Down-Regulated
FUT9	-2.06729	0.398602	-17.2663	7.69524e-51	3.0438e-49	104.82	Down-Regulated
HTR7	-2.73914	2.23524	-17.2661	7.70958e-51	3.0438e-49	104.818	Down-Regulated
NR3C2	-3.12314	8.54179	-17.2588	8.30831e-51	3.26762e-49	104.744	Down-Regulated
SSTR2	-2.89554	3.3287	-17.2552	8.61624e-51	3.38224e-49	104.707	Down-Regulated
TAGLN3	-3.60888	1.77723	-17.2534	8.76877e-51	3.43555e-49	104.69	Down-Regulated
C1orf210	-1.67309	8.88786	-17.2494	9.13491e-51	3.57218e-49	104.649	Down-Regulated
MS4A12	-8.34016	4.91166	-17.2481	9.25424e-51	3.61197e-49	104.636	Down-Regulated
C1orf173	-2.03527	0.785578	-17.2177	1.25926e-50	4.87783e-49	104.33	Down-Regulated
GPT	-4.21436	6.78525	-17.2024	1.47005e-50	5.66232e-49	104.175	Down-Regulated
CLEC4M	-1.99012	0.509685	-17.1847	1.75816e-50	6.73416e-49	103.997	Down-Regulated
VIT	-3.57563	1.83985	-17.1836	1.77677e-50	6.79275e-49	103.987	Down-Regulated
UNC80	-2.04841	0.988362	-17.1684	2.07224e-50	7.89296e-49	103.833	Down-Regulated
SLC4A10	-4.14017	2.42704	-17.161	2.23403e-50	8.47774e-49	103.758	Down-Regulated
GPR15	-4.86522	2.86971	-17.1606	2.24358e-50	8.49829e-49	103.754	Down-Regulated
PKNOX2	-3.08993	3.14866	-17.1535	2.40891e-50	9.10773e-49	103.683	Down-Regulated
ST6GALNAC6	-2.83788	9.47856	-17.1447	2.63481e-50	9.92524e-49	103.594	Down-Regulated
INSL5	-5.71335	1.87935	-17.1213	3.3355e-50	1.25188e-48	103.359	Down-Regulated
PLAC2	-3.73238	3.70216	-17.1162	3.51396e-50	1.31645e-48	103.307	Down-Regulated
KCNE2	-2.24459	1.81799	-17.0974	4.2501e-50	1.58934e-48	103.118	Down-Regulated
CHGA	-7.97452	5.34377	-17.094	4.39813e-50	1.6417e-48	103.084	Down-Regulated
CHAD	-3.59596	3.74662	-17.0901	4.57499e-50	1.70153e-48	103.045	Down-Regulated
C10orf54	-1.84795	9.46837	-17.0873	4.70396e-50	1.74634e-48	103.017	Down-Regulated
SORCS1	-4.37245	2.89598	-17.0823	4.94903e-50	1.83069e-48	102.966	Down-Regulated
KLB	-2.62396	3.63232	-17.0773	5.207e-50	1.92266e-48	102.916	Down-Regulated
TMEM82	-4.28364	4.43685	-17.0649	5.90134e-50	2.17123e-48	102.791	Down-Regulated
PYGM	-3.95472	3.61292	-17.0554	6.49535e-50	2.38124e-48	102.695	Down-Regulated
GRIK3	-3.67928	3.69831	-17.0266	8.68766e-50	3.15677e-48	102.406	Down-Regulated
ABHD5	-1.15645	8.7495	-17	1.13655e-49	4.11522e-48	102.138	Down-Regulated
ATP8B1	-1.69373	11.8743	-16.9872	1.29332e-49	4.67461e-48	102.009	Down-Regulated
TNXB	-4.34916	7.65075	-16.9843	1.33192e-49	4.80566e-48	101.98	Down-Regulated
STX12	-1.01813	9.9482	-16.9689	1.55506e-49	5.58135e-48	101.826	Down-Regulated
JPH4	-2.70717	2.69046	-16.963	1.64979e-49	5.91104e-48	101.767	Down-Regulated
PPP2R3A	-2.18373	7.26234	-16.9437	2.00604e-49	7.17493e-48	101.572	Down-Regulated
SQRDL	-1.74684	11.4495	-16.9283	2.34261e-49	8.34963e-48	101.418	Down-Regulated
NAALADL1	-3.25242	5.93645	-16.8927	3.35556e-49	1.1898e-47	101.06	Down-Regulated
BCHE	-4.71053	3.60798	-16.8893	3.47251e-49	1.22703e-47	101.026	Down-Regulated
SUCLG2	-1.27009	11.2358	-16.8841	3.65683e-49	1.28994e-47	100.974	Down-Regulated
PLCE1	-2.32518	8.84334	-16.8824	3.72021e-49	1.31005e-47	100.957	Down-Regulated
CLCA4	-8.96081	5.83821	-16.8813	3.76118e-49	1.32221e-47	100.946	Down-Regulated
GPR44	-3.23589	4.5089	-16.8765	3.95063e-49	1.38407e-47	100.897	Down-Regulated
ABCC13	-4.14196	3.40759	-16.8622	4.56346e-49	1.59063e-47	100.754	Down-Regulated
CNGA3	-3.6953	2.22879	-16.8435	5.50742e-49	1.91315e-47	100.566	Down-Regulated
LGALS4	-2.16281	14.2368	-16.8362	5.9307e-49	2.05671e-47	100.493	Down-Regulated
TESK2	-1.49227	7.14648	-16.8151	7.33684e-49	2.52727e-47	100.281	Down-Regulated
HSD11B2	-2.66588	11.1162	-16.8127	7.51448e-49	2.58413e-47	100.257	Down-Regulated
GLRA4	-2.47374	1.23362	-16.8029	8.29124e-49	2.84647e-47	100.159	Down-Regulated
SLCO4C1	-3.99444	2.71593	-16.8016	8.40057e-49	2.8792e-47	100.146	Down-Regulated
PACSIN2	-1.23121	10.1709	-16.7765	1.08129e-48	3.69367e-47	99.8945	Down-Regulated
BAALC	-3.07276	3.1326	-16.7534	1.36535e-48	4.63317e-47	99.6621	Down-Regulated
P2RY12	-3.09687	2.18023	-16.7451	1.48418e-48	5.01981e-47	99.579	Down-Regulated
EIF4E3	-2.13912	8.61945	-16.7439	1.50198e-48	5.07164e-47	99.5672	Down-Regulated
BCAR3	-1.56528	8.51212	-16.7211	1.88887e-48	6.35712e-47	99.3389	Down-Regulated
RDH5	-2.54626	6.62303	-16.7022	2.28453e-48	7.66363e-47	99.1495	Down-Regulated
UGT1A8	-5.41923	4.70117	-16.697	2.40839e-48	8.06595e-47	99.0969	Down-Regulated
TMEM59L	-3.52785	2.55174	-16.6776	2.92699e-48	9.77091e-47	98.9027	Down-Regulated
PJA2	-1.35285	10.6186	-16.649	3.90137e-48	1.29604e-46	98.6165	Down-Regulated
SCG3	-4.02489	2.44767	-16.6383	4.3448e-48	1.44102e-46	98.5093	Down-Regulated
C1orf150	-2.68024	1.5959	-16.6369	4.41006e-48	1.4603e-46	98.4944	Down-Regulated
CPEB3	-1.42432	6.42573	-16.6339	4.54303e-48	1.50166e-46	98.4649	Down-Regulated
ACOX1	-1.42524	11.0258	-16.6338	4.5496e-48	1.50166e-46	98.4634	Down-Regulated
MEP1B	-4.8348	2.84418	-16.6146	5.51682e-48	1.81507e-46	98.2714	Down-Regulated
NBEAL1	-2.12816	6.64695	-16.6143	5.53064e-48	1.8167e-46	98.269	Down-Regulated
ITM2C	-2.69132	13.0997	-16.6074	5.92777e-48	1.94404e-46	98.1999	Down-Regulated
LOC283267	-1.14474	7.54064	-16.5975	6.55182e-48	2.14528e-46	98.1002	Down-Regulated
C14orf180	-2.95552	0.868054	-16.5835	7.53952e-48	2.46083e-46	97.9604	Down-Regulated
PPY	-2.05475	0.41636	-16.572	8.46288e-48	2.7491e-46	97.8453	Down-Regulated
KCNB1	-3.24432	1.48386	-16.5639	9.18355e-48	2.97379e-46	97.7639	Down-Regulated
NBPF1	-1.55784	8.75895	-16.538	1.19113e-47	3.84495e-46	97.5049	Down-Regulated
SRI	-1.62746	11.7093	-16.5348	1.22959e-47	3.96286e-46	97.4733	Down-Regulated
CRYBA2	-3.41324	1.78596	-16.5331	1.25123e-47	4.02629e-46	97.4559	Down-Regulated
TMCC3	-2.43275	8.89764	-16.5169	1.47178e-47	4.7212e-46	97.2942	Down-Regulated
C11orf86	-5.46182	4.38615	-16.5136	1.52177e-47	4.86633e-46	97.261	Down-Regulated
CHODL	-3.59246	2.60554	-16.5076	1.61507e-47	5.14865e-46	97.2017	Down-Regulated
ASPG	-4.80056	2.78423	-16.5064	1.6349e-47	5.1877e-46	97.1895	Down-Regulated
C9orf4	-1.46471	0.397615	-16.5044	1.66869e-47	5.28675e-46	97.1692	Down-Regulated
RYR3	-2.33577	3.27332	-16.493	1.87028e-47	5.91631e-46	97.0556	Down-Regulated
ADH1B	-6.84749	5.58284	-16.4887	1.95432e-47	6.16315e-46	97.0118	Down-Regulated
DUSP26	-3.02946	2.38315	-16.4783	2.16914e-47	6.80924e-46	96.908	Down-Regulated
OSTBETA	-4.80862	5.45809	-16.4695	2.36887e-47	7.41356e-46	96.8202	Down-Regulated
PDE2A	-2.98354	5.76881	-16.4625	2.54007e-47	7.93724e-46	96.7507	Down-Regulated
FAM19A2	-2.26855	2.58622	-16.4579	2.66044e-47	8.30075e-46	96.7046	Down-Regulated
ANK3	-1.65902	8.93331	-16.4366	3.29344e-47	1.02291e-45	96.4921	Down-Regulated
CTSG	-4.82441	3.07938	-16.4324	3.43646e-47	1.06572e-45	96.4497	Down-Regulated
ACO2	-1.12914	11.8749	-16.4201	3.88758e-47	1.20199e-45	96.3269	Down-Regulated
HSD17B2	-4.28969	7.56293	-16.4193	3.9176e-47	1.20945e-45	96.3193	Down-Regulated
TCP11L1	-1.22905	7.0655	-16.4143	4.11981e-47	1.26997e-45	96.2691	Down-Regulated
SNAP91	-3.09335	1.54882	-16.3981	4.84472e-47	1.48718e-45	96.1077	Down-Regulated
MTM1	-1.39562	8.84779	-16.3931	5.09684e-47	1.56176e-45	96.0572	Down-Regulated
ANGPTL1	-5.08444	4.03255	-16.3676	6.5813e-47	1.99873e-45	95.8027	Down-Regulated
ZG16	-8.97677	6.34631	-16.3647	6.77107e-47	2.05333e-45	95.7743	Down-Regulated
ANPEP	-4.83907	9.74279	-16.3602	7.0859e-47	2.14563e-45	95.7291	Down-Regulated
SULT1A1	-2.64164	8.68335	-16.3576	7.27337e-47	2.19592e-45	95.7031	Down-Regulated
ADRA1A	-1.94158	0.832355	-16.3514	7.74073e-47	2.33359e-45	95.6411	Down-Regulated
CCDC69	-2.78364	8.50177	-16.3391	8.75548e-47	2.62026e-45	95.5184	Down-Regulated
RAB27A	-1.78158	8.75834	-16.3383	8.82826e-47	2.6382e-45	95.5102	Down-Regulated
HSD17B11	-1.33457	11.1196	-16.3099	1.17336e-46	3.49468e-45	95.2268	Down-Regulated
NEDD4L	-1.41725	10.2997	-16.3082	1.19297e-46	3.54438e-45	95.2103	Down-Regulated
ABCB5	-2.86535	1.12803	-16.2999	1.29679e-46	3.84172e-45	95.1272	Down-Regulated
CHST8	-1.93296	0.885747	-16.2696	1.75495e-46	5.16916e-45	94.826	Down-Regulated
MYOM1	-3.5679	4.71076	-16.2533	2.06614e-46	6.04244e-45	94.6634	Down-Regulated
SLC30A4	-1.99944	5.70703	-16.2465	2.21287e-46	6.44483e-45	94.5951	Down-Regulated
AFF3	-3.44697	4.2397	-16.2465	2.21315e-46	6.44483e-45	94.595	Down-Regulated
NRSN1	-2.6044	1.00564	-16.2429	2.29438e-46	6.67189e-45	94.5591	Down-Regulated
RHAG	-1.08885	0.177169	-16.2266	2.70063e-46	7.83106e-45	94.3967	Down-Regulated
LOC389493	-2.20486	0.675556	-16.2162	2.99628e-46	8.6639e-45	94.2933	Down-Regulated
C12orf53	-2.7593	3.30215	-16.1927	3.79019e-46	1.08829e-44	94.0592	Down-Regulated
GFRA3	-3.9159	3.20624	-16.1876	3.98611e-46	1.14295e-44	94.009	Down-Regulated
PDE8A	-1.16559	9.65991	-16.1829	4.17964e-46	1.1951e-44	93.9618	Down-Regulated
ZDHHC22	-2.20584	0.774573	-16.1744	4.55068e-46	1.29938e-44	93.8771	Down-Regulated
GDPD2	-4.38778	4.6418	-16.1731	4.60925e-46	1.31428e-44	93.8644	Down-Regulated
[truncated: 2,834 more rows]
