# Supplementary material for: Identification of hub genes in colorectal cancer based on weighted gene co-expression network analysis and clinical data from The Cancer Genome Atlas
Source: Biosci Rep. 2021 Jul 26;41(7):BSR20211280. doi: 10.1042/BSR20211280 (PMC8314434; doi:10.1042/BSR20211280)
Supplement: Supplementary Tables S1-S6 [file BSR-2021-1280_supp1.zip › BSR-2021-1280_suppSM6.xlsx]

## Sheet: up-go1
Supplementary Table 4. GO functional annotation of genes up-regulated in CRC
ID	ONTOLOGY	Description	GeneRatio	BgRatio	pvalue	p.adjust	qvalue	geneID	Count
GO:0000280	BP	nuclear division	90/1213	407/18670	1.92667e-25	1.04021e-21	8.55441e-22	ANLN/TRIP13/TPX2/KIF14/RAD54B/UBE2C/CDC25B/NUF2/MTBP/KIF18B/DSCC1/BRCA2/NEK2/BUB1/CENPF/TOP2A/KIF4A/RRS1/CDCA5/KIF18A/EME1/KIF23/KIF2C/ASPM/AURKA/UBE2S/KNTC1/DSN1/PKMYT1/MYBL2/NCAPH/CENPE/FANCA/GPR3/RAD54L/TTK/FIGNL1/CDC6/MSX1/PLK1/CHEK1/RACGAP1/MND1/BUB1B/NCAPG/MAD2L1/PSMC3IP/MSX2/KIFC1/NCAPD3/CKS2/BIRC5/PRC1/PSRC1/RCC1/FANCD2/MSH5/KIF20B/CCNB1/PTTG1/ESPL1/NUSAP1/CDC25C/CCNB1IP1/CCNE1/DLGAP5/MAP…	90
GO:0048285	BP	organelle fission	91/1213	449/18670	7.23743e-23	1.95374e-19	1.60671e-19	ANLN/TRIP13/TPX2/KIF14/RAD54B/UBE2C/CDC25B/NUF2/MTBP/KIF18B/DSCC1/BRCA2/NEK2/BUB1/CENPF/TOP2A/KIF4A/RRS1/CDCA5/KIF18A/EME1/KIF23/KIF2C/ASPM/AURKA/UBE2S/KNTC1/DSN1/PKMYT1/MYBL2/NCAPH/CENPE/FANCA/GPR3/RAD54L/TTK/FIGNL1/CDC6/MSX1/PLK1/CHEK1/RACGAP1/MND1/BUB1B/NCAPG/MAD2L1/PSMC3IP/MSX2/KIFC1/NCAPD3/CKS2/BIRC5/PRC1/PSRC1/RCC1/FANCD2/MSH5/KIF20B/CCNB1/PTTG1/ESPL1/NUSAP1/CDC25C/CCNB1IP1/CCNE1/DLGAP5/MAP…	91
GO:0140014	BP	mitotic nuclear division	66/1213	264/18670	5.32254e-22	9.57881e-19	7.87737e-19	ANLN/TRIP13/TPX2/KIF14/UBE2C/NUF2/MTBP/KIF18B/DSCC1/NEK2/BUB1/CENPF/KIF4A/RRS1/CDCA5/KIF18A/KIF23/KIF2C/AURKA/UBE2S/KNTC1/DSN1/PKMYT1/MYBL2/NCAPH/CENPE/TTK/CDC6/PLK1/CHEK1/RACGAP1/BUB1B/NCAPG/MAD2L1/KIFC1/NCAPD3/BIRC5/PRC1/PSRC1/RCC1/KIF20B/CCNB1/PTTG1/ESPL1/NUSAP1/CDC25C/DLGAP5/SPAG5/CDT1/KIF4B/MKI67/CDCA8/KIF11/MAD2L2/TACC3/AURKB/CDC20/PTTG3P/HECW2/CENPK/BMP4/IL1A/NPM2/BMP7/SPHK1/EREG	66
GO:0000070	BP	mitotic sister chromatid segregation	44/1213	151/18670	8.236e-18	1.11165e-14	9.14196e-15	TRIP13/KIF14/NUF2/KIF18B/DSCC1/NEK2/BUB1/CENPF/KIF4A/RRS1/CDCA5/KIF18A/KIF23/KIF2C/DSN1/NCAPH/CENPE/TTK/CDC6/PLK1/RACGAP1/BUB1B/NCAPG/MAD2L1/KIFC1/NCAPD3/PRC1/PSRC1/CCNB1/PTTG1/ESPL1/NUSAP1/DLGAP5/SPAG5/CDT1/KIF4B/CDCA8/MAD2L2/TACC3/AURKB/CDC20/PTTG3P/HECW2/CENPK	44
GO:0007059	BP	chromosome segregation	66/1213	321/18670	3.21163e-17	3.46792e-14	2.85193e-14	TRIP13/ECT2/KIF14/HJURP/SKA3/NUF2/KIF18B/DSCC1/NEK2/BUB1/CENPF/TOP2A/KIF4A/RRS1/CDCA5/KIF18A/EME1/KIF23/KIF2C/RAD18/CENPN/DSN1/NCAPH/CENPE/SPC25/TTK/CDC6/BRCA1/PLK1/RACGAP1/BUB1B/NCAPG/MAD2L1/KIFC1/NCAPD3/DDX11/BIRC5/PRC1/PSRC1/RCC1/FANCD2/CCNB1/PTTG1/ESPL1/NUSAP1/CCNB1IP1/CCNE1/DLGAP5/MAPK15/SPAG5/CDT1/KIF4B/MKI67/CDCA8/MAD2L2/TACC3/BRIP1/CENPW/AURKB/AXIN2/CDC20/PTTG3P/HECW2/SKA1/CENPK/CDCA2	66
GO:0000819	BP	sister chromatid segregation	48/1213	189/18670	1.21238e-16	1.09094e-13	8.97158e-14	TRIP13/KIF14/NUF2/KIF18B/DSCC1/NEK2/BUB1/CENPF/TOP2A/KIF4A/RRS1/CDCA5/KIF18A/KIF23/KIF2C/DSN1/NCAPH/CENPE/TTK/CDC6/PLK1/RACGAP1/BUB1B/NCAPG/MAD2L1/KIFC1/NCAPD3/DDX11/PRC1/PSRC1/CCNB1/PTTG1/ESPL1/NUSAP1/DLGAP5/MAPK15/SPAG5/CDT1/KIF4B/CDCA8/MAD2L2/TACC3/AURKB/AXIN2/CDC20/PTTG3P/HECW2/CENPK	48
GO:0051783	BP	regulation of nuclear division	47/1213	188/18670	4.90557e-16	3.7836e-13	3.11154e-13	ANLN/TRIP13/UBE2C/MTBP/NEK2/BUB1/CENPF/CDCA5/AURKA/KNTC1/PKMYT1/CENPE/GPR3/TTK/CDC6/MSX1/PLK1/CHEK1/BUB1B/MAD2L1/MSX2/RCC1/KIF20B/CCNB1/PTTG1/ESPL1/NUSAP1/CDC25C/DLGAP5/MAPK15/CDT1/LIF/MKI67/KIF11/MAD2L2/TACC3/AURKB/CDC20/PTTG3P/HECW2/BMP4/IL1A/NPM2/BMP7/WNT5A/SPHK1/EREG	47
GO:0006260	BP	DNA replication	57/1213	274/18670	2.79639e-15	1.88721e-12	1.552e-12	DNAJC2/GTPBP4/S100A11/DSCC1/CDK2/BRCA2/RFC3/RECQL4/E2F7/POLD2/TOP1MT/MCM10/DBF4/MCM3/MCM7/EME1/RNASEH2A/RFC4/CDK1/EXO1/CHTF18/DBF4B/MCM2/CDC6/POLQ/DTL/NAP1L1/BRCA1/CHEK1/CHAF1B/ATAD5/TIMELESS/DNA2/HMGA1/CDC45/RRM2/DDX11/GINS1/BLM/CCNE1/CDT1/MCM4/PIF1/GINS4/WDHD1/RTEL1/BRIP1/MCM8/CDC7/CCNA2/CLSPN/GINS2/POLE2/UCN/DACH1/NPM2/EREG	57
GO:0045787	BP	positive regulation of cell cycle	70/1213	389/18670	4.99416e-15	2.99594e-12	2.46379e-12	TFAP4/HSP90AB1/ECT2/KIF14/UBE2C/CDC25B/CCND1/MTBP/CDK2/SOX4/BRCA2/CDK4/E2F1/E2F7/DBF4/CDCA5/KIF23/GTSE1/CDK1/AURKA/NPM1/EZH2/DBF4B/FOSL1/CDC6/MLXIPL/DTL/MSX1/BRCA1/CHEK1/ATAD5/RACGAP1/MAD2L1/MSX2/FAP/CDC45/CKS2/DDX11/GDPD5/PSRC1/KIF20B/CCNB1/ESPL1/NUSAP1/CDC25C/CCNE1/DLGAP5/MAPK15/SPAG5/GPSM2/CDT1/CDC25A/ASNS/CIT/CENPJ/MIF/EIF4EBP1/ARID3A/CDC7/AURKB/TP73/PROX1/IL1A/NPM2/WNT5A/SSTR5/POU4F1/SPHK1/E…	70
GO:0098813	BP	nuclear chromosome segregation	54/1213	262/18670	2.28282e-14	1.23249e-11	1.01357e-11	TRIP13/ECT2/KIF14/NUF2/KIF18B/DSCC1/NEK2/BUB1/CENPF/TOP2A/KIF4A/RRS1/CDCA5/KIF18A/EME1/KIF23/KIF2C/DSN1/NCAPH/CENPE/TTK/CDC6/PLK1/RACGAP1/BUB1B/NCAPG/MAD2L1/KIFC1/NCAPD3/DDX11/PRC1/PSRC1/FANCD2/CCNB1/PTTG1/ESPL1/NUSAP1/CCNB1IP1/CCNE1/DLGAP5/MAPK15/SPAG5/CDT1/KIF4B/CDCA8/MAD2L2/TACC3/BRIP1/AURKB/AXIN2/CDC20/PTTG3P/HECW2/CENPK	54
GO:0007088	BP	regulation of mitotic nuclear division	41/1213	164/18670	3.66152e-14	1.79714e-11	1.47792e-11	ANLN/TRIP13/UBE2C/MTBP/NEK2/BUB1/CENPF/CDCA5/AURKA/KNTC1/PKMYT1/CENPE/TTK/CDC6/PLK1/CHEK1/BUB1B/MAD2L1/RCC1/KIF20B/CCNB1/PTTG1/ESPL1/NUSAP1/CDC25C/DLGAP5/CDT1/MKI67/KIF11/MAD2L2/TACC3/AURKB/CDC20/PTTG3P/HECW2/BMP4/IL1A/NPM2/BMP7/SPHK1/EREG	41
GO:0030198	BP	extracellular matrix organization	65/1213	368/18670	1.18614e-13	5.22727e-11	4.29878e-11	SOX9/MMP7/ACAN/COL11A1/MMP11/TGFBI/COL7A1/EGFL6/TIMP1/COL10A1/ITGA2/PLOD3/CD44/FAP/ADAM12/PRDX4/MMP3/MFAP2/SERPINH1/COMP/BGN/FERMT1/MMP1/LOXL2/COL4A1/SERPINE1/KLK7/COL1A1/MMP13/IBSP/COL27A1/SERPINB5/COL12A1/WT1/ADAMTS4/AGT/GAS2/COL22A1/MMP10/COL5A2/COL5A3/MATN3/COL5A1/MMP14/ADAMTS14/ADAMTSL2/PDPN/SPP1/MMP8/FGFR4/ITGB8/COL9A3/FGA/SPARC/SULF1/ITGA11/FGB/COL1A2/SERPINF2/VCAN/PRSS1/ADAMTS2/COL8A1/TNF…	65
GO:0090068	BP	positive regulation of cell cycle process	57/1213	298/18670	1.25865e-13	5.22727e-11	4.29878e-11	ECT2/KIF14/UBE2C/CDC25B/CCND1/MTBP/CDK2/SOX4/CDK4/E2F1/E2F7/DBF4/CDCA5/KIF23/GTSE1/CDK1/AURKA/NPM1/EZH2/DBF4B/CDC6/DTL/MSX1/BRCA1/ATAD5/RACGAP1/MAD2L1/MSX2/FAP/CDC45/DDX11/KIF20B/CCNB1/ESPL1/NUSAP1/CDC25C/CCNE1/DLGAP5/MAPK15/SPAG5/GPSM2/CDT1/CDC25A/CIT/CENPJ/ARID3A/CDC7/AURKB/TP73/IL1A/NPM2/WNT5A/SSTR5/POU4F1/SPHK1/EREG/DRD2	57
GO:0051983	BP	regulation of chromosome segregation	31/1213	103/18670	2.23721e-13	8.62764e-11	7.09515e-11	TRIP13/ECT2/NEK2/BUB1/CENPF/CDCA5/KIF2C/RAD18/CENPE/TTK/CDC6/PLK1/RACGAP1/BUB1B/MAD2L1/DDX11/CCNB1/PTTG1/ESPL1/DLGAP5/MAPK15/SPAG5/CDT1/MKI67/MAD2L2/TACC3/AURKB/AXIN2/CDC20/PTTG3P/HECW2	31
GO:0043062	BP	extracellular structure organization	69/1213	422/18670	9.58857e-13	3.45125e-10	2.83822e-10	SOX9/MMP7/ACAN/COL11A1/MMP11/TGFBI/COL7A1/EGFL6/TIMP1/COL10A1/ITGA2/PLOD3/CD44/FAP/ADAM12/PRDX4/MMP3/MFAP2/SERPINH1/COMP/BGN/FERMT1/MMP1/LOXL2/COL4A1/SERPINE1/KLK7/COL1A1/MMP13/IBSP/LIPG/COL27A1/SERPINB5/COL12A1/WT1/ADAMTS4/AGT/GAS2/PLAGL2/COL22A1/MMP10/COL5A2/COL5A3/MATN3/COL5A1/MMP14/ADAMTS14/ADAMTSL2/PDPN/SPP1/MMP8/FGFR4/ITGB8/COL9A3/FGA/SPARC/SULF1/BMP7/ITGA11/APOC2/FGB/COL1A2/SERPINF2/VCAN/P…	69
GO:1903046	BP	meiotic cell cycle process	42/1213	188/18670	1.08167e-12	3.64995e-10	3.00162e-10	TRIP13/RAD54B/CDC25B/NUF2/BRCA2/BUB1/TOP2A/KIF18A/EME1/ASPM/AURKA/NCAPH/FANCA/GPR3/RAD54L/TTK/FIGNL1/MSX1/PLK1/MND1/BUB1B/PSMC3IP/MSX2/NCAPD3/CKS2/FANCD2/MSH5/PTTG1/ESPL1/CDC25C/CCNB1IP1/CCNE1/MAPK15/CDC25A/LIF/BRIP1/CDC20/PTTG3P/TEX19/NPM2/WNT5A/EREG	42
GO:0006261	BP	DNA-dependent DNA replication	37/1213	153/18670	1.91907e-12	6.09474e-10	5.01216e-10	DSCC1/CDK2/BRCA2/RFC3/RECQL4/E2F7/POLD2/MCM10/DBF4/MCM3/MCM7/EME1/RNASEH2A/RFC4/CHTF18/DBF4B/MCM2/CDC6/POLQ/ATAD5/TIMELESS/DNA2/HMGA1/CDC45/DDX11/GINS1/BLM/CCNE1/CDT1/MCM4/GINS4/WDHD1/RTEL1/CDC7/GINS2/POLE2/DACH1	37
GO:2000241	BP	regulation of reproductive process	36/1213	146/18670	2.05896e-12	6.17573e-10	5.07877e-10	TRIP13/SOX9/INHBA/CDC25B/ASPM/AURKA/TIMP1/OXTR/WDR77/GPR3/TTK/MSX1/MSX2/SNAI1/CDC25C/PRDX4/MAPK15/CDC25A/LIF/OVGP1/SHH/ZP3/HYAL3/CDC20/PHLDA2/WT1/BMP4/INHBB/NPM2/SULF1/BMP7/AMH/WNT5A/PAEP/NODAL/TCP11	36
GO:0016072	BP	rRNA metabolic process	49/1213	253/18670	4.14819e-12	1.14839e-09	9.4441e-10	WDR75/DKC1/NOP58/NOP2/BYSL/GTPBP4/WDR43/POLR1B/DDX10/NOB1/TEX10/CD3EAP/DDX56/NAT10/LYAR/RRP9/UTP14A/NOL6/NOLC1/TCOF1/WDR12/RSL1D1/WDR74/HEATR1/RCL1/NCL/WDR3/RRP1/RRS1/DCAF13/RPF2/EXOSC5/NOP56/PDCD11/UTP20/RPP40/DDX21/BOP1/URB1/LAS1L/CHD7/DDX11/GTF3A/EXOSC8/DDX27/NSUN5P1/NSUN5P2/NPM3/RPS21	49
GO:0140013	BP	meiotic nuclear division	39/1213	172/18670	4.2541e-12	1.14839e-09	9.4441e-10	TRIP13/RAD54B/CDC25B/NUF2/BRCA2/BUB1/TOP2A/KIF18A/EME1/ASPM/AURKA/NCAPH/FANCA/GPR3/RAD54L/TTK/FIGNL1/MSX1/PLK1/MND1/BUB1B/PSMC3IP/MSX2/CKS2/FANCD2/MSH5/PTTG1/ESPL1/CCNB1IP1/CCNE1/MAPK15/LIF/BRIP1/CDC20/PTTG3P/TEX19/NPM2/WNT5A/EREG	39
GO:0051321	BP	meiotic cell cycle	48/1213	249/18670	8.19204e-12	2.10613e-09	1.73203e-09	TRIP13/XRCC2/RAD54B/CDC25B/NUF2/CDK2/BRCA2/NEK2/BUB1/TOP2A/KIF18A/EME1/ASPM/AURKA/EXO1/PKMYT1/NCAPH/FANCA/GPR3/RAD54L/TTK/FIGNL1/MSX1/PLK1/MND1/BUB1B/PSMC3IP/MSX2/NCAPD3/CKS2/FANCD2/MSH5/PTTG1/ESPL1/CDC25C/CCNB1IP1/CCNE1/MAPK15/CDC25A/LIF/BRIP1/CDC20/PTTG3P/PIWIL1/TEX19/NPM2/WNT5A/EREG	48
GO:0042254	BP	ribosome biogenesis	53/1213	297/18670	1.50379e-11	3.69044e-09	3.03492e-09	WDR75/DKC1/NOP58/NOP2/BYSL/DDX31/GTPBP4/WDR43/DDX10/NOB1/TEX10/BRIX1/DDX56/NAT10/URB2/LYAR/RRP9/UTP14A/NOL6/ABCE1/NOLC1/WDR12/RSL1D1/WDR74/HEATR1/RCL1/WDR3/PPAN/RRP1/RRS1/DCAF13/RPF2/EXOSC5/NPM1/NOP56/PDCD11/NLE1/NOP16/UTP20/RPP40/DDX21/BOP1/URB1/LAS1L/CHD7/GTF3A/EXOSC8/DDX27/NSUN5P1/NSUN5P2/ZNF593/NPM3/RPS21	53
GO:0006364	BP	rRNA processing	43/1213	214/18670	2.45631e-11	5.76592e-09	4.74175e-09	WDR75/DKC1/NOP58/NOP2/BYSL/GTPBP4/WDR43/DDX10/NOB1/TEX10/DDX56/NAT10/LYAR/RRP9/UTP14A/NOL6/NOLC1/WDR12/RSL1D1/WDR74/HEATR1/RCL1/WDR3/RRP1/RRS1/DCAF13/RPF2/EXOSC5/NOP56/PDCD11/UTP20/RPP40/DDX21/BOP1/URB1/LAS1L/CHD7/EXOSC8/DDX27/NSUN5P1/NSUN5P2/NPM3/RPS21	43
GO:0032508	BP	DNA duplex unwinding	29/1213	110/18670	4.97293e-11	1.1187e-08	9.19991e-09	RUVBL1/RAD54B/DSCC1/RFC3/RECQL4/MCM3/TOP2A/MCM7/RFC4/RAD18/CHTF18/MCM2/POLQ/ERCC6L/DNA2/HMGA1/CHD7/CDC45/DDX11/GINS1/GTF2F2/BLM/MCM4/PIF1/GINS4/RTEL1/BRIP1/MCM8/GINS2	29
GO:0071103	BP	DNA conformation change	55/1213	327/18670	6.66795e-11	1.44001e-08	1.18423e-08	RUVBL1/SOX9/HJURP/RAD54B/DSCC1/RFC3/NCAPG2/RECQL4/HELLS/TOP1MT/MCM3/TOP2A/MCM7/CDCA5/RFC4/RAD18/CDK1/CENPA/CHTF18/CENPN/NPM1/NCAPH/CENPI/RAD54L/MCM2/POLQ/ERCC6L/CENPP/NAP1L1/CHAF1B/NCAPG/CENPH/IPO4/DNA2/HMGA1/CHD7/NCAPD3/CDC45/DDX11/GINS1/GTF2F2/CCNB1/NUSAP1/BLM/MCM4/PIF1/GINS4/RTEL1/BRIP1/CENPW/MCM8/GINS2/CENPK/PIWIL1/CDKN2A	55
GO:0032392	BP	DNA geometric change	30/1213	119/18670	7.80364e-11	1.62046e-08	1.33262e-08	RUVBL1/RAD54B/DSCC1/RFC3/RECQL4/MCM3/TOP2A/MCM7/RFC4/RAD18/CHTF18/RAD54L/MCM2/POLQ/ERCC6L/DNA2/HMGA1/CHD7/CDC45/DDX11/GINS1/GTF2F2/BLM/MCM4/PIF1/GINS4/RTEL1/BRIP1/MCM8/GINS2	30
GO:0033045	BP	regulation of sister chromatid segregation	24/1213	80/18670	1.22668e-10	2.45291e-08	2.01721e-08	TRIP13/BUB1/CENPF/CDCA5/CENPE/TTK/CDC6/PLK1/BUB1B/MAD2L1/DDX11/CCNB1/PTTG1/ESPL1/DLGAP5/MAPK15/CDT1/MAD2L2/TACC3/AURKB/AXIN2/CDC20/PTTG3P/HECW2	24
GO:1905818	BP	regulation of chromosome separation	21/1213	62/18670	1.38887e-10	2.67805e-08	2.20236e-08	TRIP13/BUB1/CENPF/CENPE/TTK/CDC6/PLK1/BUB1B/MAD2L1/CCNB1/PTTG1/ESPL1/DLGAP5/MAPK15/CDT1/MAD2L2/TACC3/AURKB/CDC20/PTTG3P/HECW2	21
GO:0048608	BP	reproductive structure development	65/1213	431/18670	1.60148e-10	2.98152e-08	2.45193e-08	WNT2/MDFI/HSP90AB1/SOX9/INHBA/CCND1/BRCA2/E2F7/EIF2S2/STRA6/KIF18A/CCNF/ASPM/CYP27B1/WDR77/VEGFA/TCF7/FOSL1/FANCA/STC2/CHD7/SNAI1/CEBPB/STC1/ASCL2/PRDX4/LIF/LEF1/SHH/IRX5/WNT7B/TYRO3/ZP3/BRIP1/HYAL3/VASH2/SERPINB5/PHLDA2/WT1/BMP4/SIX4/GAS2/CITED1/MMP14/LRRC6/SPP1/INHBB/SERPINE2/GJB3/CSF2/ITGB8/COL9A3/TEX19/MME/SULF1/BMP7/AMH/WNT5A/PLAC1/GJB5/VGF/EREG/ROBO2/NODAL/DLX3	65
GO:0010965	BP	regulation of mitotic sister chromatid separation	20/1213	57/18670	1.84165e-10	3.31436e-08	2.72565e-08	TRIP13/BUB1/CENPF/CENPE/TTK/CDC6/PLK1/BUB1B/MAD2L1/CCNB1/PTTG1/ESPL1/DLGAP5/CDT1/MAD2L2/TACC3/AURKB/CDC20/PTTG3P/HECW2	20
GO:1902850	BP	microtubule cytoskeleton organization involved in mitosis	31/1213	131/18670	2.13603e-10	3.63913e-08	2.99273e-08	TPX2/NUF2/NEK2/WDR62/KIF4A/KIF23/RAE1/AURKA/CENPA/MYBL2/CENPE/SPC25/TTK/PLK1/RACGAP1/MAD2L1/KIFC1/BIRC5/PRC1/PSRC1/RCC1/CCNB1/ESPL1/NUSAP1/STIL/GPSM2/KIF4B/KIF11/TACC3/AURKB/CDC20	31
GO:0061458	BP	reproductive system development	65/1213	434/18670	2.15692e-10	3.63913e-08	2.99273e-08	WNT2/MDFI/HSP90AB1/SOX9/INHBA/CCND1/BRCA2/E2F7/EIF2S2/STRA6/KIF18A/CCNF/ASPM/CYP27B1/WDR77/VEGFA/TCF7/FOSL1/FANCA/STC2/CHD7/SNAI1/CEBPB/STC1/ASCL2/PRDX4/LIF/LEF1/SHH/IRX5/WNT7B/TYRO3/ZP3/BRIP1/HYAL3/VASH2/SERPINB5/PHLDA2/WT1/BMP4/SIX4/GAS2/CITED1/MMP14/LRRC6/SPP1/INHBB/SERPINE2/GJB3/CSF2/ITGB8/COL9A3/TEX19/MME/SULF1/BMP7/AMH/WNT5A/PLAC1/GJB5/VGF/EREG/ROBO2/NODAL/DLX3	65
GO:0051304	BP	chromosome separation	25/1213	90/18670	3.16419e-10	5.17681e-08	4.25728e-08	TRIP13/BUB1/CENPF/TOP2A/EME1/NCAPH/CENPE/TTK/CDC6/PLK1/BUB1B/MAD2L1/NCAPD3/CCNB1/PTTG1/ESPL1/DLGAP5/MAPK15/CDT1/MAD2L2/TACC3/AURKB/CDC20/PTTG3P/HECW2	25
GO:0043588	BP	skin development	63/1213	419/18670	3.489e-10	5.54032e-08	4.55622e-08	CDH3/KRT80/CLDN1/FOXQ1/CBFB/SOX9/MET/INHBA/GRHL3/CYP27B1/CELSR1/GRHL1/RUNX1/ITGA2/KRT17/MSX2/KRT23/SNAI1/PERP/EVPL/COMP/SHH/PKP1/KRT6B/KRTAP5-1/FERMT1/DSG4/KRT7/COL1A1/DNASE1L2/DSG1/LGR5/KRT15/DKK4/KRT75/KRTAP5-4/KRT16/DSG3/KRT6A/COL5A2/COL5A3/KRT6C/COL5A1/FZD3/GJB3/ALOXE3/DSC3/KRT83/EDAR/WNT5A/COL1A2/SPRR2D/REG3A/SPRR1A/SPRR2A/SPRR1B/EREG/ADAMTS2/APCDD1/SPRR3/ABCA12/KLK12/DKK1	63
GO:0060541	BP	respiratory system development	39/1213	198/18670	3.83437e-10	5.91479e-08	4.86417e-08	WNT2/SOX9/SIM2/SLC7A11/RPGRIP1L/STRA6/VEGFA/CELSR1/FGFRL1/PLOD3/MIR17HG/TIMELESS/CHD7/DHCR7/CHI3L1/LIF/LEF1/SHH/WNT7B/SIX1/EIF4EBP1/PTK7/FGF18/PROX1/WT1/BMP4/SIX4/MMP14/ADAMTSL2/PDPN/MME/SPARC/WNT5A/ADAMTS2/NODAL/DLX5/TBX4/ABCA12/WNT11	39
GO:0051306	BP	mitotic sister chromatid separation	20/1213	60/18670	5.28688e-10	7.74436e-08	6.36876e-08	TRIP13/BUB1/CENPF/CENPE/TTK/CDC6/PLK1/BUB1B/MAD2L1/CCNB1/PTTG1/ESPL1/DLGAP5/CDT1/MAD2L2/TACC3/AURKB/CDC20/PTTG3P/HECW2	20
GO:0007052	BP	mitotic spindle organization	27/1213	106/18670	5.3371e-10	7.74436e-08	6.36876e-08	TPX2/NUF2/NEK2/WDR62/KIF4A/KIF23/RAE1/AURKA/MYBL2/CENPE/SPC25/TTK/PLK1/RACGAP1/KIFC1/BIRC5/PRC1/PSRC1/RCC1/CCNB1/STIL/GPSM2/KIF4B/KIF11/TACC3/AURKB/CDC20	27
GO:0034470	BP	ncRNA processing	59/1213	384/18670	5.45074e-10	7.74436e-08	6.36876e-08	WDR75/DKC1/PUS7/NOP58/NOP2/BYSL/GTPBP4/WDR43/METTL1/DDX10/NOB1/TEX10/DDX56/SSB/NAT10/LYAR/PUS1/RRP9/UTP14A/THUMPD2/NOL6/NOLC1/WDR12/RSL1D1/WDR74/HEATR1/RCL1/WDR3/POP1/FTSJ1/RRP1/TRMT1/RRS1/DCAF13/WDR4/RPF2/EXOSC5/GTPBP3/ADAT2/NOP56/TARBP1/PDCD11/UTP20/CTU2/RPP40/DDX21/BOP1/URB1/DUS4L/LAS1L/CDK5RAP1/CHD7/EXOSC8/DDX27/TSEN2/NSUN5P1/NSUN5P2/NPM3/RPS21	59
GO:0007051	BP	spindle organization	35/1213	170/18670	8.78715e-10	1.21646e-07	1.00038e-07	TPX2/CEP72/NUF2/NEK2/HAUS6/WDR62/KIF4A/HAUS5/KIF23/RAE1/ASPM/AURKA/MYBL2/CENPE/SPC25/TTK/PLK1/RACGAP1/KIFC1/BIRC5/PRC1/PSRC1/RCC1/CCNB1/ESPL1/STIL/MAPK15/SPAG5/GPSM2/KIF4B/KIF11/TACC3/CENPW/AURKB/CDC20	35
GO:0044784	BP	metaphase/anaphase transition of cell cycle	19/1213	56/18670	1.01428e-09	1.36902e-07	1.12585e-07	TRIP13/BUB1/CENPF/CENPE/TTK/CDC6/PLK1/BUB1B/MAD2L1/CCNB1/ESPL1/DLGAP5/MAPK15/CDT1/MAD2L2/TACC3/AURKB/CDC20/HECW2	19
GO:0045839	BP	negative regulation of mitotic nuclear division	18/1213	52/18670	1.92834e-09	2.53929e-07	2.08825e-07	TRIP13/MTBP/BUB1/CENPF/TTK/PLK1/CHEK1/BUB1B/MAD2L1/CCNB1/PTTG1/CDT1/MAD2L2/AURKB/CDC20/PTTG3P/BMP4/BMP7	18
GO:1902099	BP	regulation of metaphase/anaphase transition of cell cycle	18/1213	53/18670	2.74371e-09	3.52698e-07	2.9005e-07	TRIP13/BUB1/CENPF/CENPE/TTK/CDC6/PLK1/BUB1B/MAD2L1/CCNB1/ESPL1/DLGAP5/MAPK15/CDT1/MAD2L2/AURKB/CDC20/HECW2	18
GO:0033260	BP	nuclear DNA replication	19/1213	60/18670	3.80485e-09	4.63963e-07	3.81551e-07	BRCA2/RFC3/POLD2/DBF4/MCM3/MCM7/RFC4/DBF4B/MCM2/ATAD5/DNA2/CDC45/GINS1/CDT1/MCM4/RTEL1/CDC7/POLE2/DACH1	19
GO:0051784	BP	negative regulation of nuclear division	19/1213	60/18670	3.80485e-09	4.63963e-07	3.81551e-07	TRIP13/MTBP/BUB1/CENPF/TTK/PLK1/CHEK1/BUB1B/MAD2L1/CCNB1/PTTG1/CDT1/LIF/MAD2L2/AURKB/CDC20/PTTG3P/BMP4/BMP7	19
GO:0007091	BP	metaphase/anaphase transition of mitotic cell cycle	18/1213	54/18670	3.86707e-09	4.63963e-07	3.81551e-07	TRIP13/BUB1/CENPF/CENPE/TTK/CDC6/PLK1/BUB1B/MAD2L1/CCNB1/ESPL1/DLGAP5/CDT1/MAD2L2/TACC3/AURKB/CDC20/HECW2	18
GO:2000242	BP	negative regulation of reproductive process	18/1213	55/18670	5.40133e-09	6.33952e-07	5.21346e-07	TRIP13/TIMP1/WDR77/TTK/SNAI1/PRDX4/LIF/OVGP1/ZP3/HYAL3/WT1/BMP4/SULF1/BMP7/AMH/WNT5A/PAEP/NODAL	18
GO:0033047	BP	regulation of mitotic sister chromatid segregation	20/1213	68/18670	6.28016e-09	7.21417e-07	5.93275e-07	TRIP13/BUB1/CENPF/CENPE/TTK/CDC6/PLK1/BUB1B/MAD2L1/CCNB1/PTTG1/ESPL1/DLGAP5/CDT1/MAD2L2/TACC3/AURKB/CDC20/PTTG3P/HECW2	20
GO:0006271	BP	DNA strand elongation involved in DNA replication	11/1213	20/18670	8.11154e-09	9.12379e-07	7.50318e-07	RFC3/POLD2/MCM3/MCM7/RNASEH2A/RFC4/DNA2/GINS1/MCM4/GINS4/GINS2	11
GO:0048732	BP	gland development	61/1213	434/18670	9.38445e-09	1.03401e-06	8.50346e-07	CLDN1/WNT2/PDX1/PPAT/SOX9/MET/CAD/CCND1/IQGAP3/BRCA2/APLN/PLXNA1/E2F7/NME1/RPGRIP1L/STRA6/PNPT1/AURKA/OXTR/WDR77/VEGFA/EZH2/ITGA2/WNT3/MSX1/MSX2/PCSK9/TG/FASN/CEBPB/PRKDC/ASNS/LEF1/CIT/SHH/WNT7B/SIX1/PITX1/SERPINB5/ONECUT2/TDGF1/PROX1/MST1/WT1/BMP4/SIX4/EPHB3/SERPINE2/BAAT/PITX2/AREG/SULF1/BMP7/ELF5/EDAR/WNT5A/TNFSF11/REG1A/NODAL/WNT11/DRD2	61
GO:0030071	BP	regulation of mitotic metaphase/anaphase transition	17/1213	51/18670	1.04716e-08	1.13072e-06	9.29878e-07	TRIP13/BUB1/CENPF/CENPE/TTK/CDC6/PLK1/BUB1B/MAD2L1/CCNB1/ESPL1/DLGAP5/CDT1/MAD2L2/AURKB/CDC20/HECW2	17
GO:1901987	BP	regulation of cell cycle phase transition	65/1213	480/18670	1.3523e-08	1.43158e-06	1.1773e-06	ANLN/TRIP13/TFAP4/TPX2/KIF14/CEP72/UBE2C/CDC25B/CCND1/MTBP/CDK2/SOX4/CDK4/E2F1/NEK2/HAUS6/E2F7/BUB1/CENPF/DBF4/HAUS5/CDCA5/GTSE1/CDK1/AURKA/KNTC1/NPM1/EZH2/DBF4B/CENPE/TTK/CDC6/DTL/BRCA1/PLK1/CHEK1/ATAD5/BUB1B/MAD2L1/CDC45/CCNB1/PRKDC/ESPL1/HMMR/CDC25C/BLM/CCNE1/DLGAP5/MAPK15/CDT1/CDC25A/PSMA7/RBL1/MAD2L2/CENPJ/CEP250/ARID3A/CDC7/AURKB/CLSPN/CDC20/HECW2/UBD/CDKN2A/NPM2	65
GO:0044786	BP	cell cycle DNA replication	20/1213	71/18670	1.42902e-08	1.4837e-06	1.22016e-06	BRCA2/RFC3/E2F7/POLD2/DBF4/MCM3/MCM7/RFC4/DBF4B/MCM2/ATAD5/DNA2/CDC45/GINS1/CDT1/MCM4/RTEL1/CDC7/POLE2/DACH1	20
GO:0032963	BP	collagen metabolic process	26/1213	115/18670	1.67543e-08	1.70673e-06	1.40357e-06	CBX8/MMP7/MMP11/KLK6/ITGA2/PLOD3/FAP/MMP3/SERPINH1/MMP1/COL1A1/MMP13/AMELX/BMP4/MMP10/COL5A1/MMP14/ADAMTS14/UCN/MMP8/F2/COL1A2/SERPINF2/SERPINB7/ADAMTS2/MMP12	26
GO:0010948	BP	negative regulation of cell cycle process	53/1213	361/18670	2.0242e-08	2.0095e-06	1.65256e-06	TRIP13/TFAP4/HSP90AB1/KAT2A/CBX3/CCND1/MTBP/CDK2/SOX4/CDK4/E2F1/NEK2/E2F7/BUB1/CENPF/GTSE1/CCNF/CDK1/AURKA/NPM1/EZH2/TTK/CDC6/MLXIPL/DTL/BRCA1/PLK1/CHEK1/BUB1B/MAD2L1/RRM2/CCNB1/PTTG1/PRKDC/ESPL1/CDC25C/BLM/CDT1/LIF/TMEM67/PSMA7/RBL1/MAD2L2/MIF/ARID3A/CDC7/AURKB/CLSPN/CDC20/PTTG3P/BMP4/CDKN2A/BMP7	53
GO:0008544	BP	epidermis development	63/1213	464/18670	2.0471e-08	2.0095e-06	1.65256e-06	CDH3/KRT80/FOXQ1/CBFB/SOX9/INHBA/SULT2B1/GRHL3/COL7A1/CYP27B1/CELSR1/GRHL1/EZH2/RUNX1/KRT17/PLOD3/MSX2/KRT23/SNAI1/PERP/EVPL/JAG2/SHH/PKP1/KRT6B/KRTAP5-1/FERMT1/PDZD7/DSG4/KLK7/KRT7/DNASE1L2/DSG1/LGR5/KRT15/DKK4/KRT75/BMP4/KRTAP5-4/KRT16/DSG3/KRT6A/KRT6C/FZD3/PITX2/DSC3/KRT83/EDAR/WNT5A/SFRP4/SPRR2D/GJB5/REG3A/SPRR1A/SPRR2A/SPRR1B/EREG/APCDD1/SPRR3/CST6/ABCA12/KLK12/DKK1	63
GO:0042476	BP	odontogenesis	28/1213	132/18670	2.11501e-08	2.03909e-06	1.6769e-06	INHBA/MSX1/MSX2/PERP/JAG2/LEF1/SHH/AXIN2/SERPINE1/COL1A1/SP6/AMELX/BMP4/TFAP2A/PAX9/AQP6/PITX2/TWIST1/BMP7/WDR72/DMRT3/EDAR/ODAM/COL1A2/TNFSF11/TNFRSF11B/AQP5/DLX3	28
GO:1901990	BP	regulation of mitotic cell cycle phase transition	61/1213	444/18670	2.21705e-08	2.09997e-06	1.72696e-06	ANLN/TRIP13/TFAP4/TPX2/KIF14/CEP72/UBE2C/CDC25B/CCND1/MTBP/CDK2/SOX4/CDK4/E2F1/NEK2/HAUS6/E2F7/BUB1/CENPF/HAUS5/CDCA5/GTSE1/CDK1/AURKA/KNTC1/EZH2/DBF4B/CENPE/TTK/CDC6/DTL/BRCA1/PLK1/ATAD5/BUB1B/MAD2L1/CDC45/CCNB1/PRKDC/ESPL1/HMMR/CDC25C/BLM/CCNE1/DLGAP5/CDT1/CDC25A/PSMA7/RBL1/MAD2L2/CENPJ/CEP250/ARID3A/CDC7/AURKB/CLSPN/CDC20/HECW2/UBD/CDKN2A/NPM2	61
GO:0031100	BP	animal organ regeneration	20/1213	73/18670	2.40528e-08	2.23899e-06	1.84128e-06	CLDN1/PDX1/PPAT/CAD/CCND1/ATIC/CDK4/PNPT1/CDK1/AURKA/EZH2/ANXA3/CEBPB/ANGPT2/CCNA2/PGF/BAAT/REG1A/F7/NR0B2	20
GO:0051054	BP	positive regulation of DNA metabolic process	39/1213	228/18670	2.46377e-08	2.25456e-06	1.85409e-06	DKC1/CBX8/HSP90AB1/CCT6A/GNL3/DSCC1/CDK2/RFC3/NEK2/E2F7/FANCB/DBF4/TMEM161A/RFC4/CDK1/CHTF18/DBF4B/MYC/BRCA1/ATAD5/TIMELESS/DNA2/FOXM1/DDX11/ANXA3/PRKDC/MAPK15/CDT1/NOX4/MAD2L2/RTEL1/CDC7/AURKB/WT1/UCN/FGFR4/NPM2/PRKCG/EREG	39
GO:0048568	BP	embryonic organ development	59/1213	428/18670	3.34191e-08	3.00716e-06	2.47301e-06	MTHFD1L/WNT2/MDFI/SOX9/PALB2/COL11A1/GRHL3/OTX1/E2F7/STRA6/VEGFA/CELSR1/TCF7/GTPBP3/MSX1/CTHRC1/CHD7/SNAI1/CEBPB/ASCL2/STIL/LIF/MFAP2/LEF1/SHH/IRX5/WNT7B/SIX1/PDZD7/PPP1R13L/PTK7/TBX15/VASH2/PHLDA2/TH/PROX1/BMP4/SIX4/GBX2/COL5A2/HOXB8/CITED1/MMP14/FZD3/TFAP2A/EN2/CSF2/TWIST1/BMP7/WNT5A/DLX6/TBX20/GJB5/FOLR1/SIX2/HOXC11/NODAL/DLX5/WNT11	59
GO:0000727	BP	double-strand break repair via break-induced replication	8/1213	11/18670	4.29405e-08	3.80059e-06	3.12551e-06	MCM3/MCM7/MCM2/CDC45/MCM4/GINS4/CDC7/GINS2	8
GO:0000075	BP	cell cycle checkpoint	37/1213	216/18670	5.38669e-08	4.68162e-06	3.85005e-06	TRIP13/CCND1/CDK2/SOX4/E2F1/E2F7/BUB1/CENPF/TOP2A/EME1/GTSE1/CDK1/AURKA/KNTC1/TTK/CDC6/DTL/BRCA1/PLK1/CHEK1/BUB1B/TIMELESS/MAD2L1/DNA2/CDC45/CCNB1/PRKDC/CDC25C/BLM/CDT1/MAD2L2/BRIP1/ARID3A/AURKB/CLSPN/CDC20/PROX1	37
GO:0033046	BP	negative regulation of sister chromatid segregation	15/1213	44/18670	5.46291e-08	4.68162e-06	3.85005e-06	TRIP13/BUB1/CENPF/TTK/PLK1/BUB1B/MAD2L1/CCNB1/PTTG1/ESPL1/CDT1/MAD2L2/AURKB/CDC20/PTTG3P	15
GO:0061448	BP	connective tissue development	43/1213	273/18670	5.79132e-08	4.83815e-06	3.97877e-06	SOX9/ACAN/COL11A1/VWA2/CDK4/TGFBI/COL7A1/TIMP1/DGAT2/MSX1/CD44/MSX2/SNAI1/STC1/CHI3L1/SERPINH1/COMP/WNT7B/HYAL3/ADAMTS12/LOXL2/AXIN2/COL1A1/MMP13/PITX1/FGF18/COL27A1/COL12A1/GPR4/WT1/AMELX/BMP4/MATN3/COL5A1/ITGB8/SULF1/BMP7/TRPV4/WNT5A/SIX2/SERPINB7/FOXD1/WNT11	43
GO:0060562	BP	epithelial tube morphogenesis	48/1213	322/18670	5.82477e-08	4.83815e-06	3.97877e-06	MTHFD1L/WNT2/SOX9/MET/KAT2A/SALL4/SOX4/GRHL3/VEGFA/CELSR1/MYC/TIMELESS/CTHRC1/MSX2/KIF20B/STIL/KIF26B/LEF1/SHH/SIX1/ADAMTS12/COL4A1/TACSTD2/PTK7/LGR5/PROX1/WT1/BMP4/EDNRA/AGT/SIX4/GBX2/CITED1/MMP14/FZD3/PGF/TWIST1/AREG/BMP7/WNT5A/TBX20/FOLR1/SIX2/IRX3/FOXD1/NODAL/CXCL10/WNT11	48
GO:0051216	BP	cartilage development	36/1213	209/18670	7.02987e-08	5.75065e-06	4.72919e-06	SOX9/ACAN/COL11A1/VWA2/TGFBI/COL7A1/TIMP1/MSX1/CD44/MSX2/SNAI1/STC1/CHI3L1/SERPINH1/COMP/WNT7B/HYAL3/ADAMTS12/LOXL2/AXIN2/COL1A1/MMP13/PITX1/FGF18/COL27A1/COL12A1/AMELX/BMP4/MATN3/ITGB8/SULF1/BMP7/TRPV4/WNT5A/SIX2/WNT11	36
GO:2000816	BP	negative regulation of mitotic sister chromatid separation	14/1213	39/18670	7.18529e-08	5.79006e-06	4.7616e-06	TRIP13/BUB1/CENPF/TTK/PLK1/BUB1B/MAD2L1/CCNB1/PTTG1/CDT1/MAD2L2/AURKB/CDC20/PTTG3P	14
GO:0051985	BP	negative regulation of chromosome segregation	15/1213	45/18670	7.70427e-08	6.11696e-06	5.03043e-06	TRIP13/BUB1/CENPF/TTK/PLK1/BUB1B/MAD2L1/CCNB1/PTTG1/ESPL1/CDT1/MAD2L2/AURKB/CDC20/PTTG3P	15
GO:0006275	BP	regulation of DNA replication	24/1213	108/18670	8.38478e-08	6.56079e-06	5.39542e-06	GTPBP4/S100A11/DSCC1/CDK2/BRCA2/RFC3/E2F7/DBF4/RFC4/CDK1/CHTF18/DBF4B/CDC6/ATAD5/TIMELESS/DNA2/BLM/CDT1/CDC7/CCNA2/UCN/DACH1/NPM2/EREG	24
GO:0072331	BP	signal transduction by p53 class mediator	42/1213	267/18670	8.55487e-08	6.59794e-06	5.42598e-06	NOP2/TFAP4/TPX2/CDK2/SOX4/BRCA2/RFC3/E2F1/E2F7/EEF1E1/RRS1/RFC4/GTSE1/RPF2/CDK1/AURKA/PMAIP1/EXO1/AEN/MSX1/BRCA1/CHEK1/BOP1/ATAD5/DNA2/CD44/FOXM1/SNAI1/PERP/CCNB1/CDC25C/BLM/BRIP1/MIF/ARID3A/PPP1R13L/DDIT4/AURKB/TP73/TWIST1/POU4F1/MAGEA2	42
GO:0051052	BP	regulation of DNA metabolic process	58/1213	429/18670	8.67667e-08	6.59794e-06	5.42598e-06	DKC1/DNAJC2/CBX8/GTPBP4/HSP90AB1/CCT6A/GNL3/S100A11/NAT10/DSCC1/CDK2/BRCA2/RFC3/NEK2/E2F7/FANCB/DBF4/TMEM161A/RFC4/CDK1/CHTF18/KPNA2/NPM1/DBF4B/MYC/FIGNL1/CDC6/POLQ/BRCA1/CHEK1/ATAD5/TIMELESS/DNA2/FOXM1/DDX11/ANXA3/PRKDC/BLM/RAD51AP1/MAPK15/CDT1/NOX4/PIF1/MAD2L2/RTEL1/CDC7/AURKB/AXIN2/CCNA2/WT1/UCN/DACH1/FGFR4/TWIST1/NPM2/PRKCG/FOXP3/EREG	58
GO:0042770	BP	signal transduction in response to DNA damage	27/1213	133/18670	9.86557e-08	7.3978e-06	6.08377e-06	TFAP4/CDK2/SOX4/BRCA2/E2F1/E2F7/EEF1E1/GTSE1/CDK1/AURKA/PMAIP1/DTL/MSX1/BRCA1/PLK1/CHEK1/ATAD5/CD44/FOXM1/SNAI1/CCNB1/PRKDC/CDC25C/MAD2L2/MIF/ARID3A/TWIST1	27
GO:1905819	BP	negative regulation of chromosome separation	14/1213	40/18670	1.03955e-07	7.68843e-06	6.32277e-06	TRIP13/BUB1/CENPF/TTK/PLK1/BUB1B/MAD2L1/CCNB1/PTTG1/CDT1/MAD2L2/AURKB/CDC20/PTTG3P	14
GO:0001890	BP	placenta development	29/1213	152/18670	1.38436e-07	1.01002e-05	8.30617e-06	WNT2/MDFI/HSP90AB1/E2F7/CCNF/CYP27B1/FOSL1/STC2/SNAI1/CEBPB/STC1/ASCL2/LIF/LEF1/WNT7B/VASH2/PHLDA2/CITED1/SPP1/GJB3/CSF2/ITGB8/TEX19/MME/BMP7/PLAC1/GJB5/NODAL/DLX3	29
GO:0006310	BP	DNA recombination	44/1213	292/18670	1.50922e-07	1.08644e-05	8.93459e-06	TRIP13/RUVBL1/XRCC2/PALB2/RAD54B/HSPD1/BRCA2/RECQL4/FANCB/MCM3/TOP2A/MCM7/EME1/TCF7/EXO1/KPNA2/RAD54L/MCM2/FIGNL1/POLQ/BRCA1/CHEK1/ATAD5/MND1/TIMELESS/PSMC3IP/CDC45/MSH5/PRKDC/BLM/CCNB1IP1/RAD51AP1/MCM4/PIF1/LEF1/MAD2L2/GINS4/RTEL1/BRIP1/MCM8/CDC7/GINS2/TEX19/FOXP3	44
GO:1902751	BP	positive regulation of cell cycle G2/M phase transition	12/1213	30/18670	1.54879e-07	1.10025e-05	9.04819e-06	CDC25B/CCND1/CDK4/CDK1/NPM1/DBF4B/DTL/ATAD5/CCNB1/CDC25C/CDC25A/CDC7	12
GO:0070268	BP	cornification	24/1213	112/18670	1.73765e-07	1.21839e-05	1.00197e-05	KRT80/KRT17/KRT23/PERP/EVPL/PKP1/KRT6B/DSG4/KRT7/DSG1/KRT15/KRT75/KRT16/DSG3/KRT6A/KRT6C/DSC3/KRT83/SPRR2D/SPRR1A/SPRR2A/SPRR1B/SPRR3/KLK12	24
GO:0030199	BP	collagen fibril organization	16/1213	54/18670	1.83227e-07	1.26826e-05	1.04299e-05	ACAN/COL11A1/MMP11/PLOD3/SERPINH1/COMP/LOXL2/COL1A1/COL12A1/COL5A2/COL5A3/COL5A1/ADAMTS14/COL1A2/SERPINF2/ADAMTS2	16
GO:0030324	BP	lung development	31/1213	172/18670	1.98647e-07	1.35759e-05	1.11645e-05	WNT2/SOX9/SIM2/SLC7A11/STRA6/VEGFA/CELSR1/PLOD3/MIR17HG/TIMELESS/DHCR7/CHI3L1/LIF/SHH/WNT7B/EIF4EBP1/PTK7/FGF18/PROX1/BMP4/MMP14/ADAMTSL2/PDPN/MME/SPARC/WNT5A/ADAMTS2/NODAL/TBX4/ABCA12/WNT11	31
GO:0090596	BP	sensory organ morphogenesis	40/1213	256/18670	2.07583e-07	1.39587e-05	1.14792e-05	WNT2/SOX9/COL11A1/GRHL3/FJX1/OTX1/STRA6/VEGFA/CELSR1/MSX1/CTHRC1/CHD7/NKD1/MFAP2/IRX5/SIX1/PDZD7/PTK7/TH/PROX1/BMP4/SIX4/GBX2/COL5A2/COL5A1/FZD3/RP1/THY1/TFAP2A/PITX2/TWIST1/BMP7/WNT5A/DLX6/SIX2/COL8A1/SOX1/DLX5/AQP5/EPHB1	40
GO:0033048	BP	negative regulation of mitotic sister chromatid segregation	14/1213	42/18670	2.09419e-07	1.39587e-05	1.14792e-05	TRIP13/BUB1/CENPF/TTK/PLK1/BUB1B/MAD2L1/CCNB1/PTTG1/CDT1/MAD2L2/AURKB/CDC20/PTTG3P	14
GO:1901989	BP	positive regulation of cell cycle phase transition	23/1213	106/18670	2.45901e-07	1.59954e-05	1.31542e-05	UBE2C/CDC25B/CCND1/MTBP/CDK4/CDCA5/CDK1/NPM1/EZH2/DBF4B/CDC6/DTL/ATAD5/CDC45/CCNB1/ESPL1/CDC25C/CCNE1/DLGAP5/MAPK15/CDT1/CDC25A/CDC7	23
GO:1904029	BP	regulation of cyclin-dependent protein kinase activity	23/1213	106/18670	2.45901e-07	1.59954e-05	1.31542e-05	TFAP4/GTPBP4/HSP90AB1/CCND1/CDK4/CCNO/CCNF/CNTD2/PKMYT1/CDC6/PLK1/CDK5RAP1/CKS2/PSRC1/CCNB1/CDC25C/BLM/CCNE1/CDC25A/CDKN3/CCNA2/PROX1/CDKN2A	23
GO:0007093	BP	mitotic cell cycle checkpoint	30/1213	165/18670	2.5539e-07	1.64149e-05	1.34992e-05	TRIP13/CCND1/CDK2/SOX4/E2F1/E2F7/BUB1/CENPF/TOP2A/EME1/GTSE1/CDK1/AURKA/KNTC1/TTK/CDC6/BRCA1/PLK1/BUB1B/MAD2L1/CCNB1/PRKDC/CDC25C/BLM/CDT1/MAD2L2/ARID3A/AURKB/CLSPN/CDC20	30
GO:0048705	BP	skeletal system morphogenesis	38/1213	239/18670	2.64152e-07	1.67783e-05	1.37981e-05	MTHFD1L/MDFI/SOX9/ACAN/COL11A1/VWA2/COL7A1/NLE1/MSX1/MSX2/STC1/SERPINH1/COMP/IRX5/SIX1/SP5/AXIN2/COL1A1/TBX15/MMP13/FGF18/COL27A1/COL12A1/BMP4/SIX4/HOXB8/MATN3/MMP14/TFAP2A/TWIST1/BMP7/TRPV4/SFRP4/SIX2/HOXC11/NODAL/DLX5/TBX4	38
GO:0090183	BP	regulation of kidney development	16/1213	56/18670	3.19702e-07	2.00706e-05	1.65055e-05	SOX9/VEGFA/MYC/LIF/SHH/SIX1/TACSTD2/WT1/BMP4/AGT/SIX4/CITED1/BMP7/SIX2/SERPINB7/FOXD1	16
GO:0007389	BP	pattern specification process	58/1213	446/18670	3.30128e-07	2.04869e-05	1.68479e-05	WNT2/MDFI/XRCC2/KAT2A/PALB2/SIM2/GRHL3/OTX1/RPGRIP1L/AURKA/CELSR1/NLE1/WNT3/MSX1/MSX2/SNAI1/NKD1/PRKDC/STC1/STIL/LEF1/BHLHE40/SHH/WNT7B/SIX1/AXIN2/FOXA2/DNAH5/C9orf116/HES6/TDGF1/WT1/BMP4/FEZF1/GBX2/HOXB8/CITED1/LRRC6/SP8/WNT8B/RIPPLY1/PITX2/BMP7/DMRT3/WNT5A/EVX1/TBX20/FOLR1/SIX2/IRX3/DMRTA2/HOXC11/FOXD1/ROBO2/NODAL/DLL3/SOX1/DKK1	58
GO:0030323	BP	respiratory tube development	31/1213	176/18670	3.37532e-07	2.07083e-05	1.703e-05	WNT2/SOX9/SIM2/SLC7A11/STRA6/VEGFA/CELSR1/PLOD3/MIR17HG/TIMELESS/DHCR7/CHI3L1/LIF/SHH/WNT7B/EIF4EBP1/PTK7/FGF18/PROX1/BMP4/MMP14/ADAMTSL2/PDPN/MME/SPARC/WNT5A/ADAMTS2/NODAL/TBX4/ABCA12/WNT11	31
GO:0016331	BP	morphogenesis of embryonic epithelium	28/1213	150/18670	3.62791e-07	2.17634e-05	1.78977e-05	MTHFD1L/WNT2/PDX1/SOX9/KAT2A/SALL4/SOX4/GRHL3/CELSR1/CTHRC1/KIF20B/STIL/JAG2/SHH/WNT7B/SIX1/PTK7/BMP4/SIX4/FZD3/TFAP2A/TWIST1/SULF1/BMP7/WNT5A/FOLR1/IRX3/NODAL	28
GO:0048754	BP	branching morphogenesis of an epithelial tube	28/1213	150/18670	3.62791e-07	2.17634e-05	1.78977e-05	WNT2/SOX9/MET/VEGFA/CELSR1/MYC/TIMELESS/MSX2/LEF1/SHH/SIX1/COL4A1/TACSTD2/WT1/BMP4/EDNRA/AGT/SIX4/GBX2/CITED1/MMP14/PGF/AREG/BMP7/WNT5A/TBX20/SIX2/FOXD1	28
GO:0033044	BP	regulation of chromosome organization	48/1213	342/18670	3.70767e-07	2.19975e-05	1.80902e-05	DKC1/TRIP13/CCT6A/KAT2A/GNL3/NAT10/ATAD2/NEK2/BUB1/CENPF/PRDM12/TOP2A/CDCA5/VEGFA/CENPE/MYC/MCM2/TTK/CDC6/BRCA1/PLK1/CHEK1/BUB1B/MAD2L1/HMGA1/CDC45/DDX11/CCNB1/PTTG1/DNMT3B/ESPL1/DLGAP5/MAPK15/CDT1/LIF/MKI67/PIF1/MAD2L2/TACC3/RTEL1/AURKB/AXIN2/CDC20/PTTG3P/HECW2/UCN/TWIST1/FOXP3	48
GO:0051302	BP	regulation of cell division	30/1213	168/18670	3.82904e-07	2.24707e-05	1.84793e-05	ECT2/KIF14/MACC1/CDC25B/KIF18B/BRCA2/KIF20A/E2F7/KIF23/ASPM/AURKA/VEGFA/MYC/CDC6/PLK1/RACGAP1/PRC1/KIF20B/BLM/CIT/RBL1/SHH/AURKB/PGF/IL1A/OSM/PPBP/SSTR5/EREG/DRD2	30
GO:0061333	BP	renal tubule morphogenesis	19/1213	78/18670	4.06944e-07	2.33733e-05	1.92216e-05	SOX9/VEGFA/MYC/KIF26B/SHH/SIX1/COL4A1/TACSTD2/LGR5/WT1/BMP4/AGT/SIX4/CITED1/PGF/SIX2/IRX3/FOXD1/WNT11	19
GO:0072028	BP	nephron morphogenesis	19/1213	78/18670	4.06944e-07	2.33733e-05	1.92216e-05	SOX9/VEGFA/MYC/KIF26B/LIF/SHH/SIX1/TACSTD2/WT1/BMP4/AGT/SIX4/CITED1/PGF/BMP7/SIX2/IRX3/FOXD1/WNT11	19
GO:0022616	BP	DNA strand elongation	11/1213	27/18670	4.12106e-07	2.34116e-05	1.92531e-05	RFC3/POLD2/MCM3/MCM7/RNASEH2A/RFC4/DNA2/GINS1/MCM4/GINS4/GINS2	11
GO:2000027	BP	regulation of animal organ morphogenesis	39/1213	253/18670	4.19712e-07	2.34116e-05	1.92531e-05	WNT2/SOX9/GRHL3/VEGFA/CELSR1/CELSR3/MYC/MSX1/CTHRC1/ZNRF3/NKD1/LIF/PSMA7/SHH/ARHGEF19/SIX1/TACSTD2/PTK7/SP6/WT1/AMELX/BMP4/AGT/SIX4/CITED1/FZD3/TFAP2A/PAX9/TWIST1/SULF1/BMP7/DMRT3/WNT5A/SIX2/HOXC11/ROBO2/TNFRSF11B/WNT11/DKK1	39
GO:0001763	BP	morphogenesis of a branching structure	33/1213	196/18670	4.2062e-07	2.34116e-05	1.92531e-05	WNT2/SOX9/MET/PLXNA1/VEGFA/CELSR1/MYC/TIMELESS/MSX2/LEF1/SHH/SIX1/COL4A1/TACSTD2/TDGF1/PROX1/WT1/BMP4/EDNRA/AGT/SIX4/GBX2/CITED1/MMP14/PGF/AREG/SULF1/BMP7/WNT5A/TBX20/SIX2/FOXD1/DRD2	33
GO:0060993	BP	kidney morphogenesis	21/1213	94/18670	4.85117e-07	2.6726e-05	2.19788e-05	SOX9/SOX4/VEGFA/MYC/KIF26B/LIF/SHH/WNT7B/SIX1/TACSTD2/WT1/BMP4/AGT/SIX4/CITED1/PGF/BMP7/SIX2/IRX3/FOXD1/WNT11	21
GO:0000079	BP	regulation of cyclin-dependent protein serine/threonine kinase activity	22/1213	102/18670	4.98212e-07	2.71702e-05	2.23441e-05	TFAP4/GTPBP4/CCND1/CDK4/CCNO/CCNF/CNTD2/PKMYT1/CDC6/PLK1/CDK5RAP1/CKS2/PSRC1/CCNB1/CDC25C/BLM/CCNE1/CDC25A/CDKN3/CCNA2/PROX1/CDKN2A	22
GO:0061982	BP	meiosis I cell cycle process	24/1213	119/18670	5.67998e-07	3.06662e-05	2.52191e-05	TRIP13/RAD54B/CDC25B/BRCA2/TOP2A/EME1/AURKA/RAD54L/PLK1/MND1/PSMC3IP/CKS2/FANCD2/MSH5/PTTG1/ESPL1/CDC25C/CCNB1IP1/CCNE1/MAPK15/CDC25A/BRIP1/PTTG3P/TEX19	24
GO:0044839	BP	cell cycle G2/M phase transition	40/1213	266/18670	5.79906e-07	3.09705e-05	2.54693e-05	TPX2/KIF14/CEP72/CDC25B/CCND1/CDK2/CDK4/NEK2/HAUS6/CENPF/HAUS5/GTSE1/CDK1/AURKA/PHLDA1/NPM1/DBF4B/PKMYT1/MELK/CDC6/DTL/BRCA1/PLK1/CHEK1/ATAD5/FOXM1/CCNB1/HMMR/CDC25C/BLM/CDC25A/PSMA7/CIT/CENPJ/CEP250/CDC7/AURKB/CCNA2/CLSPN/BRSK2	40
GO:0061326	BP	renal tubule development	21/1213	95/18670	5.85107e-07	3.09705e-05	2.54693e-05	SOX9/VEGFA/MYC/KIF26B/LIF/SHH/WNT7B/SIX1/COL4A1/TACSTD2/LGR5/WT1/BMP4/AGT/SIX4/CITED1/PGF/SIX2/IRX3/FOXD1/WNT11	21
GO:0045931	BP	positive regulation of mitotic cell cycle	29/1213	163/18670	6.45077e-07	3.38133e-05	2.78072e-05	UBE2C/CDC25B/CCND1/MTBP/BRCA2/CDK4/CDCA5/CDK1/AURKA/DBF4B/CDC6/DTL/MAD2L1/CDC45/KIF20B/CCNB1/ESPL1/NUSAP1/CDC25C/CCNE1/DLGAP5/CDT1/CDC25A/ASNS/EIF4EBP1/CDC7/IL1A/SPHK1/EREG	29
GO:0000281	BP	mitotic cytokinesis	18/1213	73/18670	6.73442e-07	3.49607e-05	2.87508e-05	ANLN/ECT2/RTKN/BRCA2/CKAP2/KIF20A/CEP55/KIF4A/KIF23/CENPA/PLK1/RACGAP1/KIF20B/ESPL1/NUSAP1/CDT1/KIF4B/CIT	18
GO:2001251	BP	negative regulation of chromosome organization	27/1213	146/18670	7.07665e-07	3.61029e-05	2.96901e-05	TRIP13/NAT10/ATAD2/BUB1/CENPF/TOP2A/MCM2/TTK/BRCA1/PLK1/BUB1B/MAD2L1/HMGA1/CCNB1/PTTG1/DNMT3B/ESPL1/CDT1/PIF1/MAD2L2/RTEL1/AURKB/CDC20/PTTG3P/UCN/TWIST1/FOXP3	27
GO:0060485	BP	mesenchyme development	41/1213	278/18670	7.08819e-07	3.61029e-05	2.96901e-05	WNT2/SOX9/NOLC1/TCOF1/EZH2/MYC/MSX1/MSX2/SNAI1/LEF1/MAD2L2/SHH/SIX1/LOXL2/AXIN2/COL1A1/FOXA2/PTK7/FGF19/WT1/AMELX/BMP4/EDNRA/SIX4/GBX2/PDPN/AKNAD1/PITX2/TWIST1/BMP7/AMH/WNT5A/TBX20/FOLR1/SIX2/BAMBI/FOXD1/ROBO2/NODAL/DLL3/WNT11	41
GO:0061138	BP	morphogenesis of a branching epithelium	31/1213	182/18670	7.21304e-07	3.63955e-05	2.99307e-05	WNT2/SOX9/MET/PLXNA1/VEGFA/CELSR1/MYC/TIMELESS/MSX2/LEF1/SHH/SIX1/COL4A1/TACSTD2/PROX1/WT1/BMP4/EDNRA/AGT/SIX4/GBX2/CITED1/MMP14/PGF/AREG/SULF1/BMP7/WNT5A/TBX20/SIX2/FOXD1	31
GO:0007094	BP	mitotic spindle assembly checkpoint	12/1213	34/18670	7.69875e-07	3.74464e-05	3.0795e-05	TRIP13/BUB1/CENPF/TTK/PLK1/BUB1B/MAD2L1/CCNB1/CDT1/MAD2L2/AURKB/CDC20	12
GO:0031577	BP	spindle checkpoint	12/1213	34/18670	7.69875e-07	3.74464e-05	3.0795e-05	TRIP13/BUB1/CENPF/TTK/PLK1/BUB1B/MAD2L1/CCNB1/CDT1/MAD2L2/AURKB/CDC20	12
GO:0071173	BP	spindle assembly checkpoint	12/1213	34/18670	7.69875e-07	3.74464e-05	3.0795e-05	TRIP13/BUB1/CENPF/TTK/PLK1/BUB1B/MAD2L1/CCNB1/CDT1/MAD2L2/AURKB/CDC20	12
GO:0071174	BP	mitotic spindle checkpoint	12/1213	34/18670	7.69875e-07	3.74464e-05	3.0795e-05	TRIP13/BUB1/CENPF/TTK/PLK1/BUB1B/MAD2L1/CCNB1/CDT1/MAD2L2/AURKB/CDC20	12
GO:0001655	BP	urogenital system development	46/1213	330/18670	7.86091e-07	3.78938e-05	3.11629e-05	PPAT/SOX9/SOX4/CEP55/CENPF/RPGRIP1L/STRA6/WDR77/VEGFA/MYC/NLE1/PCSK9/KIF26B/LIF/ANGPT2/SHH/WNT7B/SIX1/COL4A1/TACSTD2/LGR5/SERPINB5/TP73/GPR4/PROX1/WT1/NOTCH3/BMP4/AGT/SIX4/EPHB3/CITED1/TFAP2A/PGF/MME/SULF1/BMP7/AMH/WNT5A/SIX2/IRX3/HOXC11/SERPINB7/FOXD1/ROBO2/WNT11	46
GO:0003002	BP	regionalization	48/1213	351/18670	8.00285e-07	3.82366e-05	3.14448e-05	WNT2/MDFI/XRCC2/KAT2A/PALB2/OTX1/RPGRIP1L/AURKA/CELSR1/NLE1/WNT3/MSX1/MSX2/SNAI1/NKD1/PRKDC/LEF1/BHLHE40/SHH/WNT7B/SIX1/AXIN2/FOXA2/HES6/TDGF1/WT1/BMP4/FEZF1/GBX2/HOXB8/SP8/WNT8B/RIPPLY1/PITX2/DMRT3/WNT5A/EVX1/TBX20/SIX2/IRX3/DMRTA2/HOXC11/FOXD1/ROBO2/NODAL/DLL3/SOX1/DKK1	48
GO:0001701	BP	in utero embryonic development	50/1213	373/18670	8.66599e-07	4.10418e-05	3.37518e-05	WNT2/BYSL/MDFI/XRCC2/KAT2A/PALB2/SALL4/ATP11A/BRCA2/NCAPG2/WDR74/NEK2/E2F7/EIF2S2/RPGRIP1L/VEGFA/HM13/FOSL1/NLE1/PSPH/MSX1/PLOD3/CHD7/SNAI1/GINS1/CCNB1/CEBPB/ASCL2/STIL/CCNB1IP1/JAG2/LIF/LEF1/GINS4/WNT7B/ZP3/VASH2/PHLDA2/EDNRA/TM4SF1/CITED1/GJB3/CSF2/TWIST1/NPM2/BMP7/DSC3/GJB5/MYBPHL/NODAL	50
GO:0060349	BP	bone morphogenesis	23/1213	114/18670	9.65112e-07	4.53099e-05	3.72617e-05	SOX9/VWA2/COL7A1/MSX1/MSX2/STC1/SERPINH1/COMP/SP5/AXIN2/COL1A1/MMP13/FGF18/COL27A1/COL12A1/BMP4/MATN3/MMP14/TFAP2A/TWIST1/TRPV4/SFRP4/DLX5	23
GO:0072074	BP	kidney mesenchyme development	9/1213	19/18670	1.02057e-06	4.75005e-05	3.90632e-05	MYC/SHH/SIX1/WT1/BMP4/SIX4/BMP7/SIX2/FOXD1	9
GO:0072001	BP	renal system development	42/1213	293/18670	1.12239e-06	5.17931e-05	4.25934e-05	PPAT/SOX9/SOX4/CEP55/CENPF/RPGRIP1L/STRA6/VEGFA/MYC/NLE1/PCSK9/KIF26B/LIF/ANGPT2/SHH/WNT7B/SIX1/COL4A1/TACSTD2/LGR5/TP73/GPR4/PROX1/WT1/NOTCH3/BMP4/AGT/SIX4/CITED1/TFAP2A/PGF/MME/SULF1/BMP7/WNT5A/SIX2/IRX3/HOXC11/SERPINB7/FOXD1/ROBO2/WNT11	42
GO:0072088	BP	nephron epithelium morphogenesis	18/1213	76/18670	1.27381e-06	5.82822e-05	4.79298e-05	SOX9/VEGFA/MYC/KIF26B/LIF/SHH/SIX1/TACSTD2/WT1/BMP4/AGT/SIX4/CITED1/PGF/SIX2/IRX3/FOXD1/WNT11	18
GO:0002063	BP	chondrocyte development	14/1213	48/18670	1.32249e-06	6.0001e-05	4.93433e-05	SOX9/ACAN/COL11A1/VWA2/COL7A1/MSX2/SERPINH1/COMP/AXIN2/FGF18/COL27A1/COL12A1/MATN3/SULF1	14
GO:2000243	BP	positive regulation of reproductive process	17/1213	69/18670	1.38578e-06	6.21927e-05	5.11457e-05	SOX9/INHBA/CDC25B/AURKA/OXTR/MSX1/MSX2/CDC25C/MAPK15/CDC25A/SHH/ZP3/HYAL3/WT1/INHBB/NPM2/WNT5A	17
GO:0051225	BP	spindle assembly	22/1213	108/18670	1.39383e-06	6.21927e-05	5.11457e-05	TPX2/NEK2/HAUS6/KIF4A/HAUS5/KIF23/ASPM/AURKA/MYBL2/PLK1/RACGAP1/KIFC1/BIRC5/RCC1/MAPK15/SPAG5/GPSM2/KIF4B/KIF11/CENPW/AURKB/CDC20	22
GO:0000724	BP	double-strand break repair via homologous recombination	25/1213	134/18670	1.52758e-06	6.76017e-05	5.55939e-05	XRCC2/PALB2/RAD54B/BRCA2/RECQL4/FANCB/MCM3/MCM7/RAD54L/MCM2/FIGNL1/POLQ/BRCA1/CHEK1/TIMELESS/CDC45/BLM/RAD51AP1/MCM4/MAD2L2/GINS4/RTEL1/MCM8/CDC7/GINS2	25
GO:0045740	BP	positive regulation of DNA replication	12/1213	36/18670	1.55629e-06	6.77614e-05	5.57252e-05	CDK2/E2F7/DBF4/CDK1/DBF4B/ATAD5/DNA2/CDT1/CDC7/UCN/NPM2/EREG	12
GO:0045841	BP	negative regulation of mitotic metaphase/anaphase transition	12/1213	36/18670	1.55629e-06	6.77614e-05	5.57252e-05	TRIP13/BUB1/CENPF/TTK/PLK1/BUB1B/MAD2L1/CCNB1/CDT1/MAD2L2/AURKB/CDC20	12
GO:0030879	BP	mammary gland development	26/1213	143/18670	1.5803e-06	6.82564e-05	5.61323e-05	WNT2/PPAT/SOX9/CAD/CCND1/IQGAP3/BRCA2/APLN/NME1/OXTR/VEGFA/ITGA2/WNT3/MSX1/MSX2/FASN/CEBPB/LEF1/WNT7B/TDGF1/MST1/BMP4/AREG/ELF5/WNT5A/TNFSF11	26
GO:0051445	BP	regulation of meiotic cell cycle	14/1213	49/18670	1.74145e-06	7.46199e-05	6.13655e-05	TRIP13/CDC25B/ASPM/GPR3/TTK/MSX1/MSX2/CDC25C/MAPK15/CDC25A/LIF/CDC20/NPM2/WNT5A	14
GO:0000725	BP	recombinational repair	25/1213	135/18670	1.76086e-06	7.48574e-05	6.15608e-05	XRCC2/PALB2/RAD54B/BRCA2/RECQL4/FANCB/MCM3/MCM7/RAD54L/MCM2/FIGNL1/POLQ/BRCA1/CHEK1/TIMELESS/CDC45/BLM/RAD51AP1/MCM4/MAD2L2/GINS4/RTEL1/MCM8/CDC7/GINS2	25
GO:0000082	BP	G1/S transition of mitotic cell cycle	40/1213	279/18670	1.999e-06	8.427e-05	6.93015e-05	PPAT/KIF14/INHBA/CCND1/MTBP/IQGAP3/CDK2/SOX4/CDK4/E2F1/E2F7/MCM10/DBF4/MCM3/MCM7/GTSE1/CDK1/AURKA/EZH2/MYC/MCM2/CDC6/CDC45/RRM2/RCC1/CCNB1/PRKDC/CDC25C/CCNE1/CDT1/CDC25A/MCM4/RBL1/CDKN3/EIF4EBP1/ARID3A/MCM8/CDC7/POLE2/CDKN2A	40
GO:0001942	BP	hair follicle development	19/1213	86/18670	2.01349e-06	8.427e-05	6.93015e-05	CDH3/FOXQ1/SOX9/INHBA/CELSR1/KRT17/MSX2/SNAI1/SHH/FERMT1/DSG4/DNASE1L2/LGR5/DKK4/FZD3/EDAR/WNT5A/APCDD1/DKK1	19
GO:1902100	BP	negative regulation of metaphase/anaphase transition of cell cycle	12/1213	37/18670	2.16765e-06	9.0024e-05	7.40335e-05	TRIP13/BUB1/CENPF/TTK/PLK1/BUB1B/MAD2L1/CCNB1/CDT1/MAD2L2/AURKB/CDC20	12
GO:0051781	BP	positive regulation of cell division	19/1213	87/18670	2.42097e-06	9.97773e-05	8.20543e-05	ECT2/KIF14/MACC1/CDC25B/KIF23/VEGFA/CDC6/RACGAP1/KIF20B/CIT/SHH/AURKB/PGF/IL1A/OSM/PPBP/SSTR5/EREG/DRD2	19
GO:0001503	BP	ossification	51/1213	398/18670	2.59832e-06	0.000106275	8.73981e-05	GTPBP4/CBFB/SOX9/COL11A1/RSL1D1/CYP27B1/DDX21/FIGNL1/WNT3/CTHRC1/MSX2/SNAI1/HSPE1/FASN/CEBPB/STC1/CLEC5A/LEF1/COMP/SHH/WNT7B/IFITM1/TXLNG/AXIN2/COL1A1/MMP13/IBSP/FGF18/AMELX/BMP4/COL5A2/CITED1/MMP14/TFAP2A/SPP1/TWIST1/AREG/SPARC/BMP7/ITGA11/KREMEN2/WNT5A/CDH11/CYP24A1/COL1A2/TNFSF11/SIX2/VCAN/DLX5/WNT11/DKK1	51
GO:0042303	BP	molting cycle	22/1213	112/18670	2.63927e-06	0.000106339	8.74505e-05	CDH3/FOXQ1/SOX9/INHBA/CELSR1/KRT17/MSX2/SNAI1/SHH/FERMT1/DSG4/PPP1R13L/DNASE1L2/LGR5/DKK4/KRT16/FZD3/KRT83/EDAR/WNT5A/APCDD1/DKK1	22
GO:0042633	BP	hair cycle	22/1213	112/18670	2.63927e-06	0.000106339	8.74505e-05	CDH3/FOXQ1/SOX9/INHBA/CELSR1/KRT17/MSX2/SNAI1/SHH/FERMT1/DSG4/PPP1R13L/DNASE1L2/LGR5/DKK4/KRT16/FZD3/KRT83/EDAR/WNT5A/APCDD1/DKK1	22
GO:1902749	BP	regulation of cell cycle G2/M phase transition	33/1213	213/18670	2.84998e-06	0.000111904	9.20267e-05	TPX2/KIF14/CEP72/CDC25B/CCND1/CDK2/CDK4/NEK2/HAUS6/CENPF/HAUS5/GTSE1/CDK1/AURKA/NPM1/DBF4B/CDC6/DTL/BRCA1/PLK1/CHEK1/ATAD5/CCNB1/HMMR/CDC25C/BLM/CDC25A/PSMA7/CENPJ/CEP250/CDC7/AURKB/CLSPN	33
GO:0060675	BP	ureteric bud morphogenesis	16/1213	65/18670	2.85473e-06	0.000111904	9.20267e-05	SOX9/VEGFA/MYC/KIF26B/SHH/SIX1/TACSTD2/WT1/BMP4/AGT/SIX4/CITED1/PGF/SIX2/FOXD1/WNT11	16
GO:0051383	BP	kinetochore organization	9/1213	21/18670	2.88335e-06	0.000111904	9.20267e-05	NUF2/CENPF/CENPA/CENPN/CENPE/CENPH/CDT1/CENPW/CENPK	9
GO:0022404	BP	molting cycle process	19/1213	88/18670	2.90174e-06	0.000111904	9.20267e-05	CDH3/FOXQ1/SOX9/INHBA/CELSR1/KRT17/MSX2/SNAI1/SHH/FERMT1/DSG4/DNASE1L2/LGR5/DKK4/FZD3/EDAR/WNT5A/APCDD1/DKK1	19
GO:0022405	BP	hair cycle process	19/1213	88/18670	2.90174e-06	0.000111904	9.20267e-05	CDH3/FOXQ1/SOX9/INHBA/CELSR1/KRT17/MSX2/SNAI1/SHH/FERMT1/DSG4/DNASE1L2/LGR5/DKK4/FZD3/EDAR/WNT5A/APCDD1/DKK1	19
GO:0098773	BP	skin epidermis development	19/1213	88/18670	2.90174e-06	0.000111904	9.20267e-05	CDH3/FOXQ1/SOX9/INHBA/CELSR1/KRT17/MSX2/SNAI1/SHH/FERMT1/DSG4/DNASE1L2/LGR5/DKK4/FZD3/EDAR/WNT5A/APCDD1/DKK1	19
GO:0060350	BP	endochondral bone morphogenesis	17/1213	73/18670	3.20695e-06	0.000122796	0.000100985	SOX9/VWA2/COL7A1/STC1/SERPINH1/COMP/AXIN2/COL1A1/MMP13/FGF18/COL27A1/COL12A1/BMP4/MATN3/MMP14/TRPV4/DLX5	17
GO:0072171	BP	mesonephric tubule morphogenesis	16/1213	66/18670	3.54304e-06	0.000134711	0.000110783	SOX9/VEGFA/MYC/KIF26B/SHH/SIX1/TACSTD2/WT1/BMP4/AGT/SIX4/CITED1/PGF/SIX2/FOXD1/WNT11	16
GO:0045930	BP	negative regulation of mitotic cell cycle	45/1213	338/18670	3.63293e-06	0.000137162	0.000112799	TRIP13/CCND1/MTBP/CDK2/SOX4/CDK4/E2F1/E2F7/BUB1/CENPF/TOP2A/EME1/GTSE1/PNPT1/CDK1/AURKA/KNTC1/EZH2/NLE1/TTK/CDC6/BRCA1/PLK1/CHEK1/BUB1B/MAD2L1/FAP/CCNB1/PTTG1/PRKDC/CDC25C/BLM/CDT1/PSMA7/RBL1/MAD2L2/ARID3A/AURKB/CLSPN/CDC20/PTTG3P/BMP4/FZD3/CDKN2A/BMP7	45
GO:0072078	BP	nephron tubule morphogenesis	17/1213	74/18670	3.91396e-06	0.0001456	0.000119738	SOX9/VEGFA/MYC/KIF26B/SHH/SIX1/TACSTD2/WT1/BMP4/AGT/SIX4/CITED1/PGF/SIX2/IRX3/FOXD1/WNT11	17
GO:0010971	BP	positive regulation of G2/M transition of mitotic cell cycle	10/1213	27/18670	3.92752e-06	0.0001456	0.000119738	CDC25B/CCND1/CDK4/CDK1/DBF4B/DTL/CCNB1/CDC25C/CDC25A/CDC7	10
GO:0045995	BP	regulation of embryonic development	24/1213	132/18670	3.93732e-06	0.0001456	0.000119738	WNT2/GRHL3/TGIF2/CDK1/CELSR1/RACGAP1/SNAI1/NKD1/SHH/SIX1/FOXA2/PTK7/PHLDA2/BMP4/SIX4/COL5A2/COL5A1/FZD3/SULF1/BMP7/WNT5A/IL1RN/NODAL/DKK1	24
GO:0044843	BP	cell cycle G1/S phase transition	41/1213	298/18670	4.29475e-06	0.000157737	0.000129719	PPAT/KIF14/INHBA/CCND1/MTBP/IQGAP3/CDK2/SOX4/CDK4/E2F1/E2F7/MCM10/DBF4/MCM3/MCM7/GTSE1/CDK1/AURKA/EZH2/MYC/MCM2/CDC6/CDC45/RRM2/RCC1/CCNB1/PRKDC/CDC25C/CCNE1/CDT1/CDC25A/MCM4/RBL1/CDKN3/EIF4EBP1/ARID3A/MCM8/CDC7/CCNA2/POLE2/CDKN2A	41
GO:0000086	BP	G2/M transition of mitotic cell cycle	36/1213	247/18670	4.37669e-06	0.00015966	0.000131301	TPX2/KIF14/CEP72/CDC25B/CCND1/CDK2/CDK4/NEK2/HAUS6/CENPF/HAUS5/CDK1/AURKA/PHLDA1/DBF4B/PKMYT1/MELK/CDC6/DTL/BRCA1/PLK1/FOXM1/CCNB1/HMMR/CDC25C/BLM/CDC25A/PSMA7/CIT/CENPJ/CEP250/CDC7/AURKB/CCNA2/CLSPN/BRSK2	36
GO:0048562	BP	embryonic organ morphogenesis	40/1213	288/18670	4.4364e-06	0.000160753	0.000132199	MTHFD1L/MDFI/SOX9/COL11A1/GRHL3/OTX1/STRA6/CELSR1/TCF7/MSX1/CTHRC1/CHD7/STIL/MFAP2/SHH/IRX5/SIX1/PDZD7/PTK7/TBX15/TH/PROX1/BMP4/SIX4/GBX2/HOXB8/MMP14/FZD3/TFAP2A/TWIST1/BMP7/WNT5A/DLX6/TBX20/FOLR1/SIX2/HOXC11/NODAL/DLX5/WNT11	40
GO:0030330	BP	DNA damage response, signal transduction by p53 class mediator	21/1213	107/18670	4.48914e-06	0.000161579	0.000132879	TFAP4/CDK2/SOX4/BRCA2/E2F1/E2F7/EEF1E1/GTSE1/CDK1/AURKA/PMAIP1/MSX1/BRCA1/CD44/FOXM1/SNAI1/CCNB1/CDC25C/MIF/ARID3A/TWIST1	21
GO:0072006	BP	nephron development	25/1213	142/18670	4.55199e-06	0.000162756	0.000133847	SOX9/VEGFA/MYC/KIF26B/LIF/ANGPT2/SHH/WNT7B/SIX1/TACSTD2/GPR4/WT1/NOTCH3/BMP4/AGT/SIX4/CITED1/PGF/SULF1/BMP7/SIX2/IRX3/SERPINB7/FOXD1/WNT11	25
GO:1901992	BP	positive regulation of mitotic cell cycle phase transition	19/1213	91/18670	4.90664e-06	0.000174283	0.000143326	UBE2C/CDC25B/CCND1/MTBP/CDK4/CDCA5/CDK1/DBF4B/CDC6/DTL/CDC45/CCNB1/ESPL1/CDC25C/CCNE1/DLGAP5/CDT1/CDC25A/CDC7	19
GO:1905330	BP	regulation of morphogenesis of an epithelium	29/1213	180/18670	5.12663e-06	0.000180906	0.000148773	WNT2/SOX9/GRHL3/VEGFA/CELSR1/CELSR3/CTHRC1/ZNRF3/NKD1/LIF/PSMA7/SHH/ARHGEF19/SIX1/ADAMTS12/TACSTD2/PTK7/BMP4/AGT/SIX4/CITED1/FZD3/SULF1/BMP7/WNT5A/SIX2/CXCL10/WNT11/DKK1	29
GO:0071156	BP	regulation of cell cycle arrest	21/1213	108/18670	5.23628e-06	0.000183576	0.000150968	TFAP4/HSP90AB1/CCND1/CDK2/SOX4/CDK4/E2F1/E2F7/GTSE1/CDK1/AURKA/MLXIPL/BRCA1/FAP/FOXM1/CCNB1/CDC25C/MIF/ARID3A/TP73/POU4F1	21
GO:0090184	BP	positive regulation of kidney development	12/1213	40/18670	5.44976e-06	0.000189827	0.000156109	SOX9/VEGFA/MYC/LIF/SHH/SIX1/WT1/BMP4/AGT/SIX4/SERPINB7/FOXD1	12
GO:0009914	BP	hormone transport	43/1213	322/18670	5.49418e-06	0.000190148	0.000156373	PDX1/SLCO4A1/INHBA/SOX4/APLN/NMB/VSNL1/STX1A/CHD7/PASK/TFR2/LIF/IL11/KISS1/FOXA2/NR1D1/KCNJ11/SYT7/SLC2A1/AGT/CACNA1D/UCN/SPP1/ABCC2/INHBB/FGA/BRSK2/RASL10B/GRP/TRPV4/CPLX1/OSM/SSTR5/FGB/TNFSF11/VGF/NMU/NR0B2/IL1RN/FOXD1/FAM3B/SERPINA7/DRD2	43
GO:0030574	BP	collagen catabolic process	13/1213	47/18670	6.06325e-06	0.000207187	0.000170385	MMP7/MMP11/KLK6/FAP/MMP3/MMP1/MMP13/MMP10/MMP14/ADAMTS14/MMP8/ADAMTS2/MMP12	13
GO:0060351	BP	cartilage development involved in endochondral bone morphogenesis	13/1213	47/18670	6.06325e-06	0.000207187	0.000170385	SOX9/VWA2/COL7A1/STC1/SERPINH1/COMP/AXIN2/COL1A1/MMP13/COL27A1/COL12A1/MATN3/TRPV4	13
GO:0090329	BP	regulation of DNA-dependent DNA replication	14/1213	54/18670	6.16316e-06	0.000209276	0.000172103	DSCC1/CDK2/BRCA2/RFC3/E2F7/DBF4/RFC4/CHTF18/DBF4B/TIMELESS/BLM/CDT1/CDC7/DACH1	14
GO:0072080	BP	nephron tubule development	19/1213	93/18670	6.86471e-06	0.000231641	0.000190496	SOX9/VEGFA/MYC/KIF26B/LIF/SHH/WNT7B/SIX1/TACSTD2/WT1/BMP4/AGT/SIX4/CITED1/PGF/SIX2/IRX3/FOXD1/WNT11	19
GO:0031570	BP	DNA integrity checkpoint	26/1213	157/18670	9.36936e-06	0.000314194	0.000258385	CCND1/CDK2/SOX4/E2F1/E2F7/TOP2A/EME1/GTSE1/CDK1/AURKA/CDC6/DTL/BRCA1/PLK1/CHEK1/TIMELESS/DNA2/CDC45/CCNB1/PRKDC/CDC25C/BLM/CDT1/BRIP1/ARID3A/CLSPN	26
GO:0035148	BP	tube formation	25/1213	148/18670	9.69254e-06	0.000321137	0.000264095	MTHFD1L/SOX9/KAT2A/SALL4/SOX4/GRHL3/VEGFA/CELSR1/CTHRC1/KIF20B/STIL/SHH/SIX1/PTK7/PROX1/BMP4/SIX4/FZD3/TWIST1/BMP7/EDAR/WNT5A/FOLR1/IRX3/NODAL	25
GO:0042273	BP	ribosomal large subunit biogenesis	16/1213	71/18670	9.74671e-06	0.000321137	0.000264095	NOP2/GTPBP4/BRIX1/WDR12/RSL1D1/WDR74/PPAN/RRS1/RPF2/NPM1/NLE1/NOP16/BOP1/URB1/LAS1L/GTF3A	16
GO:0060688	BP	regulation of morphogenesis of a branching structure	14/1213	56/18670	9.75486e-06	0.000321137	0.000264095	WNT2/SOX9/VEGFA/SHH/SIX1/TACSTD2/BMP4/AGT/SIX4/PGF/SULF1/BMP7/WNT5A/SIX2	14
GO:0001704	BP	formation of primary germ layer	22/1213	121/18670	9.82593e-06	0.000321516	0.000264407	COL11A1/INHBA/COL7A1/ITGA2/WNT3/SNAI1/LEF1/COL12A1/BMP4/COL5A2/COL5A1/MMP14/MMP8/BMP7/ELF5/WNT5A/TBX20/SIX2/NODAL/COL8A1/WNT11/DKK1	22
GO:0001822	BP	kidney development	38/1213	278/18670	1.1082e-05	0.000360433	0.000296411	PPAT/SOX9/SOX4/CENPF/RPGRIP1L/STRA6/VEGFA/MYC/NLE1/PCSK9/KIF26B/LIF/ANGPT2/SHH/WNT7B/SIX1/TACSTD2/TP73/GPR4/PROX1/WT1/NOTCH3/BMP4/AGT/SIX4/CITED1/TFAP2A/PGF/MME/SULF1/BMP7/SIX2/IRX3/HOXC11/SERPINB7/FOXD1/ROBO2/WNT11	38
GO:0022617	BP	extracellular matrix disassembly	17/1213	80/18670	1.19522e-05	0.000386407	0.000317771	MMP7/MMP11/TIMP1/CD44/FAP/MMP3/MMP1/KLK7/MMP13/ADAMTS4/MMP10/MMP14/PDPN/MMP8/FGFR4/PRSS1/MMP12	17
GO:0051310	BP	metaphase plate congression	14/1213	57/18670	1.21644e-05	0.000390927	0.000321488	KIF14/NUF2/CENPF/RRS1/CDCA5/KIF18A/KIF2C/CENPE/KIFC1/PSRC1/CCNB1/SPAG5/CDT1/CDCA8	14
GO:0051231	BP	spindle elongation	6/1213	10/18670	1.24338e-05	0.000397219	0.000326663	KIF4A/KIF23/RACGAP1/PRC1/KIF4B/AURKB	6
GO:0007127	BP	meiosis I	21/1213	114/18670	1.26117e-05	0.000400534	0.000329389	TRIP13/RAD54B/CDC25B/BRCA2/TOP2A/EME1/AURKA/RAD54L/PLK1/MND1/PSMC3IP/CKS2/FANCD2/MSH5/PTTG1/ESPL1/CCNB1IP1/CCNE1/BRIP1/PTTG3P/TEX19	21
GO:0048736	BP	appendage development	28/1213	179/18670	1.31148e-05	0.000411666	0.000338544	SOX9/KAT2A/SALL4/SOX4/SLC7A11/RPGRIP1L/WNT3/MSX1/MSX2/CHD7/ZNRF3/LEF1/COMP/SHH/PITX1/BMP4/TFAP2A/SP8/PITX2/TWIST1/BMP7/KREMEN2/WNT5A/DLX6/HOXC11/DLX5/TBX4/DKK1	28
GO:0060173	BP	limb development	28/1213	179/18670	1.31148e-05	0.000411666	0.000338544	SOX9/KAT2A/SALL4/SOX4/SLC7A11/RPGRIP1L/WNT3/MSX1/MSX2/CHD7/ZNRF3/LEF1/COMP/SHH/PITX1/BMP4/TFAP2A/SP8/PITX2/TWIST1/BMP7/KREMEN2/WNT5A/DLX6/HOXC11/DLX5/TBX4/DKK1	28
GO:0007548	BP	sex differentiation	37/1213	270/18670	1.35927e-05	0.000424202	0.000348853	CBX2/SOX9/INHBA/CCND1/BRCA2/EIF2S2/STRA6/KIF18A/ASPM/VEGFA/TCF7/CENPI/FANCA/CHD7/CEBPB/PRDX4/SHH/IRX5/TYRO3/ZP3/BRIP1/HYAL3/WT1/SIX4/GAS2/MMP14/LRRC6/DACH1/INHBB/COL9A3/TEX19/AMH/DMRT3/WNT5A/VGF/EREG/ROBO2	37
GO:0009952	BP	anterior/posterior pattern specification	32/1213	219/18670	1.38754e-05	0.000428075	0.000352038	WNT2/XRCC2/KAT2A/PALB2/OTX1/AURKA/CELSR1/NLE1/WNT3/MSX1/MSX2/NKD1/PRKDC/LEF1/BHLHE40/SHH/AXIN2/FOXA2/HES6/TDGF1/WT1/BMP4/FEZF1/GBX2/HOXB8/RIPPLY1/WNT5A/SIX2/HOXC11/NODAL/DLL3/DKK1	32
GO:0043583	BP	ear development	32/1213	219/18670	1.38754e-05	0.000428075	0.000352038	SOX9/COL11A1/GRHL3/OTX1/RPGRIP1L/STRA6/CELSR1/MCM2/MSX1/CTHRC1/CHD7/JAG2/SHH/SIX1/PDZD7/CCNA2/PTK7/LGR5/PROX1/BMP4/SIX4/GBX2/FZD3/TFAP2A/SLC25A27/TWIST1/SPARC/WNT5A/DLX6/SIX2/FGF20/DLX5	32
GO:0061844	BP	antimicrobial humoral immune response mediated by antimicrobial peptide	16/1213	73/18670	1.41913e-05	0.000433819	0.000356762	CXCL3/CXCL1/KLK7/CXCL11/CXCL2/CXCL5/KRT6A/PGC/F2/PPBP/REG1A/CXCL6/REG3A/CXCL10/REG1B/DEFA6	16
GO:0110110	BP	positive regulation of animal organ morphogenesis	17/1213	81/18670	1.42223e-05	0.000433819	0.000356762	WNT2/SOX9/VEGFA/MYC/LIF/SIX1/WT1/AMELX/BMP4/AGT/SIX4/TFAP2A/TWIST1/BMP7/HOXC11/ROBO2/DKK1	17
GO:0046660	BP	female sex differentiation	21/1213	115/18670	1.44989e-05	0.000439772	0.000361657	INHBA/BRCA2/STRA6/VEGFA/FANCA/CHD7/CEBPB/TYRO3/ZP3/HYAL3/WT1/GAS2/MMP14/DACH1/INHBB/COL9A3/AMH/WNT5A/VGF/EREG/ROBO2	21
GO:0003156	BP	regulation of animal organ formation	11/1213	37/18670	1.47849e-05	0.000443465	0.000364695	WNT2/SHH/SIX1/WT1/BMP4/SULF1/BMP7/WNT5A/HOXC11/ROBO2/DKK1	11
GO:0006270	BP	DNA replication initiation	11/1213	37/18670	1.47849e-05	0.000443465	0.000364695	CDK2/MCM10/MCM3/MCM7/MCM2/CDC6/CDC45/CCNE1/CDT1/MCM4/POLE2	11
GO:0000910	BP	cytokinesis	27/1213	171/18670	1.56345e-05	0.000466358	0.000383521	ANLN/ECT2/KIF14/RTKN/CDC25B/BRCA2/CKAP2/KIF20A/E2F7/CEP55/KIF4A/KIF23/AURKA/CENPA/CDC6/PLK1/RACGAP1/PRC1/KIF20B/ESPL1/NUSAP1/CDT1/KIF4B/CIT/AURKB/SSTR5/DRD2	27
GO:0061217	BP	regulation of mesonephros development	9/1213	25/18670	1.58081e-05	0.000468945	0.000385648	SOX9/VEGFA/SIX1/TACSTD2/WT1/BMP4/AGT/SIX4/SIX2	9
GO:0048146	BP	positive regulation of fibroblast proliferation	13/1213	51/18670	1.60921e-05	0.00046931	0.000385949	WNT2/CDK4/E2F1/MYC/CDC6/CCNB1/PRKDC/MIF/CCNA2/AGT/WNT5A/SPHK1/EREG	13
GO:0007080	BP	mitotic metaphase plate congression	12/1213	44/18670	1.61471e-05	0.00046931	0.000385949	KIF14/NUF2/RRS1/CDCA5/KIF18A/KIF2C/CENPE/KIFC1/PSRC1/CCNB1/CDT1/CDCA8	12
GO:0010463	BP	mesenchymal cell proliferation	12/1213	44/18670	1.61471e-05	0.00046931	0.000385949	WNT2/SOX9/VEGFA/MYC/MSX1/SHH/SIX1/BMP4/BMP7/WNT5A/SIX2/WNT11	12
GO:0003401	BP	axis elongation	10/1213	31/18670	1.62551e-05	0.00046931	0.000385949	SOX9/NKD1/SHH/SIX1/PTK7/BMP4/SIX4/AREG/WNT5A/WNT11	10
GO:0040020	BP	regulation of meiotic nuclear division	10/1213	31/18670	1.62551e-05	0.00046931	0.000385949	TRIP13/GPR3/TTK/MSX1/MSX2/MAPK15/LIF/CDC20/NPM2/WNT5A	10
GO:0051785	BP	positive regulation of nuclear division	15/1213	66/18670	1.64858e-05	0.000473441	0.000389346	UBE2C/CDCA5/AURKA/MSX1/MSX2/ESPL1/NUSAP1/DLGAP5/MAPK15/CDT1/IL1A/NPM2/WNT5A/SPHK1/EREG	15
GO:0001658	BP	branching involved in ureteric bud morphogenesis	14/1213	59/18670	1.86064e-05	0.000531513	0.000437103	SOX9/VEGFA/MYC/SHH/SIX1/TACSTD2/WT1/BMP4/AGT/SIX4/CITED1/PGF/SIX2/FOXD1	14
GO:0043584	BP	nose development	7/1213	15/18670	1.94524e-05	0.000552755	0.000454572	RPGRIP1L/STRA6/CHD7/SIX1/PROX1/SIX4/DLX5	7
GO:0061640	BP	cytoskeleton-dependent cytokinesis	19/1213	100/18670	2.04797e-05	0.000578901	0.000476073	ANLN/ECT2/RTKN/BRCA2/CKAP2/KIF20A/CEP55/KIF4A/KIF23/CENPA/PLK1/RACGAP1/KIF20B/ESPL1/NUSAP1/CDT1/KIF4B/CIT/AURKB	19
GO:0042471	BP	ear morphogenesis	21/1213	118/18670	2.17818e-05	0.000612501	0.000503705	SOX9/COL11A1/GRHL3/OTX1/CELSR1/MSX1/CTHRC1/CHD7/SIX1/PDZD7/PTK7/PROX1/SIX4/GBX2/FZD3/TFAP2A/TWIST1/WNT5A/DLX6/SIX2/DLX5	21
GO:0008608	BP	attachment of spindle microtubules to kinetochore	10/1213	32/18670	2.22731e-05	0.000623069	0.000512396	ECT2/NUF2/NEK2/KIF2C/CENPE/RACGAP1/CCNB1/SPAG5/CDT1/AURKB	10
GO:0042481	BP	regulation of odontogenesis	9/1213	26/18670	2.27871e-05	0.000630911	0.000518846	MSX1/SHH/SP6/AMELX/BMP4/TFAP2A/PAX9/DMRT3/TNFRSF11B	9
GO:0045992	BP	negative regulation of embryonic development	9/1213	26/18670	2.27871e-05	0.000630911	0.000518846	SNAI1/BMP4/COL5A2/COL5A1/FZD3/SULF1/BMP7/WNT5A/DKK1	9
GO:0001649	BP	osteoblast differentiation	32/1213	225/18670	2.41516e-05	0.000665279	0.000547109	GTPBP4/CBFB/RSL1D1/DDX21/FIGNL1/WNT3/CTHRC1/MSX2/SNAI1/HSPE1/FASN/CEBPB/CLEC5A/LEF1/SHH/WNT7B/IFITM1/AXIN2/COL1A1/IBSP/AMELX/BMP4/CITED1/SPP1/TWIST1/AREG/BMP7/ITGA11/CYP24A1/VCAN/DLX5/WNT11	32
GO:0010389	BP	regulation of G2/M transition of mitotic cell cycle	29/1213	196/18670	2.72339e-05	0.000746375	0.0006138	TPX2/KIF14/CEP72/CDC25B/CCND1/CDK2/CDK4/NEK2/HAUS6/CENPF/HAUS5/CDK1/AURKA/DBF4B/CDC6/DTL/BRCA1/PLK1/CCNB1/HMMR/CDC25C/BLM/CDC25A/PSMA7/CENPJ/CEP250/CDC7/AURKB/CLSPN	29
GO:0006302	BP	double-strand break repair	34/1213	248/18670	2.96681e-05	0.000808981	0.000665285	TRIP13/XRCC2/PALB2/RAD54B/BRCA2/RECQL4/FANCB/MCM3/MCM7/CDCA5/EME1/RAD54L/MCM2/FIGNL1/POLQ/BRCA1/CHEK1/TIMELESS/DNA2/CDC45/FOXM1/DDX11/PRKDC/BLM/RAD51AP1/MCM4/MAD2L2/GINS4/RTEL1/BRIP1/MCM8/CDC7/GINS2/TWIST1	34
GO:0046879	BP	hormone secretion	40/1213	312/18670	3.00738e-05	0.000815921	0.000670993	PDX1/INHBA/SOX4/APLN/NMB/VSNL1/STX1A/CHD7/PASK/TFR2/LIF/IL11/KISS1/FOXA2/NR1D1/KCNJ11/SYT7/SLC2A1/AGT/CACNA1D/UCN/SPP1/INHBB/FGA/BRSK2/RASL10B/GRP/TRPV4/CPLX1/OSM/SSTR5/FGB/TNFSF11/VGF/NMU/NR0B2/IL1RN/FOXD1/FAM3B/DRD2	40
GO:0003007	BP	heart morphogenesis	35/1213	259/18670	3.10033e-05	0.000836933	0.000688273	WNT2/SOX9/COL11A1/SOX4/EPHB4/VEGFA/FGFRL1/MSX1/MIR17HG/MSX2/CHD7/SNAI1/STIL/SHH/SIX1/PPP1R13L/TNNI3/AXIN2/TH/PROX1/BMP4/MYOM3/COL5A1/TNNT2/PITX2/TWIST1/BMP7/WNT5A/POU4F1/TBX20/FOLR1/ROBO2/NODAL/WNT11/DKK1	35
GO:0045165	BP	cell fate commitment	36/1213	270/18670	3.21425e-05	0.000857375	0.000705084	WNT2/SOX9/WNT3/IL23A/CEBPB/PRKDC/JAG2/SHH/WNT7B/SIX1/FOXA2/TBX15/PITX1/ONECUT2/PROX1/WT1/NOTCH3/BMP4/SOX12/PDPN/WNT8B/ELF5/DMRT3/WNT5A/EVX1/FOXP3/POU4F1/TBX20/SIX2/DMRTA2/NODAL/SOX1/TBX4/WNT11/DKK1/POU6F2	36
GO:0000460	BP	maturation of 5.8S rRNA	9/1213	27/18670	3.22169e-05	0.000857375	0.000705084	WDR12/RCL1/RRS1/UTP20/BOP1/URB1/LAS1L/EXOSC8/RPS21	9
GO:0048593	BP	camera-type eye morphogenesis	20/1213	112/18670	3.22369e-05	0.000857375	0.000705084	WNT2/SOX9/FJX1/STRA6/VEGFA/IRX5/TH/PROX1/BMP4/RP1/THY1/TFAP2A/PITX2/TWIST1/BMP7/WNT5A/COL8A1/SOX1/AQP5/EPHB1	20
GO:0048592	BP	eye morphogenesis	24/1213	149/18670	3.26233e-05	0.000859662	0.000706964	WNT2/SOX9/FJX1/STRA6/VEGFA/NKD1/MFAP2/IRX5/TH/PROX1/BMP4/COL5A2/COL5A1/RP1/THY1/TFAP2A/PITX2/TWIST1/BMP7/WNT5A/COL8A1/SOX1/AQP5/EPHB1	24
GO:0051382	BP	kinetochore assembly	7/1213	16/18670	3.26414e-05	0.000859662	0.000706964	CENPF/CENPA/CENPN/CENPE/CENPH/CENPW/CENPK	7
GO:0006953	BP	acute-phase response	12/1213	47/18670	3.33675e-05	0.000870609	0.000715967	CEBPB/TFR2/IL1A/F2/SERPINF2/TNFSF11/SAA4/REG3A/SAA2/ORM2/ORM1/LBP	12
GO:0032467	BP	positive regulation of cytokinesis	11/1213	40/18670	3.33795e-05	0.000870609	0.000715967	ECT2/KIF14/CDC25B/KIF23/CDC6/RACGAP1/KIF20B/CIT/AURKB/SSTR5/DRD2	11
GO:0001837	BP	epithelial to mesenchymal transition	23/1213	140/18670	3.43119e-05	0.000890626	0.000732428	WNT2/SOX9/NOLC1/TCOF1/EZH2/MSX1/MSX2/SNAI1/LEF1/MAD2L2/LOXL2/AXIN2/COL1A1/FOXA2/AMELX/BMP4/PDPN/AKNAD1/TWIST1/BMP7/WNT5A/BAMBI/WNT11	23
GO:0009913	BP	epidermal cell differentiation	44/1213	358/18670	3.4949e-05	0.000902821	0.000742457	CDH3/KRT80/CBFB/SULT2B1/CYP27B1/GRHL1/EZH2/RUNX1/KRT17/MSX2/KRT23/PERP/EVPL/JAG2/PKP1/KRT6B/KRTAP5-1/PDZD7/DSG4/KRT7/DNASE1L2/DSG1/KRT15/KRT75/BMP4/KRTAP5-4/KRT16/DSG3/KRT6A/KRT6C/PITX2/DSC3/KRT83/WNT5A/SFRP4/SPRR2D/REG3A/SPRR1A/SPRR2A/SPRR1B/EREG/SPRR3/ABCA12/KLK12	44
GO:0019730	BP	antimicrobial humoral response	21/1213	122/18670	3.65476e-05	0.000939622	0.000772721	CXCL3/CXCL1/KLK7/CXCL11/SLC11A1/CXCL2/CXCL5/KRT6A/SPON2/PGC/FGA/F2/PPBP/FGB/REG1A/CXCL6/REG3A/LCN2/CXCL10/REG1B/DEFA6	21
GO:1901796	BP	regulation of signal transduction by p53 class mediator	27/1213	180/18670	3.98459e-05	0.00101957	0.000838464	NOP2/TPX2/CDK2/RFC3/EEF1E1/RRS1/RFC4/RPF2/AURKA/PMAIP1/EXO1/MSX1/BRCA1/CHEK1/BOP1/ATAD5/DNA2/CD44/SNAI1/BLM/BRIP1/MIF/PPP1R13L/AURKB/TP73/TWIST1/POU4F1	27
GO:0072175	BP	epithelial tube formation	22/1213	132/18670	4.02157e-05	0.00102417	0.000842254	MTHFD1L/SOX9/KAT2A/SALL4/SOX4/GRHL3/CELSR1/CTHRC1/KIF20B/STIL/SIX1/PTK7/PROX1/BMP4/SIX4/FZD3/TWIST1/BMP7/WNT5A/FOLR1/IRX3/NODAL	22
GO:0000466	BP	maturation of 5.8S rRNA from tricistronic rRNA transcript (SSU-rRNA, 5.8S rRNA, LSU-rRNA)	8/1213	22/18670	4.36094e-05	0.00110022	0.000904793	WDR12/RCL1/RRS1/UTP20/BOP1/URB1/EXOSC8/RPS21	8
GO:0090189	BP	regulation of branching involved in ureteric bud morphogenesis	8/1213	22/18670	4.36094e-05	0.00110022	0.000904793	SOX9/VEGFA/SIX1/TACSTD2/BMP4/AGT/SIX4/SIX2	8
GO:0035116	BP	embryonic hindlimb morphogenesis	9/1213	28/18670	4.47518e-05	0.00111859	0.000919898	RPGRIP1L/WNT3/MSX1/MSX2/CHD7/SHH/PITX1/BMP4/TWIST1	9
GO:0042730	BP	fibrinolysis	9/1213	28/18670	4.47518e-05	0.00111859	0.000919898	FAP/PLAU/SERPINE1/F12/FGA/F2/FGB/SERPINF2/SERPINB2	9
GO:0031023	BP	microtubule organizing center organization	22/1213	133/18670	4.5281e-05	0.0011266	0.000926486	XRCC2/KAT2A/CEP72/CDK2/BRCA2/NEK2/HAUS6/WDR62/HAUS5/CCNF/CDK1/AURKA/NPM1/BRCA1/PLK1/CHEK1/CCDC78/STIL/TMEM67/KIF11/CENPJ/CEP250	22
GO:0001657	BP	ureteric bud development	18/1213	97/18670	4.65821e-05	0.00114622	0.000942623	SOX9/VEGFA/MYC/KIF26B/SHH/SIX1/TACSTD2/WT1/BMP4/AGT/SIX4/CITED1/PGF/BMP7/SIX2/FOXD1/ROBO2/WNT11	18
GO:0001838	BP	embryonic epithelial tube formation	21/1213	124/18670	4.68617e-05	0.00114622	0.000942623	MTHFD1L/SOX9/KAT2A/SALL4/SOX4/GRHL3/CELSR1/CTHRC1/KIF20B/STIL/SIX1/PTK7/BMP4/SIX4/FZD3/TWIST1/BMP7/WNT5A/FOLR1/IRX3/NODAL	21
GO:0007098	BP	centrosome cycle	21/1213	124/18670	4.68617e-05	0.00114622	0.000942623	XRCC2/KAT2A/CEP72/CDK2/BRCA2/NEK2/HAUS6/WDR62/HAUS5/CCNF/CDK1/AURKA/NPM1/BRCA1/PLK1/CHEK1/STIL/TMEM67/KIF11/CENPJ/CEP250	21
GO:0034508	BP	centromere complex assembly	13/1213	56/18670	4.71311e-05	0.00114622	0.000942623	RUVBL1/HJURP/HELLS/CENPF/CENPA/CENPN/NPM1/CENPE/CENPI/CENPP/CENPH/CENPW/CENPK	13
GO:0090307	BP	mitotic spindle assembly	13/1213	56/18670	4.71311e-05	0.00114622	0.000942623	TPX2/NEK2/KIF4A/KIF23/MYBL2/PLK1/RACGAP1/KIFC1/BIRC5/KIF4B/KIF11/AURKB/CDC20	13
GO:0007565	BP	female pregnancy	28/1213	192/18670	4.84607e-05	0.00116682	0.000959562	PPAT/BYSL/POLR1B/MMP7/CAD/CYP27B1/TIMP1/OXTR/FOSL1/ITGA2/STC2/STC1/LIF/ANGPT2/OVGP1/CORIN/DSG1/SLC2A1/AGT/EPYC/PGF/UCN/SPP1/ABCC2/CALCA/AMBP/NODAL/SLC38A3	28
GO:0048839	BP	inner ear development	28/1213	192/18670	4.84607e-05	0.00116682	0.000959562	SOX9/COL11A1/GRHL3/OTX1/RPGRIP1L/CELSR1/MCM2/CTHRC1/CHD7/JAG2/SHH/SIX1/PDZD7/CCNA2/PTK7/LGR5/PROX1/BMP4/SIX4/GBX2/FZD3/TFAP2A/SLC25A27/SPARC/WNT5A/DLX6/FGF20/DLX5	28
GO:0030111	BP	regulation of Wnt signaling pathway	44/1213	363/18670	4.87969e-05	0.00116682	0.000959562	CDH3/MDFI/RUVBL1/CBFB/SOX9/SOX4/NKD2/ASPM/RUNX1/NLE1/NOTUM/WNT3/RNF43/CTHRC1/ZNRF3/NKD1/ATP6V1C2/DEPDC1B/PSMA7/LEF1/MAD2L2/SHH/SHISA2/FERMT1/AXIN2/COL1A1/PTK7/LGR5/DKK4/CITED1/TMEM198/SULF1/KREMEN2/WNT5A/SFRP4/FOXP3/FOLR1/BAMBI/APCDD1/HECW1/DLX5/WNT11/LGR6/DKK1	44
GO:2000105	BP	positive regulation of DNA-dependent DNA replication	6/1213	12/18670	4.88426e-05	0.00116682	0.000959562	CDK2/E2F7/DBF4/DBF4B/CDT1/CDC7	6
GO:0006360	BP	transcription by RNA polymerase I	14/1213	64/18670	4.93574e-05	0.00117392	0.000965404	WDR75/WDR43/POLR1B/CD3EAP/TCOF1/TAF1D/HEATR1/NCL/POLR1C/TAF1A/POLR1A/DDX11/RRN3P1/POU4F1	14
GO:0032465	BP	regulation of cytokinesis	17/1213	89/18670	5.1269e-05	0.00121404	0.000998396	ECT2/KIF14/CDC25B/BRCA2/KIF20A/E2F7/KIF23/AURKA/CDC6/PLK1/RACGAP1/PRC1/KIF20B/CIT/AURKB/SSTR5/DRD2	17
GO:1905331	BP	negative regulation of morphogenesis of an epithelium	7/1213	17/18670	5.23795e-05	0.00123492	0.00101557	NKD1/TACSTD2/BMP4/CITED1/SULF1/BMP7/WNT5A	7
GO:0042472	BP	inner ear morphogenesis	18/1213	98/18670	5.36492e-05	0.0012485	0.00102674	SOX9/COL11A1/GRHL3/OTX1/CELSR1/CTHRC1/CHD7/SIX1/PDZD7/PTK7/PROX1/SIX4/GBX2/FZD3/TFAP2A/WNT5A/DLX6/DLX5	18
GO:0072163	BP	mesonephric epithelium development	18/1213	98/18670	5.36492e-05	0.0012485	0.00102674	SOX9/VEGFA/MYC/KIF26B/SHH/SIX1/TACSTD2/WT1/BMP4/AGT/SIX4/CITED1/PGF/BMP7/SIX2/FOXD1/ROBO2/WNT11	18
GO:0072164	BP	mesonephric tubule development	18/1213	98/18670	5.36492e-05	0.0012485	0.00102674	SOX9/VEGFA/MYC/KIF26B/SHH/SIX1/TACSTD2/WT1/BMP4/AGT/SIX4/CITED1/PGF/BMP7/SIX2/FOXD1/ROBO2/WNT11	18
GO:0015893	BP	drug transport	30/1213	214/18670	5.62769e-05	0.00129984	0.00106896	CLDN1/SLC7A5/INHBA/SLC7A11/STRA6/SLC5A6/MYC/SLC25A32/ABCC1/SLC4A11/SLC7A1/SLC1A5/MAPK15/SLC22A3/TCN1/SLC6A20/SYT7/AGT/SLC11A1/UCN/ABCC2/SYT8/SLC13A3/SYT12/FOLR1/FGF20/AQP5/SLC38A3/SLC38A5/DRD2	30
GO:0098656	BP	anion transmembrane transport	37/1213	288/18670	5.63369e-05	0.00129984	0.00106896	LRRC8E/SLC7A5/SLC6A6/GABRD/SLC12A8/SLC7A11/STRA6/TTYH3/SLC5A6/SLC3A2/SLC25A32/SLC7A6/ABCC1/SLC4A11/SLC7A1/SLC1A5/SLC12A2/SLC4A5/GABRE/CLCN5/SLC6A20/AGT/SLC9A5/PDPN/SLC9A7/CLCN4/SLC13A3/CLCN1/SLC27A5/SLC4A8/SLC26A9/SLC6A14/FOLR1/AQP9/BEST3/SLC38A3/SLC38A5	37
GO:0072401	BP	signal transduction involved in DNA integrity checkpoint	15/1213	73/18670	5.82022e-05	0.00133141	0.00109491	CDK2/SOX4/E2F1/E2F7/GTSE1/CDK1/AURKA/DTL/BRCA1/PLK1/CHEK1/CCNB1/PRKDC/CDC25C/ARID3A	15
GO:0072422	BP	signal transduction involved in DNA damage checkpoint	15/1213	73/18670	5.82022e-05	0.00133141	0.00109491	CDK2/SOX4/E2F1/E2F7/GTSE1/CDK1/AURKA/DTL/BRCA1/PLK1/CHEK1/CCNB1/PRKDC/CDC25C/ARID3A	15
GO:0050673	BP	epithelial cell proliferation	50/1213	434/18670	5.84447e-05	0.00133141	0.00109491	CDH3/WNT2/SOX9/CCND1/IQGAP3/BRCA2/APLN/UHRF1/NME1/WDR77/VEGFA/MYC/FAP/CEBPB/PRKDC/SHH/SIX1/FERMT1/LOXL2/TACSTD2/VASH2/KLK8/NR1D1/LGR5/SERPINB5/PROX1/MST1/BMP4/SIX4/DUSP10/MMP14/PGF/NOD2/TWIST1/AREG/SPARC/SULF1/WNT5A/ODAM/CCL26/DLX6/TNFSF11/REG1A/REG3A/EREG/NODAL/COL8A1/CCL24/DLX5/MMP12	50
GO:0001656	BP	metanephros development	17/1213	90/18670	5.94369e-05	0.00134268	0.00110418	SOX9/MYC/KIF26B/LIF/SHH/WNT7B/SIX1/WT1/BMP4/SIX4/CITED1/BMP7/SIX2/IRX3/HOXC11/FOXD1/ROBO2	17
GO:0045132	BP	meiotic chromosome segregation	17/1213	90/18670	5.94369e-05	0.00134268	0.00110418	TRIP13/NUF2/BUB1/TOP2A/EME1/NCAPH/TTK/PLK1/BUB1B/FANCD2/PTTG1/ESPL1/CCNB1IP1/CCNE1/MAPK15/BRIP1/PTTG3P	17
GO:0048706	BP	embryonic skeletal system development	21/1213	126/18670	5.9699e-05	0.00134298	0.00110443	MTHFD1L/MDFI/COL11A1/SHH/IRX5/SIX1/COL1A1/TBX15/BMP4/SIX4/HOXB8/MMP14/TFAP2A/TWIST1/SULF1/BMP7/WNT5A/SIX2/HOXC11/NODAL/WNT11	21
GO:0007292	BP	female gamete generation	22/1213	136/18670	6.4076e-05	0.00143546	0.00118049	TRIP13/INHBA/CDC25B/BRCA2/TOP2A/ASPM/AURKA/NCAPH/FOSL1/PABPC1L/TTK/PLK1/CCNB1/ZP3/MCM8/LGR5/NANOS3/GAS2/INHBB/NPM2/AMH/EREG	22
GO:0001706	BP	endoderm formation	12/1213	50/18670	6.46807e-05	0.00143837	0.00118288	COL11A1/INHBA/COL7A1/COL12A1/COL5A2/COL5A1/MMP14/MMP8/TBX20/NODAL/COL8A1/DKK1	12
GO:0007369	BP	gastrulation	27/1213	185/18670	6.47386e-05	0.00143837	0.00118288	COL11A1/INHBA/APLN/TGIF2/COL7A1/ITGA2/WNT3/SNAI1/LEF1/FOXA2/COL12A1/BMP4/COL5A2/COL5A1/MMP14/MMP8/WNT8B/BMP7/ELF5/WNT5A/TBX20/SIX2/IL1RN/NODAL/COL8A1/WNT11/DKK1	27
GO:0007050	BP	cell cycle arrest	32/1213	237/18670	6.7741e-05	0.00149891	0.00123266	TFAP4/HSP90AB1/INHBA/CGREF1/CCND1/MTBP/CDK2/SOX4/CDK4/E2F1/E2F7/GTSE1/PNPT1/CDK1/AURKA/MYC/MLXIPL/BRCA1/FAP/FOXM1/KIF20B/CCNB1/CDC25C/PPP2R3B/MIF/CDKN3/ARID3A/PRR11/TP73/GAS2/CDKN2A/POU4F1	32
GO:0072395	BP	signal transduction involved in cell cycle checkpoint	15/1213	74/18670	6.86706e-05	0.00151328	0.00124448	CDK2/SOX4/E2F1/E2F7/GTSE1/CDK1/AURKA/DTL/BRCA1/PLK1/CHEK1/CCNB1/PRKDC/CDC25C/ARID3A	15
GO:0072009	BP	nephron epithelium development	19/1213	109/18670	7.08509e-05	0.00155498	0.00127877	SOX9/VEGFA/MYC/KIF26B/LIF/SHH/WNT7B/SIX1/TACSTD2/WT1/BMP4/AGT/SIX4/CITED1/PGF/SIX2/IRX3/FOXD1/WNT11	19
GO:0070507	BP	regulation of microtubule cytoskeleton organization	27/1213	186/18670	7.11402e-05	0.001555	0.00127879	TPX2/MET/KAT2A/SKA3/CKAP2/NEK2/KIF18A/RAE1/CCNF/AURKA/NPM1/BRCA1/PLK1/CHEK1/PSRC1/STIL/MAPK15/SPAG5/GPSM2/TMEM67/KIF11/TACC3/CENPJ/CEP250/BICD1/SKA1/TRPV4	27
GO:0060348	BP	bone development	30/1213	217/18670	7.30176e-05	0.00158961	0.00130725	SOX9/VWA2/COL7A1/MSX1/MSX2/STC1/SERPINH1/COMP/SP5/SPNS2/AXIN2/COL1A1/PLS3/MMP13/FGF18/COL27A1/COL12A1/BMP4/MATN3/MMP14/TFAP2A/TTC9/PITX2/TWIST1/SPARC/SULF1/TRPV4/SFRP4/TNFSF11/DLX5	30
GO:0030900	BP	forebrain development	45/1213	381/18670	7.51065e-05	0.00162851	0.00133925	LRP8/KAT2A/KIF14/INHBA/ATIC/E2F1/OTX1/NME1/WDR62/SLC7A11/RPGRIP1L/ASPM/OXTR/EZH2/MSX1/CHD7/GDPD5/ANXA3/STIL/LEF1/SHH/WNT7B/TYRO3/TACC3/DNAH5/PITX1/TH/PROX1/NOTCH3/BMP4/SLC2A1/FEZF1/ARHGAP11B/EPHB3/GBX2/PITX2/WNT5A/POU4F1/DMRTA2/ROBO2/SOX1/DLX5/IGF2BP1/DRD2/DKK1	45
GO:0051303	BP	establishment of chromosome localization	15/1213	75/18670	8.07499e-05	0.00174387	0.00143412	KIF14/NUF2/CENPF/RRS1/CDCA5/KIF18A/KIF2C/CENPE/KIFC1/PSRC1/CCNB1/DLGAP5/SPAG5/CDT1/CDCA8	15
GO:0031099	BP	regeneration	28/1213	198/18670	8.41499e-05	0.00181006	0.00148855	CLDN1/PDX1/PPAT/CAD/CCND1/ATIC/CDK4/KLK6/PNPT1/CDK1/AURKA/EZH2/ANXA3/CCNB1/CEBPB/ANGPT2/CCNA2/KLK8/DUSP10/THY1/PGF/SPP1/BAAT/FOLR1/REG1A/F7/NR0B2/LGR6	28
GO:0001833	BP	inner cell mass cell proliferation	6/1213	13/18670	8.57161e-05	0.00182918	0.00150427	PALB2/SALL4/BRCA2/NCAPG2/GINS1/GINS4	6
GO:0060601	BP	lateral sprouting from an epithelium	6/1213	13/18670	8.57161e-05	0.00182918	0.00150427	CELSR1/SHH/BMP4/SULF1/BMP7/WNT5A	6
GO:0048762	BP	mesenchymal cell differentiation	30/1213	219/18670	8.65444e-05	0.00183958	0.00151282	WNT2/SOX9/NOLC1/TCOF1/EZH2/MSX1/MSX2/SNAI1/LEF1/MAD2L2/SHH/LOXL2/AXIN2/COL1A1/FOXA2/FGF19/AMELX/BMP4/EDNRA/GBX2/PDPN/AKNAD1/PITX2/TWIST1/BMP7/WNT5A/FOLR1/SIX2/BAMBI/WNT11	30
GO:0051446	BP	positive regulation of meiotic cell cycle	8/1213	24/18670	8.9239e-05	0.00188942	0.00155381	CDC25B/MSX1/MSX2/CDC25C/MAPK15/CDC25A/NPM2/WNT5A	8
GO:0001823	BP	mesonephros development	18/1213	102/18670	9.23353e-05	0.00194734	0.00160144	SOX9/VEGFA/MYC/KIF26B/SHH/SIX1/TACSTD2/WT1/BMP4/AGT/SIX4/CITED1/PGF/BMP7/SIX2/FOXD1/ROBO2/WNT11	18
GO:0007492	BP	endoderm development	15/1213	76/18670	9.46446e-05	0.00198057	0.00162877	COL11A1/INHBA/COL7A1/COL12A1/BMP4/COL5A2/COL5A1/MMP14/PAX9/MMP8/TBX20/HOXC11/NODAL/COL8A1/DKK1	15
GO:0050000	BP	chromosome localization	15/1213	76/18670	9.46446e-05	0.00198057	0.00162877	KIF14/NUF2/CENPF/RRS1/CDCA5/KIF18A/KIF2C/CENPE/KIFC1/PSRC1/CCNB1/DLGAP5/SPAG5/CDT1/CDCA8	15
GO:0072132	BP	mesenchyme morphogenesis	12/1213	52/18670	9.74631e-05	0.00203167	0.0016708	SOX9/MYC/MSX1/MSX2/SNAI1/LEF1/TWIST1/BMP7/WNT5A/TBX20/ROBO2/WNT11	12
GO:0009798	BP	axis specification	16/1213	85/18670	0.000101402	0.00210566	0.00173164	MDFI/AURKA/WNT3/STC1/STIL/SHH/FOXA2/TDGF1/WT1/BMP4/CITED1/RIPPLY1/PITX2/WNT5A/SIX2/NODAL	16
GO:0021915	BP	neural tube development	24/1213	160/18670	0.000104661	0.00216499	0.00178043	MTHFD1L/KAT2A/SALL4/SOX4/GRHL3/RPGRIP1L/CELSR1/TCF7/PLOD3/CTHRC1/KIF20B/STIL/SHH/PTK7/PROX1/BMP4/GBX2/FZD3/TWIST1/BMP7/WNT5A/FOLR1/PHGDH/NODAL	24
GO:0035987	BP	endodermal cell differentiation	11/1213	45/18670	0.000108581	0.00222901	0.00183308	COL11A1/INHBA/COL7A1/COL12A1/COL5A2/COL5A1/MMP14/MMP8/NODAL/COL8A1/DKK1	11
GO:0048701	BP	embryonic cranial skeleton morphogenesis	11/1213	45/18670	0.000108581	0.00222901	0.00183308	MTHFD1L/IRX5/SIX1/TBX15/BMP4/SIX4/MMP14/TFAP2A/TWIST1/SIX2/NODAL	11
GO:0044706	BP	multi-multicellular organism process	30/1213	222/18670	0.000111081	0.00227168	0.00186817	PPAT/BYSL/POLR1B/MMP7/CAD/CYP27B1/TIMP1/OXTR/FOSL1/ITGA2/STC2/STC1/LIF/ANGPT2/OVGP1/HYAL3/CORIN/DSG1/SLC2A1/AGT/EPYC/PGF/UCN/SPP1/ABCC2/SERPINE2/CALCA/AMBP/NODAL/SLC38A3	30
GO:1903532	BP	positive regulation of secretion by cell	46/1213	399/18670	0.000111951	0.00228085	0.00187571	PDX1/INHBA/RIPK2/SOX4/APLN/OXTR/NMB/VSNL1/STX1A/TFR2/CLEC5A/ZP3/HYAL3/MIF/FERMT1/RAB15/KISS1/SYT7/AGT/CACNA1D/UCN/SPP1/INHBB/IL1A/MMP8/KCNN4/NOD2/TWIST1/FGA/RASL10B/GRP/TRPV4/OSM/WNT5A/PAEP/FGB/TNFSF11/VTCN1/NMU/NR0B2/IL17A/CADPS/ORM2/ORM1/MMP12/DRD2	46
GO:0045137	BP	development of primary sexual characteristics	30/1213	223/18670	0.00012055	0.00244545	0.00201107	CBX2/SOX9/INHBA/CCND1/BRCA2/EIF2S2/KIF18A/ASPM/VEGFA/FANCA/CEBPB/PRDX4/IRX5/ZP3/BRIP1/HYAL3/WT1/SIX4/GAS2/MMP14/LRRC6/DACH1/INHBB/COL9A3/TEX19/AMH/WNT5A/VGF/EREG/ROBO2	30
GO:0048645	BP	animal organ formation	13/1213	61/18670	0.000120936	0.00244545	0.00201107	WNT2/SHH/SIX1/AXIN2/WT1/BMP4/SULF1/BMP7/WNT5A/FOLR1/HOXC11/ROBO2/DKK1	13
GO:0046883	BP	regulation of hormone secretion	34/1213	266/18670	0.000122461	0.00246704	0.00202883	PDX1/INHBA/SOX4/APLN/NMB/VSNL1/STX1A/CHD7/PASK/TFR2/LIF/IL11/KISS1/FOXA2/NR1D1/KCNJ11/SYT7/SLC2A1/AGT/CACNA1D/UCN/SPP1/INHBB/FGA/BRSK2/RASL10B/GRP/OSM/SSTR5/FGB/TNFSF11/NMU/NR0B2/DRD2	34
GO:0002062	BP	chondrocyte differentiation	20/1213	123/18670	0.000126039	0.00252967	0.00208034	SOX9/ACAN/COL11A1/VWA2/TGFBI/COL7A1/MSX2/SERPINH1/COMP/ADAMTS12/LOXL2/AXIN2/FGF18/COL27A1/COL12A1/AMELX/BMP4/MATN3/SULF1/SIX2	20
GO:1901988	BP	negative regulation of cell cycle phase transition	34/1213	267/18670	0.000131782	0.00263514	0.00216707	TRIP13/CCND1/CDK2/SOX4/CDK4/E2F1/E2F7/BUB1/CENPF/GTSE1/CDK1/AURKA/EZH2/TTK/CDC6/DTL/BRCA1/PLK1/CHEK1/BUB1B/MAD2L1/CCNB1/PRKDC/CDC25C/BLM/CDT1/PSMA7/RBL1/MAD2L2/ARID3A/AURKB/CLSPN/CDC20/CDKN2A	34
GO:0001892	BP	embryonic placenta development	16/1213	87/18670	0.000135055	0.00269063	0.0022127	WNT2/MDFI/E2F7/SNAI1/CEBPB/ASCL2/LIF/LEF1/WNT7B/VASH2/PHLDA2/CITED1/CSF2/BMP7/GJB5/NODAL	16
GO:0051101	BP	regulation of DNA binding	20/1213	124/18670	0.000141265	0.00279328	0.00229712	PDX1/TFAP4/MDFI/HJURP/E2F1/NEK2/NME1/CDCA5/ITGA2/MSX1/MSX2/CDT1/LIF/LEF1/MAD2L2/CPNE1/ZNF593/MMP8/TWIST1/POU4F1	20
GO:0006268	BP	DNA unwinding involved in DNA replication	6/1213	14/18670	0.000141759	0.00279328	0.00229712	RECQL4/MCM7/MCM2/HMGA1/BLM/MCM4	6
GO:0046606	BP	negative regulation of centrosome cycle	6/1213	14/18670	0.000141759	0.00279328	0.00229712	KAT2A/NEK2/CCNF/NPM1/BRCA1/TMEM67	6
GO:0030326	BP	embryonic limb morphogenesis	20/1213	125/18670	0.00015809	0.00309249	0.00254318	SALL4/RPGRIP1L/WNT3/MSX1/MSX2/CHD7/LEF1/SHH/PITX1/BMP4/TFAP2A/SP8/TWIST1/BMP7/WNT5A/DLX6/HOXC11/DLX5/TBX4/DKK1	20
GO:0035113	BP	embryonic appendage morphogenesis	20/1213	125/18670	0.00015809	0.00309249	0.00254318	SALL4/RPGRIP1L/WNT3/MSX1/MSX2/CHD7/LEF1/SHH/PITX1/BMP4/TFAP2A/SP8/TWIST1/BMP7/WNT5A/DLX6/HOXC11/DLX5/TBX4/DKK1	20
GO:1901991	BP	negative regulation of mitotic cell cycle phase transition	32/1213	248/18670	0.000160549	0.00312925	0.00257341	TRIP13/CCND1/CDK2/SOX4/CDK4/E2F1/E2F7/BUB1/CENPF/GTSE1/CDK1/AURKA/EZH2/TTK/CDC6/BRCA1/PLK1/BUB1B/MAD2L1/CCNB1/PRKDC/CDC25C/BLM/CDT1/PSMA7/RBL1/MAD2L2/ARID3A/AURKB/CLSPN/CDC20/CDKN2A	32
GO:0001889	BP	liver development	21/1213	135/18670	0.000164772	0.00316585	0.00260351	CLDN1/PDX1/SOX9/MET/CAD/CCND1/E2F7/RPGRIP1L/PNPT1/AURKA/EZH2/ITGA2/PCSK9/CEBPB/ASNS/CIT/ONECUT2/PROX1/BAAT/REG1A/NODAL	21
GO:0007498	BP	mesoderm development	21/1213	135/18670	0.000164772	0.00316585	0.00260351	PUS7/PALB2/INHBA/VEGFA/ITGA2/WNT3/SNAI1/LEF1/SHH/BMP4/BMP7/AMH/WNT5A/POU4F1/TBX20/SIX2/IRX3/NODAL/DLL3/WNT11/DKK1	21
GO:1903825	BP	organic acid transmembrane transport	21/1213	135/18670	0.000164772	0.00316585	0.00260351	LRRC8E/SLC7A5/SLC6A6/SLC7A11/STRA6/SLC5A6/SLC3A2/SLC25A32/SLC7A6/SLC7A1/SLC1A5/SLC6A20/AGT/PDPN/SLC13A3/SLC27A5/SLC6A14/FOLR1/AQP9/SLC38A3/SLC38A5	21
GO:1905039	BP	carboxylic acid transmembrane transport	21/1213	135/18670	0.000164772	0.00316585	0.00260351	LRRC8E/SLC7A5/SLC6A6/SLC7A11/STRA6/SLC5A6/SLC3A2/SLC25A32/SLC7A6/SLC7A1/SLC1A5/SLC6A20/AGT/PDPN/SLC13A3/SLC27A5/SLC6A14/FOLR1/AQP9/SLC38A3/SLC38A5	21
GO:0050679	BP	positive regulation of epithelial cell proliferation	28/1213	206/18670	0.00016781	0.0032128	0.00264212	CDH3/WNT2/SOX9/CCND1/IQGAP3/APLN/NME1/VEGFA/MYC/SHH/VASH2/PROX1/MST1/BMP4/PGF/NOD2/TWIST1/AREG/WNT5A/ODAM/CCL26/DLX6/REG1A/REG3A/NODAL/CCL24/DLX5/MMP12	28
GO:0032967	BP	positive regulation of collagen biosynthetic process	8/1213	26/18670	0.000168687	0.00321817	0.00264654	CBX8/ITGA2/AMELX/BMP4/UCN/F2/SERPINF2/SERPINB7	8
GO:0060602	BP	branch elongation of an epithelium	7/1213	20/18670	0.000175666	0.00333951	0.00274633	SOX9/SHH/SIX1/BMP4/SIX4/AREG/WNT5A	7
GO:0061053	BP	somite development	16/1213	89/18670	0.000178059	0.00337312	0.00277397	XRCC2/KAT2A/PALB2/NLE1/NKD1/PRKDC/LEF1/SHH/SIX1/AXIN2/SIX4/RIPPLY1/WNT5A/DLL3/WNT11/DKK1	16
GO:0030216	BP	keratinocyte differentiation	37/1213	305/18670	0.000185525	0.00349345	0.00287293	CDH3/KRT80/CBFB/CYP27B1/GRHL1/RUNX1/KRT17/MSX2/KRT23/PERP/EVPL/PKP1/KRT6B/KRTAP5-1/DSG4/KRT7/DNASE1L2/DSG1/KRT15/KRT75/KRTAP5-4/KRT16/DSG3/KRT6A/KRT6C/DSC3/KRT83/WNT5A/SPRR2D/REG3A/SPRR1A/SPRR2A/SPRR1B/EREG/SPRR3/ABCA12/KLK12	37
GO:0010464	BP	regulation of mesenchymal cell proliferation	9/1213	33/18670	0.000186051	0.00349345	0.00287293	WNT2/SOX9/VEGFA/MYC/SHH/SIX1/BMP4/WNT5A/WNT11	9
GO:0030072	BP	peptide hormone secretion	32/1213	250/18670	0.000186352	0.00349345	0.00287293	PDX1/SOX4/APLN/VSNL1/STX1A/CHD7/PASK/TFR2/KISS1/FOXA2/NR1D1/KCNJ11/SYT7/SLC2A1/CACNA1D/UCN/INHBB/FGA/BRSK2/RASL10B/GRP/TRPV4/CPLX1/SSTR5/FGB/TNFSF11/VGF/NMU/NR0B2/IL1RN/FAM3B/DRD2	32
GO:0061180	BP	mammary gland epithelium development	14/1213	72/18670	0.000189432	0.00353891	0.00291031	WNT2/CCND1/IQGAP3/BRCA2/WNT3/MSX1/MSX2/CEBPB/WNT7B/MST1/AREG/ELF5/WNT5A/TNFSF11	14
GO:0031055	BP	chromatin remodeling at centromere	11/1213	48/18670	0.000201972	0.00376017	0.00309227	RUVBL1/HJURP/HELLS/CENPA/CENPN/NPM1/CENPI/CENPP/CENPH/CENPW/CENPK	11
GO:0042475	BP	odontogenesis of dentin-containing tooth	16/1213	90/18670	0.000203707	0.00377942	0.0031081	MSX1/MSX2/PERP/JAG2/LEF1/SHH/SERPINE1/AMELX/BMP4/BMP7/WDR72/DMRT3/EDAR/ODAM/TNFRSF11B/DLX3	16
GO:0051255	BP	spindle midzone assembly	5/1213	10/18670	0.000219602	0.00404652	0.00332776	KIF4A/KIF23/RACGAP1/KIF4B/AURKB	5
GO:0060513	BP	prostatic bud formation	5/1213	10/18670	0.000219602	0.00404652	0.00332776	SHH/BMP4/SULF1/BMP7/WNT5A	5
GO:0072075	BP	metanephric mesenchyme development	6/1213	15/18670	0.000223297	0.00408671	0.00336081	MYC/SHH/SIX1/WT1/SIX4/BMP7	6
GO:1902969	BP	mitotic DNA replication	6/1213	15/18670	0.000223297	0.00408671	0.00336081	BRCA2/MCM3/MCM2/CDC45/GINS1/MCM4	6
GO:0061008	BP	hepaticobiliary system development	21/1213	138/18670	0.000225432	0.00411102	0.0033808	CLDN1/PDX1/SOX9/MET/CAD/CCND1/E2F7/RPGRIP1L/PNPT1/AURKA/EZH2/ITGA2/PCSK9/CEBPB/ASNS/CIT/ONECUT2/PROX1/BAAT/REG1A/NODAL	21
GO:0010714	BP	positive regulation of collagen metabolic process	8/1213	27/18670	0.000226148	0.00411102	0.0033808	CBX8/ITGA2/AMELX/BMP4/UCN/F2/SERPINF2/SERPINB7	8
GO:0035107	BP	appendage morphogenesis	22/1213	148/18670	0.000227895	0.00411506	0.00338412	SOX9/SALL4/SOX4/RPGRIP1L/WNT3/MSX1/MSX2/CHD7/LEF1/SHH/PITX1/BMP4/TFAP2A/SP8/TWIST1/BMP7/WNT5A/DLX6/HOXC11/DLX5/TBX4/DKK1	22
GO:0035108	BP	limb morphogenesis	22/1213	148/18670	0.000227895	0.00411506	0.00338412	SOX9/SALL4/SOX4/RPGRIP1L/WNT3/MSX1/MSX2/CHD7/LEF1/SHH/PITX1/BMP4/TFAP2A/SP8/TWIST1/BMP7/WNT5A/DLX6/HOXC11/DLX5/TBX4/DKK1	22
GO:0006323	BP	DNA packaging	28/1213	210/18670	0.00023268	0.00418747	0.00344367	RUVBL1/SOX9/HJURP/NCAPG2/HELLS/TOP2A/CDCA5/CDK1/CENPA/CENPN/NPM1/NCAPH/CENPI/MCM2/CENPP/NAP1L1/CHAF1B/NCAPG/CENPH/IPO4/HMGA1/NCAPD3/CCNB1/NUSAP1/CENPW/CENPK/PIWIL1/CDKN2A	28
GO:0000470	BP	maturation of LSU-rRNA	7/1213	21/18670	0.000248787	0.00446246	0.00366982	GTPBP4/WDR12/RSL1D1/RPF2/BOP1/URB1/LAS1L	7
GO:0046545	BP	development of primary female sexual characteristics	17/1213	101/18670	0.000258818	0.00462701	0.00380513	INHBA/BRCA2/VEGFA/FANCA/CEBPB/ZP3/HYAL3/WT1/GAS2/MMP14/DACH1/INHBB/COL9A3/AMH/VGF/EREG/ROBO2	17
GO:0072073	BP	kidney epithelium development	21/1213	140/18670	0.000276048	0.00491875	0.00404506	SOX9/VEGFA/MYC/KIF26B/LIF/SHH/WNT7B/SIX1/TACSTD2/WT1/BMP4/AGT/SIX4/CITED1/PGF/BMP7/SIX2/IRX3/FOXD1/ROBO2/WNT11	21
GO:1904888	BP	cranial skeletal system development	13/1213	66/18670	0.000278339	0.00494326	0.00406521	MTHFD1L/CEP55/MSX2/IRX5/SIX1/TBX15/BMP4/SIX4/MMP14/TFAP2A/TWIST1/SIX2/NODAL	13
GO:0046605	BP	regulation of centrosome cycle	12/1213	58/18670	0.000293495	0.00519345	0.00427096	KAT2A/NEK2/CCNF/AURKA/NPM1/BRCA1/CHEK1/STIL/TMEM67/KIF11/CENPJ/CEP250	12
GO:0051047	BP	positive regulation of secretion	47/1213	428/18670	0.000295673	0.00519345	0.00427096	PDX1/INHBA/RIPK2/SOX4/APLN/OXTR/NMB/VSNL1/STX1A/TFR2/CLEC5A/ZP3/HYAL3/MIF/FERMT1/RAB15/KISS1/SYT7/AGT/CACNA1D/UCN/SPP1/INHBB/IL1A/MMP8/KCNN4/SLC6A1/NOD2/TWIST1/FGA/RASL10B/GRP/TRPV4/OSM/WNT5A/PAEP/FGB/TNFSF11/VTCN1/NMU/NR0B2/IL17A/CADPS/ORM2/ORM1/MMP12/DRD2	47
GO:0009948	BP	anterior/posterior axis specification	11/1213	50/18670	0.000296274	0.00519345	0.00427096	AURKA/WNT3/SHH/FOXA2/TDGF1/WT1/BMP4/RIPPLY1/WNT5A/SIX2/NODAL	11
GO:0010718	BP	positive regulation of epithelial to mesenchymal transition	11/1213	50/18670	0.000296274	0.00519345	0.00427096	EZH2/SNAI1/LEF1/LOXL2/AXIN2/COL1A1/BMP4/PDPN/TWIST1/BMP7/BAMBI	11
GO:0033598	BP	mammary gland epithelial cell proliferation	8/1213	28/18670	0.000298707	0.00520231	0.00427825	CCND1/IQGAP3/BRCA2/CEBPB/MST1/AREG/WNT5A/TNFSF11	8
GO:0051984	BP	positive regulation of chromosome segregation	8/1213	28/18670	0.000298707	0.00520231	0.00427825	RAD18/CDC6/DDX11/CCNB1/ESPL1/DLGAP5/MAPK15/CDT1	8
GO:0033273	BP	response to vitamin	16/1213	93/18670	0.000300815	0.00520545	0.00428083	PDX1/CCND1/CYP27B1/ITGA2/STC2/DNMT3B/STC1/BRIP1/COL1A1/SPP1/SPARC/BMP7/CYP24A1/FOLR1/F7/CXCL10	16
GO:0048704	BP	embryonic skeletal system morphogenesis	16/1213	93/18670	0.000300815	0.00520545	0.00428083	MTHFD1L/MDFI/COL11A1/IRX5/SIX1/TBX15/BMP4/SIX4/HOXB8/MMP14/TFAP2A/TWIST1/BMP7/SIX2/HOXC11/NODAL	16
GO:0048144	BP	fibroblast proliferation	15/1213	84/18670	0.000302942	0.0052255	0.00429732	WNT2/CDK4/E2F1/MYC/CDC6/CCNB1/PRKDC/WNT7B/MIF/CCNA2/AGT/DACH1/WNT5A/SPHK1/EREG	15
GO:0006338	BP	chromatin remodeling	25/1213	182/18670	0.000311306	0.00535268	0.0044019	RUVBL1/SOX9/KAT2A/HJURP/CBX3/HELLS/CENPA/CENPN/NPM1/MYC/SUV39H2/CENPI/PABPC1L/CENPP/CHEK1/CENPH/HMGA1/CHD7/NPM3/CENPW/CENPK/PIWIL1/CDKN2A/NPM2/FOXP3	25
GO:2000573	BP	positive regulation of DNA biosynthetic process	13/1213	67/18670	0.000325105	0.0055722	0.00458244	DKC1/HSP90AB1/CCT6A/DSCC1/RFC3/NEK2/RFC4/CHTF18/MYC/MAPK15/NOX4/AURKB/FGFR4	13
GO:0000076	BP	DNA replication checkpoint	6/1213	16/18670	0.00033769	0.00575139	0.0047298	CDC6/TIMELESS/DNA2/CDC45/CDT1/CLSPN	6
GO:0060572	BP	morphogenesis of an epithelial bud	6/1213	16/18670	0.00033769	0.00575139	0.0047298	WNT2/SHH/BMP4/SULF1/BMP7/WNT5A	6
GO:0000469	BP	cleavage involved in rRNA processing	7/1213	22/18670	0.000344537	0.00584954	0.00481051	NOB1/RCL1/RRS1/UTP20/BOP1/EXOSC8/RPS21	7
GO:0045682	BP	regulation of epidermis development	15/1213	85/18670	0.000346129	0.00585815	0.00481759	CDH3/CBFB/SULT2B1/CYP27B1/GRHL1/EZH2/RUNX1/KRT17/MSX2/FERMT1/DKK4/BMP4/WNT5A/SFRP4/REG3A	15
GO:0009994	BP	oocyte differentiation	11/1213	51/18670	0.00035585	0.00600386	0.00493743	TRIP13/CDC25B/BRCA2/AURKA/PABPC1L/CCNB1/ZP3/LGR5/INHBB/NPM2/EREG	11
GO:0006699	BP	bile acid biosynthetic process	9/1213	36/18670	0.000380687	0.00629166	0.0051741	OSBPL3/FGF19/NR1D1/PROX1/AKR1C4/BAAT/FGFR4/CYP39A1/SLC27A5	9
GO:0035137	BP	hindlimb morphogenesis	9/1213	36/18670	0.000380687	0.00629166	0.0051741	RPGRIP1L/WNT3/MSX1/MSX2/CHD7/SHH/PITX1/BMP4/TWIST1	9
GO:0000478	BP	endonucleolytic cleavage involved in rRNA processing	5/1213	11/18670	0.000381066	0.00629166	0.0051741	RCL1/RRS1/UTP20/BOP1/RPS21	5
GO:0000479	BP	endonucleolytic cleavage of tricistronic rRNA transcript (SSU-rRNA, 5.8S rRNA, LSU-rRNA)	5/1213	11/18670	0.000381066	0.00629166	0.0051741	RCL1/RRS1/UTP20/BOP1/RPS21	5
GO:0042271	BP	susceptibility to natural killer cell mediated cytotoxicity	5/1213	11/18670	0.000381066	0.00629166	0.0051741	ULBP1/ULBP3/ULBP2/RAET1L/RAET1G	5
GO:0061307	BP	cardiac neural crest cell differentiation involved in heart development	5/1213	11/18670	0.000381066	0.00629166	0.0051741	BMP4/PITX2/TWIST1/BMP7/FOLR1	5
GO:0061308	BP	cardiac neural crest cell development involved in heart development	5/1213	11/18670	0.000381066	0.00629166	0.0051741	BMP4/PITX2/TWIST1/BMP7/FOLR1	5
GO:0060536	BP	cartilage morphogenesis	8/1213	29/18670	0.000389198	0.00640634	0.00526841	VWA2/COL7A1/MSX1/SNAI1/STC1/WNT7B/COL12A1/MATN3	8
GO:0006400	BP	tRNA modification	15/1213	86/18670	0.000394499	0.00647386	0.00532394	PUS7/METTL1/SSB/NAT10/PUS1/THUMPD2/FTSJ1/TRMT1/WDR4/GTPBP3/ADAT2/TARBP1/CTU2/DUS4L/CDK5RAP1	15
GO:0008406	BP	gonad development	28/1213	217/18670	0.000401091	0.00656209	0.00539649	SOX9/INHBA/CCND1/BRCA2/EIF2S2/KIF18A/ASPM/VEGFA/FANCA/CEBPB/PRDX4/IRX5/ZP3/BRIP1/HYAL3/WT1/SIX4/GAS2/MMP14/LRRC6/INHBB/COL9A3/TEX19/AMH/WNT5A/VGF/EREG/ROBO2	28
GO:0001841	BP	neural tube formation	17/1213	105/18670	0.000415236	0.00677299	0.00556994	MTHFD1L/KAT2A/SALL4/SOX4/GRHL3/CELSR1/CTHRC1/KIF20B/STIL/PTK7/BMP4/FZD3/TWIST1/BMP7/WNT5A/FOLR1/NODAL	17
GO:0034080	BP	CENP-A containing nucleosome assembly	10/1213	44/18670	0.000419612	0.00680326	0.00559483	RUVBL1/HJURP/CENPA/CENPN/NPM1/CENPI/CENPP/CENPH/CENPW/CENPK	10
GO:0061641	BP	CENP-A containing chromatin organization	10/1213	44/18670	0.000419612	0.00680326	0.00559483	RUVBL1/HJURP/CENPA/CENPN/NPM1/CENPI/CENPP/CENPH/CENPW/CENPK	10
GO:0034504	BP	protein localization to nucleus	32/1213	262/18670	0.000434735	0.00701956	0.0057727	DKC1/BYSL/CCT6A/SOX9/ECT2/CSE1L/NOLC1/TRIM29/RRS1/GTSE1/RPF2/CDK1/KPNA2/MSX1/PLK1/IPO4/POLR1A/LIF/SHH/NXT1/SIX1/FERMT1/COL1A1/FAM53A/BMP4/AGT/SIX4/RANBP17/BMP7/F2/SIX2/MMP12	32
GO:0008585	BP	female gonad development	16/1213	96/18670	0.000435553	0.00701956	0.0057727	INHBA/BRCA2/VEGFA/FANCA/CEBPB/ZP3/HYAL3/WT1/GAS2/MMP14/INHBB/COL9A3/AMH/VGF/EREG/ROBO2	16
GO:0021537	BP	telencephalon development	31/1213	251/18670	0.000437584	0.0070313	0.00578236	LRP8/KAT2A/KIF14/INHBA/ATIC/NME1/WDR62/SLC7A11/RPGRIP1L/ASPM/OXTR/EZH2/CHD7/ANXA3/LEF1/SHH/TACC3/DNAH5/TH/PROX1/BMP4/SLC2A1/FEZF1/ARHGAP11B/EPHB3/WNT5A/DMRTA2/ROBO2/DLX5/IGF2BP1/DRD2	31
GO:0090276	BP	regulation of peptide hormone secretion	27/1213	208/18670	0.000458921	0.00735226	0.00604631	PDX1/SOX4/APLN/VSNL1/STX1A/CHD7/PASK/TFR2/KISS1/FOXA2/NR1D1/KCNJ11/SYT7/SLC2A1/CACNA1D/UCN/INHBB/FGA/BRSK2/RASL10B/GRP/SSTR5/FGB/TNFSF11/NMU/NR0B2/DRD2	27
GO:0044774	BP	mitotic DNA integrity checkpoint	17/1213	106/18670	0.000465182	0.00743052	0.00611067	CCND1/CDK2/SOX4/E2F1/E2F7/TOP2A/EME1/GTSE1/CDK1/AURKA/CDC6/CCNB1/PRKDC/CDC25C/BLM/ARID3A/CLSPN	17
GO:0061436	BP	establishment of skin barrier	7/1213	23/18670	0.000467678	0.00744836	0.00612534	CLDN1/MET/GRHL3/GRHL1/KRT16/ALOXE3/ABCA12	7
GO:0071542	BP	dopaminergic neuron differentiation	9/1213	37/18670	0.000474358	0.00753253	0.00619456	WNT2/VEGFA/WNT3/SHH/FOXA2/WNT5A/FGF20/DMRTA2/DKK1	9
GO:0007569	BP	cell aging	18/1213	116/18670	0.000484344	0.00766854	0.00630641	BRCA2/RSL1D1/EEF1E1/PNPT1/CDK1/NPM1/CHEK1/HMGA1/FOXM1/PRKDC/NOX4/RBL1/MIF/SERPINE1/CDKN2A/TWIST1/MME/MAGEA2	18
GO:0014020	BP	primary neural tube formation	16/1213	97/18670	0.000490708	0.00774659	0.0063706	MTHFD1L/KAT2A/SALL4/GRHL3/CELSR1/CTHRC1/KIF20B/STIL/PTK7/BMP4/FZD3/TWIST1/BMP7/WNT5A/FOLR1/NODAL	16
GO:0090185	BP	negative regulation of kidney development	6/1213	17/18670	0.000493315	0.00776503	0.00638576	SHH/TACSTD2/WT1/BMP4/CITED1/BMP7	6
GO:0003413	BP	chondrocyte differentiation involved in endochondral bone morphogenesis	8/1213	30/18670	0.000500771	0.00785948	0.00646344	SOX9/VWA2/COL7A1/SERPINH1/AXIN2/COL27A1/COL12A1/MATN3	8
GO:0007131	BP	reciprocal meiotic recombination	11/1213	53/18670	0.000505462	0.00788725	0.00648627	TRIP13/RAD54B/TOP2A/EME1/RAD54L/MND1/PSMC3IP/MSH5/CCNB1IP1/BRIP1/TEX19	11
GO:0032964	BP	collagen biosynthetic process	11/1213	53/18670	0.000505462	0.00788725	0.00648627	CBX8/ITGA2/SERPINH1/COL1A1/AMELX/BMP4/COL5A1/UCN/F2/SERPINF2/SERPINB7	11
GO:0015849	BP	organic acid transport	38/1213	333/18670	0.000520424	0.00807405	0.0066399	LRRC8E/SLC7A5/SLC6A6/SLC7A11/GLS2/STRA6/SLC5A6/SLC3A2/NMB/SLC25A32/SLC7A6/STX1A/ABCC1/SLC7A1/SLC1A5/MIF/SLCO1B3/SLC6A20/AGT/AKR1C4/SLC11A1/LCN12/PDPN/ABCC2/SLC6A1/SLC13A3/CPLX1/SLC27A5/SLC26A9/SLC6A14/PLA2G3/TNFSF11/FOLR1/AQP9/SLCO1B1/SLC38A3/SLC38A5/DRD2	38
GO:0046942	BP	carboxylic acid transport	38/1213	333/18670	0.000520424	0.00807405	0.0066399	LRRC8E/SLC7A5/SLC6A6/SLC7A11/GLS2/STRA6/SLC5A6/SLC3A2/NMB/SLC25A32/SLC7A6/STX1A/ABCC1/SLC7A1/SLC1A5/MIF/SLCO1B3/SLC6A20/AGT/AKR1C4/SLC11A1/LCN12/PDPN/ABCC2/SLC6A1/SLC13A3/CPLX1/SLC27A5/SLC26A9/SLC6A14/PLA2G3/TNFSF11/FOLR1/AQP9/SLCO1B1/SLC38A3/SLC38A5/DRD2	38
GO:0009612	BP	response to mechanical stimulus	27/1213	210/18670	0.000533883	0.00825913	0.00679209	SOX9/MMP7/COL11A1/CNN2/STRA6/FOSL1/LRP11/ITGA2/PSPH/CHEK1/CCNB1/CHI3L1/ASNS/TNFRSF10B/ANGPT2/ANKRD23/PDZD7/COL1A1/SLC2A1/AGT/MMP14/UCN/SERPINE2/TRPV4/CXCL10/WNT11/DRD2	27
GO:1901605	BP	alpha-amino acid metabolic process	28/1213	222/18670	0.000579923	0.0089331	0.00734635	PPAT/PYCR1/CAD/SLC7A11/GLS2/DPEP1/PSAT1/SHMT2/GPT2/AHCY/SLC25A32/PSPH/PLOD3/GAD1/PRDX4/NOX4/ASNS/ALDH4A1/PAH/TH/GLYATL1/P4HA3/GCSH/BAAT/MAT1A/PHGDH/TDO2/CKMT2	28
GO:2000278	BP	regulation of DNA biosynthetic process	17/1213	108/18670	0.000580759	0.0089331	0.00734635	DKC1/DNAJC2/HSP90AB1/CCT6A/NAT10/DSCC1/RFC3/NEK2/RFC4/CHTF18/MYC/MAPK15/NOX4/PIF1/AURKB/DACH1/FGFR4	17
GO:0060070	BP	canonical Wnt signaling pathway	38/1213	335/18670	0.000584104	0.00895903	0.00736768	CDH3/WNT2/RUVBL1/SOX9/SOX4/NKD2/ASPM/TCF7/NLE1/NOTUM/WNT3/CTHRC1/ZNRF3/NKD1/PSMA7/LEF1/MAD2L2/SHH/WNT7B/FERMT1/AXIN2/COL1A1/PTK7/LGR5/DKK4/FZD3/WNT8B/TMEM198/KREMEN2/WNT5A/SFRP4/FOLR1/BAMBI/HECW1/DLX5/WNT11/LGR6/DKK1	38
GO:1900046	BP	regulation of hemostasis	14/1213	80/18670	0.00058856	0.00900179	0.00740285	FAP/COMP/PLAU/SERPINE1/FOXA2/F12/PDPN/SERPINE2/FGA/F2/FGB/SERPINF2/F7/SERPINB2	14
GO:0006336	BP	DNA replication-independent nucleosome assembly	11/1213	54/18670	0.000598032	0.00906959	0.0074586	RUVBL1/HJURP/CENPA/CENPN/NPM1/CENPI/CENPP/CENPH/IPO4/CENPW/CENPK	11
GO:0035825	BP	homologous recombination	11/1213	54/18670	0.000598032	0.00906959	0.0074586	TRIP13/RAD54B/TOP2A/EME1/RAD54L/MND1/PSMC3IP/MSH5/CCNB1IP1/BRIP1/TEX19	11
GO:1900047	BP	negative regulation of hemostasis	11/1213	54/18670	0.000598032	0.00906959	0.0074586	FAP/COMP/PLAU/SERPINE1/F12/SERPINE2/FGA/F2/FGB/SERPINF2/SERPINB2	11
GO:0048880	BP	sensory system development	41/1213	371/18670	0.000615949	0.00922256	0.0075844	WNT2/SOX9/INHBA/GRHL3/CDK4/FJX1/TGIF2/SLC7A11/RPGRIP1L/STRA6/VEGFA/CHD7/NKD1/BFSP1/MFAP2/SHH/IRX5/WNT7B/SLC4A5/PPP1R13L/COL4A1/HSF4/TH/PROX1/WT1/BMP4/COL5A2/RP1L1/COL5A1/RP1/THY1/TFAP2A/PITX2/TWIST1/BMP7/WNT5A/POU4F1/COL8A1/SOX1/AQP5/EPHB1	41
GO:0010826	BP	negative regulation of centrosome duplication	5/1213	12/18670	0.000618368	0.00922256	0.0075844	KAT2A/CCNF/NPM1/BRCA1/TMEM67	5
GO:0051988	BP	regulation of attachment of spindle microtubules to kinetochore	5/1213	12/18670	0.000618368	0.00922256	0.0075844	ECT2/NEK2/RACGAP1/CCNB1/SPAG5	5
GO:0060707	BP	trophoblast giant cell differentiation	5/1213	12/18670	0.000618368	0.00922256	0.0075844	MDFI/E2F7/SNAI1/LIF/GJB5	5
GO:0060900	BP	embryonic camera-type eye formation	5/1213	12/18670	0.000618368	0.00922256	0.0075844	STRA6/PROX1/TFAP2A/TWIST1/WNT5A	5
GO:2001053	BP	regulation of mesenchymal cell apoptotic process	5/1213	12/18670	0.000618368	0.00922256	0.0075844	SOX9/MSX1/MSX2/SHH/BMP7	5
GO:0007143	BP	female meiotic nuclear division	8/1213	31/18670	0.000636893	0.00947269	0.0077901	TRIP13/CDC25B/TOP2A/AURKA/NCAPH/TTK/PLK1/EREG	8
GO:0031571	BP	mitotic G1 DNA damage checkpoint	12/1213	63/18670	0.000650524	0.00959611	0.0078916	CCND1/CDK2/SOX4/E2F1/E2F7/GTSE1/CDK1/AURKA/CCNB1/PRKDC/CDC25C/ARID3A	12
GO:0044819	BP	mitotic G1/S transition checkpoint	12/1213	63/18670	0.000650524	0.00959611	0.0078916	CCND1/CDK2/SOX4/E2F1/E2F7/GTSE1/CDK1/AURKA/CCNB1/PRKDC/CDC25C/ARID3A	12
GO:0045815	BP	positive regulation of gene expression, epigenetic	12/1213	63/18670	0.000650524	0.00959611	0.0078916	POLR1B/KAT2A/CD3EAP/TAF1D/ATAD2/POLR1C/TAF1A/PABPC1L/DDX21/CHEK1/HMGA1/POLR1A	12
GO:0043010	BP	camera-type eye development	36/1213	314/18670	0.000660789	0.00972098	0.00799428	WNT2/SOX9/INHBA/GRHL3/CDK4/FJX1/TGIF2/SLC7A11/RPGRIP1L/STRA6/VEGFA/CHD7/BFSP1/SHH/IRX5/WNT7B/SLC4A5/PPP1R13L/COL4A1/HSF4/TH/PROX1/WT1/BMP4/RP1L1/RP1/THY1/TFAP2A/PITX2/TWIST1/BMP7/WNT5A/COL8A1/SOX1/AQP5/EPHB1	36
GO:0031424	BP	keratinization	28/1213	224/18670	0.00066906	0.00981591	0.00807235	CDH3/KRT80/KRT17/KRT23/PERP/EVPL/PKP1/KRT6B/KRTAP5-1/DSG4/KRT7/DSG1/KRT15/KRT75/KRTAP5-4/KRT16/DSG3/KRT6A/KRT6C/DSC3/KRT83/SPRR2D/SPRR1A/SPRR2A/SPRR1B/SPRR3/ABCA12/KLK12	28
GO:0035282	BP	segmentation	16/1213	100/18670	0.000693518	0.0101401	0.00833897	XRCC2/KAT2A/PALB2/NLE1/NKD1/PRKDC/LEF1/AXIN2/TDGF1/WT1/BMP4/RIPPLY1/WNT5A/IRX3/DLL3/DKK1	16
GO:0045683	BP	negative regulation of epidermis development	6/1213	18/18670	0.000699516	0.0101401	0.00833897	CDH3/EZH2/MSX2/FERMT1/DKK4/REG3A	6
GO:0072077	BP	renal vesicle morphogenesis	6/1213	18/18670	0.000699516	0.0101401	0.00833897	SOX9/KIF26B/LIF/BMP4/CITED1/SIX2	6
GO:1905276	BP	regulation of epithelial tube formation	6/1213	18/18670	0.000699516	0.0101401	0.00833897	GRHL3/CELSR1/SIX1/PTK7/SIX4/WNT5A	6
GO:0001541	BP	ovarian follicle development	11/1213	55/18670	0.000704305	0.0101401	0.00833897	INHBA/VEGFA/CEBPB/ZP3/HYAL3/GAS2/MMP14/INHBB/AMH/VGF/EREG	11
GO:0034724	BP	DNA replication-independent nucleosome organization	11/1213	55/18670	0.000704305	0.0101401	0.00833897	RUVBL1/HJURP/CENPA/CENPN/NPM1/CENPI/CENPP/CENPH/IPO4/CENPW/CENPK	11
GO:0044380	BP	protein localization to cytoskeleton	11/1213	55/18670	0.000704305	0.0101401	0.00833897	ANLN/CEP72/RTKN/AURKA/TTK/KIF20B/STIL/SPAG5/FAM83H/CEP250/BICD1	11
GO:0001654	BP	eye development	40/1213	362/18670	0.000715107	0.0102683	0.00844435	WNT2/SOX9/INHBA/GRHL3/CDK4/FJX1/TGIF2/SLC7A11/RPGRIP1L/STRA6/VEGFA/CHD7/NKD1/BFSP1/MFAP2/SHH/IRX5/WNT7B/SLC4A5/PPP1R13L/COL4A1/HSF4/TH/PROX1/WT1/BMP4/COL5A2/RP1L1/COL5A1/RP1/THY1/TFAP2A/PITX2/TWIST1/BMP7/WNT5A/COL8A1/SOX1/AQP5/EPHB1	40
GO:0032506	BP	cytokinetic process	9/1213	39/18670	0.000718596	0.010291	0.00846304	ANLN/ECT2/RTKN/KIF20A/CEP55/KIF23/RACGAP1/KIF20B/AURKB	9
GO:0015711	BP	organic anion transport	50/1213	482/18670	0.000720909	0.0102943	0.00846577	LRRC8E/SLCO4A1/SLC7A5/SLC6A6/ATP11A/SLC7A11/GLS2/STRA6/SLC5A6/SLC3A2/NMB/SLC25A32/SLC7A6/STX1A/ABCC1/SLC4A11/CA9/SLC7A1/SLC1A5/MIF/SLC4A5/SLCO1B3/SLC6A20/SLC22A11/SLC2A1/AGT/AKR1C4/SLC11A1/LCN12/PDPN/SLCO5A1/ABCC2/KCNN4/SLC6A1/SLC13A3/APOC2/CPLX1/SLC27A5/SLC4A8/SLC26A9/SLC6A14/PLA2G3/TNFSF11/FOLR1/AQP9/SLCO1B1/ABCA12/SLC38A3/SLC38A5/DRD2	50
GO:0060326	BP	cell chemotaxis	35/1213	304/18670	0.000722641	0.0102943	0.00846577	MET/VEGFA/ABCC1/IL23A/LEF1/CXCL3/SLC12A2/CXCL1/MIF/SERPINE1/CXCL11/FGF18/MST1/CXCL2/CXCL5/PGF/CCR8/TRPV4/PPBP/WNT5A/CXCL17/CALCA/CCL26/TNFSF11/SAA4/CXCL6/F7/CCL20/TRPM2/IL1RN/SAA2/CCL24/CXCL10/EPHB1/LBP	35
GO:0044783	BP	G1 DNA damage checkpoint	12/1213	64/18670	0.000754078	0.0107139	0.00881081	CCND1/CDK2/SOX4/E2F1/E2F7/GTSE1/CDK1/AURKA/CCNB1/PRKDC/CDC25C/ARID3A	12
GO:0006855	BP	drug transmembrane transport	14/1213	82/18670	0.000760231	0.0107167	0.00881312	SLC7A5/SLC7A11/STRA6/SLC25A32/ABCC1/SLC4A11/SLC7A1/SLC1A5/SLC22A3/AGT/ABCC2/SLC13A3/FOLR1/SLC38A3	14
GO:0034502	BP	protein localization to chromosome	14/1213	82/18670	0.000760231	0.0107167	0.00881312	DKC1/CCT6A/GNL3/MTBP/BRCA2/CDCA5/CDK1/CENPA/EZH2/TTK/PLK1/CDT1/MCM8/AURKB	14
GO:0071158	BP	positive regulation of cell cycle arrest	14/1213	82/18670	0.000760231	0.0107167	0.00881312	CDK2/SOX4/E2F1/E2F7/GTSE1/CDK1/AURKA/BRCA1/FAP/CCNB1/CDC25C/ARID3A/TP73/POU4F1	14
GO:0003338	BP	metanephros morphogenesis	8/1213	32/18670	0.00080135	0.0112669	0.00926561	SOX9/KIF26B/LIF/WNT7B/WT1/BMP4/CITED1/SIX2	8
GO:0046887	BP	positive regulation of hormone secretion	19/1213	131/18670	0.000806432	0.0112929	0.00928696	PDX1/INHBA/SOX4/APLN/NMB/VSNL1/TFR2/KISS1/UCN/SPP1/INHBB/FGA/RASL10B/GRP/FGB/TNFSF11/NMU/NR0B2/DRD2	19
GO:0000723	BP	telomere maintenance	22/1213	162/18670	0.000812042	0.0112929	0.00928696	DKC1/HSP90AB1/CCT6A/GNL3/NAT10/BRCA2/RFC3/RECQL4/NEK2/POLD2/RFC4/EXO1/MYC/DNA2/PRKDC/BLM/CCNE1/MAPK15/PIF1/RTEL1/AURKB/POLE2	22
GO:0002053	BP	positive regulation of mesenchymal cell proliferation	7/1213	25/18670	0.000817838	0.0112929	0.00928696	WNT2/SOX9/VEGFA/MYC/SHH/SIX1/WNT5A	7
GO:0031639	BP	plasminogen activation	7/1213	25/18670	0.000817838	0.0112929	0.00928696	PLAU/SERPINE1/F12/SERPINE2/FGA/FGB/SERPINF2	7
GO:0060571	BP	morphogenesis of an epithelial fold	7/1213	25/18670	0.000817838	0.0112929	0.00928696	WNT2/SHH/BMP4/SULF1/BMP7/WNT5A/NODAL	7
GO:0072012	BP	glomerulus vasculature development	7/1213	25/18670	0.000817838	0.0112929	0.00928696	ANGPT2/GPR4/WT1/NOTCH3/BMP4/BMP7/SERPINB7	7
GO:0072273	BP	metanephric nephron morphogenesis	7/1213	25/18670	0.000817838	0.0112929	0.00928696	SOX9/KIF26B/LIF/WT1/BMP4/CITED1/SIX2	7
GO:0071222	BP	cellular response to lipopolysaccharide	26/1213	205/18670	0.000823715	0.011345	0.00932984	RIPK2/CDK4/CEBPB/CXCL3/CXCL1/MIF/SERPINE1/CXCL11/IRAK2/NR1D1/CXCL2/CXCL5/SPON2/ABCC2/CSF2/NOD2/PPBP/WNT5A/CXCL6/IL24/IL1RN/CSF3/LCN2/CXCL10/LBP/DEFA6	26
GO:0048511	BP	rhythmic process	34/1213	295/18670	0.00083837	0.0115175	0.00947166	MMP7/CBX3/INHBA/CDK4/TOP2A/ARNTL2/CDK1/OXTR/EZH2/SUV39H2/AHCY/DTL/TIMELESS/PRKDC/BHLHE40/TYRO3/ZP3/SERPINE1/KISS1/NR1D1/TH/PROX1/GAS2/SOX14/CSF2/TWIST1/AMH/PRKCG/F7/NMU/NR0B2/EREG/ROBO2/DRD2	34
GO:0048145	BP	regulation of fibroblast proliferation	14/1213	83/18670	0.00086082	0.0117959	0.00970061	WNT2/CDK4/E2F1/MYC/CDC6/CCNB1/PRKDC/MIF/CCNA2/AGT/DACH1/WNT5A/SPHK1/EREG	14
GO:0098534	BP	centriole assembly	9/1213	40/18670	0.000874457	0.0119524	0.00982934	KAT2A/CEP72/CDK2/WDR62/NPM1/BRCA1/CCDC78/STIL/CENPJ	9
GO:0150063	BP	visual system development	40/1213	366/18670	0.000885182	0.0120684	0.00992477	WNT2/SOX9/INHBA/GRHL3/CDK4/FJX1/TGIF2/SLC7A11/RPGRIP1L/STRA6/VEGFA/CHD7/NKD1/BFSP1/MFAP2/SHH/IRX5/WNT7B/SLC4A5/PPP1R13L/COL4A1/HSF4/TH/PROX1/WT1/BMP4/COL5A2/RP1L1/COL5A1/RP1/THY1/TFAP2A/PITX2/TWIST1/BMP7/WNT5A/COL8A1/SOX1/AQP5/EPHB1	40
GO:0050678	BP	regulation of epithelial cell proliferation	41/1213	378/18670	0.000891669	0.0121263	0.00997232	CDH3/WNT2/SOX9/CCND1/IQGAP3/BRCA2/APLN/UHRF1/NME1/WDR77/VEGFA/MYC/PRKDC/SHH/SIX1/TACSTD2/VASH2/NR1D1/SERPINB5/PROX1/MST1/BMP4/SIX4/DUSP10/PGF/NOD2/TWIST1/AREG/SPARC/SULF1/WNT5A/ODAM/CCL26/DLX6/REG1A/REG3A/EREG/NODAL/CCL24/DLX5/MMP12	41
GO:0031667	BP	response to nutrient levels	51/1213	499/18670	0.000895098	0.0121423	0.00998551	PDX1/KAT2A/MMP7/CAD/CCND1/CYP27B1/PMAIP1/SORD/GDF15/LRP11/ITGA2/AHCY/STC2/PSPH/UCN2/PCSK9/DNMT3B/STC1/ASNS/SLC22A3/BRIP1/EIF4EBP1/COL1A1/FOXA2/C2/LIPG/KCNJ11/TH/PROX1/AMELX/SLC2A1/UCN/SPP1/INHBB/NOD2/SPARC/BMP7/TRPV4/FADS1/SGIP1/PRKCG/CYP24A1/FOLR1/VGF/REG1A/F7/LCN2/TNFRSF11B/CXCL10/SLC38A3/WNT11	51
GO:0001101	BP	response to acid chemical	38/1213	343/18670	0.000913266	0.0123577	0.0101627	CLDN1/WNT2/PDX1/SOX9/CDK4/E2F1/NME1/SCD/TMEM161A/SHMT2/VEGFA/TESC/LRP11/ITGA2/DGAT2/WNT3/CCNB1/CEBPB/ASNS/WNT7B/SIX1/COL4A1/COL1A1/PTK7/TH/AKR1C4/COL5A2/ABCC2/WNT8B/GJB3/SPARC/WNT5A/COL1A2/FOLR1/REG1A/F7/WNT11/DKK1	38
GO:0060712	BP	spongiotrophoblast layer development	5/1213	13/18670	0.000951275	0.0127518	0.0104867	ASCL2/LIF/PHLDA2/CITED1/GJB5	5
GO:0061029	BP	eyelid development in camera-type eye	5/1213	13/18670	0.000951275	0.0127518	0.0104867	INHBA/GRHL3/STRA6/TFAP2A/TWIST1	5
GO:0097152	BP	mesenchymal cell apoptotic process	5/1213	13/18670	0.000951275	0.0127518	0.0104867	SOX9/MSX1/MSX2/SHH/BMP7	5
GO:0032886	BP	regulation of microtubule-based process	27/1213	218/18670	0.000951837	0.0127518	0.0104867	TPX2/MET/KAT2A/SKA3/CKAP2/NEK2/KIF18A/RAE1/CCNF/AURKA/NPM1/BRCA1/PLK1/CHEK1/PSRC1/STIL/MAPK15/SPAG5/GPSM2/TMEM67/KIF11/TACC3/CENPJ/CEP250/BICD1/SKA1/TRPV4	27
GO:0072431	BP	signal transduction involved in mitotic G1 DNA damage checkpoint	11/1213	57/18670	0.000964172	0.0128216	0.0105442	CDK2/SOX4/E2F1/E2F7/GTSE1/CDK1/AURKA/CCNB1/PRKDC/CDC25C/ARID3A	11
GO:1902400	BP	intracellular signal transduction involved in G1 DNA damage checkpoint	11/1213	57/18670	0.000964172	0.0128216	0.0105442	CDK2/SOX4/E2F1/E2F7/GTSE1/CDK1/AURKA/CCNB1/PRKDC/CDC25C/ARID3A	11
GO:0001832	BP	blastocyst growth	6/1213	19/18670	0.00096655	0.0128216	0.0105442	PALB2/SALL4/BRCA2/NCAPG2/GINS1/GINS4	6
GO:0072087	BP	renal vesicle development	6/1213	19/18670	0.00096655	0.0128216	0.0105442	SOX9/KIF26B/LIF/BMP4/CITED1/SIX2	6
GO:0001707	BP	mesoderm formation	13/1213	75/18670	0.00100163	0.0132545	0.0109001	INHBA/ITGA2/WNT3/SNAI1/LEF1/BMP4/BMP7/WNT5A/TBX20/SIX2/NODAL/WNT11/DKK1	13
GO:0035690	BP	cellular response to drug	40/1213	369/18670	0.00103521	0.0136653	0.011238	PPAT/TFAP4/CBX8/HSP90AB1/PYCR1/SOX9/MET/ECT2/CAD/RIPK2/CDK2/CDK4/TRAP1/NME1/DPEP1/CDK1/ANKZF1/EZH2/MYC/SIGMAR1/MSX1/BRCA1/TIMELESS/DDX11/DNMT3B/BLM/ADCY3/MMP3/EIF4EBP1/DDIT4/CCNA2/KCNJ11/TH/LY6G6D/ABCC2/NOD2/FOLR1/SPHK1/TRPM2/LCN2	40
GO:0001556	BP	oocyte maturation	7/1213	26/18670	0.001057	0.0138513	0.011391	TRIP13/CDC25B/BRCA2/AURKA/PABPC1L/CCNB1/EREG	7
GO:0033561	BP	regulation of water loss via skin	7/1213	26/18670	0.001057	0.0138513	0.011391	CLDN1/MET/GRHL3/GRHL1/KRT16/ALOXE3/ABCA12	7
GO:0048596	BP	embryonic camera-type eye morphogenesis	7/1213	26/18670	0.001057	0.0138513	0.011391	STRA6/TH/PROX1/TFAP2A/TWIST1/BMP7/WNT5A	7
GO:0032355	BP	response to estradiol	19/1213	134/18670	0.00106517	0.0139246	0.0114512	CCND1/KIF18A/OXTR/EZH2/ITGA2/MSX2/DNMT3B/COL1A1/CCNA2/KCNJ11/TH/AGT/UCN/WNT8B/SLC6A1/AREG/BMP7/POU4F1/F7	19
GO:0002793	BP	positive regulation of peptide secretion	33/1213	288/18670	0.00109529	0.0142774	0.0117414	PDX1/RIPK2/SOX4/APLN/VSNL1/TFR2/CLEC5A/MIF/FERMT1/KISS1/UCN/IL1A/MMP8/KCNN4/NOD2/TWIST1/FGA/RASL10B/GRP/TRPV4/OSM/WNT5A/PAEP/FGB/TNFSF11/VTCN1/NMU/NR0B2/IL17A/ORM2/ORM1/MMP12/DRD2	33
GO:0071229	BP	cellular response to acid chemical	26/1213	209/18670	0.00109745	0.0142774	0.0117414	CLDN1/WNT2/SOX9/CDK4/E2F1/NME1/SHMT2/VEGFA/TESC/DGAT2/WNT3/CCNB1/CEBPB/WNT7B/SIX1/COL4A1/COL1A1/PTK7/AKR1C4/COL5A2/WNT8B/GJB3/WNT5A/COL1A2/FOLR1/WNT11	26
GO:0000077	BP	DNA damage checkpoint	20/1213	145/18670	0.00113088	0.0146769	0.0120699	CCND1/CDK2/SOX4/E2F1/E2F7/EME1/GTSE1/CDK1/AURKA/DTL/BRCA1/PLK1/CHEK1/CCNB1/PRKDC/CDC25C/BLM/BRIP1/ARID3A/CLSPN	20
GO:0010639	BP	negative regulation of organelle organization	42/1213	395/18670	0.00115083	0.0149001	0.0122534	SPTBN2/TRIP13/MET/KAT2A/NAT10/MTBP/CKAP2/ATAD2/NEK2/BUB1/CENPF/TOP2A/CCNF/NPM1/MCM2/TTK/BRCA1/PLK1/CHEK1/BUB1B/MAD2L1/HMGA1/CCNB1/PTTG1/DNMT3B/ESPL1/SPTBN5/CDT1/LIF/PIF1/TMEM67/MAD2L2/RTEL1/AURKB/TACSTD2/CDC20/PTTG3P/BMP4/UCN/TWIST1/BMP7/FOXP3	42
GO:0031128	BP	developmental induction	8/1213	34/18670	0.00123199	0.0157281	0.0129344	WNT2/SOX9/WNT3/SIX1/BMP4/HOXC11/ROBO2/DKK1	8
GO:0048048	BP	embryonic eye morphogenesis	8/1213	34/18670	0.00123199	0.0157281	0.0129344	STRA6/MFAP2/TH/PROX1/TFAP2A/TWIST1/BMP7/WNT5A	8
GO:0070670	BP	response to interleukin-4	8/1213	34/18670	0.00123199	0.0157281	0.0129344	HSP90AB1/CDK4/TCF7/MCM2/FASN/LEF1/CITED1/IL24	8
GO:0097009	BP	energy homeostasis	8/1213	34/18670	0.00123199	0.0157281	0.0129344	AMPD2/MLXIPL/PASK/SLC35D3/TRPV4/SGIP1/NMU/IRX3	8
GO:0051384	BP	response to glucocorticoid	20/1213	146/18670	0.00123223	0.0157281	0.0129344	CLDN1/PDX1/TFAP4/CAD/CCND1/FOSL1/ANXA3/DNMT3B/STC1/WNT7B/EIF4EBP1/DDIT4/TH/UCN/ABCC2/AREG/SPARC/SSTR5/IL1RN/CPN1	20
GO:0003333	BP	amino acid transmembrane transport	14/1213	86/18670	0.00123226	0.0157281	0.0129344	LRRC8E/SLC7A5/SLC6A6/SLC7A11/SLC3A2/SLC7A6/SLC7A1/SLC1A5/SLC6A20/AGT/PDPN/SLC6A14/SLC38A3/SLC38A5	14
GO:0048332	BP	mesoderm morphogenesis	13/1213	77/18670	0.00128906	0.0163806	0.013471	INHBA/ITGA2/WNT3/SNAI1/LEF1/BMP4/BMP7/WNT5A/TBX20/SIX2/NODAL/WNT11/DKK1	13
GO:0090277	BP	positive regulation of peptide hormone secretion	15/1213	96/18670	0.00129069	0.0163806	0.013471	PDX1/SOX4/APLN/VSNL1/TFR2/KISS1/UCN/FGA/RASL10B/GRP/FGB/TNFSF11/NMU/NR0B2/DRD2	15
GO:0072413	BP	signal transduction involved in mitotic cell cycle checkpoint	11/1213	59/18670	0.00129856	0.0163806	0.013471	CDK2/SOX4/E2F1/E2F7/GTSE1/CDK1/AURKA/CCNB1/PRKDC/CDC25C/ARID3A	11
GO:1902402	BP	signal transduction involved in mitotic DNA damage checkpoint	11/1213	59/18670	0.00129856	0.0163806	0.013471	CDK2/SOX4/E2F1/E2F7/GTSE1/CDK1/AURKA/CCNB1/PRKDC/CDC25C/ARID3A	11
GO:1902403	BP	signal transduction involved in mitotic DNA integrity checkpoint	11/1213	59/18670	0.00129856	0.0163806	0.013471	CDK2/SOX4/E2F1/E2F7/GTSE1/CDK1/AURKA/CCNB1/PRKDC/CDC25C/ARID3A	11
GO:0048745	BP	smooth muscle tissue development	6/1213	20/18670	0.0013055	0.0163916	0.0134801	SOX9/STRA6/SHH/SIX1/PROX1/BMP4	6
GO:0051797	BP	regulation of hair follicle development	6/1213	20/18670	0.0013055	0.0163916	0.0134801	CDH3/KRT17/MSX2/FERMT1/DKK4/WNT5A	6
GO:0050918	BP	positive chemotaxis	12/1213	68/18670	0.0013161	0.0164863	0.0135579	MET/VEGFA/ITGA2/ANGPT2/MIF/BMP4/PGF/WNT5A/SAA4/F7/SAA2/CXCL10	12
GO:0030177	BP	positive regulation of Wnt signaling pathway	23/1213	179/18670	0.00134299	0.0167667	0.0137885	CDH3/RUVBL1/SOX4/ASPM/NLE1/WNT3/NKD1/ATP6V1C2/DEPDC1B/PSMA7/SHH/AXIN2/COL1A1/PTK7/LGR5/TMEM198/SULF1/WNT5A/SFRP4/BAMBI/DLX5/LGR6/DKK1	23
GO:0061437	BP	renal system vasculature development	7/1213	27/18670	0.0013478	0.0167667	0.0137885	ANGPT2/GPR4/WT1/NOTCH3/BMP4/BMP7/SERPINB7	7
GO:0061440	BP	kidney vasculature development	7/1213	27/18670	0.0013478	0.0167667	0.0137885	ANGPT2/GPR4/WT1/NOTCH3/BMP4/BMP7/SERPINB7	7
GO:0071219	BP	cellular response to molecule of bacterial origin	26/1213	212/18670	0.00135145	0.0167735	0.0137941	RIPK2/CDK4/CEBPB/CXCL3/CXCL1/MIF/SERPINE1/CXCL11/IRAK2/NR1D1/CXCL2/CXCL5/SPON2/ABCC2/CSF2/NOD2/PPBP/WNT5A/CXCL6/IL24/IL1RN/CSF3/LCN2/CXCL10/LBP/DEFA6	26
GO:0048477	BP	oogenesis	14/1213	87/18670	0.00138257	0.0171204	0.0140793	TRIP13/CDC25B/BRCA2/ASPM/AURKA/PABPC1L/CCNB1/ZP3/LGR5/NANOS3/INHBB/NPM2/AMH/EREG	14
GO:0000463	BP	maturation of LSU-rRNA from tricistronic rRNA transcript (SSU-rRNA, 5.8S rRNA, LSU-rRNA)	5/1213	14/18670	0.00140101	0.017191	0.0141374	GTPBP4/WDR12/RPF2/BOP1/URB1	5
GO:0045836	BP	positive regulation of meiotic nuclear division	5/1213	14/18670	0.00140101	0.017191	0.0141374	MSX1/MSX2/MAPK15/NPM2/WNT5A	5
GO:0051917	BP	regulation of fibrinolysis	5/1213	14/18670	0.00140101	0.017191	0.0141374	FAP/SERPINE1/F12/F2/SERPINF2	5
GO:1901722	BP	regulation of cell proliferation involved in kidney development	5/1213	14/18670	0.00140101	0.017191	0.0141374	MYC/WT1/BMP4/BMP7/SERPINB7	5
GO:0015698	BP	inorganic anion transport	22/1213	169/18670	0.00142609	0.017459	0.0143579	LRRC8E/GABRD/SLC12A8/TTYH3/RACGAP1/SLC4A11/TG/CEBPB/SLC12A2/SLC4A5/GABRE/CLCN5/SLC22A11/SLC11A1/AQP6/SLC34A3/CLCN4/CLCN1/SLC4A8/SFRP4/SLC26A9/BEST3	22
GO:0030595	BP	leukocyte chemotaxis	27/1213	224/18670	0.00142971	0.0174638	0.0143618	VEGFA/IL23A/CXCL3/SLC12A2/CXCL1/MIF/SERPINE1/CXCL11/MST1/CXCL2/CXCL5/PGF/TRPV4/PPBP/WNT5A/CXCL17/CALCA/CCL26/TNFSF11/CXCL6/F7/CCL20/TRPM2/IL1RN/CCL24/CXCL10/LBP	27
GO:0044773	BP	mitotic DNA damage checkpoint	15/1213	97/18670	0.00143703	0.0175136	0.0144027	CCND1/CDK2/SOX4/E2F1/E2F7/EME1/GTSE1/CDK1/AURKA/CCNB1/PRKDC/CDC25C/BLM/ARID3A/CLSPN	15
GO:0043486	BP	histone exchange	11/1213	60/18670	0.00149839	0.0182203	0.0149839	RUVBL1/HJURP/CENPA/CENPN/NPM1/CENPI/CENPP/CENPH/CENPW/CENPK/PIWIL1	11
GO:0003203	BP	endocardial cushion morphogenesis	8/1213	35/18670	0.00150731	0.0182466	0.0150055	SOX9/MSX1/MSX2/SNAI1/TWIST1/BMP7/TBX20/ROBO2	8
GO:1905332	BP	positive regulation of morphogenesis of an epithelium	8/1213	35/18670	0.00150731	0.0182466	0.0150055	WNT2/SOX9/VEGFA/LIF/SIX1/BMP4/AGT/SIX4	8
GO:2001020	BP	regulation of response to DNA damage stimulus	26/1213	214/18670	0.00154765	0.018693	0.0153727	CBX8/FANCB/TMEM161A/EEF1E1/PMAIP1/MYC/FIGNL1/POLQ/MSX1/BRCA1/CHEK1/ATAD5/TIMELESS/CD44/FOXM1/DDX11/SNAI1/PRKDC/RAD51AP1/MAD2L2/RTEL1/MIF/AXIN2/IER3/TWIST1/PRKCG	26
GO:0001824	BP	blastocyst development	15/1213	98/18670	0.00159702	0.0192462	0.0158276	BYSL/PALB2/SALL4/BRCA2/NCAPG2/WDR74/NEK2/NLE1/GINS1/CCNB1IP1/GINS4/ZP3/TM4SF1/NPM2/NODAL	15
GO:0003151	BP	outflow tract morphogenesis	13/1213	79/18670	0.00164199	0.0197002	0.016201	VEGFA/MIR17HG/MSX2/SIX1/BMP4/PITX2/TWIST1/BMP7/WNT5A/TBX20/FOLR1/ROBO2/WNT11	13
GO:0030193	BP	regulation of blood coagulation	13/1213	79/18670	0.00164199	0.0197002	0.016201	FAP/PLAU/SERPINE1/FOXA2/F12/PDPN/SERPINE2/FGA/F2/FGB/SERPINF2/F7/SERPINB2	13
GO:0003205	BP	cardiac chamber development	22/1213	171/18670	0.00166176	0.0198932	0.0163596	WNT2/COL11A1/SALL4/SOX4/STRA6/FGFRL1/MIR17HG/MSX2/CHD7/ADAMTS6/PPP1R13L/TNNI3/PTK7/PROX1/BMP4/TNNT2/BMP7/WNT5A/POU4F1/TBX20/ROBO2/WNT11	22
GO:0060512	BP	prostate gland morphogenesis	7/1213	28/18670	0.00169749	0.020276	0.0166745	SOX9/SHH/SERPINB5/BMP4/SULF1/BMP7/WNT5A	7
GO:0001756	BP	somitogenesis	12/1213	70/18670	0.00170626	0.0203358	0.0167236	XRCC2/KAT2A/PALB2/NLE1/NKD1/PRKDC/LEF1/AXIN2/RIPPLY1/WNT5A/DLL3/DKK1	12
GO:0003206	BP	cardiac chamber morphogenesis	18/1213	129/18670	0.00171261	0.0203664	0.0167488	WNT2/COL11A1/SOX4/FGFRL1/MIR17HG/MSX2/CHD7/PPP1R13L/TNNI3/PROX1/BMP4/TNNT2/BMP7/WNT5A/POU4F1/TBX20/ROBO2/WNT11	18
GO:0061213	BP	positive regulation of mesonephros development	6/1213	21/18670	0.00172819	0.0203855	0.0167645	SOX9/VEGFA/SIX1/WT1/AGT/SIX4	6
GO:0071459	BP	protein localization to chromosome, centromeric region	6/1213	21/18670	0.00172819	0.0203855	0.0167645	MTBP/CDK1/CENPA/TTK/CDT1/AURKB	6
GO:0072111	BP	cell proliferation involved in kidney development	6/1213	21/18670	0.00172819	0.0203855	0.0167645	MYC/SHH/WT1/BMP4/BMP7/SERPINB7	6
GO:0060021	BP	roof of mouth development	14/1213	89/18670	0.00172931	0.0203855	0.0167645	INHBA/MSX1/CHD7/SNAI1/JAG2/LEF1/SHH/EPHB3/TFAP2A/TWIST1/WNT5A/DLX6/DLX5/WNT11	14
GO:0001708	BP	cell fate specification	15/1213	99/18670	0.00177163	0.0208389	0.0171374	SOX9/SHH/SIX1/FOXA2/TBX15/DMRT3/EVX1/POU4F1/TBX20/SIX2/DMRTA2/NODAL/SOX1/TBX4/DKK1	15
GO:0003197	BP	endocardial cushion development	9/1213	44/18670	0.00179438	0.0210148	0.0172821	SOX9/MSX1/MSX2/SNAI1/BMP4/TWIST1/BMP7/TBX20/ROBO2	9
GO:0003416	BP	endochondral bone growth	9/1213	44/18670	0.00179438	0.0210148	0.0172821	VWA2/COL7A1/MSX2/STC1/COMP/MMP13/COL27A1/COL12A1/MATN3	9
GO:0010466	BP	negative regulation of peptidase activity	30/1213	262/18670	0.0018188	0.0212547	0.0174793	CST1/DPEP1/COL7A1/TIMP1/VEGFA/NLE1/CD44/BIRC5/PTTG1/CST4/SERPINH1/LEF1/CST2/SERPINA4/SERPINE1/SERPINB5/AGT/SERPINE2/WFDC10B/R3HDML/BIRC7/SERPINF2/SERPIND1/SERPINB7/AMBP/IFI6/CST6/SERPINB2/SERPINA7/MAGEA3	30
GO:0003417	BP	growth plate cartilage development	8/1213	36/18670	0.0018292	0.0212842	0.0175036	VWA2/COL7A1/STC1/COMP/MMP13/COL27A1/COL12A1/MATN3	8
GO:0071634	BP	regulation of transforming growth factor beta production	8/1213	36/18670	0.0018292	0.0212842	0.0175036	CDH3/HSP90AB1/ITGB8/LAPTM4B/FOXP3/SERPINF2/SERPINB7/WNT11	8
GO:0003231	BP	cardiac ventricle development	18/1213	130/18670	0.00187002	0.0216657	0.0178173	COL11A1/SALL4/SOX4/STRA6/FGFRL1/MIR17HG/CHD7/PPP1R13L/TNNI3/PTK7/PROX1/BMP4/TNNT2/WNT5A/POU4F1/TBX20/ROBO2/WNT11	18
GO:0008033	BP	tRNA processing	18/1213	130/18670	0.00187002	0.0216657	0.0178173	PUS7/METTL1/SSB/NAT10/PUS1/THUMPD2/POP1/FTSJ1/TRMT1/WDR4/GTPBP3/ADAT2/TARBP1/CTU2/RPP40/DUS4L/CDK5RAP1/TSEN2	18
GO:0031960	BP	response to corticosteroid	21/1213	162/18670	0.00190587	0.0220338	0.01812	CLDN1/PDX1/TFAP4/CAD/CCND1/FOSL1/ANXA3/DNMT3B/STC1/WNT7B/EIF4EBP1/DDIT4/COL1A1/TH/UCN/ABCC2/AREG/SPARC/SSTR5/IL1RN/CPN1	21
GO:0072089	BP	stem cell proliferation	17/1213	120/18670	0.00192473	0.0221683	0.0182306	ASPM/VEGFA/RUNX1/WNT3/RNF43/RACGAP1/ZNRF3/LEF1/SHH/WNT7B/FERMT1/CITED1/FZD3/WNT5A/SIX2/DMRTA2/DRD2	17
GO:0001843	BP	neural tube closure	14/1213	90/18670	0.00192808	0.0221683	0.0182306	MTHFD1L/KAT2A/SALL4/GRHL3/CELSR1/CTHRC1/KIF20B/STIL/PTK7/BMP4/FZD3/TWIST1/WNT5A/FOLR1	14
GO:0030195	BP	negative regulation of blood coagulation	10/1213	53/18670	0.00193803	0.0221683	0.0182306	FAP/PLAU/SERPINE1/F12/SERPINE2/FGA/F2/FGB/SERPINF2/SERPINB2	10
GO:0031638	BP	zymogen activation	10/1213	53/18670	0.00193803	0.0221683	0.0182306	RIPK2/PERP/PLAU/SERPINE1/F12/MMP14/SERPINE2/FGA/FGB/SERPINF2	10
GO:0045840	BP	positive regulation of mitotic nuclear division	10/1213	53/18670	0.00193803	0.0221683	0.0182306	UBE2C/CDCA5/AURKA/ESPL1/NUSAP1/DLGAP5/CDT1/IL1A/SPHK1/EREG	10
GO:0098739	BP	import across plasma membrane	16/1213	110/18670	0.00195783	0.0223475	0.018378	SLC39A10/SLC12A8/SLC7A11/SLC3A2/KCNJ14/SLC7A1/SLC1A5/SLC12A2/KCNJ11/AGT/SLC9A5/SLC9A7/KCNK9/FOLR1/TRPM2/KCNJ15	16
GO:0072283	BP	metanephric renal vesicle morphogenesis	5/1213	15/18670	0.00198986	0.0226174	0.0186	KIF26B/LIF/BMP4/CITED1/SIX2	5
GO:0090177	BP	establishment of planar polarity involved in neural tube closure	5/1213	15/18670	0.00198986	0.0226174	0.0186	GRHL3/CELSR1/CTHRC1/PTK7/WNT5A	5
GO:0031214	BP	biomineral tissue development	21/1213	163/18670	0.00205721	0.0233338	0.0191891	SOX9/CYP27B1/MSX2/CEBPB/COMP/FAM83H/TXLNG/AXIN2/COL1A1/MMP13/IBSP/AMELX/BMP4/TFAP2A/SPP1/TWIST1/BMP7/WDR72/ODAM/COL1A2/WNT11	21
GO:0071897	BP	DNA biosynthetic process	24/1213	196/18670	0.00206964	0.0233956	0.01924	DKC1/DNAJC2/HSP90AB1/CCT6A/NAT10/DSCC1/RFC3/NEK2/POLD2/CENPF/RFC4/CHTF18/MYC/POLQ/DTL/MAPK15/NOX4/PIF1/MAD2L2/AURKB/POLE2/DACH1/FGFR4/SPHK1	24
GO:0031145	BP	anaphase-promoting complex-dependent catabolic process	13/1213	81/18670	0.00207133	0.0233956	0.01924	UBE2C/CDK2/CDK1/AURKA/UBE2S/PLK1/BUB1B/MAD2L1/CCNB1/PTTG1/PSMA7/AURKB/CDC20	13
GO:0000083	BP	regulation of transcription involved in G1/S transition of mitotic cell cycle	7/1213	29/18670	0.00211377	0.0238251	0.0195932	E2F1/E2F7/CDC6/CDC45/RRM2/CCNE1/CDT1	7
GO:0060606	BP	tube closure	14/1213	91/18670	0.00214541	0.0241314	0.0198451	MTHFD1L/KAT2A/SALL4/GRHL3/CELSR1/CTHRC1/KIF20B/STIL/PTK7/BMP4/FZD3/TWIST1/WNT5A/FOLR1	14
GO:0007099	BP	centriole replication	8/1213	37/18670	0.00220295	0.0246247	0.0202508	KAT2A/CEP72/CDK2/WDR62/NPM1/BRCA1/STIL/CENPJ	8
GO:0031076	BP	embryonic camera-type eye development	8/1213	37/18670	0.00220295	0.0246247	0.0202508	STRA6/PPP1R13L/TH/PROX1/TFAP2A/TWIST1/BMP7/WNT5A	8
GO:0060323	BP	head morphogenesis	8/1213	37/18670	0.00220295	0.0246247	0.0202508	STRA6/WNT3/MSX1/LEF1/COL1A1/PAX9/DLX5/DKK1	8
GO:0032200	BP	telomere organization	22/1213	175/18670	0.00223387	0.0248603	0.0204445	DKC1/HSP90AB1/CCT6A/GNL3/NAT10/BRCA2/RFC3/RECQL4/NEK2/POLD2/RFC4/EXO1/MYC/DNA2/PRKDC/BLM/CCNE1/MAPK15/PIF1/RTEL1/AURKB/POLE2	22
GO:0043392	BP	negative regulation of DNA binding	10/1213	54/18670	0.00224257	0.0248603	0.0204445	TFAP4/MDFI/E2F1/NEK2/MSX1/MSX2/LEF1/MAD2L2/CPNE1/ZNF593	10
GO:0001759	BP	organ induction	6/1213	22/18670	0.00224705	0.0248603	0.0204445	WNT2/SIX1/BMP4/HOXC11/ROBO2/DKK1	6
GO:0002052	BP	positive regulation of neuroblast proliferation	6/1213	22/18670	0.00224705	0.0248603	0.0204445	ASPM/VEGFA/SHH/FZD3/DMRTA2/DRD2	6
GO:1904666	BP	regulation of ubiquitin protein ligase activity	6/1213	22/18670	0.00224705	0.0248603	0.0204445	UBE2C/UBE2S/PLK1/MAD2L1/MAD2L2/CDC20	6
GO:0051098	BP	regulation of binding	39/1213	373/18670	0.00229006	0.0252843	0.0207931	TRIB3/PDX1/TFAP4/MDFI/GTPBP4/HSP90AB1/MET/HJURP/RIPK2/E2F1/NEK2/NME1/CDCA5/AURKA/ITGA2/MSX1/PLK1/CTHRC1/MSX2/PCSK9/DDX11/CDT1/LIF/LEF1/MAD2L2/CPNE1/ZNF593/AURKB/XIRP1/PHLDA2/BMP4/MMP8/TWIST1/WNT5A/POU4F1/TNFSF11/CSF3/BAMBI/DKK1	39
GO:0006282	BP	regulation of DNA repair	17/1213	122/18670	0.00230359	0.0253817	0.0208733	CBX8/FANCB/TMEM161A/FIGNL1/POLQ/BRCA1/CHEK1/TIMELESS/FOXM1/DDX11/PRKDC/RAD51AP1/MAD2L2/RTEL1/AXIN2/TWIST1/PRKCG	17
GO:0003279	BP	cardiac septum development	16/1213	112/18670	0.00236377	0.0259919	0.0213751	SALL4/SOX4/STRA6/FGFRL1/MIR17HG/MSX2/CHD7/ADAMTS6/PTK7/PROX1/BMP4/BMP7/WNT5A/TBX20/ROBO2/WNT11	16
GO:0030490	BP	maturation of SSU-rRNA	9/1213	46/18670	0.00248156	0.0271763	0.0223491	BYSL/NOB1/NAT10/HEATR1/RCL1/RRS1/DCAF13/UTP20/RPS21	9
GO:0048599	BP	oocyte development	9/1213	46/18670	0.00248156	0.0271763	0.0223491	TRIP13/CDC25B/BRCA2/AURKA/PABPC1L/CCNB1/ZP3/INHBB/EREG	9
GO:0097529	BP	myeloid leukocyte migration	25/1213	210/18670	0.0024914	0.0272289	0.0223923	VEGFA/IL23A/CXCL3/CXCL1/MIF/SERPINE1/CXCL11/MST1/CXCL2/CXCL5/MMP14/PGF/TRPV4/PPBP/CXCL17/CALCA/CCL26/TNFSF11/CXCL6/CCL20/IL1RN/IL17A/CCL24/CXCL10/LBP	25
GO:0000027	BP	ribosomal large subunit assembly	7/1213	30/18670	0.00260468	0.0282383	0.0232225	NOP2/BRIX1/PPAN/RRS1/RPF2/NLE1/BOP1	7
GO:0006362	BP	transcription elongation from RNA polymerase I promoter	7/1213	30/18670	0.00260468	0.0282383	0.0232225	POLR1B/CD3EAP/TAF1D/POLR1C/TAF1A/POLR1A/POU4F1	7
GO:0021772	BP	olfactory bulb development	7/1213	30/18670	0.00260468	0.0282383	0.0232225	KIF14/RPGRIP1L/CHD7/FEZF1/WNT5A/ROBO2/DLX5	7
GO:0097421	BP	liver regeneration	7/1213	30/18670	0.00260468	0.0282383	0.0232225	CLDN1/CCND1/PNPT1/AURKA/EZH2/CEBPB/REG1A	7
GO:0052548	BP	regulation of endopeptidase activity	43/1213	425/18670	0.00263336	0.0283863	0.0233442	TFAP4/PRR7/CST1/HSPD1/RIPK2/DPEP1/COL7A1/TIMP1/VEGFA/PMAIP1/MYC/NLE1/CD44/PDCD5/BIRC5/PERP/HSPE1/PTTG1/CST4/GRIN2B/NEK5/TNFRSF10B/SERPINH1/LEF1/TNFSF15/CST2/EFNA3/SERPINA4/SERPINE1/SERPINB5/AGT/SERPINE2/BIRC7/SERPINF2/SERPIND1/SERPINB7/AMBP/NODAL/IFI6/CST6/SERPINB2/SERPINA7/MAGEA3	43
GO:0016572	BP	histone phosphorylation	8/1213	38/18670	0.0026341	0.0283863	0.0233442	CDK2/CDK1/AURKA/CHEK1/CCNB1/AURKB/CCNA2/TWIST1	8
GO:0071604	BP	transforming growth factor beta production	8/1213	38/18670	0.0026341	0.0283863	0.0233442	CDH3/HSP90AB1/ITGB8/LAPTM4B/FOXP3/SERPINF2/SERPINB7/WNT11	8
GO:0006865	BP	amino acid transport	19/1213	145/18670	0.00270341	0.0287629	0.0236539	LRRC8E/SLC7A5/SLC6A6/SLC7A11/GLS2/SLC3A2/SLC7A6/STX1A/SLC7A1/SLC1A5/SLC6A20/AGT/SLC11A1/PDPN/SLC6A1/CPLX1/SLC6A14/SLC38A3/SLC38A5	19
GO:0006188	BP	IMP biosynthetic process	4/1213	10/18670	0.00271167	0.0287629	0.0236539	PPAT/AMPD2/ATIC/PAICS	4
GO:0042756	BP	drinking behavior	4/1213	10/18670	0.00271167	0.0287629	0.0236539	APLN/AGT/UCN/DRD2	4
GO:0060600	BP	dichotomous subdivision of an epithelial terminal unit	4/1213	10/18670	0.00271167	0.0287629	0.0236539	PLXNA1/CELSR1/AREG/FOXD1	4
GO:0072124	BP	regulation of glomerular mesangial cell proliferation	4/1213	10/18670	0.00271167	0.0287629	0.0236539	WT1/BMP4/BMP7/SERPINB7	4
GO:0072203	BP	cell proliferation involved in metanephros development	4/1213	10/18670	0.00271167	0.0287629	0.0236539	MYC/SHH/WT1/BMP7	4
GO:0090037	BP	positive regulation of protein kinase C signaling	4/1213	10/18670	0.00271167	0.0287629	0.0236539	VEGFA/MC1R/WNT5A/WNT11	4
GO:1902101	BP	positive regulation of metaphase/anaphase transition of cell cycle	4/1213	10/18670	0.00271167	0.0287629	0.0236539	ESPL1/DLGAP5/MAPK15/CDT1	4
GO:0034116	BP	positive regulation of heterotypic cell-cell adhesion	5/1213	16/18670	0.00274085	0.0289586	0.0238148	CD44/THY1/FGA/BMP7/FGB	5
GO:0072109	BP	glomerular mesangium development	5/1213	16/18670	0.00274085	0.0289586	0.0238148	GPR4/WT1/BMP4/BMP7/SERPINB7	5
GO:0001819	BP	positive regulation of cytokine production	46/1213	464/18670	0.00283954	0.0299427	0.0246241	HSPD1/RIPK2/POLR1C/RUNX1/DDX21/BRCA1/IL23A/CEBPB/PRKDC/CLEC5A/POLR3G/ZP3/MIF/FERMT1/SERPINE1/AGT/SLC11A1/SPON2/UCN/RAET1G/IL1A/MMP8/CSF2/NOD2/TWIST1/SULF1/TRPV4/OSM/WNT5A/PAEP/CXCL17/FOXP3/SERPINF2/SPHK1/VTCN1/IL1RN/EREG/IL17A/SERPINB7/NODAL/ORM2/ORM1/MMP12/LBP/WNT11/DRD2	46
GO:0006541	BP	glutamine metabolic process	6/1213	23/18670	0.00287507	0.0301218	0.0247714	PPAT/CAD/GLS2/ASNS/GLYATL1/PHGDH	6
GO:0071157	BP	negative regulation of cell cycle arrest	6/1213	23/18670	0.00287507	0.0301218	0.0247714	TFAP4/HSP90AB1/CCND1/CDK4/MLXIPL/MIF	6
GO:0050818	BP	regulation of coagulation	13/1213	84/18670	0.00288504	0.0301218	0.0247714	FAP/PLAU/SERPINE1/FOXA2/F12/PDPN/SERPINE2/FGA/F2/FGB/SERPINF2/F7/SERPINB2	13
GO:0052547	BP	regulation of peptidase activity	45/1213	452/18670	0.00289457	0.0301218	0.0247714	TFAP4/PRR7/CST1/HSPD1/RIPK2/DPEP1/COL7A1/TIMP1/VEGFA/PMAIP1/MYC/NLE1/CD44/PDCD5/BIRC5/PERP/HSPE1/PTTG1/CST4/GRIN2B/NEK5/TNFRSF10B/SERPINH1/LEF1/TNFSF15/CST2/EFNA3/SERPINA4/SERPINE1/SERPINB5/AGT/SERPINE2/WFDC10B/R3HDML/BIRC7/SERPINF2/SERPIND1/SERPINB7/AMBP/NODAL/IFI6/CST6/SERPINB2/SERPINA7/MAGEA3	45
GO:0008206	BP	bile acid metabolic process	9/1213	47/18670	0.00289564	0.0301218	0.0247714	OSBPL3/FGF19/NR1D1/PROX1/AKR1C4/BAAT/FGFR4/CYP39A1/SLC27A5	9
GO:0030261	BP	chromosome condensation	9/1213	47/18670	0.00289564	0.0301218	0.0247714	NCAPG2/TOP2A/CDCA5/CDK1/NCAPH/NCAPG/NCAPD3/CCNB1/NUSAP1	9
GO:0098868	BP	bone growth	9/1213	47/18670	0.00289564	0.0301218	0.0247714	VWA2/COL7A1/MSX2/STC1/COMP/MMP13/COL27A1/COL12A1/MATN3	9
GO:0090100	BP	positive regulation of transmembrane receptor protein serine/threonine kinase signaling pathway	15/1213	104/18670	0.00290115	0.0301218	0.0247714	HSP90AB1/INHBA/GDF15/TTK/MSX1/MSX2/FERMT1/BMP4/INHBE/CITED1/INHBB/SULF1/BMP7/FOXD1/NODAL	15
GO:0006977	BP	DNA damage response, signal transduction by p53 class mediator resulting in cell cycle arrest	10/1213	56/18670	0.00296672	0.0307434	0.0252826	CDK2/SOX4/E2F1/E2F7/GTSE1/CDK1/AURKA/CCNB1/CDC25C/ARID3A	10
GO:0071216	BP	cellular response to biotic stimulus	27/1213	236/18670	0.00302779	0.0313161	0.0257536	RIPK2/CDK4/EME1/CEBPB/CXCL3/CXCL1/MIF/SERPINE1/CXCL11/IRAK2/NR1D1/CXCL2/CXCL5/SPON2/ABCC2/CSF2/NOD2/PPBP/WNT5A/CXCL6/IL24/IL1RN/CSF3/LCN2/CXCL10/LBP/DEFA6	27
GO:0061351	BP	neural precursor cell proliferation	19/1213	147/18670	0.00315838	0.0326044	0.026813	WNT2/KIF14/SHCBP1/ASPM/VEGFA/MELK/NAP1L1/RACGAP1/LEF1/SHH/PROX1/GBX2/FZD3/RASSF10/WNT5A/DMRTA2/EPHB1/IGF2BP1/DRD2	19
GO:0021988	BP	olfactory lobe development	7/1213	31/18670	0.00317862	0.0326883	0.026882	KIF14/RPGRIP1L/CHD7/FEZF1/WNT5A/ROBO2/DLX5	7
GO:0031572	BP	G2 DNA damage checkpoint	7/1213	31/18670	0.00317862	0.0326883	0.026882	CDK1/DTL/BRCA1/PLK1/CHEK1/BLM/CLSPN	7
GO:0048864	BP	stem cell development	13/1213	85/18670	0.00320808	0.0329285	0.0270796	SOX9/NOLC1/TCOF1/MSI2/SHH/FGF19/BMP4/EDNRA/GBX2/PITX2/TWIST1/BMP7/FOLR1	13
GO:0009069	BP	serine family amino acid metabolic process	9/1213	48/18670	0.0033624	0.0343818	0.0282747	SLC7A11/PSAT1/SHMT2/AHCY/SLC25A32/PSPH/GCSH/BAAT/PHGDH	9
GO:0060324	BP	face development	9/1213	48/18670	0.0033624	0.0343818	0.0282747	STRA6/MSX1/CHD7/LEF1/COL1A1/PAX9/WNT5A/DLX5/DKK1	9
GO:0050819	BP	negative regulation of coagulation	10/1213	57/18670	0.00339279	0.034627	0.0284763	FAP/PLAU/SERPINE1/F12/SERPINE2/FGA/F2/FGB/SERPINF2/SERPINB2	10
GO:0010951	BP	negative regulation of endopeptidase activity	28/1213	250/18670	0.003476	0.0353794	0.0290951	CST1/DPEP1/COL7A1/TIMP1/VEGFA/NLE1/CD44/BIRC5/PTTG1/CST4/SERPINH1/LEF1/CST2/SERPINA4/SERPINE1/SERPINB5/AGT/SERPINE2/BIRC7/SERPINF2/SERPIND1/SERPINB7/AMBP/IFI6/CST6/SERPINB2/SERPINA7/MAGEA3	28
GO:0060411	BP	cardiac septum morphogenesis	12/1213	76/18670	0.00347962	0.0353794	0.0290951	SOX4/FGFRL1/MIR17HG/MSX2/CHD7/PROX1/BMP4/BMP7/WNT5A/TBX20/ROBO2/WNT11	12
GO:0035270	BP	endocrine system development	17/1213	127/18670	0.00353051	0.0358293	0.0294651	PDX1/SOX9/SOX4/STRA6/MSX1/TG/SHH/SIX1/FOXA2/PITX1/ONECUT2/WT1/BMP4/PITX2/WNT5A/WNT11/DRD2	17
GO:0032755	BP	positive regulation of interleukin-6 production	14/1213	96/18670	0.00355765	0.0360371	0.029636	HSPD1/RIPK2/SPON2/UCN/MMP8/NOD2/TWIST1/TRPV4/WNT5A/PAEP/IL1RN/EREG/IL17A/LBP	14
GO:0060828	BP	regulation of canonical Wnt signaling pathway	31/1213	286/18670	0.00359915	0.0363892	0.0299255	CDH3/RUVBL1/SOX9/SOX4/NKD2/ASPM/NLE1/NOTUM/CTHRC1/ZNRF3/NKD1/PSMA7/MAD2L2/SHH/FERMT1/AXIN2/COL1A1/PTK7/LGR5/DKK4/TMEM198/KREMEN2/WNT5A/SFRP4/FOLR1/BAMBI/HECW1/DLX5/WNT11/LGR6/DKK1	31
GO:0003272	BP	endocardial cushion formation	6/1213	24/18670	0.00362559	0.0364517	0.029977	MSX1/MSX2/SNAI1/BMP7/TBX20/ROBO2	6
GO:0003433	BP	chondrocyte development involved in endochondral bone morphogenesis	6/1213	24/18670	0.00362559	0.0364517	0.029977	VWA2/COL7A1/SERPINH1/COL27A1/COL12A1/MATN3	6
GO:0090103	BP	cochlea morphogenesis	6/1213	24/18670	0.00362559	0.0364517	0.029977	SOX9/GRHL3/CTHRC1/SIX1/PTK7/WNT5A	6
GO:0006544	BP	glycine metabolic process	5/1213	17/18670	0.00367732	0.0365633	0.0300687	SHMT2/SLC25A32/GCSH/BAAT/PHGDH	5
GO:0007076	BP	mitotic chromosome condensation	5/1213	17/18670	0.00367732	0.0365633	0.0300687	CDCA5/NCAPH/NCAPG/NCAPD3/NUSAP1	5
GO:0033262	BP	regulation of nuclear cell cycle DNA replication	5/1213	17/18670	0.00367732	0.0365633	0.0300687	DBF4/DBF4B/CDT1/CDC7/DACH1	5
GO:0034501	BP	protein localization to kinetochore	5/1213	17/18670	0.00367732	0.0365633	0.0300687	MTBP/CDK1/TTK/CDT1/AURKB	5
GO:0042249	BP	establishment of planar polarity of embryonic epithelium	5/1213	17/18670	0.00367732	0.0365633	0.0300687	GRHL3/CELSR1/CTHRC1/PTK7/WNT5A	5
GO:0097329	BP	response to antimetabolite	5/1213	17/18670	0.00367732	0.0365633	0.0300687	TIMELESS/DDX11/BLM/ASNS/ABCC2	5
GO:0072210	BP	metanephric nephron development	8/1213	40/18670	0.00369192	0.036641	0.0301326	SOX9/KIF26B/LIF/WT1/BMP4/CITED1/SIX2/FOXD1	8
GO:0015807	BP	L-amino acid transport	11/1213	67/18670	0.00371164	0.0367018	0.0301826	SLC7A5/SLC7A11/SLC3A2/SLC7A6/SLC7A1/SLC1A5/SLC6A20/AGT/SLC11A1/SLC38A3/SLC38A5	11
GO:0051298	BP	centrosome duplication	11/1213	67/18670	0.00371164	0.0367018	0.0301826	KAT2A/CEP72/CDK2/BRCA2/WDR62/CCNF/NPM1/BRCA1/STIL/TMEM67/CENPJ	11
GO:0001569	BP	branching involved in blood vessel morphogenesis	7/1213	32/18670	0.00384426	0.0377007	0.0310041	VEGFA/LEF1/SHH/COL4A1/EDNRA/GBX2/TBX20	7
GO:0045589	BP	regulation of regulatory T cell differentiation	7/1213	32/18670	0.00384426	0.0377007	0.0310041	CBFB/KAT2A/RUNX1/FANCA/FANCD2/DUSP10/FOXP3	7
GO:0060325	BP	face morphogenesis	7/1213	32/18670	0.00384426	0.0377007	0.0310041	STRA6/MSX1/LEF1/COL1A1/PAX9/DLX5/DKK1	7
GO:0071353	BP	cellular response to interleukin-4	7/1213	32/18670	0.00384426	0.0377007	0.0310041	HSP90AB1/CDK4/TCF7/MCM2/FASN/LEF1/IL24	7
GO:0055081	BP	anion homeostasis	10/1213	58/18670	0.00386605	0.0377007	0.0310041	SLC12A8/SLC7A11/DGAT2/MLXIPL/SLC12A2/LIPG/ABCC2/FGFR4/SLC34A3/SFRP4	10
GO:0090502	BP	RNA phosphodiester bond hydrolysis, endonucleolytic	12/1213	77/18670	0.00388403	0.0377007	0.0310041	NOB1/RCL1/POP1/RRS1/RNASEH2A/EXO1/UTP20/RPP40/BOP1/TSEN2/RPS21/PIWIL1	12
GO:2000779	BP	regulation of double-strand break repair	12/1213	77/18670	0.00388403	0.0377007	0.0310041	FANCB/FIGNL1/POLQ/CHEK1/TIMELESS/FOXM1/DDX11/PRKDC/RAD51AP1/MAD2L2/RTEL1/TWIST1	12
GO:0010712	BP	regulation of collagen metabolic process	9/1213	49/18670	0.00388629	0.0377007	0.0310041	CBX8/ITGA2/FAP/AMELX/BMP4/UCN/F2/SERPINF2/SERPINB7	9
GO:0048546	BP	digestive tract morphogenesis	9/1213	49/18670	0.00388629	0.0377007	0.0310041	STRA6/TCF7/SHH/BMP4/EPHB3/WNT5A/SIX2/NODAL/WNT11	9
GO:0021953	BP	central nervous system neuron differentiation	22/1213	183/18670	0.00388707	0.0377007	0.0310041	WNT2/HSP90AB1/INHBA/SOX4/WNT3/GDPD5/SHH/PROX1/EPHB3/GBX2/DMRT3/WNT5A/CDH11/EVX1/POU4F1/TBX20/ROBO2/SOX1/DLX5/EPHB1/DRD2/DKK1	22
GO:0051604	BP	protein maturation	40/1213	397/18670	0.00390602	0.0377007	0.0310041	NAA25/HSPD1/RIPK2/SOX4/NKD2/KLK6/HM13/TESC/ECE2/PCSK9/NAA16/PERP/PRDX4/TFR2/SERPINH1/COMP/SHH/PLAU/LDLRAD3/SERPINE1/CPXM1/CORIN/CHAC1/C2/F12/MMP14/GCSH/CFB/SERPINE2/TSPAN5/FGA/MME/F2/FGB/BIRC7/SERPINF2/F7/ADAMTS2/CPN1/MAGEA3	40
GO:1990868	BP	response to chemokine	14/1213	97/18670	0.00391534	0.0377007	0.0310041	CXCL3/SLC12A2/CXCL1/CXCL11/CXCL2/CXCL5/CCR8/PPBP/CCL26/REG1A/CXCL6/CCL20/CCL24/CXCL10	14
GO:1990869	BP	cellular response to chemokine	14/1213	97/18670	0.00391534	0.0377007	0.0310041	CXCL3/SLC12A2/CXCL1/CXCL11/CXCL2/CXCL5/CCR8/PPBP/CCL26/REG1A/CXCL6/CCL20/CCL24/CXCL10	14
GO:2001022	BP	positive regulation of response to DNA damage stimulus	14/1213	97/18670	0.00391534	0.0377007	0.0310041	CBX8/FANCB/TMEM161A/EEF1E1/PMAIP1/MYC/MSX1/BRCA1/TIMELESS/FOXM1/DDX11/PRKDC/MAD2L2/PRKCG	14
GO:0050715	BP	positive regulation of cytokine secretion	18/1213	139/18670	0.00391741	0.0377007	0.0310041	RIPK2/CLEC5A/MIF/FERMT1/IL1A/MMP8/NOD2/TWIST1/TRPV4/OSM/WNT5A/PAEP/VTCN1/IL17A/ORM2/ORM1/MMP12/DRD2	18
GO:0048871	BP	multicellular organismal homeostasis	47/1213	485/18670	0.00398499	0.0382829	0.0314829	CDH3/CLDN1/SOX9/MET/AMPD2/GRHL3/APLN/SCD/HOMER1/OXTR/VEGFA/GRHL1/GPR3/MLXIPL/PASK/CST4/CEBPB/AZGP1/NOX4/ADCY3/MFAP2/IL20RA/PPP1R13L/NR1D1/KRT16/SLC11A1/SLC35D3/RP1L1/DIO2/RP1/SPP1/IL1A/NOD2/ALOXE3/TRPV4/RDH12/SGIP1/CALCA/TNFSF11/NMU/TRPM2/IRX3/LCN2/TNFRSF11B/ABCA12/MUC6/DRD2	47
GO:0043117	BP	positive regulation of vascular permeability	4/1213	11/18670	0.00404345	0.0384341	0.0316072	VEGFA/PTP4A3/UCN/TRPV4	4
GO:0060174	BP	limb bud formation	4/1213	11/18670	0.00404345	0.0384341	0.0316072	SOX9/SOX4/WNT3/SHH	4
GO:0060433	BP	bronchus development	4/1213	11/18670	0.00404345	0.0384341	0.0316072	SOX9/WNT7B/BMP4/ADAMTSL2	4
GO:0070857	BP	regulation of bile acid biosynthetic process	4/1213	11/18670	0.00404345	0.0384341	0.0316072	FGF19/NR1D1/PROX1/FGFR4	4
GO:0072110	BP	glomerular mesangial cell proliferation	4/1213	11/18670	0.00404345	0.0384341	0.0316072	WT1/BMP4/BMP7/SERPINB7	4
GO:1905820	BP	positive regulation of chromosome separation	4/1213	11/18670	0.00404345	0.0384341	0.0316072	ESPL1/DLGAP5/MAPK15/CDT1	4
GO:0007178	BP	transmembrane receptor protein serine/threonine kinase signaling pathway	36/1213	349/18670	0.004114	0.039036	0.0321022	HSP90AB1/INHBA/TGIF2/GDF15/TTK/MSX1/MIR17HG/MSX2/LEF1/COMP/SHH/FERMT1/DSG4/PMEPA1/ONECUT2/TDGF1/BMP4/INHBE/CITED1/ADAMTSL2/INHBB/DUSP15/SULF1/BMP7/AMH/WNT5A/COL1A2/SFRP4/TBX20/FOLR1/AKAP4/BAMBI/FOXD1/NODAL/DLX5/DKK1	36
GO:0050900	BP	leukocyte migration	48/1213	499/18670	0.00419716	0.0397341	0.0326763	SLC7A5/SLC7A11/VEGFA/SLC3A2/ITGA2/SLC7A6/CD44/IL23A/GRB7/TNFRSF10B/ANGPT2/CXCL3/SLC12A2/CXCL1/ZP3/MIF/SPNS2/MMP1/OLR1/SERPINE1/COL1A1/CXCL11/PODXL2/MST1/CXCL2/CXCL5/MMP14/THY1/PGF/TREM1/TRPV4/F2/PPBP/WNT5A/CXCL17/CALCA/COL1A2/CCL26/TNFSF11/CXCL6/F7/CCL20/TRPM2/IL1RN/IL17A/CCL24/CXCL10/LBP	48
GO:0097193	BP	intrinsic apoptotic signaling pathway	31/1213	289/18670	0.00420229	0.0397341	0.0326763	TRIB3/PDX1/BRCA2/E2F1/TRAP1/TMEM161A/PMAIP1/MELK/FIGNL1/AEN/MSX1/BRCA1/ATAD5/GRINA/RNF183/CD44/SNAI1/PERP/CEBPB/PRKDC/TNFRSF10B/MIF/IL20RA/DDIT4/CHAC1/TP73/PLAGL2/BRSK2/POU4F1/IFI6/MAGEA3	31
GO:0072332	BP	intrinsic apoptotic signaling pathway by p53 class mediator	12/1213	78/18670	0.00432536	0.0408059	0.0335578	BRCA2/E2F1/PMAIP1/AEN/MSX1/ATAD5/CD44/PERP/MIF/DDIT4/TP73/POU4F1	12
GO:0090224	BP	regulation of spindle organization	8/1213	41/18670	0.00433076	0.0408059	0.0335578	TPX2/RAE1/PLK1/PSRC1/MAPK15/SPAG5/GPSM2/TACC3	8
GO:0023061	BP	signal release	45/1213	462/18670	0.00434751	0.0408923	0.0336288	PDX1/INHBA/SOX4/APLN/NMB/VSNL1/STX1A/CHD7/PASK/GAD1/TFR2/LIF/IL11/KISS1/FOXA2/NR1D1/KCNJ11/SYT7/SLC2A1/AGT/CACNA1D/UCN/SPP1/INHBB/FGA/SYT8/BRSK2/RASL10B/GRP/TRPV4/CPLX1/OSM/SYT12/PRKCG/SSTR5/FGB/TNFSF11/VGF/NMU/NR0B2/IL1RN/FOXD1/CADPS/FAM3B/DRD2	45
GO:0002791	BP	regulation of peptide secretion	48/1213	500/18670	0.00435972	0.0409359	0.0336646	PDX1/RIPK2/SOX4/APLN/RHBDF2/VSNL1/STX1A/CHD7/PASK/TFR2/CLEC5A/MIF/FERMT1/KISS1/FOXA2/NR1D1/SRCIN1/KCNJ11/SYT7/SLC2A1/CACNA1D/UCN/INHBB/IL1A/MMP8/KCNN4/NOD2/TWIST1/FGA/BRSK2/RASL10B/GRP/TRPV4/OSM/WNT5A/SSTR5/PAEP/FGB/FOXP3/TNFSF11/VTCN1/NMU/NR0B2/IL17A/ORM2/ORM1/MMP12/DRD2	48
GO:0060425	BP	lung morphogenesis	9/1213	50/18670	0.00447192	0.0419165	0.0344711	WNT2/SOX9/CELSR1/PLOD3/LIF/SHH/WNT7B/BMP4/NODAL	9
GO:0051307	BP	meiotic chromosome separation	6/1213	25/18670	0.00451225	0.0422212	0.0347216	TOP2A/EME1/NCAPH/TTK/ESPL1/MAPK15	6
GO:0009451	BP	RNA modification	20/1213	163/18670	0.00456103	0.0426038	0.0350363	DKC1/PUS7/NOP2/METTL1/SSB/NAT10/PUS1/THUMPD2/FTSJ1/TRMT1/WDR4/GTPBP3/ADAT2/TARBP1/CTU2/TGS1/DUS4L/CDK5RAP1/NSUN5P1/NSUN5P2	20
GO:0009303	BP	rRNA transcription	7/1213	33/18670	0.00461049	0.0427698	0.0351728	POLR1B/CD3EAP/TCOF1/NCL/DDX11/GTF3A/NPM3	7
GO:0010092	BP	specification of animal organ identity	7/1213	33/18670	0.00461049	0.0427698	0.0351728	WNT2/SIX1/AXIN2/BMP4/HOXC11/ROBO2/DKK1	7
GO:0035115	BP	embryonic forelimb morphogenesis	7/1213	33/18670	0.00461049	0.0427698	0.0351728	RPGRIP1L/WNT3/MSX1/MSX2/SHH/TFAP2A/TWIST1	7
GO:0051443	BP	positive regulation of ubiquitin-protein transferase activity	7/1213	33/18670	0.00461049	0.0427698	0.0351728	TRIB3/UBE2C/DCUN1D5/UBE2S/PLK1/CDC20/MAGEA2	7
GO:0071300	BP	cellular response to retinoic acid	11/1213	69/18670	0.00468092	0.0433487	0.0356489	WNT2/SOX9/TESC/WNT3/WNT7B/COL1A1/PTK7/WNT8B/GJB3/WNT5A/WNT11	11
GO:0042772	BP	DNA damage response, signal transduction resulting in transcription	5/1213	18/18670	0.00482263	0.0443567	0.0364778	TFAP4/BRCA2/BRCA1/FOXM1/MAD2L2	5
GO:0051782	BP	negative regulation of cell division	5/1213	18/18670	0.00482263	0.0443567	0.0364778	E2F7/ASPM/MYC/BLM/AURKB	5
GO:0090190	BP	positive regulation of branching involved in ureteric bud morphogenesis	5/1213	18/18670	0.00482263	0.0443567	0.0364778	SOX9/VEGFA/SIX1/AGT/SIX4	5
GO:2000047	BP	regulation of cell-cell adhesion mediated by cadherin	5/1213	18/18670	0.00482263	0.0443567	0.0364778	VEGFA/MAD2L2/FOXA2/WNT5A/SERPINF2	5
GO:0090342	BP	regulation of cell aging	10/1213	60/18670	0.00496835	0.0456193	0.0375161	RSL1D1/EEF1E1/PNPT1/HMGA1/FOXM1/PRKDC/RBL1/MIF/CDKN2A/TWIST1	10
GO:0048738	BP	cardiac muscle tissue development	26/1213	233/18670	0.00498111	0.0456587	0.0375486	WNT2/NEBL/KAT2A/COL11A1/CDK1/VEGFA/MIR17HG/CHD7/CCNB1/NOX4/PPP1R13L/TNNI3/NEB/TP73/PROX1/WT1/BMP4/AGT/MYOM3/TNNT2/BMP7/WNT5A/POU4F1/TBX20/FGF20/DKK1	26
GO:0090102	BP	cochlea development	9/1213	51/18670	0.00512403	0.0468892	0.0385605	SOX9/GRHL3/RPGRIP1L/MCM2/CTHRC1/SIX1/CCNA2/PTK7/WNT5A	9
GO:0060840	BP	artery development	14/1213	100/18670	0.0051672	0.0472042	0.0388196	SOX4/STRA6/VEGFA/CHD7/ADAMTS6/COMP/SHH/SIX1/PROX1/NOTCH3/BMP4/FOLR1/ROBO2/WNT11	14
GO:0032496	BP	response to lipopolysaccharide	34/1213	330/18670	0.0052867	0.0481104	0.0395648	CLDN1/RIPK2/CDK4/CYP27B1/CEBPB/CXCL3/CXCL1/MIF/SERPINE1/CXCL11/IRAK2/NR1D1/TH/SLC11A1/CXCL2/CXCL5/DUSP10/CITED1/SPON2/ABCC2/PALM3/CSF2/NOD2/SPARC/PPBP/WNT5A/CXCL6/IL24/IL1RN/CSF3/LCN2/CXCL10/LBP/DEFA6	34
GO:0010717	BP	regulation of epithelial to mesenchymal transition	13/1213	90/18670	0.00529313	0.0481104	0.0395648	EZH2/SNAI1/LEF1/MAD2L2/LOXL2/AXIN2/COL1A1/FOXA2/BMP4/PDPN/TWIST1/BMP7/BAMBI	13
GO:1903035	BP	negative regulation of response to wounding	13/1213	90/18670	0.00529313	0.0481104	0.0395648	FAP/PLAU/SERPINE1/KLK8/F12/DUSP10/SPP1/SERPINE2/FGA/F2/FGB/SERPINF2/SERPINB2	13
GO:0043516	BP	regulation of DNA damage response, signal transduction by p53 class mediator	7/1213	34/18670	0.0054864	0.0495175	0.040722	EEF1E1/PMAIP1/MSX1/CD44/SNAI1/MIF/TWIST1	7
GO:0045066	BP	regulatory T cell differentiation	7/1213	34/18670	0.0054864	0.0495175	0.040722	CBFB/KAT2A/RUNX1/FANCA/FANCD2/DUSP10/FOXP3	7
GO:0030194	BP	positive regulation of blood coagulation	6/1213	26/18670	0.00554883	0.0495175	0.040722	SERPINE1/F12/PDPN/F2/SERPINF2/F7	6
GO:0034114	BP	regulation of heterotypic cell-cell adhesion	6/1213	26/18670	0.00554883	0.0495175	0.040722	CD44/THY1/FGA/BMP7/FGB/IL1RN	6
GO:0042745	BP	circadian sleep/wake cycle	6/1213	26/18670	0.00554883	0.0495175	0.040722	AHCY/NR1D1/TH/CSF2/NMU/DRD2	6
GO:0043090	BP	amino acid import	6/1213	26/18670	0.00554883	0.0495175	0.040722	SLC7A11/SLC3A2/SLC7A1/SLC1A5/AGT/SLC6A1	6
GO:0055083	BP	monovalent inorganic anion homeostasis	6/1213	26/18670	0.00554883	0.0495175	0.040722	SLC12A8/SLC12A2/ABCC2/FGFR4/SLC34A3/SFRP4	6
GO:0060706	BP	cell differentiation involved in embryonic placenta development	6/1213	26/18670	0.00554883	0.0495175	0.040722	MDFI/E2F7/SNAI1/ASCL2/LIF/GJB5	6
GO:0060740	BP	prostate gland epithelium morphogenesis	6/1213	26/18670	0.00554883	0.0495175	0.040722	SOX9/SHH/BMP4/SULF1/BMP7/WNT5A	6
GO:0060914	BP	heart formation	6/1213	26/18670	0.00554883	0.0495175	0.040722	SIX1/AXIN2/BMP4/FOLR1/ROBO2/DKK1	6
GO:1900048	BP	positive regulation of hemostasis	6/1213	26/18670	0.00554883	0.0495175	0.040722	SERPINE1/F12/PDPN/F2/SERPINF2/F7	6
GO:0045604	BP	regulation of epidermal cell differentiation	10/1213	61/18670	0.00560476	0.0499341	0.0410646	CBFB/SULT2B1/CYP27B1/GRHL1/EZH2/RUNX1/MSX2/BMP4/SFRP4/REG3A	10
GO:0000793	CC	condensed chromosome	46/1259	223/19717	1.0493e-12	4.84789e-10	4.42042e-10	HJURP/CBX3/SKA3/NUF2/NOL6/CDK2/BRCA2/NCAPG2/NEK2/BUB1/CENPF/TOP2A/RRS1/CDCA5/KIF2C/AURKA/CENPA/KNTC1/CENPN/DSN1/NCAPH/CENPE/SPC25/ERCC6L/BRCA1/PLK1/CHEK1/BUB1B/NCAPG/CENPH/MAD2L1/NCAPD3/BIRC5/RCC1/FANCD2/CCNB1/CEBPB/BLM/CCNB1IP1/SPAG5/CDT1/MKI67/CENPW/AURKB/SKA1/CENPK	46
GO:0000775	CC	chromosome, centromeric region	42/1259	193/19717	1.58169e-12	4.84789e-10	4.42042e-10	HJURP/CBX3/SKA3/NUF2/MTBP/DSCC1/NEK2/HELLS/BUB1/CENPF/CDCA5/KIF18A/KIF2C/AURKA/CENPA/KNTC1/CENPN/DSN1/CENPE/SUV39H2/CENPI/SPC25/TTK/ERCC6L/CENPP/PLK1/BUB1B/NCAPG/CENPH/MAD2L1/NCAPD3/BIRC5/SNAI1/CCNB1/CEBPB/SPAG5/CDT1/CDCA8/CENPW/AURKB/SKA1/CENPK	42
GO:0098687	CC	chromosomal region	59/1259	349/19717	5.50747e-12	1.12536e-09	1.02613e-09	HJURP/CBX3/SKA3/SSB/NAT10/NUF2/MTBP/DSCC1/CDK2/BRCA2/RECQL4/NEK2/HELLS/BUB1/CENPF/MCM3/MCM7/CDCA5/KIF18A/KIF2C/CDK1/AURKA/CENPA/KNTC1/CENPN/DSN1/EZH2/CENPE/SUV39H2/CENPI/SPC25/MCM2/TTK/ERCC6L/CENPP/PLK1/CHEK1/BUB1B/NCAPG/CENPH/MAD2L1/DNA2/NCAPD3/BIRC5/SNAI1/CCNB1/CEBPB/PRKDC/BLM/SPAG5/CDT1/MCM4/PIF1/CDCA8/RTEL1/CENPW/AURKB/SKA1/CENPK	59
GO:0000779	CC	condensed chromosome, centromeric region	31/1259	118/19717	7.72983e-12	1.1846e-09	1.08014e-09	HJURP/CBX3/SKA3/NUF2/NEK2/BUB1/CENPF/KIF2C/AURKA/CENPA/KNTC1/CENPN/DSN1/CENPE/SPC25/ERCC6L/PLK1/BUB1B/NCAPG/CENPH/MAD2L1/NCAPD3/BIRC5/CCNB1/CEBPB/SPAG5/CDT1/CENPW/AURKB/SKA1/CENPK	31
GO:0005819	CC	spindle	58/1259	347/19717	1.34265e-11	1.64609e-09	1.50095e-09	TPX2/KAT2A/ECT2/KIF14/CBX3/SKA3/CDC25B/KIF18B/CKAP2/KIF20A/NEK2/HAUS6/WDR62/CENPF/KIF4A/HAUS5/CKAP2L/KIF18A/KIF23/RAE1/SHCBP1/CDK1/ASPM/AURKA/KNTC1/DSN1/NPM1/CENPE/TTK/CDC6/PLK1/RACGAP1/BUB1B/MAD2L1/KIFC1/DDX11/BIRC5/PRC1/PSRC1/KIF20B/CCNB1/ESPL1/NUSAP1/DLGAP5/MAPK15/SPAG5/GPSM2/KIF15/CDCA8/KIF11/MAD2L2/TACC3/CDC7/AURKB/CDC20/HECW2/SKA1/RASSF10	58
GO:0062023	CC	collagen-containing extracellular matrix	61/1259	406/19717	3.59051e-10	3.6683e-08	3.34484e-08	WNT2/ACAN/COL11A1/VWA2/TGFBI/COL7A1/EGFL6/TIMP1/COL10A1/GDF15/PLOD3/CTHRC1/AZGP1/MFAP2/SERPINH1/COMP/RELL2/SHH/BGN/ZP3/SRPX2/LOXL2/COL4A1/SERPINE1/COL1A1/COL27A1/COL12A1/MST1/ADAMTS4/AMELX/AGT/PODNL1/GPC2/INHBE/F12/COL5A2/COL5A3/MATN3/COL5A1/SERPINE2/MMP8/COL9A3/FGA/SPARC/SULF1/BMP7/THBS2/LRRC15/F2/WNT5A/FGB/COL1A2/SERPINF2/F7/VCAN/PRSS1/ADAMTS2/AMBP/ORM2/COL8A1/ORM1	61
GO:0005871	CC	kinesin complex	19/1259	55/19717	5.3587e-10	4.69269e-08	4.2789e-08	KIF14/KIF18B/KIF20A/KIF4A/KIF18A/KIF23/KIF2C/CENPE/KIFC1/KIF24/KIF20B/KIF26B/KIF4B/KIF15/KIF11/KLC3/KIF21B/KIFC2/KIFC3	19
GO:0000776	CC	kinetochore	30/1259	135/19717	1.40864e-09	1.07937e-07	9.84195e-08	HJURP/SKA3/NUF2/MTBP/NEK2/BUB1/CENPF/KIF18A/KIF2C/CENPA/KNTC1/CENPN/DSN1/CENPE/CENPI/SPC25/TTK/ERCC6L/PLK1/BUB1B/CENPH/MAD2L1/BIRC5/CCNB1/SPAG5/CDT1/CENPW/AURKB/SKA1/CENPK	30
GO:0072686	CC	mitotic spindle	26/1259	109/19717	3.54769e-09	2.41637e-07	2.2033e-07	TPX2/KAT2A/ECT2/KIF18B/CKAP2L/KIF18A/KIF23/RAE1/CDK1/ASPM/AURKA/CENPE/RACGAP1/MAD2L1/KIFC1/KIF20B/ESPL1/NUSAP1/SPAG5/GPSM2/KIF11/TACC3/CDC7/AURKB/HECW2/SKA1	26
GO:0030684	CC	preribosome	21/1259	76/19717	6.76325e-09	4.09983e-07	3.73832e-07	NOP58/BYSL/NOB1/RRP9/UTP14A/NOL6/WDR12/RSL1D1/WDR74/HEATR1/WDR3/PPAN/RRP1/RRS1/DCAF13/NOP56/PDCD11/UTP20/BOP1/LAS1L/ZNF593	21
GO:0000777	CC	condensed chromosome kinetochore	25/1259	105/19717	7.35695e-09	4.09983e-07	3.73832e-07	HJURP/SKA3/NUF2/NEK2/BUB1/CENPF/KIF2C/CENPA/KNTC1/CENPN/DSN1/CENPE/SPC25/ERCC6L/PLK1/BUB1B/CENPH/MAD2L1/BIRC5/CCNB1/SPAG5/CDT1/CENPW/SKA1/CENPK	25
GO:0005875	CC	microtubule associated complex	30/1259	152/19717	2.61832e-08	1.33752e-06	1.21958e-06	LRP8/KIF14/KIF18B/KIF20A/HAUS6/KIF4A/HAUS5/KIF18A/KIF23/KIF2C/AURKA/CENPE/KIFC1/BIRC5/KIF24/KIF20B/KIF26B/KIF4B/KIF15/CDCA8/KIF11/KLC3/DNAH2/AURKB/DNAH5/KIF21B/KIFC2/RP1/KIFC3/DNAH14	30
GO:0098644	CC	complex of collagen trimers	10/1259	19/19717	5.90673e-08	2.78525e-06	2.53966e-06	COL11A1/COL7A1/COL4A1/COL1A1/COL27A1/COL5A2/COL5A3/COL5A1/COL1A2/COL8A1	10
GO:0005788	CC	endoplasmic reticulum lumen	44/1259	309/19717	4.78763e-07	2.0963e-05	1.91145e-05	COL11A1/TMEM132A/COL7A1/TIMP1/COL10A1/RCN1/UGGT2/NOTUM/WNT3/STC2/PLOD3/PCSK9/IL23A/SERPINH1/SHH/WNT7B/COL4A1/COL1A1/COL27A1/COL12A1/AMELX/BMP4/COL22A1/COL5A2/COL5A3/MATN3/COL5A1/FKBP10/P4HA3/SPP1/TSPAN5/COL9A3/FGA/F2/ERP27/WNT5A/CYP2W1/COL1A2/VGF/F7/VCAN/SERPIND1/MSLN/COL8A1	44
GO:0000922	CC	spindle pole	29/1259	164/19717	5.20165e-07	2.12574e-05	1.9383e-05	TPX2/CDC25B/CKAP2/NEK2/WDR62/CENPF/CKAP2L/RAE1/ASPM/AURKA/KNTC1/DSN1/NPM1/CDC6/PLK1/MAD2L1/DDX11/PRC1/PSRC1/KIF20B/CCNB1/DLGAP5/SPAG5/GPSM2/KIF11/TACC3/AURKB/CDC20/RASSF10	29
GO:0005876	CC	spindle microtubule	16/1259	59/19717	5.56973e-07	2.1339e-05	1.94574e-05	SKA3/KIF18B/KIF4A/KIF18A/CDK1/AURKA/KNTC1/CENPE/PLK1/BIRC5/PRC1/PSRC1/NUSAP1/KIF11/AURKB/SKA1	16
GO:0000794	CC	condensed nuclear chromosome	21/1259	99/19717	9.14164e-07	3.27086e-05	2.98244e-05	NUF2/NOL6/BRCA2/NEK2/BUB1/RRS1/AURKA/CENPA/DSN1/NCAPH/BRCA1/PLK1/CHEK1/BUB1B/NCAPD3/RCC1/CCNB1/BLM/CCNB1IP1/AURKB/CENPK	21
GO:0044452	CC	nucleolar part	30/1259	178/19717	9.60447e-07	3.27086e-05	2.98244e-05	DKC1/NOP58/WDR43/POLR1B/CD3EAP/RRP9/NOL6/NOLC1/TCOF1/TAF1D/WDR12/HEATR1/POLR1C/TAF1A/WDR3/POP1/RRS1/RAE1/DSN1/NOP56/NUFIP1/RPP40/BOP1/URB1/POLR1A/DDX11/E2F5/POLR1D/UBD/EN2	30
GO:0005583	CC	fibrillar collagen trimer	7/1259	11/19717	1.11895e-06	3.3888e-05	3.08998e-05	COL11A1/COL1A1/COL27A1/COL5A2/COL5A3/COL5A1/COL1A2	7
GO:0098643	CC	banded collagen fibril	7/1259	11/19717	1.11895e-06	3.3888e-05	3.08998e-05	COL11A1/COL1A1/COL27A1/COL5A2/COL5A3/COL5A1/COL1A2	7
GO:0000778	CC	condensed nuclear chromosome kinetochore	8/1259	15/19717	1.16093e-06	3.3888e-05	3.08998e-05	NUF2/BUB1/CENPA/DSN1/PLK1/BUB1B/CCNB1/CENPK	8
GO:0000780	CC	condensed nuclear chromosome, centromeric region	10/1259	26/19717	2.2475e-06	6.26234e-05	5.71014e-05	NUF2/BUB1/AURKA/CENPA/DSN1/PLK1/BUB1B/CCNB1/AURKB/CENPK	10
GO:0044420	CC	extracellular matrix component	14/1259	51/19717	2.41259e-06	6.43008e-05	5.86309e-05	ACAN/COL11A1/COL7A1/MFAP2/COL4A1/COL1A1/COL27A1/COL12A1/ADAMTSL5/COL5A2/COL5A3/COL5A1/COL1A2/COL8A1	14
GO:0005874	CC	microtubule	52/1259	416/19717	2.66591e-06	6.80919e-05	6.20877e-05	TPX2/CCT6A/KIF14/SKA3/KIF18B/TTLL4/CKAP2/KIF20A/NEK2/HAUS6/RPGRIP1L/KIF4A/HAUS5/KIF18A/KIF23/KIF2C/GTSE1/CDK1/ASPM/AURKA/KNTC1/CENPE/PLK1/RACGAP1/KIFC1/HSPH1/BIRC5/PRC1/PSRC1/KIF24/KIF20B/NUSAP1/KIF26B/SPAG5/KIF4B/KIF15/KIF11/CENPJ/KLC3/BICD1/DNAH2/AURKB/DNAH5/SKA1/KIF21B/KIFC2/TUBB3/RP1L1/RP1/KIFC3/DNAH14/TRPV4	52
GO:0030496	CC	midbody	28/1259	173/19717	4.92397e-06	0.000118469	0.000108023	ANLN/ECT2/KIF14/NAT10/URB2/KIF20A/NEK2/CEP55/CENPF/KIF4A/KIF23/SHCBP1/CDK1/ASPM/AURKA/CENPE/PLK1/RACGAP1/DDX11/BIRC5/PRC1/PSRC1/KIF20B/SPAG5/CIT/CDCA8/AURKB/SLC2A1	28
GO:0051233	CC	spindle midzone	11/1259	34/19717	5.02479e-06	0.000118469	0.000108023	KIF14/KIF18B/KIF18A/AURKA/CENPE/CDC6/PLK1/RACGAP1/KIF20B/CDCA8/AURKB	11
GO:0000940	CC	condensed chromosome outer kinetochore	7/1259	14/19717	9.8104e-06	0.000222733	0.000203093	SKA3/BUB1/CENPF/PLK1/BUB1B/CCNB1/SKA1	7
GO:0005657	CC	replication fork	15/1259	70/19717	2.84358e-05	0.000622541	0.000567647	XRCC2/RFC3/UHRF1/POLD2/MCM10/MCM3/RFC4/RAD18/TIMELESS/CDC45/BLM/PIF1/GINS4/WDHD1/GINS2	15
GO:0000307	CC	cyclin-dependent protein kinase holoenzyme complex	11/1259	42/19717	4.68571e-05	0.000990463	0.000903127	CCND1/CDK2/CDK4/CCNO/CCNF/CDK1/CNTD2/CKS2/CCNB1/CCNE1/CCNA2	11
GO:0030687	CC	preribosome, large subunit precursor	8/1259	23/19717	5.57916e-05	0.00114001	0.00103949	WDR12/WDR74/PPAN/RRP1/RRS1/BOP1/LAS1L/ZNF593	8
GO:0045177	CC	apical part of cell	45/1259	384/19717	6.09966e-05	0.00120616	0.0010998	CLDN1/SPTBN2/SLC7A5/BYSL/HSP90AB1/HOMER1/DPEP1/ASPM/OXTR/SLC3A2/CD44/SLC29A1/FAP/STC1/NOX4/SLC12A2/SHROOM4/SLC4A5/KISS1/LZTS1/CLCN5/SLC6A20/DSG1/TDGF1/SLC22A11/SLC2A1/REEP6/FZD3/THY1/PDPN/ABCC2/AQP6/SLC34A3/SLC25A27/TRPV4/EDAR/F2RL2/SLC26A9/RHCG/FOLR1/NPC1L1/UPK2/UPK1A/AQP5/GPR143	45
GO:0032040	CC	small-subunit processome	10/1259	38/19717	9.89289e-05	0.00189511	0.001728	NOP58/RRP9/UTP14A/NOL6/HEATR1/WDR3/DCAF13/NOP56/PDCD11/UTP20	10
GO:0005581	CC	collagen trimer	16/1259	87/19717	0.000110707	0.00205648	0.00187514	COL11A1/COL7A1/COL10A1/CTHRC1/COL4A1/COL1A1/COL27A1/COL12A1/FCN3/COL22A1/COL5A2/COL5A3/COL5A1/COL9A3/COL1A2/COL8A1	16
GO:0016324	CC	apical plasma membrane	38/1259	318/19717	0.000148094	0.00267004	0.00243461	CLDN1/SPTBN2/SLC7A5/HSP90AB1/DPEP1/ASPM/OXTR/SLC3A2/CD44/SLC29A1/STC1/NOX4/SLC12A2/SHROOM4/SLC4A5/KISS1/LZTS1/SLC6A20/DSG1/TDGF1/SLC22A11/SLC2A1/FZD3/THY1/PDPN/ABCC2/AQP6/SLC34A3/TRPV4/F2RL2/SLC26A9/RHCG/FOLR1/NPC1L1/UPK2/UPK1A/AQP5/GPR143	38
GO:0005667	CC	transcription factor complex	41/1259	365/19717	0.000314016	0.00549977	0.00501481	TEAD4/CBFB/HSP90AB1/SOX9/KAT2A/CD3EAP/CDK2/SOX4/TAF1D/CDK4/E2F1/E2F7/TAF1A/E2F3/ARNTL2/TCF7/RUNX1/MLXIPL/HMGA1/E2F5/NAA16/GTF2F2/CEBPB/PRKDC/ASCL2/LEF1/RBL1/SIX1/DMBX1/PITX1/HES6/YY2/NR1D1/SIX4/SOX12/DACH1/SOX14/PITX2/RCOR2/SIX2/SOX1	41
GO:0042555	CC	MCM complex	5/1259	12/19717	0.000570996	0.00972279	0.00886547	MCM3/MCM7/MCM2/MCM4/MCM8	5
GO:0030057	CC	desmosome	7/1259	25/19717	0.000737945	0.0120822	0.0110169	PERP/EVPL/PKP1/DSG4/DSG1/DSG3/DSC3	7
GO:0001533	CC	cornified envelope	12/1259	65/19717	0.00074898	0.0120822	0.0110169	EVPL/PKP1/DSG4/DSG1/DSG3/DSC3/SPRR2D/SPRR1A/SPRR2A/SPRR1B/SPRR3/CST6	12
GO:0005736	CC	RNA polymerase I complex	5/1259	13/19717	0.000879234	0.0134743	0.0122861	POLR1B/CD3EAP/POLR1C/POLR1A/POLR1D	5
GO:1990023	CC	mitotic spindle midzone	5/1259	13/19717	0.000879234	0.0134743	0.0122861	KIF18B/KIF18A/CENPE/KIF20B/AURKB	5
GO:0000152	CC	nuclear ubiquitin ligase complex	9/1259	43/19717	0.00134158	0.0200582	0.0182896	CBX8/CBX2/UBE2C/CBX4/UBE2S/BRCA1/BUB1B/MAD2L2/CDC20	9
GO:0045120	CC	pronucleus	5/1259	15/19717	0.00184264	0.0268938	0.0245224	CENPF/AURKA/EZH2/CCNA2/SLC2A1	5
GO:0070938	CC	contractile ring	4/1259	10/19717	0.0025444	0.0362725	0.0330741	ANLN/RTKN/PRC1/KIF20B	4
GO:0030686	CC	90S preribosome	7/1259	31/19717	0.00288492	0.0401922	0.0366481	NOL6/WDR12/RSL1D1/HEATR1/WDR3/UTP20/BOP1	7
GO:0003678	MF	DNA helicase activity	27/1213	81/17697	1.77203e-12	1.65508e-09	1.51089e-09	RUVBL1/RAD54B/DSCC1/RFC3/RECQL4/MCM3/MCM7/RFC4/RAD18/CHTF18/MCM2/POLQ/ERCC6L/DNA2/CHD7/CDC45/DDX11/GINS1/GTF2F2/BLM/MCM4/PIF1/GINS4/RTEL1/BRIP1/MCM8/GINS2	27
GO:0048018	MF	receptor ligand activity	73/1213	482/17697	1.08578e-10	5.07057e-08	4.62883e-08	WNT2/MACC1/INHBA/APLN/CMTM8/TIMP1/VEGFA/GDF15/NMB/WNT3/STC2/UCN2/IL23A/TG/STC1/JAG2/LIF/IL11/CXCL3/TNFSF15/SHH/WNT7B/CXCL1/ZP3/MIF/CMTM7/CXCL11/FGF18/FGF19/TDGF1/AMELX/BMP4/TNFSF9/AGT/CXCL2/CXCL5/INHBE/PGF/UCN/SPP1/INHBB/IL1A/WNT8B/CSF2/AREG/BMP7/GRP/AMH/OSM/F2/PPBP/WNT5A/CALCA/CCL26/TNFSF11/SAA4/VGF/FGF20/REG1A/CXCL6/IL24/CCL20/IL1RN/EREG/IL17A/CSF3/SAA2/NODAL/FAM3B/TNFRSF11B/CCL24/CXCL10/DKK1	73
GO:0004386	MF	helicase activity	36/1213	163/17697	2.74348e-10	8.54136e-08	7.79726e-08	DDX31/RUVBL1/DDX10/DDX56/RAD54B/DDX55/DSCC1/RFC3/RECQL4/HELLS/DHX34/MCM3/MCM7/RFC4/RAD18/CHTF18/RAD54L/DDX21/MCM2/POLQ/ERCC6L/DNA2/CHD7/CDC45/DDX11/GINS1/GTF2F2/BLM/DDX27/MCM4/PIF1/GINS4/RTEL1/BRIP1/MCM8/GINS2	36
GO:0005125	MF	cytokine activity	42/1213	220/17697	1.13199e-09	2.57899e-07	2.35431e-07	WNT2/INHBA/CMTM8/TIMP1/VEGFA/GDF15/IL23A/LIF/IL11/CXCL3/TNFSF15/CXCL1/MIF/CMTM7/CXCL11/BMP4/TNFSF9/CXCL2/CXCL5/INHBE/SPP1/INHBB/IL1A/CSF2/AREG/BMP7/OSM/PPBP/WNT5A/CCL26/TNFSF11/CXCL6/IL24/CCL20/IL1RN/IL17A/CSF3/NODAL/FAM3B/TNFRSF11B/CCL24/CXCL10	42
GO:0140097	MF	catalytic activity, acting on DNA	41/1213	213/17697	1.38061e-09	2.57899e-07	2.35431e-07	DKC1/RUVBL1/RAD54B/DSCC1/RFC3/RECQL4/POLD2/TOP1MT/NME1/MCM3/TOP2A/MCM7/EME1/RFC4/RAD18/EXO1/CHTF18/RAD54L/MCM2/POLQ/ERCC6L/ALKBH2/DNA2/HMGA1/CHD7/CDC45/DDX11/GINS1/GTF2F2/DNMT3B/NEIL3/BLM/MCM4/PIF1/GINS4/RTEL1/BRIP1/MCM8/DNASE1L2/GINS2/POLE2	41
GO:0003777	MF	microtubule motor activity	22/1213	84/17697	3.13782e-08	4.88453e-06	4.459e-06	KIF14/KIF18B/KIF20A/KIF4A/KIF18A/KIF23/KIF2C/CENPE/KIFC1/KIF24/KIF20B/KIF26B/KIF4B/KIF15/KIF11/KLC3/DNAH2/DNAH5/KIF21B/KIFC2/KIFC3/DNAH14	22
GO:0008083	MF	growth factor activity	32/1213	163/17697	5.37165e-08	7.16732e-06	6.54291e-06	MACC1/INHBA/TIMP1/VEGFA/GDF15/JAG2/LIF/IL11/CXCL1/FGF18/FGF19/TDGF1/AMELX/BMP4/AGT/INHBE/PGF/INHBB/CSF2/AREG/BMP7/AMH/OSM/F2/PPBP/VGF/FGF20/REG1A/EREG/CSF3/NODAL/DKK1	32
GO:0005201	MF	extracellular matrix structural constituent	31/1213	163/17697	1.82969e-07	2.01822e-05	1.8424e-05	ACAN/COL11A1/TGFBI/COL7A1/COL10A1/CTHRC1/CHI3L1/MFAP2/COMP/BGN/ZP3/SRPX2/COL4A1/COL1A1/COL27A1/COL12A1/AMELX/COL22A1/COL5A2/COL5A3/MATN3/COL5A1/COL9A3/FGA/SPARC/THBS2/FGB/COL1A2/VCAN/COL8A1/MUC6	31
GO:0017116	MF	single-stranded DNA-dependent ATP-dependent DNA helicase activity	10/1213	20/17697	2.16084e-07	2.01822e-05	1.8424e-05	DSCC1/RFC3/MCM7/RFC4/RAD18/CHTF18/MCM2/POLQ/DNA2/PIF1	10
GO:0043142	MF	single-stranded DNA-dependent ATPase activity	10/1213	20/17697	2.16084e-07	2.01822e-05	1.8424e-05	DSCC1/RFC3/MCM7/RFC4/RAD18/CHTF18/MCM2/POLQ/DNA2/PIF1	10
GO:0005539	MF	glycosaminoglycan binding	38/1213	229/17697	3.2654e-07	2.58284e-05	2.35783e-05	MMP7/ACAN/COL11A1/VEGFA/FGFRL1/CD44/PDCD5/HMMR/COMP/SHH/BGN/CXCL11/PODXL2/LIPG/ADAMTSL5/BMP4/CEL/COL5A3/COL5A1/EPYC/PGF/HAPLN3/SERPINE2/FGFR4/NOD2/SULF1/BMP7/THBS2/HABP2/F2/REG1A/CXCL6/VCAN/REG3A/SERPIND1/CXCL10/REG1B/LGR6	38
GO:0004003	MF	ATP-dependent DNA helicase activity	10/1213	21/17697	3.87149e-07	2.58284e-05	2.35783e-05	DSCC1/RFC3/MCM7/RFC4/RAD18/CHTF18/MCM2/POLQ/DNA2/PIF1	10
GO:0008026	MF	ATP-dependent helicase activity	10/1213	21/17697	3.87149e-07	2.58284e-05	2.35783e-05	DSCC1/RFC3/MCM7/RFC4/RAD18/CHTF18/MCM2/POLQ/DNA2/PIF1	10
GO:0070035	MF	purine NTP-dependent helicase activity	10/1213	21/17697	3.87149e-07	2.58284e-05	2.35783e-05	DSCC1/RFC3/MCM7/RFC4/RAD18/CHTF18/MCM2/POLQ/DNA2/PIF1	10
GO:0008094	MF	DNA-dependent ATPase activity	18/1213	69/17697	5.92299e-07	3.68805e-05	3.36675e-05	XRCC2/RAD54B/DSCC1/RFC3/TOP2A/MCM7/RFC4/RAD18/CHTF18/RAD54L/MCM2/POLQ/ERCC6L/DNA2/DDX11/MSH5/BLM/PIF1	18
GO:0016887	MF	ATPase activity	53/1213	384/17697	8.27443e-07	4.8302e-05	4.4094e-05	RUVBL1/HSP90AB1/XRCC2/KIF14/RAD54B/HSPD1/KIF18B/ABCE1/DSCC1/RFC3/ATAD2/KIF20A/TOP2A/MCM7/KIF4A/KIF18A/KIF23/KIF2C/RFC4/RAD18/CHTF18/CENPE/RAD54L/MCM2/FIGNL1/POLQ/ERCC6L/ATAD5/ABCC1/DNA2/KIFC1/DDX11/KIF24/MSH5/KIF20B/ATP6V1C2/BLM/KIF4B/KIF15/PIF1/ATP6V1E2/KIF11/DNAH2/DNAH5/KIF21B/KIFC2/KIFC3/DNAH14/ABCC2/TNNT2/TNNT1/MYH4/ABCA12	53
GO:0003688	MF	DNA replication origin binding	10/1213	24/17697	1.7798e-06	9.77844e-05	8.92656e-05	HSPD1/MCM10/MCM3/MCM7/MCM2/CDC6/CDC45/DDX11/MCM4/MCM8	10
GO:0030020	MF	extracellular matrix structural constituent conferring tensile strength	13/1213	41/17697	1.99282e-06	0.000103405	9.43969e-05	COL11A1/COL7A1/COL10A1/COL4A1/COL1A1/COL27A1/COL12A1/COL5A2/COL5A3/COL5A1/COL9A3/COL1A2/COL8A1	13
GO:0004252	MF	serine-type endopeptidase activity	28/1213	160/17697	3.93857e-06	0.000193612	0.000176745	PRSS22/MMP7/KLK6/PCSK9/FAP/MMP3/PLAU/KLK10/TMPRSS3/MMP1/KLK7/TMPRSS13/CORIN/C2/KLK8/MST1/F12/PRSS33/TMPRSS5/CFB/MMP8/HABP2/F2/GZMB/F7/PRSS1/KLK11/KLK12	28
GO:0003774	MF	motor activity	24/1213	136/17697	1.63417e-05	0.000763156	0.000696671	KIF14/KIF18B/KIF20A/KIF4A/KIF18A/KIF23/KIF2C/CENPE/KIFC1/KIF24/KIF20B/KIF26B/KIF4B/KIF15/KIF11/KLC3/DNAH2/DNAH5/KIF21B/KIFC2/KIFC3/DNAH14/MYH16/MYH4	24
GO:0017171	MF	serine hydrolase activity	29/1213	186/17697	2.66286e-05	0.00118434	0.00108116	PRSS22/MMP7/KLK6/PCSK9/FAP/MMP3/PLAU/KLK10/TMPRSS3/MMP1/KLK7/TMPRSS13/CORIN/C2/KLK8/MST1/F12/PRSS33/TMPRSS5/CFB/MMP8/HABP2/F2/GZMB/F7/AADAC/PRSS1/KLK11/KLK12	29
GO:0043138	MF	3'-5' DNA helicase activity	8/1213	20/17697	2.84785e-05	0.00119011	0.00108643	RECQL4/MCM7/MCM2/CDC45/GINS1/BLM/GINS4/GINS2	8
GO:0008509	MF	anion transmembrane transporter activity	43/1213	327/17697	2.93067e-05	0.00119011	0.00108643	LRRC8E/SLCO4A1/SLC7A5/SLC6A6/GABRD/SLC12A8/SLC7A11/TTYH3/SLC3A2/SLC25A32/SLC7A6/ABCC1/SLC4A11/SLC7A1/SLC1A5/SFXN3/SLC22A3/SLC12A2/SLC4A5/GABRE/CLCN5/SLCO1B3/SLC6A20/SLC22A11/SLC2A1/AKR1C4/SLCO5A1/ABCC2/SLC6A1/AQP6/SLC34A3/CLCN4/SLC13A3/CLCN1/SLC27A5/SLC4A8/SLC26A9/SLC6A14/AQP9/BEST3/SLCO1B1/SLC38A3/SLC38A5	43
GO:0015291	MF	secondary active transmembrane transporter activity	34/1213	237/17697	3.37166e-05	0.00131214	0.00119783	SLCO4A1/SLC6A6/SLC12A8/SLC7A11/SLC5A6/SLC3A2/SLC7A6/SLC4A11/MFSD2B/SLC1A5/SLC22A3/SLC12A2/SLC4A5/CLCN5/SLCO1B3/SLC6A20/SLC35E4/SLC22A11/SLC11A1/SLC35D3/SLC9A5/SLCO5A1/SLC9A7/SLC2A12/SLC6A1/SLC34A3/CLCN4/SLC13A3/SLC4A8/SLC26A9/SLC6A14/SLCO1B1/SLC28A3/SLC38A3	34
GO:0008236	MF	serine-type peptidase activity	28/1213	182/17697	4.65278e-05	0.00173828	0.00158684	PRSS22/MMP7/KLK6/PCSK9/FAP/MMP3/PLAU/KLK10/TMPRSS3/MMP1/KLK7/TMPRSS13/CORIN/C2/KLK8/MST1/F12/PRSS33/TMPRSS5/CFB/MMP8/HABP2/F2/GZMB/F7/PRSS1/KLK11/KLK12	28
GO:0008017	MF	microtubule binding	34/1213	246/17697	7.23955e-05	0.00260067	0.0023741	KIF14/KIF18B/KIF20A/KIF4A/KIF18A/KIF23/KIF2C/RAE1/CENPE/PLK1/RACGAP1/KIFC1/BIRC5/PRC1/PSRC1/KIF24/KIF20B/NUSAP1/KIF26B/SPAG5/KIF4B/KIF15/KIF11/KLC3/LZTS1/SKA1/KIF21B/GAS2/KIFC2/RP1/KIFC3/FCHO1/TRPV4/SGIP1	34
GO:0008514	MF	organic anion transmembrane transporter activity	30/1213	211/17697	0.000112599	0.00385468	0.00351887	SLCO4A1/SLC7A5/SLC6A6/SLC7A11/SLC3A2/SLC25A32/SLC7A6/ABCC1/SLC4A11/SLC7A1/SLC1A5/SFXN3/SLC4A5/SLCO1B3/SLC6A20/SLC22A11/SLC2A1/AKR1C4/SLCO5A1/ABCC2/SLC6A1/SLC13A3/SLC27A5/SLC4A8/SLC26A9/SLC6A14/AQP9/SLCO1B1/SLC38A3/SLC38A5	30
GO:0016423	MF	tRNA (guanine) methyltransferase activity	6/1213	13/17697	0.000115558	0.00385468	0.00351887	METTL1/THUMPD2/FTSJ1/TRMT1/WDR4/TARBP1	6
GO:0042623	MF	ATPase activity, coupled	37/1213	284/17697	0.000124759	0.00401811	0.00366806	HSP90AB1/XRCC2/KIF14/RAD54B/KIF18B/DSCC1/RFC3/TOP2A/MCM7/KIF18A/RFC4/RAD18/CHTF18/RAD54L/MCM2/FIGNL1/POLQ/ERCC6L/ATAD5/ABCC1/DNA2/DDX11/MSH5/KIF20B/ATP6V1C2/BLM/PIF1/ATP6V1E2/KIF11/DNAH2/DNAH5/KIFC3/DNAH14/ABCC2/TNNT2/TNNT1/ABCA12	37
GO:0004222	MF	metalloendopeptidase activity	18/1213	103/17697	0.000204837	0.00637726	0.00582169	MMP7/MMP11/ECE2/FAP/ADAM12/ADAMTS6/MMP3/ADAMTS12/MMP1/MMP13/ADAMTS4/MMP10/MMP14/ADAMTS14/MMP8/MME/ADAMTS2/MMP12	18
GO:0005109	MF	frizzled binding	10/1213	39/17697	0.000224043	0.00675021	0.00616214	WNT2/WNT3/RNF43/CTHRC1/ZNRF3/WNT7B/WNT8B/WNT5A/BAMBI/WNT11	10
GO:0015631	MF	tubulin binding	41/1213	336/17697	0.000233778	0.00682341	0.00622896	KIF14/KIF18B/TTLL4/BRCA2/KIF20A/NME1/KIF4A/KIF18A/KIF23/KIF2C/RAE1/CENPE/BRCA1/PLK1/RACGAP1/KIFC1/PDCD5/HSPH1/BIRC5/PRC1/PSRC1/KIF24/KIF20B/NUSAP1/KIF26B/SPAG5/KIF4B/KIF15/KIF11/CENPJ/KLC3/LZTS1/SKA1/KIF21B/GAS2/KIFC2/RP1/KIFC3/FCHO1/TRPV4/SGIP1	41
GO:0030515	MF	snoRNA binding	8/1213	26/17697	0.000243909	0.00690337	0.00630196	DKC1/NOP58/BYSL/RRP9/NOLC1/NOP56/NUFIP1/DDX21	8
GO:0005126	MF	cytokine receptor binding	36/1213	286/17697	0.000302155	0.00830037	0.00757725	INHBA/TRAP1/VEGFA/GDF15/TRAF5/IL23A/LIF/IL11/CXCL3/TNFSF15/CXCL1/MIF/CXCL11/BMP4/TNFSF9/CXCL2/CXCL5/INHBE/PGF/INHBB/IL1A/CSF2/BMP7/AMH/OSM/PPBP/CCL26/TNFSF11/CXCL6/CCL20/IL1RN/CSF3/BAMBI/NODAL/CCL24/CXCL10	36
GO:0008009	MF	chemokine activity	11/1213	49/17697	0.000388603	0.0103701	0.00946671	CXCL3/CXCL1/CXCL11/CXCL2/CXCL5/PPBP/CCL26/CXCL6/CCL20/CCL24/CXCL10	11
GO:0015297	MF	antiporter activity	15/1213	85/17697	0.000606653	0.0157393	0.0143681	SLC7A11/SLC3A2/SLC7A6/SLC4A11/SLC4A5/CLCN5/SLC35E4/SLC11A1/SLC35D3/SLC9A5/SLC9A7/CLCN4/SLC4A8/SLC26A9/SLC38A3	15
GO:0035173	MF	histone kinase activity	6/1213	17/17697	0.000656714	0.0165776	0.0151334	CDK2/CDK1/AURKA/CHEK1/CCNB1/AURKB	6
GO:0030414	MF	peptidase inhibitor activity	25/1213	182/17697	0.000681495	0.0167504	0.0152912	CST1/DPEP1/COL7A1/TIMP1/BIRC5/PTTG1/CST4/SERPINH1/LEF1/CST2/SERPINA4/SERPINE1/SERPINB5/AGT/SERPINE2/WFDC10B/R3HDML/BIRC7/SERPINF2/SERPIND1/SERPINB7/AMBP/CST6/SERPINB2/SERPINA7	25
GO:0005342	MF	organic acid transmembrane transporter activity	22/1213	153/17697	0.00075264	0.0175741	0.0160431	SLC7A5/SLC6A6/SLC7A11/SLC3A2/SLC25A32/SLC7A6/SLC7A1/SLC1A5/SFXN3/SLCO1B3/SLC6A20/AKR1C4/ABCC2/SLC6A1/SLC13A3/SLC27A5/SLC26A9/SLC6A14/AQP9/SLCO1B1/SLC38A3/SLC38A5	22
GO:0046943	MF	carboxylic acid transmembrane transporter activity	22/1213	153/17697	0.00075264	0.0175741	0.0160431	SLC7A5/SLC6A6/SLC7A11/SLC3A2/SLC25A32/SLC7A6/SLC7A1/SLC1A5/SFXN3/SLCO1B3/SLC6A20/AKR1C4/ABCC2/SLC6A1/SLC13A3/SLC27A5/SLC26A9/SLC6A14/AQP9/SLCO1B1/SLC38A3/SLC38A5	22
GO:0004175	MF	endopeptidase activity	47/1213	427/17697	0.000887291	0.0201508	0.0183953	PRSS22/MMP7/MMP11/KLK6/HM13/ECE2/PCSK9/FAP/ADAM12/ESPL1/ADAMTS6/MMP3/PSMA7/CPNE1/PLAU/KLK10/TMPRSS3/ADAMTS12/MMP1/KLK7/TMPRSS13/CORIN/MMP13/C2/KLK8/MST1/ADAMTS4/MMP10/F12/PRSS33/MMP14/ADAMTS14/PGC/TMPRSS5/CAPN12/CFB/MMP8/MME/HABP2/F2/GZMB/F7/PRSS1/ADAMTS2/KLK11/MMP12/KLK12	47
GO:0015175	MF	neutral amino acid transmembrane transporter activity	8/1213	31/17697	0.000906137	0.0201508	0.0183953	SLC7A5/SLC7A11/SLC3A2/SLC1A5/SFXN3/SLC6A20/SLC38A3/SLC38A5	8
GO:0072341	MF	modified amino acid binding	15/1213	89/17697	0.000995864	0.0216311	0.0197466	PLEKHN1/DPEP1/FASN/NOX4/GSDMC/CPNE1/ANXA9/SYT7/GSDMA/SYT8/MME/SYT12/FOLR1/GPR143/TRIM72	15
GO:0017017	MF	MAP kinase tyrosine/serine/threonine phosphatase activity	5/1213	13/17697	0.00121274	0.0257432	0.0235005	DUSP14/DUSP4/DUSP2/DUSP9/DUSP10	5
GO:0008201	MF	heparin binding	23/1213	169/17697	0.00124315	0.0258023	0.0235545	MMP7/COL11A1/VEGFA/FGFRL1/PDCD5/COMP/CXCL11/LIPG/ADAMTSL5/BMP4/CEL/COL5A3/COL5A1/PGF/SERPINE2/FGFR4/BMP7/THBS2/F2/CXCL6/SERPIND1/CXCL10/LGR6	23
GO:0070182	MF	DNA polymerase binding	6/1213	19/17697	0.00127867	0.0259626	0.0237008	HSP90AB1/NAT10/FANCI/FANCD2/CDT1/RTEL1	6
GO:0015171	MF	amino acid transmembrane transporter activity	13/1213	74/17697	0.00143202	0.0284576	0.0259784	SLC7A5/SLC6A6/SLC7A11/SLC3A2/SLC7A6/SLC7A1/SLC1A5/SFXN3/SLC6A20/SLC6A1/SLC6A14/SLC38A3/SLC38A5	13
GO:0016538	MF	cyclin-dependent protein serine/threonine kinase regulator activity	10/1213	49/17697	0.00154983	0.0301571	0.0275299	CCND1/CDK4/CCNO/CCNF/CNTD2/CKS2/CCNB1/CCNE1/CCNA2/CDKN2A	10
GO:0001664	MF	G protein-coupled receptor binding	33/1213	280/17697	0.00163791	0.0312206	0.0285007	WNT2/APLN/RPGRIP1L/HOMER1/NMB/WNT3/RNF43/CTHRC1/UCN2/ZNRF3/CXCL3/WNT7B/CXCL1/BICD1/KISS1/CXCL11/AGT/CXCL2/CXCL5/UCN/WNT8B/PPBP/WNT5A/CALCA/CCL26/CXCL6/NMU/CCL20/BAMBI/CCL24/CXCL10/NPW/WNT11	33
GO:0005518	MF	collagen binding	12/1213	67/17697	0.00181503	0.0339047	0.030951	TGFBI/ITGA2/CD44/SERPINH1/COMP/RELL2/MMP13/COL5A3/SPARC/ITGA11/LRRC15/MMP12	12
GO:0004866	MF	endopeptidase inhibitor activity	23/1213	175/17697	0.00198283	0.0363131	0.0331495	CST1/DPEP1/COL7A1/TIMP1/BIRC5/PTTG1/CST4/SERPINH1/LEF1/CST2/SERPINA4/SERPINE1/SERPINB5/AGT/SERPINE2/BIRC7/SERPINF2/SERPIND1/SERPINB7/AMBP/CST6/SERPINB2/SERPINA7	23
GO:0001227	MF	DNA-binding transcription repressor activity, RNA polymerase II-specific	29/1213	242/17697	0.00237139	0.0425938	0.0388831	FOXQ1/NFE2L3/ZC3H8/E2F1/E2F7/TCF7/MYC/ZNF692/MLXIPL/MSX1/MSX2/FOXM1/SNAI1/TGIF1/TCFL5/ZNF239/CEBPB/ASCL2/DLX4/BHLHE40/DMBX1/FOXS1/TBX15/HES6/NR1D1/PROX1/FEZF1/TFAP2A/DACH1	29
GO:0033549	MF	MAP kinase phosphatase activity	5/1213	15/17697	0.00252141	0.0444339	0.0405629	DUSP14/DUSP4/DUSP2/DUSP9/DUSP10	5
GO:1990939	MF	ATP-dependent microtubule motor activity	9/1213	44/17697	0.00258729	0.0447506	0.040852	KIF14/KIF18B/KIF18A/KIF20B/KIF11/DNAH2/DNAH5/KIFC3/DNAH14	9
GO:0001228	MF	DNA-binding transcription activator activity, RNA polymerase II-specific	46/1213	439/17697	0.00268958	0.0456739	0.0416949	ETV4/TFAP4/SOX9/MACC1/NKRF/SOX4/GRHL3/OTX1/E2F3/GRHL1/RUNX1/MYBL2/MYC/FOSL1/MSX1/TLX1/CEBPB/LEF1/SIX1/ARID3A/TBX15/PITX1/YY2/ONECUT2/TP73/WT1/SIX4/PLAGL2/SOX12/GBX2/TFAP2A/PAX9/AKNAD1/ELF5/POU4F1/TBX20/SIX2/EGR4/HOXC11/VENTX/MYCN/FOXD1/SOX1/DLX5/TBX4/DLX3	46
