# Supplementary material for: Identification of hub genes in colorectal cancer based on weighted gene co-expression network analysis and clinical data from The Cancer Genome Atlas
Source: Biosci Rep. 2021 Jul 26;41(7):BSR20211280. doi: 10.1042/BSR20211280 (PMC8314434; doi:10.1042/BSR20211280)
Supplement: Supplementary Tables S1-S6 [file BSR-2021-1280_supp1.zip › BSR-2021-1280_suppSM7.xlsx]

## Sheet: down-go1
Supplementary Table 5. GO functional annotation of genes down-regulated in CRC
ID	ONTOLOGY	Description	GeneRatio	BgRatio	pvalue	p.adjust	qvalue	geneID	Count
GO:0072503	BP	cellular divalent inorganic cation homeostasis	173/2655	493/18670	3.71489e-32	2.2319e-28	1.61343e-28	DHRS7C/P2RX2/ELANE/NPY2R/CNGB1/AVPR1B/SCGN/CASR/ADCYAP1R1/GALR1/SLC30A8/CCL23/GNG3/ATP2B3/GPR12/SLC25A23/MT1M/MT1F/CNR1/STIM1/P2RY4/GNA13/P2RX4/CAV3/CCR10/GRIN2A/PDE6A/MT1H/ATP1A2/JPH4/PLCE1/SRI/RYR3/ADRA1A/SLC30A4/CXCL12/CCL14/MT1G/P2RY1/LPAR1/SLC8A3/ANK2/MT1X/RIC3/MT1DP/MT2A/P2RX1/KCNK3/EDN3/PTH1R/GRIA1/F2RL1/ATP13A4/PRKCB/CD36/ADCY5/SYNPO/PTGER4/ATP2B2/JPH3/CASQ2/PTGDR/MT1E/PDE4D/GPR18/CYSLTR1…	173
GO:0006874	BP	cellular calcium ion homeostasis	160/2655	458/18670	1.51905e-29	4.56323e-26	3.29874e-26	DHRS7C/P2RX2/ELANE/NPY2R/CNGB1/AVPR1B/SCGN/CASR/ADCYAP1R1/GALR1/CCL23/GNG3/ATP2B3/GPR12/SLC25A23/CNR1/STIM1/P2RY4/GNA13/P2RX4/CAV3/CCR10/GRIN2A/PDE6A/ATP1A2/JPH4/PLCE1/SRI/RYR3/ADRA1A/CXCL12/CCL14/P2RY1/LPAR1/SLC8A3/ANK2/RIC3/P2RX1/KCNK3/EDN3/PTH1R/GRIA1/F2RL1/ATP13A4/PRKCB/CD36/ADCY5/SYNPO/PTGER4/ATP2B2/JPH3/CASQ2/PTGDR/PDE4D/GPR18/CYSLTR1/ATP2A3/CAV1/PTK2B/CCL28/BCL2/CAMK2D/AGTR1/CCR2/BDKRB1/KC…	160
GO:0055074	BP	calcium ion homeostasis	161/2655	471/18670	1.67418e-28	3.35282e-25	2.42374e-25	DHRS7C/P2RX2/ELANE/NPY2R/CNGB1/AVPR1B/SCGN/CASR/ADCYAP1R1/GALR1/CCL23/GNG3/ATP2B3/GPR12/SLC25A23/CNR1/STIM1/P2RY4/GNA13/P2RX4/CAV3/CCR10/GRIN2A/PDE6A/ATP1A2/JPH4/PLCE1/SRI/RYR3/ADRA1A/CXCL12/CCL14/P2RY1/LPAR1/SLC8A3/ANK2/RIC3/P2RX1/KCNK3/EDN3/PTH1R/GRIA1/F2RL1/ATP13A4/PRKCB/CD36/ADCY5/SYNPO/PTGER4/ATP2B2/JPH3/CASQ2/PTGDR/PDE4D/GPR18/CYSLTR1/ATP2A3/CAV1/PTK2B/CCL28/BCL2/CAMK2D/AGTR1/CCR2/BDKRB1/KC…	161
GO:0051480	BP	regulation of cytosolic calcium ion concentration	132/2655	357/18670	3.03263e-27	4.55501e-24	3.29279e-24	DHRS7C/P2RX2/NPY2R/CNGB1/AVPR1B/SCGN/ADCYAP1R1/GALR1/GNG3/ATP2B3/CNR1/P2RY4/GNA13/P2RX4/CAV3/CCR10/GRIN2A/PDE6A/ATP1A2/JPH4/PLCE1/SRI/RYR3/ADRA1A/P2RY1/LPAR1/SLC8A3/ANK2/RIC3/P2RX1/KCNK3/PTH1R/GRIA1/F2RL1/CD36/ADCY5/SYNPO/PTGER4/ATP2B2/JPH3/CASQ2/PTGDR/PDE4D/GPR18/CYSLTR1/CAV1/PTK2B/CCL28/BCL2/CAMK2D/AGTR1/CCR2/BDKRB1/KCNA5/PLCG2/TACR1/BDKRB2/PLN/JPH2/AKAP6/P2RY8/CXCR5/EDN2/CDH23/PIK3CG/CD19/TRPM…	132
GO:0007204	BP	positive regulation of cytosolic calcium ion concentration	120/2655	319/18670	1.22778e-25	1.4753e-22	1.06649e-22	DHRS7C/P2RX2/NPY2R/AVPR1B/ADCYAP1R1/GALR1/GNG3/CNR1/P2RY4/GNA13/P2RX4/CAV3/CCR10/GRIN2A/ATP1A2/JPH4/PLCE1/SRI/RYR3/ADRA1A/P2RY1/LPAR1/SLC8A3/ANK2/RIC3/PTH1R/F2RL1/CD36/ADCY5/SYNPO/PTGER4/JPH3/CASQ2/PTGDR/PDE4D/GPR18/CYSLTR1/CAV1/PTK2B/CCL28/BCL2/CAMK2D/AGTR1/CCR2/BDKRB1/PLCG2/TACR1/BDKRB2/PLN/JPH2/AKAP6/P2RY8/CXCR5/EDN2/PIK3CG/CD19/TRPM4/CLIC2/MS4A1/CACNB2/SNCA/CCL19/GSTM2/CX3CR1/CCR9/ATP2B4/ADRA…	120
GO:0034765	BP	regulation of ion transmembrane transport	155/2655	483/18670	3.40403e-24	3.40857e-21	2.46404e-21	DHRS7C/GSG1L/LRRC7/KCNIP4/SCN11A/DPP6/PIRT/SCN7A/NLGN1/CRHBP/STIM1/FXYD1/SCN9A/PINK1/GPD1L/CAV3/GRIN2A/TMEM37/ATP1A2/KCNE2/JPH4/KCNB1/SRI/ANK3/NEDD4L/VAMP2/FHL1/SCN2B/GRIA3/CACNG7/ANK2/ATP1B2/NEFL/GRIA4/KCNS2/EDN3/SCN4B/CLIC5/GRIA1/RGS9/SLC9A1/GRIA2/SCN3A/KCNG3/KCNA1/KCNAB1/ADRB2/AKAP9/HTR3A/JPH3/CASQ2/RELN/CLCNKB/KCNA3/PDE4D/KCNIP1/KCNMA1/HPCA/HCN4/CAV1/PTK2B/KCNC1/CTSS/KCNQ5/CAMK2D/CCR2/TLR9/BD…	155
GO:0042391	BP	regulation of membrane potential	142/2655	434/18670	3.7443e-23	3.21368e-20	2.32315e-20	P2RX2/GRIK1/NPY2R/NRXN1/MYOC/SLC17A7/GNA11/GABRG1/HTR3E/SCN11A/SCN7A/GABRG2/NLGN1/IGSF11/CNR1/RIMS4/FXYD1/SCN9A/PINK1/GPD1L/P2RX4/CAV3/GRIN2A/ATP1A2/KCNE2/GRIK3/GLRA4/KCNB1/SRI/ANK3/ADRA1A/NEDD4L/ABCB5/SEZ6/FHL1/SCN2B/GRIA3/BEST2/CUX2/CTNNA3/ANK2/PTN/CELF4/DSC2/ATP1B2/P2RX1/HTR3C/KCNK3/SCN4B/GRIA1/CD36/SLC9A1/GRIK5/NTRK3/SCN3A/KCNA1/ADRB2/SLC26A3/AKAP9/HTR3A/CASQ2/RELN/CNR2/TMEM108/GRIN3A/NPAS4/K…	142
GO:0050804	BP	modulation of chemical synaptic transmission	141/2655	436/18670	1.86064e-22	1.39734e-19	1.01013e-19	LGI1/GRIK1/CA7/NPY2R/SCGN/NRXN1/CNTN2/CA2/FAM107A/NLGN1/RAP1A/IGSF11/CNR1/SYT9/RIMS4/P2RY4/PINK1/GRIN2A/ATP1A2/SLC4A10/GRIK3/JPH4/BCHE/PACSIN2/CPEB3/KCNB1/ADRA1A/VAMP2/CACNG7/CUX2/P2RY1/SLC8A3/PLCL2/PTN/CELF4/NPTX1/P2RX1/CNTN4/SYT4/GRIA1/PRKCB/SYP/SYNPO/GRIK5/SNCG/ADRB2/AKAP9/TACR2/SNAP25/JPH3/S100B/NTNG1/RELN/CNR2/TMEM108/GRIN3A/NPAS4/CAMK2A/PRKAR2B/GDNF/ABHD6/PTK2B/CNTNAP4/CCR2/SYNGR1/MEF2C/ADI…	141
GO:0099177	BP	regulation of trans-synaptic signaling	141/2655	437/18670	2.37224e-22	1.5836e-19	1.14478e-19	LGI1/GRIK1/CA7/NPY2R/SCGN/NRXN1/CNTN2/CA2/FAM107A/NLGN1/RAP1A/IGSF11/CNR1/SYT9/RIMS4/P2RY4/PINK1/GRIN2A/ATP1A2/SLC4A10/GRIK3/JPH4/BCHE/PACSIN2/CPEB3/KCNB1/ADRA1A/VAMP2/CACNG7/CUX2/P2RY1/SLC8A3/PLCL2/PTN/CELF4/NPTX1/P2RX1/CNTN4/SYT4/GRIA1/PRKCB/SYP/SYNPO/GRIK5/SNCG/ADRB2/AKAP9/TACR2/SNAP25/JPH3/S100B/NTNG1/RELN/CNR2/TMEM108/GRIN3A/NPAS4/CAMK2A/PRKAR2B/GDNF/ABHD6/PTK2B/CNTNAP4/CCR2/SYNGR1/MEF2C/ADI…	141
GO:0019932	BP	second-messenger-mediated signaling	141/2655	439/18670	3.84354e-22	2.3092e-19	1.66931e-19	P2RX2/GUCA2B/NPY2R/GCG/ADCYAP1R1/GALR1/TMEM100/GNA13/P2RX4/CCR10/GRIN2A/ATP1A2/CHGA/JPH4/PLCE1/P2RY12/SRI/PDE2A/ADRA1A/EPHA5/NR5A2/LPAR1/ANK2/GNG2/MT2A/ADCY9/RCAN2/DYRK2/EDN3/PTH1R/NEUROD1/CD36/ADCY5/SLC9A1/PTGER4/ADRB3/LGR4/PDE5A/RCAN1/ADRB2/CHP2/PDE9A/JPH3/GPR26/CASQ2/RASD2/PDE4D/PRKAR2B/HPCA/PTK2B/CAMK2D/AGTR1/CCR2/NPR1/PLCG2/VIP/PDK2/PLN/UCN3/JPH2/AKAP6/CXCR5/EDN2/PDE3A/SLC9A3R1/CD22/RGS2/TRP…	141
GO:0006936	BP	muscle contraction	122/2655	360/18670	1.71714e-21	9.37872e-19	6.77983e-19	P2RX2/NPY2R/MYOT/SCN7A/FXYD1/GPD1L/P2RX4/CAV3/ATP1A2/HTR7/SSTR2/KCNE2/CHGA/PLCE1/SRI/ADRA1A/NEDD4L/MYOM1/SCN2B/MYL6/CTNNA3/SLC8A3/ANK2/DSC2/P2RX1/GNAO1/EDN3/SCN4B/SLC9A1/MYLK/PDE5A/KCNA1/ADRB2/TACR2/MYH11/SYNM/CASQ2/LMOD1/PPP1R12B/PDE4D/RCSD1/GDNF/TMOD1/KCNMA1/HCN4/TNNT3/CAV1/HSPB6/MYOCD/CAMK2D/SGCA/KCNA5/SCN3B/ACTG2/CNN1/TACR1/MYL9/BDKRB2/PLN/KCNB2/TPM1/CRYAB/CHRM2/KIT/EDN2/STAC2/PIK3CG/ARHGAP42…	122
GO:0003012	BP	muscle system process	143/2655	465/18670	1.82733e-20	9.14885e-18	6.61366e-18	P2RX2/NPY2R/MYOT/MYOC/PI16/SCN7A/KLF4/FXYD1/GPD1L/P2RX4/CAV3/ATP1A2/HTR7/SSTR2/KCNE2/CHGA/PLCE1/SRI/ADRA1A/NEDD4L/MYOM1/GSN/SCN2B/MYL6/P2RY1/CTNNA3/SLC8A3/ANK2/DSC2/P2RX1/GNAO1/EDN3/SCN4B/SLC9A1/MYLK/PDE5A/KCNA1/ADRB2/PDE9A/TACR2/MYH11/SYNM/CASQ2/LMOD1/PPP1R12B/PDE4D/RCSD1/GDNF/TMOD1/KCNMA1/HCN4/TNNT3/CAV1/HSPB6/MYOCD/CAMK2D/SGCA/HAND2/KCNA5/HMOX1/SCN3B/MEF2C/ACTG2/CNN1/TACR1/MYL9/BDKRB2/PLN/KCNB…	143
GO:0035637	BP	multicellular organismal signaling	82/2655	204/18670	5.17814e-20	2.3931e-17	1.72996e-17	KCNIP4/ATP2B3/SCN11A/SCN7A/STIM1/FXYD1/SCN9A/P2RX4/ATP1A2/KCNE2/SRI/RYR3/ANK3/SCN2B/CACNG7/CTNNA3/SLC8A3/ANK2/DSC2/ATP1B2/P2RX1/KCNK3/SCN4B/SLC9A1/NTRK3/SCN3A/ATP2B2/KCNA1/AKAP9/CASQ2/PDE4D/KCNIP1/HCN4/KCNMB2/ATP2A3/CAV1/CAMK2D/KCNA5/NPR1/SCN3B/GPR88/PLN/FXYD6/FXYD3/TRPM4/CHRNA1/CACNB2/CHRNB4/CLDN19/SCN1B/SCN4A/ATP2B4/FKBP1B/ITPR1/JAM3/TNNI3K/NOS1/CACNB1/SPTBN4/CASQ1/RYR1/SLC8A1/HRC/CACNA2D1/S1PR…	82
GO:1903522	BP	regulation of blood circulation	104/2655	297/18670	1.10669e-19	4.74929e-17	3.43324e-17	AVPR1B/CASR/KCNIP4/ATP2B3/STIM1/FXYD1/GPD1L/P2RX4/CAV3/ATP1A2/KCNE2/CHGA/SRI/RYR3/ADRA1A/SCN2B/CACNG7/CTNNA3/SLC8A3/ANK2/DSC2/ATP1B2/P2RX1/KCNK3/GNAO1/EDN3/SCN4B/F2RL1/SLC9A1/PDE5A/ATP2B2/AKAP9/CASQ2/PDE4D/KCNIP1/ADORA3/HCN4/KCNMB2/ATP2A3/CAV1/EPAS1/CAMK2D/AGTR1/KCNA5/NPR1/BVES/SCN3B/BDKRB2/PLN/TPM1/FXYD6/FXYD3/CHRM2/EDN2/POPDC2/PIK3CG/ARHGAP42/RGS2/TRPM4/CLIC2/DES/CACNB2/THRB/GSTM2/SCN1B/ATP2B4/…	104
GO:0022898	BP	regulation of transmembrane transporter activity	97/2655	268/18670	1.37903e-19	5.52349e-17	3.99291e-17	GSG1L/LRRC7/PIRT/NLGN1/CRHBP/STIM1/FXYD1/PINK1/GPD1L/CAV3/GRIN2A/ATP1A2/KCNE2/JPH4/SRI/ANK3/NEDD4L/VAMP2/FHL1/SCN2B/GRIA3/CACNG7/ANK2/ATP1B2/NEFL/GRIA4/KCNS2/SCN4B/GRIA1/RGS9/SLC9A1/GRIA2/KCNA1/KCNAB1/ADRB2/AKAP9/HTR3A/JPH3/CASQ2/RELN/PDE4D/HPCA/CAV1/PTK2B/KCNC1/BCL2/CTSS/CAMK2D/CCR2/TLR9/SCN3B/MEF2C/HSPA2/PLCG2/PLN/DLG2/FXYD6/OSR1/FXYD3/JPH2/AHNAK/AKAP6/STAC2/SLC9A3R1/CHCHD10/LRRC55/CLIC2/PPARGC…	97
GO:0032412	BP	regulation of ion transmembrane transporter activity	95/2655	260/18670	1.54897e-19	5.81637e-17	4.20463e-17	GSG1L/LRRC7/PIRT/NLGN1/CRHBP/STIM1/FXYD1/PINK1/GPD1L/CAV3/GRIN2A/ATP1A2/KCNE2/JPH4/SRI/ANK3/NEDD4L/VAMP2/FHL1/SCN2B/GRIA3/CACNG7/ANK2/ATP1B2/NEFL/GRIA4/KCNS2/SCN4B/GRIA1/RGS9/SLC9A1/GRIA2/KCNA1/KCNAB1/ADRB2/AKAP9/HTR3A/JPH3/CASQ2/RELN/PDE4D/HPCA/CAV1/PTK2B/KCNC1/CTSS/CAMK2D/CCR2/TLR9/SCN3B/MEF2C/HSPA2/PLCG2/PLN/DLG2/FXYD6/OSR1/FXYD3/JPH2/AHNAK/AKAP6/STAC2/SLC9A3R1/CHCHD10/LRRC55/CLIC2/PPARGC1A/CA…	95
GO:0010959	BP	regulation of metal ion transport	124/2655	394/18670	8.39961e-19	2.96852e-16	2.14593e-16	DHRS7C/P2RX2/SLC30A10/GCG/CASR/ADCYAP1R1/KCNIP4/DPP6/STIM1/FXYD1/GPD1L/P2RX4/CAV3/ATP1A2/KCNE2/JPH4/P2RY12/SRI/ANK3/NEDD4L/VAMP2/CXCL12/FHL1/SCN2B/TRPV3/ANK2/ATP1B2/CNTN1/P2RX1/GNAO1/KCNS2/EDN3/SCN4B/RGS9/SLC9A1/MYLK/KCNA1/KCNAB1/ADRB2/AKAP9/JPH3/CASQ2/CAMK2A/PDE4D/KCNIP1/IL16/HPCA/CAV1/PTK2B/KCNC1/BCL2/CAMK2D/TLR9/BDKRB1/KCNA5/SCN3B/KCNMB1/HSPA2/PLCG2/VIP/LGALS3/PLN/FXYD6/OSR1/DPP10/FXYD3/JPH2/A…	124
GO:0032409	BP	regulation of transporter activity	99/2655	283/18670	9.15893e-19	3.05705e-16	2.20993e-16	GSG1L/LRRC7/PIRT/NLGN1/CRHBP/STIM1/FXYD1/PINK1/GPD1L/CAV3/GRIN2A/ATP1A2/KCNE2/JPH4/SRI/ANK3/NEDD4L/VAMP2/FHL1/SCN2B/SGK1/GRIA3/CACNG7/ANK2/ATP1B2/NEFL/GRIA4/KCNS2/SCN4B/GRIA1/RGS9/SLC9A1/GRIA2/KCNA1/KCNAB1/ADRB2/AKAP9/HTR3A/JPH3/CASQ2/RELN/PDE4D/HPCA/CAV1/PTK2B/KCNC1/BCL2/CTSS/CAMK2D/CCR2/TLR9/SCN3B/MEF2C/HSPA2/PLCG2/PLN/DLG2/FXYD6/OSR1/FXYD3/JPH2/AHNAK/AKAP6/STAC2/SLC9A3R1/CHCHD10/LRRC55/CLIC2/P…	99
GO:0001505	BP	regulation of neurotransmitter levels	114/2655	354/18670	3.15577e-18	9.97888e-16	7.21369e-16	CHAT/ENPP6/NRXN1/SLC17A7/NAAA/TPH1/PRIMA1/KLF4/RPH3A/NLGN1/RAP1A/SLC5A7/CNR1/SYT9/RIMS4/P2RY4/P2RX4/GRIN2A/ATP1A2/BCHE/ADRA1A/VAMP2/SLC32A1/GPM6B/P2RY1/P2RX1/SYT4/PRKCB/SYP/CD36/GRIK5/SNCG/HBB/MAOA/TACR2/SNAP25/SLC18A3/SYN2/NAALAD2/GRIN3A/CAMK2A/GDNF/SYT5/PTX3/CAV1/PTK2B/MEF2C/SLC18A2/TRIM9/CLU/CHRM2/SLC6A9/SLC44A4/RGS2/DPYD/ZNF219/CHRNA3/CACNB2/STXBP5L/CHRNB4/SNCA/CX3CR1/ATP2B4/APBA1/ADORA2A/RIM…	114
GO:1904062	BP	regulation of cation transmembrane transport	110/2655	342/18670	1.37338e-17	4.12562e-15	2.98239e-15	DHRS7C/GSG1L/LRRC7/KCNIP4/DPP6/PIRT/NLGN1/CRHBP/STIM1/FXYD1/PINK1/GPD1L/CAV3/GRIN2A/ATP1A2/KCNE2/JPH4/SRI/ANK3/NEDD4L/VAMP2/FHL1/SCN2B/GRIA3/CACNG7/ANK2/ATP1B2/NEFL/GRIA4/KCNS2/EDN3/SCN4B/GRIA1/RGS9/SLC9A1/GRIA2/KCNA1/KCNAB1/ADRB2/AKAP9/JPH3/CASQ2/RELN/PDE4D/KCNIP1/HPCA/CAV1/PTK2B/KCNC1/CTSS/CAMK2D/CCR2/TLR9/BDKRB1/SCN3B/MEF2C/KCNMB1/HSPA2/PLCG2/PLN/DLG2/FXYD6/OSR1/DPP10/FXYD3/JPH2/AHNAK/AKAP6/ST…	110
GO:0008016	BP	regulation of heart contraction	89/2655	251/18670	1.9881e-17	5.68786e-15	4.11173e-15	KCNIP4/ATP2B3/STIM1/FXYD1/GPD1L/P2RX4/CAV3/ATP1A2/KCNE2/CHGA/SRI/RYR3/ADRA1A/SCN2B/CACNG7/CTNNA3/SLC8A3/ANK2/DSC2/ATP1B2/KCNK3/GNAO1/EDN3/SCN4B/SLC9A1/PDE5A/ATP2B2/AKAP9/CASQ2/PDE4D/KCNIP1/ADORA3/HCN4/ATP2A3/CAV1/EPAS1/CAMK2D/KCNA5/NPR1/BVES/SCN3B/PLN/TPM1/FXYD6/FXYD3/CHRM2/EDN2/POPDC2/PIK3CG/RGS2/TRPM4/CLIC2/DES/CACNB2/THRB/GSTM2/SCN1B/ATP2B4/ADRA1B/FKBP1B/ITPR1/TNNI3K/NOS1/CACNB1/SPTBN4/CASQ1/S…	89
GO:0070838	BP	divalent metal ion transport	138/2655	483/18670	9.4418e-17	2.57847e-14	1.86396e-14	DHRS7C/P2RX2/SLC30A10/GCG/CASR/ADCYAP1R1/SLC30A8/CNNM2/ATP2B3/SLC25A23/STIM1/CNNM4/P2RX4/CAV3/GRIN2A/TMEM37/ATP1A2/KCNE2/JPH4/PLCE1/P2RY12/SRI/RYR3/PDE2A/ADRA1A/SLC30A4/CXCL12/TRPV3/CACNG7/TRPM6/PKD1L2/SLC8A3/GPM6A/ANK2/P2RX1/GNAO1/PRKCB/RGS9/SLC9A1/MYLK/ATP2B2/SLC41A2/JPH3/CASQ2/GRIN3A/CAMK2A/PDE4D/IL16/CYSLTR1/HPCA/ATP2A3/CAV1/PTK2B/NIPAL1/BCL2/CAMK2D/TLR9/BDKRB1/HSPA2/PLCG2/LGALS3/PLN/JPH2/AHN…	138
GO:0072511	BP	divalent inorganic cation transport	139/2655	489/18670	1.16527e-16	3.04388e-14	2.20041e-14	DHRS7C/P2RX2/SLC30A10/GCG/CASR/ADCYAP1R1/SLC30A8/CNNM2/ATP2B3/SLC25A23/STIM1/CNNM4/P2RX4/CAV3/GRIN2A/TMEM37/ATP1A2/KCNE2/JPH4/PLCE1/P2RY12/SRI/RYR3/PDE2A/ADRA1A/SLC30A4/CXCL12/TRPV3/CACNG7/TRPM6/PKD1L2/SLC8A3/GPM6A/ANK2/P2RX1/GNAO1/PRKCB/RGS9/SLC9A1/MYLK/ATP2B2/TCN2/SLC41A2/JPH3/CASQ2/GRIN3A/CAMK2A/PDE4D/IL16/CYSLTR1/HPCA/ATP2A3/CAV1/PTK2B/NIPAL1/BCL2/CAMK2D/TLR9/BDKRB1/HSPA2/PLCG2/LGALS3/PLN/JPH…	139
GO:0043270	BP	positive regulation of ion transport	93/2655	275/18670	1.26978e-16	3.17868e-14	2.29786e-14	P2RX2/NPY2R/GCG/CASR/ADCYAP1R1/PIRT/STIM1/FXYD1/PINK1/GPD1L/P2RX4/KCNE2/P2RY12/SRI/ANK3/CXCL12/FHL1/TRPV3/P2RY1/ANK2/ATP1B2/CNTN1/P2RX1/EDN3/SCN4B/SYT4/RGS9/SLC9A1/MYLK/KCNA1/ADRB2/AKAP9/TACR2/HTR3A/RELN/PLA2G10/CAMK2A/GDNF/CAV1/KCNC1/CTSS/CCR2/BDKRB1/SCN3B/KCNMB1/HSPA2/PLCG2/LGALS3/JPH2/AKAP6/STAC2/CD19/SLC9A3R1/CHCHD10/LRRC55/CACNB2/SNCA/GSTM2/SCN1B/ATP8A2/ATP8A1/NLGN3/ADORA2A/NOS1/LRRC26/CASQ1…	93
GO:0001508	BP	action potential	58/2655	133/18670	1.72395e-16	4.143e-14	2.99495e-14	GNA11/SCN11A/SCN7A/CNR1/SCN9A/GPD1L/P2RX4/CAV3/ATP1A2/KCNE2/KCNB1/SRI/ANK3/ADRA1A/NEDD4L/SCN2B/CTNNA3/ANK2/DSC2/P2RX1/SCN4B/CD36/SLC9A1/NTRK3/SCN3A/KCNA1/AKAP9/CNR2/HCN4/KCNMB2/CAV1/CAMK2D/KCNA5/SCN3B/GPR88/AKAP6/TRPM4/CHRNA1/CACNB2/CHRNB4/CLDN19/SCN1B/SCN4A/FKBP1B/SLC8A1/CACNA2D1/DMD/FLNA/GRIK2/CACNA1H/FGF13/KCND3/CHRNB2/NTRK2/KCNA2/KCNJ5/NTSR1/TAC1	58
GO:0019722	BP	calcium-mediated signaling	79/2655	218/18670	3.06964e-16	7.09322e-14	5.12766e-14	P2RX2/TMEM100/P2RX4/CCR10/GRIN2A/ATP1A2/JPH4/PLCE1/P2RY12/SRI/NR5A2/ANK2/RCAN2/DYRK2/SLC9A1/RCAN1/CHP2/JPH3/CASQ2/PDE4D/HPCA/PTK2B/CAMK2D/AGTR1/CCR2/PLCG2/PDK2/PLN/JPH2/AKAP6/CXCR5/EDN2/CD22/TRPM4/CLIC2/GSTM2/CX3CR1/BTK/CCR9/ATP2B4/MAPT/EDNRB/FKBP1B/ITPR1/IGF1/NOS1/CASQ1/CMKLR1/NRG1/SLC8A1/HRC/LRRK2/DEFB1/BHLHA15/DMD/TRAT1/BST1/MYO5A/XCR1/CD4/SLA2/PTPRC/CCR7/CD3E/LAT2/PTGFR/NMUR1/P2RX7/NFATC1/HOM…	79
GO:0050808	BP	synapse organization	121/2655	408/18670	3.67231e-16	8.17158e-14	5.9072e-14	P2RX2/MUSK/MYOT/CTNND2/NRXN1/CNTN2/FRMPD4/GABRG2/NLGN1/CBLN2/SEMA3E/ANK3/SEZ6/SLITRK2/DNER/CUX2/LMX1A/GPM6A/NTN1/SLITRK3/PTN/INA/NEFL/EPHA7/SYNPO/SNCG/GAP43/NTRK3/ERBB4/SEZ6L/NTNG1/RELN/LRRC4B/TMEM108/NPAS4/GDNF/KIRREL3/C1QL1/IGSF9/MEF2C/NLGN4X/DLG2/SPARCL1/LHFPL4/CNKSR2/RAB39B/LRFN5/PALM/CHCHD10/LRRTM2/ITPKA/CHRNA1/CACNB2/SNCA/CX3CR1/SNCB/MAPT/IL10RA/LRRN3/NLGN3/SLITRK5/MAGI2/DOCK10/CACNB1/NEFH/…	121
GO:2001257	BP	regulation of cation channel activity	69/2655	178/18670	4.34884e-16	9.33137e-14	6.74561e-14	GSG1L/LRRC7/PIRT/NLGN1/CRHBP/STIM1/PINK1/GRIN2A/KCNE2/JPH4/SRI/ANK3/VAMP2/GRIA3/CACNG7/ANK2/NEFL/GRIA4/KCNS2/GRIA1/RGS9/GRIA2/KCNA1/KCNAB1/ADRB2/JPH3/CASQ2/RELN/PDE4D/HPCA/CAV1/PTK2B/KCNC1/CTSS/CAMK2D/CCR2/MEF2C/PLCG2/PLN/DLG2/JPH2/AHNAK/AKAP6/STAC2/LRRC55/CLIC2/PPARGC1A/CACNB2/GSTM2/SCN1B/KCNG1/NLGN3/FKBP1B/NOS1/CACNB1/LRRC26/CASQ1/HRC/CACNA2D1/DMD/STOM/MYO5A/REM1/STAC/OPRL1/SHISA9/DAPK1/ARC/NTS…	69
GO:0070661	BP	leukocyte proliferation	97/2655	298/18670	4.81886e-16	9.98335e-14	7.21693e-14	ZBTB7B/IL6R/TNFRSF13B/PLCL2/CLEC4G/F2RL1/CD1D/PDE5A/CD209/HHLA2/FLT3/CLECL1/LGALS9C/BCL2/IL5RA/CCR2/TLR9/MEF2C/CLU/LGALS3/FGF10/CD79A/GAPT/CCL8/KIT/CDKN1A/PIK3CG/CD19/CD22/KITLG/MS4A1/CCL19/CR2/TMIGD2/BTK/EBI3/IL6ST/CD180/FKBP1B/IGF1/FCRL3/IL10/LGALS9B/SFTPD/VSIG4/TNFRSF13C/CSF1R/FLT3LG/SASH3/DOCK2/CD40LG/GPR183/AIF1/IKZF3/FCGR2B/CSF1/NCKAP1L/BST1/TNFSF8/CLC/LEP/CD4/PLA2G2D/PTPRC/XCL1/HHEX/IL18/C…	97
GO:0006816	BP	calcium ion transport	126/2655	434/18670	5.51315e-16	1.1041e-13	7.9815e-14	DHRS7C/P2RX2/GCG/CASR/ADCYAP1R1/ATP2B3/SLC25A23/STIM1/P2RX4/CAV3/GRIN2A/TMEM37/ATP1A2/KCNE2/JPH4/PLCE1/P2RY12/SRI/RYR3/PDE2A/ADRA1A/CXCL12/TRPV3/CACNG7/TRPM6/PKD1L2/SLC8A3/GPM6A/ANK2/P2RX1/GNAO1/PRKCB/RGS9/SLC9A1/MYLK/ATP2B2/JPH3/CASQ2/GRIN3A/CAMK2A/PDE4D/IL16/CYSLTR1/HPCA/ATP2A3/CAV1/PTK2B/BCL2/CAMK2D/TLR9/BDKRB1/HSPA2/PLCG2/LGALS3/PLN/JPH2/AHNAK/AKAP6/SLC24A4/CCL8/CLCA1/STAC2/CDH23/PIK3CG/CD19/…	126
GO:0060047	BP	heart contraction	92/2655	280/18670	1.43287e-15	2.77699e-13	2.00748e-13	SGCG/KCNIP4/ATP2B3/STIM1/FXYD1/GPD1L/P2RX4/CAV3/ATP1A2/KCNE2/CHGA/SRI/RYR3/ADRA1A/NEDD4L/SCN2B/CACNG7/CTNNA3/SLC8A3/ANK2/DSC2/ATP1B2/KCNK3/GNAO1/EDN3/SCN4B/SLC9A1/PDE5A/ATP2B2/AKAP9/CASQ2/PDE4D/KCNIP1/ADORA3/HCN4/TNNT3/ATP2A3/CAV1/EPAS1/CAMK2D/KCNA5/NPR1/BVES/SCN3B/PLN/TPM1/FXYD6/FXYD3/CHRM2/EDN2/POPDC2/PIK3CG/RGS2/TRPM4/CLIC2/DES/CACNB2/THRB/GSTM2/SCN1B/ATP2B4/ADRA1B/FKBP1B/ITPR1/TNNI3K/NOS1/CAC…	92
GO:0006836	BP	neurotransmitter transport	89/2655	269/18670	2.60042e-15	4.8823e-13	3.52939e-13	SLC17A8/CHAT/NRXN1/SLC17A7/SLC6A19/NAAA/RPH3A/NLGN1/SLC36A1/RAP1A/SLC5A7/CNR1/SYT9/RIMS4/P2RY4/ATP1A2/ADRA1A/VAMP2/SLC32A1/GPM6B/P2RY1/P2RX1/SYT4/PRKCB/SYP/GRIK5/SNCG/SLC6A15/HBB/TACR2/SNAP25/SLC18A3/SYN2/GRIN3A/CAMK2A/GDNF/SYT5/MEF2C/SLC18A2/TRIM9/CHRM2/SLC6A9/SLC44A4/SLC6A16/RGS2/CHRNA3/CACNB2/STXBP5L/CHRNB4/SNCA/BTK/APBA1/SV2B/ADORA2A/RIMS3/NOS1/MAOB/SLC1A1/LRRK2/SYT2/STX11/CACNA1B/SLC1A2/ITGB…	89
GO:0070663	BP	regulation of leukocyte proliferation	78/2655	222/18670	3.41725e-15	6.22147e-13	4.49748e-13	ZBTB7B/IL6R/TNFRSF13B/CLEC4G/CD1D/PDE5A/CD209/HHLA2/CLECL1/LGALS9C/BCL2/IL5RA/CCR2/TLR9/MEF2C/LGALS3/FGF10/CCL8/CDKN1A/CD22/KITLG/CCL19/TMIGD2/BTK/EBI3/IL6ST/IGF1/FCRL3/IL10/LGALS9B/SFTPD/VSIG4/TNFRSF13C/FLT3LG/SASH3/CD40LG/GPR183/AIF1/IKZF3/FCGR2B/CSF1/NCKAP1L/BST1/TNFSF8/CLC/LEP/CD4/PLA2G2D/PTPRC/XCL1/HHEX/IL18/CD3E/CD28/CD38/HLA-DPB1/SPN/CCL5/HLA-DMB/HLA-DPA1/IL23R/CHRNB2/TYROBP/RASAL3/PTPN22/…	78
GO:0042110	BP	T cell activation	130/2655	464/18670	3.96873e-15	7.01298e-13	5.06965e-13	ZBTB7B/IL6R/CD160/RAB27A/GSN/FGL2/NKX2-3/CLEC4G/F2RL1/CD1D/ZBTB16/PAG1/CEACAM1/PTGER4/PDE5A/CD209/HHLA2/LY9/CLECL1/GPR18/IRF4/SOCS6/LGALS9C/CAV1/BCL2/CCR2/BTLA/LGALS3/CD27/CAMK4/KIT/PIK3CG/KIF13B/CD1C/B2M/CCL19/TMIGD2/CCR9/EBI3/LEPR/IL6ST/FKBP1B/ADORA2A/IGF1/IL10/NRARP/CR1/LGALS9B/SFTPD/LAX1/VSIG4/THEMIS/CCL21/TNFRSF13C/APBB1IP/TNFAIP8L2/PAK3/SASH3/RHOH/DOCK2/CD40LG/GPR183/AIF1/FCGR2B/CYP26B1/NCK…	130
GO:0003015	BP	heart process	93/2655	290/18670	5.48554e-15	9.41632e-13	6.80702e-13	SGCG/KCNIP4/ATP2B3/STIM1/FXYD1/GPD1L/P2RX4/CAV3/ATP1A2/KCNE2/CHGA/SRI/RYR3/ADRA1A/NEDD4L/SCN2B/CACNG7/CTNNA3/SLC8A3/ANK2/DSC2/ATP1B2/KCNK3/GNAO1/EDN3/SCN4B/SLC9A1/PDE5A/ATP2B2/AKAP9/CASQ2/PDE4D/KCNIP1/ADORA3/HCN4/TNNT3/ATP2A3/CAV1/EPAS1/CAMK2D/KCNA5/NPR1/BVES/SCN3B/PLN/TPM1/FXYD6/FXYD3/CHRM2/EDN2/POPDC2/PIK3CG/RGS2/TRPM4/CLIC2/DES/CACNB2/THRB/GSTM2/SCN1B/ATP2B4/ADRA1B/FKBP1B/ITPR1/TNNI3K/NOS1/CAC…	93
GO:0061337	BP	cardiac conduction	58/2655	146/18670	2.67853e-14	4.47016e-12	3.23146e-12	KCNIP4/ATP2B3/STIM1/FXYD1/ATP1A2/KCNE2/SRI/RYR3/SCN2B/CACNG7/CTNNA3/SLC8A3/ANK2/DSC2/ATP1B2/KCNK3/SCN4B/SLC9A1/ATP2B2/AKAP9/CASQ2/PDE4D/KCNIP1/HCN4/ATP2A3/CAV1/CAMK2D/KCNA5/NPR1/SCN3B/PLN/FXYD6/FXYD3/TRPM4/CACNB2/SCN1B/ATP2B4/FKBP1B/ITPR1/TNNI3K/NOS1/CACNB1/SPTBN4/CASQ1/RYR1/SLC8A1/HRC/CACNA2D1/FLNA/SLC8A2/CACNA2D3/KCNIP3/KCND3/TRPC1/KCNJ12/ATP1A3/KCNJ5/CACNA2D2	58
GO:0032944	BP	regulation of mononuclear cell proliferation	73/2655	209/18670	3.70234e-14	6.0118e-12	4.34591e-12	ZBTB7B/IL6R/TNFRSF13B/CLEC4G/CD1D/PDE5A/CD209/HHLA2/CLECL1/LGALS9C/BCL2/CCR2/TLR9/MEF2C/LGALS3/FGF10/CDKN1A/CD22/CCL19/TMIGD2/BTK/EBI3/IL6ST/IGF1/FCRL3/IL10/LGALS9B/SFTPD/VSIG4/TNFRSF13C/FLT3LG/SASH3/CD40LG/GPR183/AIF1/IKZF3/FCGR2B/CSF1/NCKAP1L/BST1/TNFSF8/CLC/LEP/CD4/PLA2G2D/PTPRC/XCL1/IL18/CD3E/CD28/CD38/HLA-DPB1/SPN/CCL5/HLA-DMB/HLA-DPA1/IL23R/CHRNB2/TYROBP/RASAL3/PTPN22/LILRB1/CD300A/GPNMB/LS…	73
GO:0032943	BP	mononuclear cell proliferation	87/2655	274/18670	7.85431e-14	1.24181e-11	8.97697e-12	ZBTB7B/IL6R/TNFRSF13B/PLCL2/CLEC4G/CD1D/PDE5A/CD209/HHLA2/FLT3/CLECL1/LGALS9C/BCL2/CCR2/TLR9/MEF2C/LGALS3/FGF10/CD79A/GAPT/CDKN1A/PIK3CG/CD19/CD22/MS4A1/CCL19/CR2/TMIGD2/BTK/EBI3/IL6ST/CD180/FKBP1B/IGF1/FCRL3/IL10/LGALS9B/SFTPD/VSIG4/TNFRSF13C/FLT3LG/SASH3/DOCK2/CD40LG/GPR183/AIF1/IKZF3/FCGR2B/CSF1/NCKAP1L/BST1/TNFSF8/CLC/LEP/CD4/PLA2G2D/PTPRC/XCL1/IL18/CD3E/CD28/CD38/HLA-DPB1/SPN/CCL5/HLA-DMB/HL…	87
GO:0050670	BP	regulation of lymphocyte proliferation	72/2655	208/18670	9.29706e-14	1.43222e-11	1.03535e-11	ZBTB7B/IL6R/TNFRSF13B/CLEC4G/CD1D/PDE5A/CD209/HHLA2/CLECL1/LGALS9C/BCL2/CCR2/TLR9/MEF2C/LGALS3/FGF10/CDKN1A/CD22/CCL19/TMIGD2/BTK/EBI3/IL6ST/IGF1/FCRL3/IL10/LGALS9B/SFTPD/VSIG4/TNFRSF13C/FLT3LG/SASH3/CD40LG/GPR183/AIF1/IKZF3/FCGR2B/NCKAP1L/BST1/TNFSF8/CLC/LEP/CD4/PLA2G2D/PTPRC/XCL1/IL18/CD3E/CD28/CD38/HLA-DPB1/SPN/CCL5/HLA-DMB/HLA-DPA1/IL23R/CHRNB2/TYROBP/RASAL3/PTPN22/LILRB1/CD300A/GPNMB/LST1/VC…	72
GO:0007409	BP	axonogenesis	127/2655	468/18670	1.08609e-13	1.63131e-11	1.17927e-11	LGI1/MYOT/PHOX2B/NRXN1/CNTN2/GFRA2/SEMA3E/DPYSL5/TRAK2/UNC5C/UNC5D/CHODL/ANK3/GFRA3/SLITRK2/CXCL12/EPHA6/PTPRZ1/SEMA6D/EPHA5/LMX1A/MYPN/GAB1/NTN1/SLITRK3/NEFL/DCLK1/NPTX1/ZSWIM6/CNTN4/DSCAML1/EPHA7/LAMA1/NCAM1/MAPK3/GAP43/NTRK3/GFRA1/KIF5A/CHL1/SEMA6A/S100B/NTNG1/RELN/KIF5C/PLA2G10/GDNF/RPS6KA5/SLIT3/SEMA3D/BCL2/NDN/IGSF9/RND2/OLFM1/FGFR2/SEMA3G/ATL1/SEMA4G/KIF13B/PLXNA2/UCHL1/SCN1B/ATP8A2/ZEB2/M…	127
GO:0046651	BP	lymphocyte proliferation	86/2655	272/18670	1.42649e-13	2.09033e-11	1.51109e-11	ZBTB7B/IL6R/TNFRSF13B/PLCL2/CLEC4G/CD1D/PDE5A/CD209/HHLA2/FLT3/CLECL1/LGALS9C/BCL2/CCR2/TLR9/MEF2C/LGALS3/FGF10/CD79A/GAPT/CDKN1A/PIK3CG/CD19/CD22/MS4A1/CCL19/CR2/TMIGD2/BTK/EBI3/IL6ST/CD180/FKBP1B/IGF1/FCRL3/IL10/LGALS9B/SFTPD/VSIG4/TNFRSF13C/FLT3LG/SASH3/DOCK2/CD40LG/GPR183/AIF1/IKZF3/FCGR2B/NCKAP1L/BST1/TNFSF8/CLC/LEP/CD4/PLA2G2D/PTPRC/XCL1/IL18/CD3E/CD28/CD38/HLA-DPB1/SPN/CCL5/HLA-DMB/HLA-DPA…	86
GO:0042445	BP	hormone metabolic process	76/2655	232/18670	4.98434e-13	7.12998e-11	5.15423e-11	PCSK2/CHAT/CMA1/RETSAT/ADH1A/DHRS11/HSD3B2/SLC5A7/CHST9/HSD11B2/RDH5/UGT1A8/ADH1B/CTSG/HSD17B2/SULT1A1/HSD17B11/CHST8/ADH1C/DHRS9/TPO/ACAA1/SULT1B1/BMP6/BMP2/GCNT4/UGT1A7/AKR1B10/CYP11A1/BMP5/LRAT/CLCN2/GHR/UGT1A1/UGT1A9/SLC44A4/CYP21A2/PCSK5/PCSK6/PPARGC1A/CYP3A4/STAR/AKR1C2/ESR1/CPA3/CRABP1/PCSK1N/AKR1B15/AKR1C1/TTR/CYP26B1/ADH6/CACNA1H/LEP/PDGFRA/HSD17B6/GFI1/ACHE/CYP2C18/CYP27A1/FGFR1/ALDH1A1…	76
GO:0098742	BP	cell-cell adhesion via plasma-membrane adhesion molecules	85/2655	273/18670	5.10859e-13	7.13778e-11	5.15987e-11	CDH10/MYOT/CLDN23/NRXN1/CNTN2/PCDH11X/CADM3/CLDN8/KLF4/CD177/NLGN1/IGSF11/MPZ/CDH19/UNC5D/SLITRK2/MYPN/CDHR5/CLDN5/SLITRK3/DSC2/PCDH10/CLDN7/CNTN4/DSCAML1/CEACAM1/CD209/NTNG1/PCDH11Y/BMP2/KIRREL3/PCDH9/IGSF9/ADIPOQ/SPARCL1/LRFN5/CLDN11/CDH23/PTPRT/CLDN19/CDH22/CDHR2/IL10/PCDHA3/EFNA5/LRRC4C/PALLD/L1CAM/PCDHGC4/MDGA1/PCDH7/RET/ITGAL/SDK1/NEXN/PTPRS/PCDHGB7/DCHS2/PCDH20/PCDHB4/CADM1/SELL/PCDHGB5/PC…	85
GO:0050848	BP	regulation of calcium-mediated signaling	43/2655	98/18670	1.05042e-12	1.4343e-10	1.03685e-10	P2RX2/TMEM100/P2RX4/JPH4/SRI/RCAN2/DYRK2/SLC9A1/RCAN1/CHP2/JPH3/CASQ2/PDE4D/PTK2B/CAMK2D/PDK2/PLN/JPH2/AKAP6/CD22/CLIC2/GSTM2/ATP2B4/MAPT/FKBP1B/ITPR1/IGF1/NOS1/CMKLR1/NRG1/HRC/LRRK2/DMD/TRAT1/BST1/MYO5A/CD4/SLA2/CD3E/HOMER2/PLEK/ZAP70/RGN	43
GO:0050863	BP	regulation of T cell activation	93/2655	314/18670	1.07963e-12	1.44142e-10	1.042e-10	ZBTB7B/IL6R/CD160/GSN/FGL2/CLEC4G/CD1D/ZBTB16/PAG1/CEACAM1/PDE5A/CD209/HHLA2/CLECL1/IRF4/SOCS6/LGALS9C/CAV1/CCR2/BTLA/LGALS3/CD27/CAMK4/CCL19/TMIGD2/EBI3/IL6ST/ADORA2A/IGF1/IL10/NRARP/CR1/LGALS9B/SFTPD/LAX1/VSIG4/CCL21/TNFRSF13C/TNFAIP8L2/PAK3/SASH3/CD40LG/AIF1/FCGR2B/CYP26B1/NCKAP1L/TNFSF8/CLC/ZEB1/GLI3/KLRK1/LEP/CD4/PLA2G2D/PTPRC/GRAP2/XCL1/VAV1/IL18/CCR7/CD3E/SPINK5/CD28/HLA-DPB1/SPN/LAG3/CCL5…	93
GO:0009410	BP	response to xenobiotic stimulus	88/2655	292/18670	1.52062e-12	1.98606e-10	1.43571e-10	SULT1A2/CRHBP/CNR1/GSTM5/SMPD1/GRIN2A/BCHE/UGT1A8/RYR3/PDE2A/SULT1A1/MGST3/PTGS1/GNAO1/UGT1A10/RGS9/CES2/HTR3A/CASQ2/ACAA1/SULT1B1/CNR2/PRKACB/NR3C1/PRKAR2B/HPCA/UGT1A7/APOBEC3A/NAT1/PTK2B/UGT1A5/GSTA1/SLC18A2/PCK1/GHR/UGT1A1/HDAC9/FBXO32/CES3/EPHX2/UGT2B15/UGT1A9/AOC3/RGS2/PPARGC1A/CYP3A4/SNCA/GSTM2/STAR/MSTN/AHRR/SLITRK5/ADORA2A/CMBL/RYR1/NAT2/GSTM4/SLC8A1/PDE1B/EPHX1/CDO1/AKR1C1/TIAM1/AIF1/CYP…	88
GO:0006937	BP	regulation of muscle contraction	61/2655	171/18670	1.61705e-12	2.06708e-10	1.49428e-10	NPY2R/P2RX4/CAV3/ATP1A2/SSTR2/CHGA/PLCE1/SRI/ADRA1A/CTNNA3/SLC8A3/ANK2/DSC2/P2RX1/SLC9A1/PDE5A/KCNA1/ADRB2/AKAP9/TACR2/CASQ2/PPP1R12B/PDE4D/KCNMA1/HCN4/TNNT3/CAV1/HSPB6/MYOCD/CAMK2D/CNN1/TACR1/MYL9/PLN/KCNB2/TPM1/CHRM2/KIT/EDN2/PIK3CG/ARHGAP42/RGS2/TRPM4/CLIC2/CHRNA3/CHRNB4/GSTM2/SCN4A/ADRA1B/FKBP1B/TNNI3K/NOS1/CASQ1/SLC8A1/HRC/ADRA2A/DMD/PRKG1/FLNA/FGF13/PTAFR	61
GO:0007187	BP	G protein-coupled receptor signaling pathway, coupled to cyclic nucleotide second messenger	80/2655	256/18670	1.99349e-12	2.49519e-10	1.80376e-10	GLP2R/NPY2R/GCG/CASR/GALR1/GNA11/CNR1/GNA13/HTR7/SSTR2/CHGA/GRIK3/P2RY12/PDE2A/ADRA1A/NPY/SSTR3/P2RY1/LPAR1/GNG2/ADCY9/GNAO1/HTR4/PTH1R/ADCY5/PTGER4/ADRB3/LGR4/ADRB2/GPR26/CNR2/PRKACB/PDE4D/CHRM4/VIP/VIPR1/PLN/UCN3/CHRM2/AKAP5/SLC9A3R1/PALM/RGS2/GPR37L1/NPY1R/GNAL/ADCY2/GNAI1/APLP1/ATP2B4/ADRA1B/ADORA2A/NOS1/TSHR/ADRA2A/ADRB1/S1PR1/FLNA/MTNR1A/DRD5/XCR1/SSTR1/GCGR/AVPR2/AKAP12/PTGER2/ABCA1/PTGFR/…	80
GO:0007159	BP	leukocyte cell-cell adhesion	97/2655	337/18670	2.28581e-12	2.80268e-10	2.02604e-10	ELANE/ZBTB7B/KLF4/CD177/IL6R/CD160/CLEC4M/CXCL12/FGL2/MADCAM1/CLEC4G/CD1D/ZBTB16/PAG1/CEACAM1/PDE5A/CD209/HHLA2/CLECL1/SOCS6/LGALS9C/CAV1/CCL28/CCR2/BTLA/LGALS3/CD27/CCL19/TMIGD2/CX3CR1/EBI3/IL6ST/ADORA2A/IGF1/ITGB7/IL10/NRARP/LGALS9B/SFTPD/LAX1/VSIG4/CCL21/TNFRSF13C/TNFAIP8L2/PAK3/SASH3/CD40LG/AIF1/FCGR2B/NCKAP1L/ADD2/GLI3/KLRK1/LEP/CD4/PLA2G2D/PTPRC/FERMT3/GRAP2/XCL1/VAV1/IL18/ITGAL/CCR7/CD3E/C…	97
GO:0060078	BP	regulation of postsynaptic membrane potential	53/2655	140/18670	3.2571e-12	3.91374e-10	2.82922e-10	P2RX2/GRIK1/NPY2R/NRXN1/SLC17A7/GABRG1/GABRG2/NLGN1/IGSF11/P2RX4/GRIN2A/GRIK3/GLRA4/SEZ6/GRIA3/CUX2/CELF4/P2RX1/GRIA1/GRIK5/KCNA1/ADRB2/RELN/TMEM108/GRIN3A/NPAS4/PTK2B/MEF2C/NLGN4X/MPP2/CHRNA1/CHRNA3/CHRNB4/SNCA/NLGN3/ADORA2A/LRRK2/GABRB3/ADRB1/CHRNA7/GRIK2/P2RX6/GRID1/P2RX7/CHRNB2/RIMS2/GABRB2/ADCYAP1/CHRM1/RIMS1/GABRA2/NTSR1/GLRA2	53
GO:0051924	BP	regulation of calcium ion transport	79/2655	254/18670	3.58685e-12	4.22545e-10	3.05456e-10	DHRS7C/P2RX2/GCG/CASR/ADCYAP1R1/STIM1/P2RX4/CAV3/ATP1A2/KCNE2/JPH4/P2RY12/SRI/CXCL12/TRPV3/ANK2/P2RX1/GNAO1/RGS9/SLC9A1/MYLK/JPH3/CASQ2/CAMK2A/PDE4D/IL16/HPCA/CAV1/PTK2B/BCL2/CAMK2D/TLR9/BDKRB1/HSPA2/PLCG2/LGALS3/PLN/JPH2/AHNAK/AKAP6/STAC2/PIK3CG/CD19/CLIC2/CACNB2/SNCA/GSTM2/FKBP1B/ADORA2A/NOS1/CACNB1/CASQ1/FCRL3/CD33/SLC8A1/HRC/ADRA2A/TRPC6/CACNA2D1/DMD/CAMK2B/MYO5A/CD4/CACNA1B/XCL1/REM1/CCL5/P2…	79
GO:0048167	BP	regulation of synaptic plasticity	64/2655	187/18670	3.88459e-12	4.48247e-10	3.24036e-10	SCGN/CNTN2/FAM107A/NLGN1/IGSF11/RIMS4/GRIN2A/SLC4A10/JPH4/CPEB3/KCNB1/VAMP2/SLC8A3/PTN/CNTN4/SYT4/GRIA1/SYP/SYNPO/SNAP25/JPH3/S100B/RELN/NPAS4/CAMK2A/ABHD6/PTK2B/SYNGR1/MEF2C/SORCS3/KIT/MPP2/LRRTM2/ITPKA/CALB2/SNCA/STAR/CX3CR1/MAPT/NLGN3/ADORA2A/RIMS3/SCTR/CHRNA7/CAMK2B/DRD5/GRIK2/SLC8A2/LRRTM1/MAP1B/CD38/PRRT2/EPHA4/TSHZ3/SHISA9/TYROBP/MAP1A/NTRK2/RIMS2/RIMS1/ARC/CPLX2/MCTP1/APOE	64
GO:0006814	BP	sodium ion transport	71/2655	218/18670	3.95424e-12	4.48247e-10	3.24036e-10	SLC17A8/ABCB11/SLC17A7/SLC22A5/SCN11A/SCN7A/SLC5A7/FXYD1/SCN9A/CNNM4/GPD1L/P2RX4/CAV3/SLC4A4/ATP1A2/SLC4A10/ANK3/NEDD4L/SCN2B/SGK1/SCNN1B/SLC8A3/SLC9A9/SLC17A4/ATP1B2/CNTN1/SLC10A2/SLC13A1/SCN4B/SLC9A1/SCN3A/SLC6A15/SLC5A11/SLC23A1/ADRB2/SCNN1G/HCN4/SLC10A4/CAMK2D/SCN3B/SLC20A1/FXYD6/OSR1/FXYD3/SLC24A4/SLC9A2/SLC9A3R1/TRPM4/SCN1B/SCN4A/ATP2B4/SLC9A3/SLC13A2/NOS1/SPTBN4/SLC22A4/SLC8A1/SLC10A1/DMD/…	71
GO:0099643	BP	signal release from synapse	60/2655	170/18670	4.13972e-12	4.60583e-10	3.32953e-10	CHAT/NRXN1/NAAA/RPH3A/NLGN1/RAP1A/SLC5A7/CNR1/SYT9/RIMS4/P2RY4/ADRA1A/VAMP2/SLC32A1/P2RY1/P2RX1/SYT4/PRKCB/SYP/GRIK5/SNCG/TACR2/SNAP25/SLC18A3/SYN2/GRIN3A/CAMK2A/SYT5/MEF2C/SLC18A2/TRIM9/CHRM2/SLC6A9/CHRNA3/CACNB2/STXBP5L/CHRNB4/SNCA/APBA1/ADORA2A/RIMS3/SYT6/LRRK2/SYT2/STX11/CACNA1B/PRRT2/SYT11/P2RX7/CHRNB2/SV2A/KMO/RIMS2/RIMS1/NRXN2/SNPH/CPLX2/DOC2B/MCTP1/SYT1	60
GO:0071248	BP	cellular response to metal ion	64/2655	190/18670	8.62759e-12	9.42447e-10	6.81291e-10	SYT10/SLC30A10/SLC25A23/MT1M/MT1F/NLGN1/CRHBP/SYT9/P2RX4/MT1H/RYR3/ANK3/GSN/MT1G/MT1X/CPNE5/MT1DP/MT2A/KCNK3/SYT4/CPNE8/MAPK3/KCNA1/CHP2/BMP6/MT1E/SYT5/HPCA/FABP4/CAMK2D/SYT15/HMOX1/MEF2C/RASGRP2/DLG2/SMPD3/B2M/PPARGC1A/SNCA/HVCN1/STAR/CPNE4/PRKAA2/KCNH1/NCF1/RYR1/SYT6/LRRK2/SYT2/CACNA1H/GPLD1/SYT11/TF/AQP1/MT3/AKR1C3/CYBB/MT1A/FOS/GLRA2/CPNE6/FOSB/SYT13/SYT1	64
GO:0006813	BP	potassium ion transport	75/2655	240/18670	9.73088e-12	1.04398e-09	7.54692e-10	KCNIP4/DPP6/FXYD1/CAV3/ATP1A2/KCNE2/P2RY12/KCNB1/ANK3/NEDD4L/VAMP2/FHL1/SLC9A9/ANK2/ATP1B2/VPS4B/KCNK3/KCNS2/EDN3/ABCC8/SLC9A1/KCNG3/KCNA1/KCNAB1/AKAP9/SNAP25/CASQ2/KCNA3/KCNIP1/KCNMA1/HCN4/KCNMB2/CAV1/PTK2B/KCNC1/KCNQ5/KCNA5/KCNMB1/VIP/KCNB2/DPP10/FXYD3/AKAP6/KCNK2/SLC24A4/SLC9A2/KCNN3/KCNT2/LRRC55/GCK/KCNK10/KCNG1/SLC9A3/NOS1/KCNH1/LRRC26/KCNJ16/ADRA2A/KCNK12/FLNA/KCNA6/KCNIP3/AQP1/KCNF1/KCND3/…	75
GO:0007269	BP	neurotransmitter secretion	59/2655	169/18670	1.04847e-11	1.09093e-09	7.8863e-10	CHAT/NRXN1/NAAA/RPH3A/NLGN1/RAP1A/SLC5A7/CNR1/SYT9/RIMS4/P2RY4/ADRA1A/VAMP2/SLC32A1/P2RY1/P2RX1/SYT4/PRKCB/SYP/GRIK5/SNCG/TACR2/SNAP25/SLC18A3/SYN2/GRIN3A/CAMK2A/SYT5/MEF2C/SLC18A2/TRIM9/CHRM2/SLC6A9/CHRNA3/CACNB2/STXBP5L/CHRNB4/SNCA/APBA1/ADORA2A/RIMS3/LRRK2/SYT2/STX11/CACNA1B/PRRT2/SYT11/P2RX7/CHRNB2/SV2A/KMO/RIMS2/RIMS1/NRXN2/SNPH/CPLX2/DOC2B/MCTP1/SYT1	59
GO:0008217	BP	regulation of blood pressure	62/2655	182/18670	1.05316e-11	1.09093e-09	7.8863e-10	P2RX2/GUCA2B/AVPR1B/CMA1/CNR1/P2RX4/ATP1A2/CHGA/HSD11B2/CTSG/ADRA1A/SGK1/NPY/PTGS1/P2RX1/ACVRL1/EDN3/F2RL1/HBB/ADRB3/ADRB2/CORO2B/PDE4D/AGTR1/BDKRB1/HMOX1/NPR1/ADIPOQ/TPM1/EPHX2/EDN2/PCSK5/ARHGAP42/GPR37L1/NPY1R/ADRA1B/EDNRB/CPA3/NOS1/KLK1/CYP4F12/AR/SLC2A5/ADRB1/POMC/DRD5/GCGR/AVPR2/LEP/CACNA1B/OR51E2/KLK3/OPRL1/ACTA2/ACSM3/RNLS/CARTPT/CES1/NTSR1/TAC1/PTAFR/NPR3	62
GO:0007200	BP	phospholipase C-activating G protein-coupled receptor signaling pathway	42/2655	100/18670	1.11156e-11	1.1319e-09	8.18249e-10	CASR/GNA11/P2RY4/CHGA/PLCE1/P2RY12/ADRA1A/GNG13/P2RY1/LPAR1/PTH1R/F2RL1/GPR27/GPR18/AGTR1/VIP/TACR1/CHRM2/P2RY8/SLC9A3R1/CX3CR1/ADRA1B/EDNRB/P2RY10/ESR1/P2RY2/CMKLR1/GPR17/ADRA2A/GPR174/S1PR1/DRD5/GPR55/NMUR1/GPR65/OPRL1/PTGER3/CHRM1/C3AR1/LPAR3/FPR3/NPR3	42
GO:0015696	BP	ammonium transport	44/2655	108/18670	1.25036e-11	1.24205e-09	8.97871e-10	NPY2R/SYT10/SLC22A5/SLC25A20/SLC5A7/CNR1/SYT9/PINK1/RHAG/CXCL12/GPM6B/P2RX1/SYT4/SNCG/TACR2/SLC18A3/GDNF/SYT5/SYT15/SLC18A2/SLC44A4/CHRNA3/SNCA/BTK/ADORA2A/NOS1/MAOB/SLC22A4/SYT6/SYT2/ITGB3/SLC6A8/SYT11/RAB3B/AQP1/SLC6A2/CHRNB2/LILRB1/ADCYAP1/KCNA2/SLC18A1/PDZK1/SYT13/SYT1	44
GO:0023061	BP	signal release	120/2655	462/18670	1.26107e-11	1.24205e-09	8.97871e-10	CHAT/NRXN1/GCG/CASR/GALR1/SLC30A8/GPR119/NAAA/RPH3A/NLGN1/RAP1A/SLC5A7/CRHBP/CNR1/SYT9/RIMS4/P2RY4/SFRP1/CHGA/KCNB1/SRI/ADRA1A/VAMP2/SLC32A1/EPHA5/P2RY1/ENHO/CPT1A/P2RX1/EDN3/SYT4/NEUROD1/PRKCB/ABCC8/SYP/ADCY5/GRIK5/SNCG/NR1H4/SIDT2/BLK/TACR2/SNAP25/SLC18A3/ARRB1/SYN2/GPR27/BMP6/GRIN3A/CAMK2A/SYT5/HADH/LTBP4/AGTR1/KCNA5/MEF2C/ADIPOQ/SLC18A2/TRIM9/VIP/UCN3/CHRM2/SLC6A9/SMPD3/SLC44A4/TRPM4/CHRNA3/C…	120
GO:0030098	BP	lymphocyte differentiation	98/2655	353/18670	1.7663e-11	1.7116e-09	1.23731e-09	ZBTB7B/SFRP1/FGL2/NKX2-3/PLCL2/CD1D/ZBTB16/ITM2A/PTGER4/LY9/FLT3/GPR18/IRF4/PTK2B/CD79B/BCL2/CCR2/TLR9/PLCG2/HDAC9/AICDA/CD79A/CD27/CAMK4/KIT/CD19/MFNG/B2M/MS4A1/CCL19/IKZF1/CR2/BTK/CCR9/LEPR/POU2F2/DOCK10/TOX/LYL1/FCRL3/IL10/NRARP/CR1/THEMIS/FLT3LG/SASH3/RHOH/DOCK2/CD40LG/GPR183/IKZF3/FCGR2B/CYP26B1/NCKAP1L/AXL/RSAD2/TNFSF8/ZEB1/GLI3/LEP/CD4/PLA2G2D/PIK3CD/PTPRC/VAV1/HHEX/IL18/CD3G/CCR7/CD3E/SPI…	98
GO:0071466	BP	cellular response to xenobiotic stimulus	61/2655	180/18670	1.97881e-11	1.8871e-09	1.36417e-09	SULT1A2/CRHBP/GSTM5/BCHE/UGT1A8/RYR3/PDE2A/SULT1A1/MGST3/PTGS1/UGT1A10/CES2/CASQ2/ACAA1/SULT1B1/NR3C1/UGT1A7/APOBEC3A/NAT1/UGT1A5/GSTA1/PCK1/GHR/UGT1A1/FBXO32/CES3/EPHX2/UGT2B15/UGT1A9/AOC3/PPARGC1A/CYP3A4/GSTM2/STAR/MSTN/AHRR/CMBL/RYR1/NAT2/GSTM4/SLC8A1/EPHX1/CDO1/AKR1C1/AIF1/CYP26B1/FMO2/AKR7A3/GSTA2/CYP2C18/AQP1/ACSM1/RORA/RORC/ARNT2/GSTM3/CES1/CYP1B1/AS3MT/GSTM1/CYP2C9	61
GO:0015850	BP	organic hydroxy compound transport	79/2655	262/18670	2.03855e-11	1.91369e-09	1.3834e-09	NPY2R/SYT10/GALR1/ABCB11/SLC2A13/CNR1/SYT9/PINK1/CHGA/ATP8B1/STX12/P2RY12/KCNB1/CXCL12/GPM6B/P2RY1/VPS4B/AQP7/P2RX1/SLC10A2/SYT4/LIMA1/CEACAM1/CD36/SNCG/NR1H4/SLC5A11/RXRA/BMP6/LIPC/PLA2G10/GDNF/SYT5/CAV1/SLC10A4/AGTR1/SYT15/ADIPOQ/SLC18A2/SLCO1C1/CLU/VIP/OSBPL1A/ABCA5/SNCA/STAR/ADORA2A/NOS1/MAOB/GRAMD1C/SYT6/SYT2/SLC10A1/ADRA2A/AKR1C1/POMC/LEP/ITGB3/SLC16A7/ABCA1/SYT11/RAB3B/AQP1/SLC6A2/SLC5A8/C…	79
GO:0007188	BP	adenylate cyclase-modulating G protein-coupled receptor signaling pathway	70/2655	221/18670	2.38476e-11	2.20426e-09	1.59345e-09	GLP2R/NPY2R/GCG/CASR/GALR1/GNA11/CNR1/GNA13/SSTR2/CHGA/GRIK3/P2RY12/PDE2A/ADRA1A/P2RY1/LPAR1/GNG2/ADCY9/GNAO1/PTH1R/ADCY5/PTGER4/ADRB3/LGR4/ADRB2/GPR26/PRKACB/PDE4D/CHRM4/VIP/PLN/UCN3/CHRM2/AKAP5/SLC9A3R1/PALM/RGS2/GPR37L1/NPY1R/GNAL/ADCY2/GNAI1/APLP1/ATP2B4/ADRA1B/ADORA2A/NOS1/TSHR/ADRA2A/ADRB1/S1PR1/FLNA/MTNR1A/DRD5/GCGR/AVPR2/AKAP12/PTGER2/ABCA1/PTGFR/GPR65/OPRL1/S1PR4/ADRA1D/PTGER3/ADCYAP1/CH…	70
GO:0006939	BP	smooth muscle contraction	44/2655	110/18670	2.6048e-11	2.37115e-09	1.7141e-09	P2RX2/NPY2R/ATP1A2/HTR7/SSTR2/PLCE1/ADRA1A/P2RX1/EDN3/MYLK/ADRB2/TACR2/MYH11/PDE4D/GDNF/KCNMA1/CAV1/MYOCD/CNN1/TACR1/BDKRB2/KCNB2/CHRM2/KIT/EDN2/ARHGAP42/RGS2/CHRNA3/CHRNB4/ATP2B4/ADRA1B/EDNRB/FKBP1B/TIFAB/SLC8A1/ADRA2A/PRKG1/CD38/NMUR1/CHRNB2/PTGER3/ACTA2/HTR2B/PTAFR	44
GO:0035587	BP	purinergic receptor signaling pathway	21/2655	32/18670	3.9964e-11	3.58363e-09	2.59059e-09	P2RX2/CNTN2/P2RY4/P2RX4/P2RY14/P2RY12/P2RY1/P2RX1/ADCY5/ADORA3/GPR34/P2RY8/P2RY10/ADORA2A/P2RY2/P2RY13/NECAB2/P2RX6/GPR171/P2RX7/PTAFR	21
GO:1903037	BP	regulation of leukocyte cell-cell adhesion	87/2655	304/18670	4.31647e-11	3.81373e-09	2.75693e-09	ELANE/ZBTB7B/KLF4/IL6R/CD160/CXCL12/FGL2/CLEC4G/CD1D/ZBTB16/PAG1/CEACAM1/PDE5A/CD209/HHLA2/CLECL1/SOCS6/LGALS9C/CAV1/CCL28/CCR2/BTLA/LGALS3/CD27/CCL19/TMIGD2/EBI3/IL6ST/ADORA2A/IGF1/IL10/NRARP/LGALS9B/SFTPD/LAX1/VSIG4/CCL21/TNFRSF13C/TNFAIP8L2/PAK3/SASH3/CD40LG/AIF1/FCGR2B/NCKAP1L/GLI3/KLRK1/LEP/CD4/PLA2G2D/PTPRC/GRAP2/XCL1/VAV1/IL18/CCR7/CD3E/CD28/ITGA4/HLA-DPB1/SPN/LAG3/CCL5/HLA-DMB/HLA-DPA1/DO…	87
GO:0010038	BP	response to metal ion	99/2655	364/18670	5.01573e-11	4.36732e-09	3.15712e-09	SYT10/SLC30A10/CASR/SLC30A8/CA2/TAT/SLC25A23/MT1M/MT1F/NLGN1/CRHBP/SYT9/STIM1/P2RX4/MT1H/CNGA3/RYR3/ANK3/NEDD4L/SLC30A4/GSN/MT1G/MT1X/CPNE5/MT1DP/MT2A/KCNK3/SYT4/CPNE8/MAPK3/KCNA1/CHP2/CASQ2/BMP6/MT1E/SYT5/KCNMA1/HPCA/KCNMB2/CAV1/PTK2B/KCNC1/BCL2/FABP4/CAMK2D/SYT15/HMOX1/MEF2C/KCNMB1/RASGRP2/ASCL1/PLN/DLG2/CYBRD1/SMPD3/TXNIP/KIT/B2M/PPARGC1A/SNCA/HVCN1/STAR/SNCB/MAPT/CPNE4/APBB1/PRKAA2/KCNH1/MAOB…	99
GO:0070588	BP	calcium ion transmembrane transport	89/2655	315/18670	5.45581e-11	4.68265e-09	3.38507e-09	DHRS7C/SLC25A23/STIM1/P2RX4/CAV3/GRIN2A/TMEM37/ATP1A2/KCNE2/JPH4/PLCE1/P2RY12/SRI/RYR3/PDE2A/TRPV3/CACNG7/TRPM6/PKD1L2/SLC8A3/GPM6A/ANK2/SLC9A1/ATP2B2/JPH3/CASQ2/GRIN3A/PDE4D/HPCA/ATP2A3/PTK2B/CAMK2D/TLR9/BDKRB1/HSPA2/PLCG2/PLN/JPH2/AHNAK/AKAP6/SLC24A4/STAC2/PIK3CG/CD19/TRPM4/CLIC2/CACNB2/SNCA/CCL19/GSTM2/ATP2B4/FKBP1B/CACNA1A/ITPR1/NOS1/CACNB1/CASQ1/RYR1/SLC8A1/HRC/CCL21/BHLHA15/ADRA2A/TRPC6/CAC…	89
GO:0060402	BP	calcium ion transport into cytosol	55/2655	158/18670	5.92409e-11	5.01295e-09	3.62384e-09	DHRS7C/P2RX2/ADCYAP1R1/P2RX4/GRIN2A/ATP1A2/JPH4/PLCE1/SRI/RYR3/ADRA1A/SLC8A3/ANK2/JPH3/CASQ2/PDE4D/CAV1/PTK2B/BCL2/CAMK2D/BDKRB1/PLCG2/PLN/JPH2/AKAP6/CD19/CLIC2/MS4A1/SNCA/CCL19/GSTM2/ATP2B4/FKBP1B/ITPR1/NOS1/CASQ1/RYR1/SLC8A1/HRC/CCL21/CACNA2D1/DMD/FGF2/MYO5A/MCOLN2/TRPA1/CD4/PTPRC/XCL1/CCR7/P2RX7/TRPC1/FASLG/HTR2B/NTSR1	55
GO:0002683	BP	negative regulation of immune system process	118/2655	463/18670	6.87914e-11	5.74026e-09	4.14961e-09	ZBTB7B/CD160/TNFRSF13B/CNR1/RIOK3/SFRP1/CXCL12/FGL2/MMP28/PADI2/PLCL2/CLEC4G/STAP1/F2RL1/ZBTB16/PAG1/CEACAM1/PTGER4/TLR3/LGR4/PDE5A/CD200R1/MIXL1/CNR2/GPR18/IRF4/SOCS6/LGALS9C/PTK2B/CCL28/BMP5/CCR2/TLR9/HMOX1/ADIPOQ/LILRA4/LGALS3/KIR2DL4/LRFN5/RNF125/CD22/KITLG/MEIS1/BTK/ADORA2A/FCRL3/SMPDL3B/IL10/GPR17/NRARP/CR1/LGALS9B/TAL1/SFTPD/LAX1/VSIG4/A2M/CCL21/NPY5R/C1QC/CD14/TNFAIP8L2/CD96/FOXF1/SLIT2/D…	118
GO:0002027	BP	regulation of heart rate	41/2655	101/18670	7.1032e-11	5.78585e-09	4.18256e-09	GPD1L/CAV3/KCNE2/SRI/ADRA1A/SCN2B/CTNNA3/ANK2/DSC2/EDN3/SCN4B/AKAP9/CASQ2/PDE4D/HCN4/CAV1/EPAS1/CAMK2D/KCNA5/BVES/SCN3B/PLN/TPM1/EDN2/POPDC2/TRPM4/CACNB2/SCN1B/FKBP1B/TNNI3K/SPTBN4/SLC1A1/SLC8A1/HRC/CACNA2D1/DMD/ADRB1/KCND3/KCNJ5/RNLS/TAC1	41
GO:0006805	BP	xenobiotic metabolic process	47/2655	125/18670	7.12638e-11	5.78585e-09	4.18256e-09	SULT1A2/GSTM5/BCHE/UGT1A8/SULT1A1/MGST3/PTGS1/UGT1A10/CES2/ACAA1/SULT1B1/UGT1A7/NAT1/UGT1A5/GSTA1/GHR/UGT1A1/CES3/EPHX2/UGT2B15/UGT1A9/AOC3/CYP3A4/GSTM2/STAR/AHRR/CMBL/NAT2/GSTM4/EPHX1/CDO1/AKR1C1/CYP26B1/FMO2/AKR7A3/GSTA2/CYP2C18/ACSM1/RORA/RORC/ARNT2/GSTM3/CES1/CYP1B1/AS3MT/GSTM1/CYP2C9	47
GO:0050806	BP	positive regulation of synaptic transmission	57/2655	168/18670	8.49874e-11	6.80806e-09	4.92152e-09	LGI1/CA7/SCGN/NRXN1/CA2/FAM107A/NLGN1/IGSF11/CNR1/SYT9/RIMS4/PINK1/GRIN2A/ADRA1A/VAMP2/CACNG7/CUX2/SLC8A3/PTN/ADRB2/TACR2/SNAP25/S100B/RELN/PTK2B/CCR2/MPP2/LRRTM2/CACNB2/CALB2/SNCA/CX3CR1/NLGN3/ADORA2A/RIMS3/CHRNA7/GRIK2/SLC8A2/LRRTM1/RAB3B/EPHA4/TSHZ3/CHRNB2/TYROBP/KMO/NTRK2/RIMS2/LAMA2/ADCYAP1/RIMS1/ROR2/ARC/NTSR1/TAC1/APOE/SYT1/CLSTN2	57
GO:0015844	BP	monoamine transport	38/2655	90/18670	8.73139e-11	6.90239e-09	4.98971e-09	NPY2R/SYT10/CNR1/SYT9/PINK1/CHGA/P2RY12/KCNB1/CXCL12/GPM6B/P2RY1/P2RX1/SYT4/SNCG/GDNF/SYT5/SYT15/SLC18A2/VIP/SNCA/ADORA2A/NOS1/MAOB/SYT6/SYT2/ADRA2A/ITGB3/SYT11/RAB3B/SLC6A2/CHRNB2/SLC29A4/LILRB1/KCNA2/CARTPT/SLC18A1/SYT13/SYT1	38
GO:0034764	BP	positive regulation of transmembrane transport	65/2655	204/18670	9.18459e-11	7.16637e-09	5.18054e-09	CA2/PIRT/RAP1A/STIM1/FXYD1/PINK1/KCNE2/SRI/ANK3/ANK2/ATP1B2/C1QTNF2/EDN3/RGS9/SLC9A1/KCNA1/ADRB2/RNASEL/AKAP9/HTR3A/RELN/KCNC1/CTSS/CCR2/BDKRB1/ADIPOQ/KCNMB1/HSPA2/PLCG2/JPH2/AKAP6/STAC2/CD19/SLC9A3R1/CHCHD10/CLIP3/LRRC55/CACNB2/SNCA/GSTM2/ITLN1/NLGN3/IGF1/NOS1/LRRC26/CASQ1/SORBS1/TRPC6/CACNA2D1/DMD/FLNA/SLC1A2/XCL1/ABCB1/P2RX7/STAC/TRPC1/KLF15/GPC3/ARC/PDZK1/NTSR1/PTAFR/C3/RGN	65
GO:0015837	BP	amine transport	41/2655	102/18670	1.02566e-10	7.8184e-09	5.65189e-09	NPY2R/SYT10/CNR1/SYT9/PINK1/ATP1A2/CHGA/P2RY12/KCNB1/CXCL12/P2RY1/SYT4/SNCG/TACR2/GDNF/SYT5/SYT15/SLC18A2/VIP/OSR1/RGS2/CHRNA3/SNCA/ADORA2A/SYT6/NPY5R/SYT2/ADRA2A/LEP/SYT11/RAB3B/P2RX7/CHRNB2/SV2A/KMO/KCNA2/CARTPT/SLC18A1/NTSR1/SYT13/SYT1	41
GO:1903305	BP	regulation of regulated secretory pathway	55/2655	160/18670	1.02805e-10	7.8184e-09	5.65189e-09	SYT10/CD177/NLGN1/RAP1A/CNR1/SYT9/RIMS4/P2RY4/KCNB1/ADRA1A/RAB27A/P2RY1/P2RX1/SYT4/F2RL1/CEACAM1/PRKCB/SYP/GRIK5/GRIN3A/CAMK2A/SYT5/SYT15/CCR2/HMOX1/TRIM9/CHRM2/CACNB2/STXBP5L/APBA1/ADORA2A/RIMS3/SYT6/LRRK2/SYT2/ADRA2A/FOXF1/FCGR2B/CDK5R2/CACNA1H/FES/SYT11/CHRNB2/RIMS2/CD300A/GATA2/RIMS1/CPLX2/ITGAM/DOC2B/PTAFR/CD84/ITGB2/SYT13/SYT1	55
GO:0070665	BP	positive regulation of leukocyte proliferation	50/2655	139/18670	1.14507e-10	8.59949e-09	6.21654e-09	IL6R/CD1D/CD209/HHLA2/CLECL1/BCL2/IL5RA/CCR2/TLR9/MEF2C/FGF10/CDKN1A/KITLG/CCL19/TMIGD2/EBI3/IL6ST/IGF1/FCRL3/TNFRSF13C/FLT3LG/SASH3/CD40LG/GPR183/AIF1/CSF1/NCKAP1L/BST1/LEP/CD4/PTPRC/XCL1/IL18/CD3E/CD28/CD38/HLA-DPB1/CCL5/HLA-DMB/HLA-DPA1/IL23R/CHRNB2/RASAL3/VCAM1/CD86/PDCD1LG2/IL12RB1/TAC1/ZAP70/TNFSF13B	50
GO:0032946	BP	positive regulation of mononuclear cell proliferation	48/2655	131/18670	1.28334e-10	9.51893e-09	6.8812e-09	IL6R/CD1D/CD209/HHLA2/CLECL1/BCL2/CCR2/TLR9/MEF2C/FGF10/CDKN1A/CCL19/TMIGD2/EBI3/IL6ST/IGF1/FCRL3/TNFRSF13C/FLT3LG/SASH3/CD40LG/GPR183/AIF1/CSF1/NCKAP1L/BST1/LEP/CD4/PTPRC/XCL1/IL18/CD3E/CD28/CD38/HLA-DPB1/CCL5/HLA-DMB/HLA-DPA1/IL23R/CHRNB2/RASAL3/VCAM1/CD86/PDCD1LG2/IL12RB1/TAC1/ZAP70/TNFSF13B	48
GO:0051952	BP	regulation of amine transport	39/2655	95/18670	1.37419e-10	1.00685e-08	7.27845e-09	NPY2R/SYT10/CNR1/SYT9/PINK1/ATP1A2/CHGA/P2RY12/KCNB1/CXCL12/P2RY1/SYT4/SNCG/TACR2/GDNF/SYT5/SYT15/VIP/OSR1/RGS2/CHRNA3/SNCA/ADORA2A/SYT6/NPY5R/SYT2/ADRA2A/LEP/SYT11/RAB3B/P2RX7/CHRNB2/SV2A/KMO/KCNA2/CARTPT/NTSR1/SYT13/SYT1	39
GO:0019935	BP	cyclic-nucleotide-mediated signaling	67/2655	215/18670	1.40426e-10	1.01648e-08	7.34809e-09	GUCA2B/NPY2R/GCG/ADCYAP1R1/GALR1/GNA13/CHGA/PDE2A/ADRA1A/EPHA5/LPAR1/GNG2/ADCY9/PTH1R/CD36/ADCY5/PTGER4/ADRB3/LGR4/ADRB2/PDE9A/GPR26/RASD2/PDE4D/PRKAR2B/PTK2B/NPR1/VIP/PLN/UCN3/AKAP6/PDE3A/SLC9A3R1/RGS2/GNAL/ADCY2/GNAI1/APLP1/ATP2B4/ADRA1B/EDNRB/ADORA2A/NOS1/TSHR/DEFB1/SCTR/ADRA2A/ADRB1/PRKG1/DRD5/GCGR/PDZD3/OR51E2/PTGER2/ABCA1/PTGFR/AQP1/GPR65/OPRL1/RUNDC3A/S1PR4/ADRA1D/PTGER3/RIMS2/ADCYAP1/HTR2…	67
GO:0090257	BP	regulation of muscle system process	76/2655	259/18670	2.02759e-10	1.45021e-08	1.04835e-08	NPY2R/PI16/KLF4/P2RX4/CAV3/ATP1A2/SSTR2/CHGA/PLCE1/SRI/ADRA1A/CTNNA3/SLC8A3/ANK2/DSC2/P2RX1/SLC9A1/PDE5A/KCNA1/ADRB2/PDE9A/AKAP9/TACR2/CASQ2/PPP1R12B/PDE4D/KCNMA1/HCN4/TNNT3/CAV1/HSPB6/MYOCD/CAMK2D/SGCA/HAND2/CNN1/TACR1/FBXO32/MYL9/PLN/KCNB2/TPM1/CHRM2/AKAP6/KIT/EDN2/PIK3CG/ARHGAP42/RGS2/TRPM4/CLIC2/CHRNA3/PPARGC1A/CHRNB4/GSTM2/MSTN/SCN4A/ATP2B4/ADRA1B/IL6ST/FKBP1B/IGF1/TNNI3K/TIFAB/NOS1/CASQ1/SL…	76
GO:1901019	BP	regulation of calcium ion transmembrane transporter activity	37/2655	89/18670	2.63549e-10	1.86283e-08	1.34663e-08	STIM1/CAV3/ATP1A2/KCNE2/JPH4/SRI/ANK2/SLC9A1/JPH3/CASQ2/PDE4D/HPCA/CAMK2D/TLR9/HSPA2/PLCG2/PLN/JPH2/AHNAK/AKAP6/STAC2/CLIC2/CACNB2/GSTM2/FKBP1B/NOS1/CACNB1/CASQ1/HRC/ADRA2A/CACNA2D1/DMD/MYO5A/REM1/STAC/OPRL1/RGN	37
GO:0035590	BP	purinergic nucleotide receptor signaling pathway	16/2655	21/18670	2.68189e-10	1.87358e-08	1.3544e-08	P2RX2/P2RY4/P2RX4/P2RY14/P2RY12/P2RY1/P2RX1/GPR34/P2RY8/P2RY10/P2RY2/P2RY13/P2RX6/GPR171/P2RX7/PTAFR	16
GO:0003018	BP	vascular process in circulatory system	57/2655	173/18670	3.09095e-10	2.13453e-08	1.54305e-08	AVPR1B/CASR/ATP1A2/HTR7/CHGA/PDE2A/ADRA1A/P2RY1/P2RX1/EDN3/F2RL1/CEACAM1/HBB/ADRB3/ADRB2/TACR2/BMP6/KCNMA1/KCNMB2/CAV1/AGTR1/KCNA5/HMOX1/NPR1/KCNMB1/VIP/BDKRB2/EPHX2/EDN2/PDE3A/ARHGAP42/RGS2/TRPM4/ADRA1B/EDNRB/ADORA2A/NOS1/P2RY2/TEK/SLC8A1/ADRA2A/SLIT2/ADRB1/PRKG1/ANGPT1/DRD5/AVPR2/LEP/KNG1/AKAP12/CD38/ACTA2/ADCYAP1/HTR2B/PTAFR/NTS/APOE	57
GO:0015893	BP	drug transport	66/2655	214/18670	3.14494e-10	2.14714e-08	1.55216e-08	SLC17A8/NPY2R/NGB/SYT10/GALR1/SLC17A7/SLC22A5/CA2/SLC25A23/SLC36A1/SLC16A12/CNR1/SYT9/PINK1/ATP1A2/ATP8B1/RHAG/SLC32A1/CXCL12/SLC13A1/SYT4/SNCG/FOLR2/HBB/TCN2/AMN/TACR2/GDNF/SYT5/SYT15/SLC18A2/SLC25A42/SLC6A9/SLC44A4/RGS2/MB/CHRNA3/SLC15A2/HBA2/SNCA/ADORA2A/SLC1A1/SYT6/HBA1/SYT2/SLC47A1/SLC35F3/SLC1A2/SLC6A8/SYT11/IPCEF1/RAB3B/AQP1/SLC6A2/SLC5A8/SLC7A2/CHRNB2/KCNA2/SLC6A17/SLC18A1/PDZK1/RTBDN/NTS…	66
GO:0050671	BP	positive regulation of lymphocyte proliferation	47/2655	130/18670	3.36919e-10	2.27439e-08	1.64415e-08	IL6R/CD1D/CD209/HHLA2/CLECL1/BCL2/CCR2/TLR9/MEF2C/FGF10/CDKN1A/CCL19/TMIGD2/EBI3/IL6ST/IGF1/FCRL3/TNFRSF13C/FLT3LG/SASH3/CD40LG/GPR183/AIF1/NCKAP1L/BST1/LEP/CD4/PTPRC/XCL1/IL18/CD3E/CD28/CD38/HLA-DPB1/CCL5/HLA-DMB/HLA-DPA1/IL23R/CHRNB2/RASAL3/VCAM1/CD86/PDCD1LG2/IL12RB1/TAC1/ZAP70/TNFSF13B	47
GO:0006941	BP	striated muscle contraction	57/2655	174/18670	3.96737e-10	2.64844e-08	1.91454e-08	GPD1L/P2RX4/CAV3/ATP1A2/KCNE2/CHGA/SRI/ADRA1A/NEDD4L/SCN2B/CTNNA3/SLC8A3/ANK2/DSC2/SCN4B/SLC9A1/PDE5A/SYNM/CASQ2/PDE4D/RCSD1/HCN4/TNNT3/CAV1/CAMK2D/KCNA5/SCN3B/PLN/TPM1/STAC2/PIK3CG/RGS2/MB/TRPM4/CLIC2/CHRNA1/CACNB2/GSTM2/SCN1B/SCN4A/ATP8A2/ADRA1B/FKBP1B/TNNI3K/NOS1/CASQ1/SLC8A1/HRC/MAP2K6/CACNA2D1/DMD/FLNA/DTNA/STAC/KCND3/SMPX/KCNJ5	57
GO:0099003	BP	vesicle-mediated transport in synapse	64/2655	207/18670	5.18717e-10	3.42467e-08	2.47568e-08	GSG1L/SLC17A7/NLGN1/RAP1A/CNR1/SYT9/RIMS4/P2RY4/PINK1/AP3S2/CALY/SNAP91/ADRA1A/RAB27A/VAMP2/P2RY1/P2RX1/SYT4/MAPK10/PRKCB/SYP/GRIK5/KIF5A/SNAP25/KIF5C/GRIN3A/SLC2A4/CAMK2A/SYT5/HPCA/SH3GL2/TRIM9/NLGN4X/CHRM2/PACSIN1/CACNB2/STXBP5L/SNCA/SNCB/APBA1/NLGN3/ADORA2A/RIMS3/MAP2/AP3B2/SYT6/LRRK2/SYT2/STX11/ITGB3/AMPH/PRRT2/SYT11/P2RX7/CHRNB2/SV2A/RIMS2/RIMS1/RAB27B/SNPH/ARC/CPLX2/DOC2B/SYT1	64
GO:0060401	BP	cytosolic calcium ion transport	56/2655	171/18670	5.71139e-10	3.72978e-08	2.69624e-08	DHRS7C/P2RX2/ADCYAP1R1/SLC25A23/P2RX4/GRIN2A/ATP1A2/JPH4/PLCE1/SRI/RYR3/ADRA1A/SLC8A3/ANK2/JPH3/CASQ2/PDE4D/CAV1/PTK2B/BCL2/CAMK2D/BDKRB1/PLCG2/PLN/JPH2/AKAP6/CD19/CLIC2/MS4A1/SNCA/CCL19/GSTM2/ATP2B4/FKBP1B/ITPR1/NOS1/CASQ1/RYR1/SLC8A1/HRC/CCL21/CACNA2D1/DMD/FGF2/MYO5A/MCOLN2/TRPA1/CD4/PTPRC/XCL1/CCR7/P2RX7/TRPC1/FASLG/HTR2B/NTSR1	56
GO:0071804	BP	cellular potassium ion transport	66/2655	217/18670	6.03454e-10	3.85697e-08	2.78819e-08	KCNIP4/DPP6/CAV3/ATP1A2/KCNE2/P2RY12/KCNB1/ANK3/NEDD4L/VAMP2/FHL1/SLC9A9/ANK2/ATP1B2/KCNK3/KCNS2/EDN3/ABCC8/SLC9A1/KCNG3/KCNA1/KCNAB1/AKAP9/SNAP25/CASQ2/KCNA3/KCNIP1/KCNMA1/HCN4/KCNMB2/CAV1/KCNC1/KCNQ5/KCNA5/KCNMB1/KCNB2/DPP10/AKAP6/KCNK2/SLC24A4/SLC9A2/KCNN3/KCNT2/LRRC55/KCNK10/KCNG1/SLC9A3/KCNH1/LRRC26/KCNJ16/KCNK12/FLNA/KCNA6/KCNIP3/AQP1/KCNF1/KCND3/KCNQ4/KCNS3/KCNJ12/ATP1A3/KCNV1/KCNK13/TRPM5…	66
GO:0071805	BP	potassium ion transmembrane transport	66/2655	217/18670	6.03454e-10	3.85697e-08	2.78819e-08	KCNIP4/DPP6/CAV3/ATP1A2/KCNE2/P2RY12/KCNB1/ANK3/NEDD4L/VAMP2/FHL1/SLC9A9/ANK2/ATP1B2/KCNK3/KCNS2/EDN3/ABCC8/SLC9A1/KCNG3/KCNA1/KCNAB1/AKAP9/SNAP25/CASQ2/KCNA3/KCNIP1/KCNMA1/HCN4/KCNMB2/CAV1/KCNC1/KCNQ5/KCNA5/KCNMB1/KCNB2/DPP10/AKAP6/KCNK2/SLC24A4/SLC9A2/KCNN3/KCNT2/LRRC55/KCNK10/KCNG1/SLC9A3/KCNH1/LRRC26/KCNJ16/KCNK12/FLNA/KCNA6/KCNIP3/AQP1/KCNF1/KCND3/KCNQ4/KCNS3/KCNJ12/ATP1A3/KCNV1/KCNK13/TRPM5…	66
GO:0006821	BP	chloride transport	41/2655	108/18670	8.15705e-10	5.15869e-08	3.7292e-08	BEST4/CA7/PRKG2/CASR/SLC17A7/CA2/GABRG1/GABRG2/FXYD1/P2RY4/SLC26A2/SLC4A10/CLCA4/GLRA4/BEST2/ANO5/ANO10/CLIC5/SLC26A3/CLCNKB/CLCN2/FXYD3/CLCA1/CLCA2/CLIC2/SLC1A1/ANO7/GABRB3/TTYH1/TTYH2/ANO2/SLC26A7/ABCB1/NMUR1/ANO4/SLC26A4/CLIC6/GABRB2/GABRA2/PTAFR/GLRA2	41
GO:1903779	BP	regulation of cardiac conduction	32/2655	73/18670	8.37494e-10	5.24131e-08	3.78892e-08	ATP2B3/STIM1/FXYD1/ATP1A2/SRI/RYR3/SLC8A3/ANK2/ATP1B2/ATP2B2/CASQ2/PDE4D/ATP2A3/CAV1/CAMK2D/NPR1/FXYD6/FXYD3/TRPM4/ATP2B4/FKBP1B/ITPR1/TNNI3K/NOS1/CASQ1/RYR1/SLC8A1/HRC/FLNA/SLC8A2/TRPC1/ATP1A3	32
GO:0034754	BP	cellular hormone metabolic process	46/2655	129/18670	8.72804e-10	5.40599e-08	3.90797e-08	RETSAT/ADH1A/DHRS11/HSD3B2/RDH5/UGT1A8/ADH1B/HSD17B2/SULT1A1/HSD17B11/ADH1C/DHRS9/BMP6/BMP2/UGT1A7/AKR1B10/CYP11A1/BMP5/LRAT/CLCN2/UGT1A1/UGT1A9/CYP21A2/PPARGC1A/CYP3A4/STAR/AKR1C2/ESR1/CRABP1/AKR1B15/AKR1C1/TTR/CYP26B1/ADH6/CACNA1H/PDGFRA/HSD17B6/CYP2C18/ALDH1A1/AKR1C3/AKR1B1/CYP27C1/UGT2B7/CYP1B1/ALDH1A2/CYP2C9	46
GO:0022407	BP	regulation of cell-cell adhesion	103/2655	403/18670	9.4802e-10	5.81194e-08	4.20143e-08	ELANE/GCNT2/CITED2/ZBTB7B/KLF4/IL6R/CD160/ANK3/CXCL12/FGL2/B4GALNT2/CLEC4G/EPHA7/CD1D/ZBTB16/PAG1/CEACAM1/PDE5A/CD209/HHLA2/BMP6/BMP2/CLECL1/SOCS6/LGALS9C/CAV1/CCL28/CCR2/ADIPOQ/BTLA/LGALS3/CD27/CCL19/TMIGD2/EBI3/IL6ST/ADORA2A/IGF1/IL10/NRARP/LGALS9B/SFTPD/LAX1/VSIG4/CCL21/TNFRSF13C/TNFAIP8L2/EFNA5/PAK3/SASH3/CD40LG/AIF1/FCGR2B/NCKAP1L/PRKG1/GLI3/MDGA1/KLRK1/LEP/CD4/PLA2G2D/PTPRC/FERMT3/GRAP2/XCL…	103
GO:0015711	BP	organic anion transport	118/2655	482/18670	9.73911e-10	5.91036e-08	4.27258e-08	SLC17A8/CA7/GLTP/CASR/ABCB11/SLC17A7/CA2/CA1/SLC6A19/SLC7A14/SLC27A6/SLC25A23/SLC25A20/SLC36A1/SLC16A12/CPT2/P2RX4/SLC26A2/SLC4A4/ATP1A2/CA4/SLC4A10/ATP8B1/SLCO4C1/RHAG/VAMP2/SLC32A1/ABCD3/SLC17A4/CPT1A/SLC10A2/SLC13A1/SLC35D1/SYT4/TMEM30B/CEACAM1/CD36/ACACB/FOLR2/SLC6A15/NR1H4/SLC23A1/HBB/RXRA/SLCO2A1/SLC26A3/SNAP25/CA14/PLA2G10/SLC35A3/SLC10A4/FABP4/CA12/SLC25A42/SLCO1C1/G6PC/BDKRB2/OSR1/SLC6A9…	118
GO:0034767	BP	positive regulation of ion transmembrane transport	52/2655	156/18670	1.15146e-09	6.91794e-08	5.00095e-08	PIRT/STIM1/FXYD1/PINK1/KCNE2/SRI/ANK3/ANK2/ATP1B2/EDN3/RGS9/SLC9A1/KCNA1/ADRB2/AKAP9/HTR3A/RELN/KCNC1/CTSS/CCR2/BDKRB1/KCNMB1/HSPA2/PLCG2/JPH2/AKAP6/STAC2/CD19/SLC9A3R1/CHCHD10/LRRC55/CACNB2/SNCA/GSTM2/NLGN3/NOS1/LRRC26/CASQ1/TRPC6/CACNA2D1/DMD/FLNA/XCL1/ABCB1/P2RX7/STAC/TRPC1/ARC/PDZK1/NTSR1/PTAFR/RGN	52
GO:0051588	BP	regulation of neurotransmitter transport	48/2655	139/18670	1.31164e-09	7.80234e-08	5.64028e-08	NLGN1/RAP1A/CNR1/SYT9/RIMS4/P2RY4/ATP1A2/ADRA1A/GPM6B/P2RY1/P2RX1/SYT4/PRKCB/SYP/GRIK5/SNCG/TACR2/GRIN3A/CAMK2A/GDNF/MEF2C/CHRM2/RGS2/CHRNA3/CACNB2/STXBP5L/CHRNB4/SNCA/APBA1/ADORA2A/RIMS3/NOS1/MAOB/LRRK2/ITGB3/SYT11/RAB3B/P2RX7/CHRNB2/SV2A/KMO/LILRB1/RIMS2/RIMS1/CPLX2/NTSR1/MCTP1/SYT1	48
GO:0051249	BP	regulation of lymphocyte activation	118/2655	485/18670	1.44661e-09	8.52081e-08	6.15966e-08	ZBTB7B/IL6R/CD160/TNFRSF13B/SFRP1/GSN/FGL2/CLEC4G/CD1D/ZBTB16/PAG1/CEACAM1/PDE5A/CD209/HHLA2/CLECL1/IRF4/SOCS6/LGALS9C/CAV1/BCL2/CCR2/TLR9/MEF2C/BTLA/LGALS3/FGF10/CD27/CAMK4/CDKN1A/CD19/CD22/CCL19/TMIGD2/BTK/EBI3/IL6ST/ADORA2A/IGF1/TOX/FCRL3/IL10/NRARP/CR1/LGALS9B/SFTPD/LAX1/VSIG4/CCL21/TNFRSF13C/TNFAIP8L2/PAK3/FLT3LG/SASH3/CD40LG/GPR183/AIF1/IKZF3/FCGR2B/CYP26B1/NCKAP1L/AXL/BST1/TNFSF8/CLC/ZEB1/…	118
GO:0051899	BP	membrane depolarization	36/2655	91/18670	2.33903e-09	1.36436e-07	9.86288e-08	MYOC/SCN11A/SCN7A/SCN9A/GPD1L/P2RX4/CAV3/ATP1A2/ANK3/NEDD4L/FHL1/SCN2B/BEST2/ANK2/SCN4B/SCN3A/HCN4/CAV1/BCL2/CAMK2D/SCN3B/TRPM4/CACNB2/SCN1B/SCN4A/DCN/CACNA1A/ADORA2A/SLC8A1/LRRK2/CACNA2D1/CACNA1H/CACNA1B/P2RX7/CHRNB2/NTSR1	36
GO:0002685	BP	regulation of leukocyte migration	60/2655	196/18670	2.7282e-09	1.57533e-07	1.1388e-07	ELANE/IL6R/P2RX4/P2RY12/CXCL12/MADCAM1/MMP28/PADI2/PTN/EDN3/STAP1/F2RL1/MAPK3/PTGER4/CD200R1/GPR18/PTK2B/CCL28/BMP5/CCR2/BDKRB1/HMOX1/PDGFD/LGALS3/SMPD3/CCL8/EDN2/XCL2/KITLG/CCL19/CX3CR1/MSTN/JAM3/RARRES2/CMKLR1/CCL21/SLIT2/DUSP1/AIF1/CSF1/NCKAP1L/BST1/KLRK1/C10orf99/XCL1/CCR7/ITGA4/SPN/CXCL13/CCL5/DOCK8/THBS4/IL1R1/SELP/CD300A/CAMK1D/C3AR1/APOD/PTAFR/CXCL14	60
GO:0015849	BP	organic acid transport	88/2655	333/18670	2.77938e-09	1.57533e-07	1.1388e-07	SLC17A8/CASR/ABCB11/SLC17A7/SLC6A19/SLC7A14/SLC27A6/SLC25A20/SLC36A1/SLC16A12/CPT2/P2RX4/SLC26A2/ATP1A2/ATP8B1/VAMP2/SLC32A1/ABCD3/SLC17A4/CPT1A/SLC10A2/SLC13A1/SLC35D1/SYT4/CEACAM1/CD36/ACACB/FOLR2/SLC6A15/NR1H4/SLC23A1/RXRA/SLCO2A1/SLC26A3/SNAP25/PLA2G10/SLC10A4/FABP4/SLCO1C1/BDKRB2/OSR1/SLC6A9/SLC9A3R1/RGS2/SNCA/SLC16A9/APBA1/CROT/SLC13A2/ADORA2A/PRKAA2/SLC1A1/FABP1/MAP2K6/NPY5R/PLA2G5/SLC10A1…	88
GO:0046942	BP	carboxylic acid transport	88/2655	333/18670	2.77938e-09	1.57533e-07	1.1388e-07	SLC17A8/CASR/ABCB11/SLC17A7/SLC6A19/SLC7A14/SLC27A6/SLC25A20/SLC36A1/SLC16A12/CPT2/P2RX4/SLC26A2/ATP1A2/ATP8B1/VAMP2/SLC32A1/ABCD3/SLC17A4/CPT1A/SLC10A2/SLC13A1/SLC35D1/SYT4/CEACAM1/CD36/ACACB/FOLR2/SLC6A15/NR1H4/SLC23A1/RXRA/SLCO2A1/SLC26A3/SNAP25/PLA2G10/SLC10A4/FABP4/SLCO1C1/BDKRB2/OSR1/SLC6A9/SLC9A3R1/RGS2/SNCA/SLC16A9/APBA1/CROT/SLC13A2/ADORA2A/PRKAA2/SLC1A1/FABP1/MAP2K6/NPY5R/PLA2G5/SLC10A1…	88
GO:0032411	BP	positive regulation of transporter activity	41/2655	112/18670	2.9008e-09	1.62879e-07	1.17744e-07	PIRT/STIM1/PINK1/KCNE2/ANK3/SGK1/ANK2/ATP1B2/RGS9/SLC9A1/KCNA1/ADRB2/AKAP9/HTR3A/RELN/KCNC1/CTSS/CCR2/HSPA2/PLCG2/JPH2/AKAP6/STAC2/CHCHD10/LRRC55/CACNB2/GSTM2/NLGN3/LRRC26/CASQ1/SGK2/TRPC6/CACNA2D1/DMD/ABCB1/STAC/ARC/PDZK1/NTSR1/PTAFR/RGN	41
GO:0032414	BP	positive regulation of ion transmembrane transporter activity	39/2655	104/18670	3.1595e-09	1.75762e-07	1.27057e-07	PIRT/STIM1/PINK1/KCNE2/ANK3/ANK2/ATP1B2/RGS9/SLC9A1/KCNA1/ADRB2/AKAP9/HTR3A/RELN/KCNC1/CTSS/CCR2/HSPA2/PLCG2/JPH2/AKAP6/STAC2/CHCHD10/LRRC55/CACNB2/GSTM2/NLGN3/LRRC26/CASQ1/TRPC6/CACNA2D1/DMD/ABCB1/STAC/ARC/PDZK1/NTSR1/PTAFR/RGN	39
GO:0042129	BP	regulation of T cell proliferation	51/2655	156/18670	3.53155e-09	1.94656e-07	1.40716e-07	ZBTB7B/IL6R/CLEC4G/CD1D/PDE5A/CD209/HHLA2/CLECL1/LGALS9C/CCR2/LGALS3/CCL19/TMIGD2/EBI3/IL6ST/IGF1/IL10/LGALS9B/SFTPD/VSIG4/TNFRSF13C/SASH3/CD40LG/AIF1/NCKAP1L/TNFSF8/CLC/LEP/CD4/PLA2G2D/PTPRC/XCL1/IL18/CD3E/CD28/HLA-DPB1/SPN/CCL5/HLA-DMB/HLA-DPA1/IL23R/RASAL3/LILRB1/GPNMB/VCAM1/HLA-G/CD86/PDCD1LG2/IL12RB1/ZAP70/TNFSF13B	51
GO:0035296	BP	regulation of tube diameter	48/2655	143/18670	3.8234e-09	2.05098e-07	1.48264e-07	AVPR1B/CASR/ATP1A2/HTR7/CHGA/ADRA1A/P2RY1/P2RX1/EDN3/F2RL1/HBB/ADRB3/ADRB2/KCNMA1/KCNMB2/CAV1/AGTR1/KCNA5/HMOX1/NPR1/KCNMB1/VIP/BDKRB2/EPHX2/EDN2/ARHGAP42/RGS2/TRPM4/ADRA1B/EDNRB/ADORA2A/NOS1/P2RY2/SLC8A1/ADRA2A/ADRB1/PRKG1/DRD5/AVPR2/LEP/KNG1/CD38/ACTA2/ADCYAP1/HTR2B/PTAFR/NTS/APOE	48
GO:0050880	BP	regulation of blood vessel size	48/2655	143/18670	3.8234e-09	2.05098e-07	1.48264e-07	AVPR1B/CASR/ATP1A2/HTR7/CHGA/ADRA1A/P2RY1/P2RX1/EDN3/F2RL1/HBB/ADRB3/ADRB2/KCNMA1/KCNMB2/CAV1/AGTR1/KCNA5/HMOX1/NPR1/KCNMB1/VIP/BDKRB2/EPHX2/EDN2/ARHGAP42/RGS2/TRPM4/ADRA1B/EDNRB/ADORA2A/NOS1/P2RY2/SLC8A1/ADRA2A/ADRB1/PRKG1/DRD5/AVPR2/LEP/KNG1/CD38/ACTA2/ADCYAP1/HTR2B/PTAFR/NTS/APOE	48
GO:0097746	BP	regulation of blood vessel diameter	48/2655	143/18670	3.8234e-09	2.05098e-07	1.48264e-07	AVPR1B/CASR/ATP1A2/HTR7/CHGA/ADRA1A/P2RY1/P2RX1/EDN3/F2RL1/HBB/ADRB3/ADRB2/KCNMA1/KCNMB2/CAV1/AGTR1/KCNA5/HMOX1/NPR1/KCNMB1/VIP/BDKRB2/EPHX2/EDN2/ARHGAP42/RGS2/TRPM4/ADRA1B/EDNRB/ADORA2A/NOS1/P2RY2/SLC8A1/ADRA2A/ADRB1/PRKG1/DRD5/AVPR2/LEP/KNG1/CD38/ACTA2/ADCYAP1/HTR2B/PTAFR/NTS/APOE	48
GO:0032609	BP	interferon-gamma production	41/2655	113/18670	3.93203e-09	2.09059e-07	1.51128e-07	IL6R/CD160/F2RL1/TLR3/NR1H4/PDE4D/LGALS9C/CCR2/TLR9/TLR7/EBI3/IL10/LGALS9B/TNFRSF13C/CD14/CD96/SASH3/AXL/CD244/AVPR2/KLRK1/XCL1/IL18/CCR7/CD3E/IL18RAP/TLR8/HLA-DPB1/SPN/CD226/HLA-DPA1/IL1R1/IL23R/ITK/IL1RL1/PTPN22/LILRB1/SLAMF6/CD2/PDCD1LG2/IL12RB1	41
GO:0045785	BP	positive regulation of cell adhesion	101/2655	403/18670	4.2473e-09	2.21813e-07	1.60348e-07	ELANE/NPY2R/MYOC/GCNT2/CITED2/ZBTB7B/IL6R/CD160/SFRP1/VIT/P2RY12/DUSP26/ANK3/CXCL12/ABI3BP/VWC2/PTN/EMILIN3/MMRN1/CD1D/ZBTB16/CD36/CD209/HHLA2/CLECL1/EPB41L4B/CAV1/PTK2B/CCL28/EDIL3/LIMS2/CCR2/BTLA/TPM1/CD27/CCL19/TMIGD2/EBI3/IL6ST/IGF1/IL10/TEK/CCL21/TNFRSF13C/APBB1IP/FOXF1/PAK3/SASH3/CCDC80/CD40LG/AIF1/CSF1/NCKAP1L/FLNA/ANGPT1/NEDD9/GLI3/KLRK1/LEP/CD4/PTPRC/FBLN2/GRAP2/XCL1/VAV1/RET/IL18/CCR7/C…	101
GO:0017157	BP	regulation of exocytosis	64/2655	217/18670	4.28268e-09	2.21813e-07	1.60348e-07	SYT10/CD177/NLGN1/RAP1A/CNR1/SYT9/RIMS4/P2RY4/KCNB1/ADRA1A/RAB27A/VAMP2/P2RY1/VPS4B/P2RX1/SYT4/F2RL1/CEACAM1/PRKCB/SYP/GRIK5/GRIN3A/CAMK2A/SYT5/SYT15/CCR2/HMOX1/TRIM9/LGI3/CHRM2/SMPD3/CACNB2/STXBP5L/SNCA/RAB3C/APBA1/ADORA2A/RIMS3/SYT6/LRRK2/SYT2/ADRA2A/FOXF1/FCGR2B/CDK5R2/CACNA1H/FES/SYT11/RAB3B/CHRNB2/RIMS2/CD300A/GATA2/RIMS1/RAB27B/CPLX2/ITGAM/RAB26/DOC2B/PTAFR/CD84/ITGB2/SYT13/SYT1	64
GO:0071241	BP	cellular response to inorganic substance	64/2655	217/18670	4.28268e-09	2.21813e-07	1.60348e-07	SYT10/SLC30A10/SLC25A23/MT1M/MT1F/NLGN1/CRHBP/SYT9/P2RX4/MT1H/RYR3/ANK3/GSN/MT1G/MT1X/CPNE5/MT1DP/MT2A/KCNK3/SYT4/CPNE8/MAPK3/KCNA1/CHP2/BMP6/MT1E/SYT5/HPCA/FABP4/CAMK2D/SYT15/HMOX1/MEF2C/RASGRP2/DLG2/SMPD3/B2M/PPARGC1A/SNCA/HVCN1/STAR/CPNE4/PRKAA2/KCNH1/NCF1/RYR1/SYT6/LRRK2/SYT2/CACNA1H/GPLD1/SYT11/TF/AQP1/MT3/AKR1C3/CYBB/MT1A/FOS/GLRA2/CPNE6/FOSB/SYT13/SYT1	64
GO:0050900	BP	leukocyte migration	119/2655	499/18670	4.35607e-09	2.23686e-07	1.61702e-07	ELANE/CCL23/CD177/IL6R/P2RX4/GPR15/CHGA/P2RY12/CXCL12/CCL14/NKX2-3/MADCAM1/MMP28/PADI2/PTN/ATP1B2/EDN3/STAP1/F2RL1/CEACAM1/MAPK3/PTGER4/JAM2/VPREB3/CD200R1/GYPC/CNR2/CEACAM3/PDE4D/GPR18/IL16/CAV1/PTK2B/CCL28/BMP5/CCR2/BDKRB1/HMOX1/CD48/PDGFD/LGALS3/CCL13/SMPD3/SCG2/CCL8/CXCR5/KIT/EDN2/PIK3CG/XCL2/TRPM4/KITLG/CCL19/CCL15/CX3CR1/MSTN/EDNRB/JAM3/ITGB7/RARRES2/IL10/TEK/CMKLR1/SFTPD/CCL21/SLIT2/DUSP1/…	119
GO:0007411	BP	axon guidance	76/2655	276/18670	4.80017e-09	2.44402e-07	1.76677e-07	LGI1/MYOT/NRXN1/CNTN2/GFRA2/SEMA3E/DPYSL5/UNC5C/UNC5D/GFRA3/CXCL12/EPHA6/SEMA6D/EPHA5/LMX1A/MYPN/GAB1/NTN1/ZSWIM6/CNTN4/DSCAML1/EPHA7/LAMA1/NCAM1/MAPK3/GAP43/GFRA1/KIF5A/CHL1/SEMA6A/NTNG1/RELN/KIF5C/PLA2G10/GDNF/RPS6KA5/SLIT3/SEMA3D/IGSF9/SEMA3G/SEMA4G/PLXNA2/SCN1B/MATN2/LHX4/FEZ1/EPHA10/SPTBN4/NTN4/NEO1/EFNA5/SLIT2/CSF1R/ATOH1/PALLD/L1CAM/NFASC/VLDLR/GLI3/SEMA3B/PIK3CD/DOK2/RET/RNF165/BOC/NEXN/E…	76
GO:0099504	BP	synaptic vesicle cycle	59/2655	194/18670	4.8479e-09	2.44758e-07	1.76934e-07	SLC17A8/NRXN1/SLC17A7/NLGN1/RAP1A/CNR1/SYT9/RIMS4/P2RY4/SNAP91/ADRA1A/VAMP2/SLC32A1/P2RY1/P2RX1/SYT4/PRKCB/SYP/GRIK5/SNAP25/SYN2/GRIN3A/SLC2A4/CAMK2A/SYT5/SH3GL2/SLC18A2/PLD1/TRIM9/NLGN4X/CHRM2/PACSIN1/CACNB2/STXBP5L/SNCA/SNCB/APBA1/NLGN3/ADORA2A/RIMS3/MAGI2/LRRK2/SYT2/STX11/AMPH/PRRT2/SYT11/RAB3B/P2RX7/CHRNB2/SV2A/RIMS2/RIMS1/RAB27B/SNPH/SLC18A1/CPLX2/DOC2B/SYT1	59
GO:0035150	BP	regulation of tube size	48/2655	144/18670	4.95165e-09	2.47913e-07	1.79215e-07	AVPR1B/CASR/ATP1A2/HTR7/CHGA/ADRA1A/P2RY1/P2RX1/EDN3/F2RL1/HBB/ADRB3/ADRB2/KCNMA1/KCNMB2/CAV1/AGTR1/KCNA5/HMOX1/NPR1/KCNMB1/VIP/BDKRB2/EPHX2/EDN2/ARHGAP42/RGS2/TRPM4/ADRA1B/EDNRB/ADORA2A/NOS1/P2RY2/SLC8A1/ADRA2A/ADRB1/PRKG1/DRD5/AVPR2/LEP/KNG1/CD38/ACTA2/ADCYAP1/HTR2B/PTAFR/NTS/APOE	48
GO:0018108	BP	peptidyl-tyrosine phosphorylation	93/2655	363/18670	5.41122e-09	2.68683e-07	1.9423e-07	MUSK/IL6R/SFRP1/TESK2/ADRA1A/ALK/EPHA6/BMX/EPHA5/CNTN1/DYRK2/STAP1/EPHA7/MAPK3/CD36/NTRK3/ERBB4/BLK/RELN/STYK1/STAP2/BMP6/FLT3/CAV1/PTK2B/ZFYVE28/ADIPOQ/GHR/PDGFD/FGFR2/FGF10/KIT/GATA1/KITLG/BTK/IL6ST/ROR1/IGF1/EPHA10/LTK/NCF1/TEK/ROS1/TAL1/NRG1/ENPP2/MAP2K6/ADRA2A/EFNA5/CSF1R/CRLF1/HES5/MATK/HCLS1/AXL/DDR2/ANGPT1/BST1/EFEMP1/NEDD9/LEP/DOCK3/CD4/TSLP/PTPRC/ITGB3/PDGFRA/RET/IL18/HCK/CD3E/BANK1/FES…	93
GO:0097553	BP	calcium ion transmembrane import into cytosol	47/2655	140/18670	5.50616e-09	2.71156e-07	1.96017e-07	DHRS7C/GRIN2A/ATP1A2/JPH4/PLCE1/SRI/RYR3/SLC8A3/ANK2/JPH3/CASQ2/PDE4D/PTK2B/CAMK2D/BDKRB1/PLCG2/PLN/JPH2/AKAP6/CD19/CLIC2/SNCA/CCL19/GSTM2/ATP2B4/FKBP1B/ITPR1/NOS1/CASQ1/RYR1/SLC8A1/HRC/CCL21/CACNA2D1/DMD/FGF2/MYO5A/MCOLN2/TRPA1/PTPRC/XCL1/CCR7/P2RX7/TRPC1/FASLG/HTR2B/NTSR1	47
GO:0097485	BP	neuron projection guidance	76/2655	277/18670	5.70807e-09	2.78814e-07	2.01553e-07	LGI1/MYOT/NRXN1/CNTN2/GFRA2/SEMA3E/DPYSL5/UNC5C/UNC5D/GFRA3/CXCL12/EPHA6/SEMA6D/EPHA5/LMX1A/MYPN/GAB1/NTN1/ZSWIM6/CNTN4/DSCAML1/EPHA7/LAMA1/NCAM1/MAPK3/GAP43/GFRA1/KIF5A/CHL1/SEMA6A/NTNG1/RELN/KIF5C/PLA2G10/GDNF/RPS6KA5/SLIT3/SEMA3D/IGSF9/SEMA3G/SEMA4G/PLXNA2/SCN1B/MATN2/LHX4/FEZ1/EPHA10/SPTBN4/NTN4/NEO1/EFNA5/SLIT2/CSF1R/ATOH1/PALLD/L1CAM/NFASC/VLDLR/GLI3/SEMA3B/PIK3CD/DOK2/RET/RNF165/BOC/NEXN/E…	76
GO:0001910	BP	regulation of leukocyte mediated cytotoxicity	32/2655	78/18670	6.21994e-09	3.01366e-07	2.17856e-07	CD160/DNASE1L3/STAP1/F2RL1/CD1D/CEACAM1/KIR2DL4/CD1C/B2M/NCR3/FCGR2B/KLRK1/LEP/PTPRC/XCL1/VAV1/IL18RAP/LAG3/CD226/P2RX7/CADM1/IL23R/TYROBP/PIK3R6/LILRB1/SLAMF6/CRTAM/SH2D1A/HLA-G/IL7R/ITGAM/IL12RB1	32
GO:0035588	BP	G protein-coupled purinergic receptor signaling pathway	16/2655	24/18670	6.32269e-09	3.03894e-07	2.19684e-07	CNTN2/P2RY4/P2RY14/P2RY12/P2RY1/ADCY5/ADORA3/GPR34/P2RY8/P2RY10/ADORA2A/P2RY2/P2RY13/NECAB2/GPR171/PTAFR	16
GO:0097479	BP	synaptic vesicle localization	52/2655	163/18670	6.44715e-09	3.07416e-07	2.2223e-07	NLGN1/RAP1A/CNR1/SYT9/RIMS4/P2RY4/PINK1/AP3S2/SNAP91/ADRA1A/RAB27A/VAMP2/P2RY1/P2RX1/SYT4/PRKCB/SYP/GRIK5/KIF5A/SNAP25/SYN2/KIF5C/GRIN3A/SLC2A4/CAMK2A/SYT5/TRIM9/CHRM2/CACNB2/STXBP5L/SNCA/APBA1/NLGN3/ADORA2A/RIMS3/MAGI2/MAP2/AP3B2/LRRK2/SYT2/STX11/PRRT2/SYT11/P2RX7/CHRNB2/SV2A/RIMS2/RIMS1/SNPH/CPLX2/DOC2B/SYT1	52
GO:0017156	BP	calcium ion regulated exocytosis	50/2655	154/18670	6.49983e-09	3.07488e-07	2.22282e-07	SYT10/NLGN1/RAP1A/CNR1/SYT9/RIMS4/P2RY4/KCNB1/ADRA1A/VAMP2/P2RY1/P2RX1/SYT4/PRKCB/SYP/GRIK5/SNAP25/SYN2/SCIN/GRIN3A/CAMK2A/SYT5/SYT15/TRIM9/CHRM2/CACNB2/STXBP5L/SNCA/APBA1/ADORA2A/RIMS3/SYT6/LRRK2/SYT2/ADRA2A/STX11/CDK5R2/CACNA1H/PRRT2/SYT11/P2RX7/CHRNB2/SV2A/RIMS2/RIMS1/SNPH/CPLX2/DOC2B/SYT13/SYT1	50
GO:0007416	BP	synapse assembly	55/2655	177/18670	6.85212e-09	3.21621e-07	2.32499e-07	MUSK/NRXN1/GABRG2/NLGN1/CBLN2/SLITRK2/DNER/CUX2/GPM6A/NTN1/SLITRK3/EPHA7/GAP43/NTRK3/ERBB4/LRRC4B/NPAS4/KIRREL3/MEF2C/NLGN4X/LHFPL4/LRFN5/LRRTM2/SNCA/LRRN3/NLGN3/SLITRK5/MAGI2/NRG1/SLITRK4/GABRB3/FZD1/EFNA5/FLRT1/ADD2/MDGA1/LRRTM1/MAP1B/SDK1/ACHE/PTPRS/FLRT2/PCDHB4/SPOCK2/CHRNB2/SLITRK6/NTRK2/LRFN1/GABRB2/LRRC4/NRXN2/GABRA2/PCDHB5/SDK2/CLSTN2	55
GO:0007156	BP	homophilic cell adhesion via plasma membrane adhesion molecules	53/2655	168/18670	7.1493e-09	3.32969e-07	2.40702e-07	CDH10/MYOT/CNTN2/PCDH11X/CADM3/IGSF11/CDH19/MYPN/CDHR5/DSC2/PCDH10/CNTN4/DSCAML1/CEACAM1/PCDH11Y/KIRREL3/PCDH9/IGSF9/CDH23/PTPRT/CDH22/CDHR2/PCDHA3/PALLD/L1CAM/PCDHGC4/PCDH7/RET/SDK1/NEXN/PCDHGB7/DCHS2/PCDH20/PCDHB4/CADM1/PCDHGB5/PCDH8/PCDHGA4/PCDH19/PCDHA1/PCDHGB4/PCDHAC1/PCDHGA9/PCDHGA5/PCDHB5/PCDHA10/FAT4/SDK2/PCDHGA7/CD84/PCDHGB6/PCDHA4/CLSTN2	53
GO:0051282	BP	regulation of sequestering of calcium ion	44/2655	128/18670	7.39463e-09	3.41746e-07	2.47047e-07	DHRS7C/SLC25A23/ATP1A2/JPH4/PLCE1/SRI/RYR3/ANK2/JPH3/CASQ2/PDE4D/PTK2B/CAMK2D/BDKRB1/PLCG2/PLN/JPH2/AKAP6/CD19/CLIC2/SNCA/CCL19/GSTM2/FKBP1B/ITPR1/NOS1/CASQ1/RYR1/SLC8A1/HRC/CCL21/DMD/FGF2/MYO5A/MCOLN2/TRPA1/PTPRC/XCL1/CCR7/P2RX7/TRPC1/FASLG/HTR2B/NTSR1	44
GO:0051209	BP	release of sequestered calcium ion into cytosol	43/2655	124/18670	8.08497e-09	3.70798e-07	2.68048e-07	DHRS7C/ATP1A2/JPH4/PLCE1/SRI/RYR3/ANK2/JPH3/CASQ2/PDE4D/PTK2B/CAMK2D/BDKRB1/PLCG2/PLN/JPH2/AKAP6/CD19/CLIC2/SNCA/CCL19/GSTM2/FKBP1B/ITPR1/NOS1/CASQ1/RYR1/SLC8A1/HRC/CCL21/DMD/FGF2/MYO5A/MCOLN2/TRPA1/PTPRC/XCL1/CCR7/P2RX7/TRPC1/FASLG/HTR2B/NTSR1	43
GO:0018212	BP	peptidyl-tyrosine modification	93/2655	366/18670	8.39819e-09	3.82245e-07	2.76323e-07	MUSK/IL6R/SFRP1/TESK2/ADRA1A/ALK/EPHA6/BMX/EPHA5/CNTN1/DYRK2/STAP1/EPHA7/MAPK3/CD36/NTRK3/ERBB4/BLK/RELN/STYK1/STAP2/BMP6/FLT3/CAV1/PTK2B/ZFYVE28/ADIPOQ/GHR/PDGFD/FGFR2/FGF10/KIT/GATA1/KITLG/BTK/IL6ST/ROR1/IGF1/EPHA10/LTK/NCF1/TEK/ROS1/TAL1/NRG1/ENPP2/MAP2K6/ADRA2A/EFNA5/CSF1R/CRLF1/HES5/MATK/HCLS1/AXL/DDR2/ANGPT1/BST1/EFEMP1/NEDD9/LEP/DOCK3/CD4/TSLP/PTPRC/ITGB3/PDGFRA/RET/IL18/HCK/CD3E/BANK1/FES…	93
GO:0017158	BP	regulation of calcium ion-dependent exocytosis	40/2655	112/18670	1.02192e-08	4.6163e-07	3.3371e-07	SYT10/NLGN1/RAP1A/CNR1/SYT9/RIMS4/P2RY4/KCNB1/ADRA1A/P2RY1/P2RX1/SYT4/PRKCB/SYP/GRIK5/GRIN3A/CAMK2A/SYT5/SYT15/TRIM9/CHRM2/CACNB2/STXBP5L/APBA1/ADORA2A/RIMS3/SYT6/LRRK2/SYT2/ADRA2A/CDK5R2/CACNA1H/SYT11/CHRNB2/RIMS2/RIMS1/CPLX2/DOC2B/SYT13/SYT1	40
GO:0099565	BP	chemical synaptic transmission, postsynaptic	39/2655	108/18670	1.09052e-08	4.88943e-07	3.53454e-07	P2RX2/NPY2R/NRXN1/SLC17A7/NLGN1/IGSF11/P2RX4/GRIN2A/GLRA4/SEZ6/CUX2/CELF4/P2RX1/GRIK5/ADRB2/RELN/TMEM108/NPAS4/PTK2B/MEF2C/NLGN4X/MPP2/CHRNA1/CHRNA3/CHRNB4/SNCA/NLGN3/ADORA2A/LRRK2/GABRB3/CHRNA7/GRIK2/P2RX6/P2RX7/CHRNB2/RIMS2/RIMS1/NTSR1/GLRA2	39
GO:0007611	BP	learning or memory	71/2655	256/18670	1.10399e-08	4.89422e-07	3.53801e-07	MUSK/NRXN1/SLC17A7/CNTN2/CRHBP/CNR1/GRIN2A/ATP1A2/JPH4/BCHE/PJA2/CPEB3/SGK1/PTPRZ1/CUX2/LMX1A/SLC8A3/CLDN5/PTN/SYT4/GRIA1/SYNPO/KCNAB1/TACR2/SNAP25/JPH3/S100B/RELN/NPAS4/PRKAR2B/C1QL1/ITGA8/MEF2C/GPR88/VIP/NLGN4X/SORCS3/KCNK2/CAMK4/KIT/B2M/FOXP2/KCNK10/CX3CR1/MAPT/ATP8A1/NLGN3/TIFAB/PDE1B/NDRG4/CHRNA7/AFF2/DRD5/SLC8A2/VLDLR/CCL11/MEIS2/TMOD2/FGF13/OPRL1/CHRNB2/NGF/MAP1A/NTRK2/NRXN2/ARC/GATM/FOS/N…	71
GO:0050890	BP	cognition	79/2655	296/18670	1.10788e-08	4.89422e-07	3.53801e-07	MUSK/NRXN1/SLC17A7/CNTN2/FAM107A/CRHBP/CNR1/GRIN2A/ATP1A2/JPH4/BCHE/PJA2/CPEB3/SGK1/PTPRZ1/CUX2/LMX1A/SLC8A3/CLDN5/PTN/SYT4/GRIA1/SYNPO/KCNAB1/CHL1/TACR2/SNAP25/JPH3/S100B/RELN/NPAS4/PTCHD1/PRKAR2B/C1QL1/ITGA8/MEF2C/GPR88/VIP/NLGN4X/SORCS3/KCNK2/CAMK4/KIT/B2M/FOXP2/KCNK10/CX3CR1/MAPT/ATP8A1/NLGN3/TIFAB/PDE1B/NDRG4/CHRNA7/AFF2/TUSC3/DRD5/SLC8A2/VLDLR/CCL11/MEIS2/TMOD2/FGF13/OPRL1/SOBP/CHRNB2/ST3GA…	79
GO:0042098	BP	T cell proliferation	56/2655	184/18670	1.14831e-08	5.0358e-07	3.64036e-07	ZBTB7B/IL6R/CLEC4G/CD1D/PDE5A/CD209/HHLA2/CLECL1/LGALS9C/CCR2/LGALS3/PIK3CG/CCL19/TMIGD2/EBI3/IL6ST/FKBP1B/IGF1/IL10/LGALS9B/SFTPD/VSIG4/TNFRSF13C/SASH3/DOCK2/CD40LG/AIF1/NCKAP1L/TNFSF8/CLC/LEP/CD4/PLA2G2D/PTPRC/XCL1/IL18/CD3E/CD28/HLA-DPB1/SPN/CCL5/HLA-DMB/HLA-DPA1/DOCK8/P2RX7/IL23R/RASAL3/LILRB1/GPNMB/VCAM1/HLA-G/CD86/PDCD1LG2/IL12RB1/ZAP70/TNFSF13B	56
GO:0048489	BP	synaptic vesicle transport	49/2655	152/18670	1.19211e-08	5.13111e-07	3.70926e-07	NLGN1/RAP1A/CNR1/SYT9/RIMS4/P2RY4/PINK1/AP3S2/SNAP91/ADRA1A/RAB27A/VAMP2/P2RY1/P2RX1/SYT4/PRKCB/SYP/GRIK5/KIF5A/SNAP25/KIF5C/GRIN3A/SLC2A4/CAMK2A/SYT5/TRIM9/CHRM2/CACNB2/STXBP5L/SNCA/APBA1/ADORA2A/RIMS3/MAP2/AP3B2/LRRK2/SYT2/STX11/PRRT2/SYT11/P2RX7/CHRNB2/SV2A/RIMS2/RIMS1/SNPH/CPLX2/DOC2B/SYT1	49
GO:0097480	BP	establishment of synaptic vesicle localization	49/2655	152/18670	1.19211e-08	5.13111e-07	3.70926e-07	NLGN1/RAP1A/CNR1/SYT9/RIMS4/P2RY4/PINK1/AP3S2/SNAP91/ADRA1A/RAB27A/VAMP2/P2RY1/P2RX1/SYT4/PRKCB/SYP/GRIK5/KIF5A/SNAP25/KIF5C/GRIN3A/SLC2A4/CAMK2A/SYT5/TRIM9/CHRM2/CACNB2/STXBP5L/SNCA/APBA1/ADORA2A/RIMS3/MAP2/AP3B2/LRRK2/SYT2/STX11/PRRT2/SYT11/P2RX7/CHRNB2/SV2A/RIMS2/RIMS1/SNPH/CPLX2/DOC2B/SYT1	49
GO:0060193	BP	positive regulation of lipase activity	30/2655	72/18670	1.19567e-08	5.13111e-07	3.70926e-07	AVPR1B/ADCYAP1R1/GNA13/ABHD5/P2RY12/ADRA1A/LPAR1/NTRK3/HPCA/RHOC/AGTR1/RASGRP4/FGFR2/KIT/GPIHBP1/ESR1/PLA2G5/FGF2/PDGFRA/GPR55/NMUR1/CCL5/FGFR1/S1PR4/ITK/NTRK2/HTR2B/ARHGAP6/PTAFR/APOH	30
GO:0060079	BP	excitatory postsynaptic potential	37/2655	100/18670	1.21226e-08	5.16541e-07	3.73406e-07	P2RX2/NPY2R/NRXN1/SLC17A7/NLGN1/IGSF11/P2RX4/GRIN2A/GLRA4/SEZ6/CUX2/CELF4/P2RX1/GRIK5/ADRB2/RELN/TMEM108/NPAS4/PTK2B/MEF2C/NLGN4X/MPP2/CHRNA1/CHRNA3/CHRNB4/SNCA/NLGN3/ADORA2A/LRRK2/CHRNA7/GRIK2/P2RX6/P2RX7/CHRNB2/RIMS2/RIMS1/GLRA2	37
GO:0051283	BP	negative regulation of sequestering of calcium ion	43/2655	126/18670	1.39551e-08	5.90437e-07	4.26824e-07	DHRS7C/ATP1A2/JPH4/PLCE1/SRI/RYR3/ANK2/JPH3/CASQ2/PDE4D/PTK2B/CAMK2D/BDKRB1/PLCG2/PLN/JPH2/AKAP6/CD19/CLIC2/SNCA/CCL19/GSTM2/FKBP1B/ITPR1/NOS1/CASQ1/RYR1/SLC8A1/HRC/CCL21/DMD/FGF2/MYO5A/MCOLN2/TRPA1/PTPRC/XCL1/CCR7/P2RX7/TRPC1/FASLG/HTR2B/NTSR1	43
GO:0097305	BP	response to alcohol	66/2655	233/18670	1.45966e-08	6.09813e-07	4.40831e-07	ADCYAP1R1/KLF4/HSD3B2/CRHBP/CNR1/P2RY4/SFRP1/GRIN2A/GSN/HPGD/GNG2/NEFL/ADCY5/PTGER4/NTRK3/HTR3A/PTGDR/GRIN3A/KLF9/SLC2A4/NPAS4/SLIT3/PTK2B/ADIPOQ/KCNMB1/UGT1A1/FGFR2/UCN3/CD27/TP53INP1/CDKN1A/RGS2/ADCY2/CCL19/GNAI1/STAR/MSTN/AKR1C2/PRKAA2/MAOB/GRAMD1C/KLF2/CCL21/CD14/CDO1/EFNA5/SLIT2/MAP4K1/PENK/ADH6/LEP/GPLD1/PTGER2/CCR7/ABCA1/PTGFR/AKR1C3/TGFBR3/CHRNB2/CYBB/ADCYAP1/SPI1/VCAM1/FOS/GLRA2/FOSB	66
GO:0051047	BP	positive regulation of secretion	104/2655	428/18670	1.4616e-08	6.09813e-07	4.40831e-07	NPY2R/SYT10/GCG/CASR/GALR1/SLC30A8/CLEC9A/CD177/NLGN1/CD160/CNR1/SYT9/PINK1/P2RX4/KCNB1/SRI/RAB27A/MYOM1/CXCL12/P2RY1/VPS4B/EDN3/SYT4/F2RL1/MAPK3/PTGER4/NR1H4/BLK/TACR2/ARRB1/GPR27/BMP6/SCIN/PLA2G10/GDNF/LGALS9C/NPR1/VIP/UCN3/SMPD3/TRPM4/SYTL2/CACNB2/GCK/SNCA/CCL19/EDNRB/RFX6/ADORA2A/APBB1/IGF1/P2RY2/IL10/LGALS9B/CD33/MAP2K6/LRRK2/NLRP7/CD14/C1QTNF4/CSF1R/AIF1/NNAT/TNFRSF11A/TLR1/CD244/CDK5R2/FCN…	104
GO:0050901	BP	leukocyte tethering or rolling	16/2655	25/18670	1.52341e-08	6.31218e-07	4.56305e-07	ELANE/CXCL12/MADCAM1/CCL28/CCR2/CX3CR1/ITGB7/CCL21/ADD2/LEP/ITGA4/SPN/SELL/SELP/VCAM1/PTAFR	16
GO:0010975	BP	regulation of neuron projection development	117/2655	499/18670	1.63355e-08	6.72219e-07	4.85944e-07	LRRC7/CNTN2/KLF4/NLGN1/RAP1A/CNR1/SEMA3E/TRAK2/SFRP1/CPEB3/ITM2C/CHODL/NEDD4L/SEZ6/CXCL12/ALK/EFHC2/CACNG7/SEMA6D/CUX2/LPAR1/NEGR1/NTN1/PTN/CPNE5/NEFL/STMN2/CNTN1/ZSWIM6/SYT4/EPHA7/NTRK3/SNAP25/SEMA6A/TLX2/RELN/SEMA3D/PTK2B/BMP5/RND2/MEF2C/OLFM1/SEMA3G/SEMA4G/RGMA/KIF13B/RGS2/PLXNA2/ITPKA/PACSIN1/B2M/CHRNA3/SCN1B/ATP8A2/ZEB2/MAPT/MAP6/FEZ1/NLGN3/UST/FKBP1B/NGFR/APBB1/MAGI2/LTK/MAP2/OMG/NDRG4/LRRK…	117
GO:0051208	BP	sequestering of calcium ion	44/2655	131/18670	1.64519e-08	6.724e-07	4.86075e-07	DHRS7C/SLC25A23/ATP1A2/JPH4/PLCE1/SRI/RYR3/ANK2/JPH3/CASQ2/PDE4D/PTK2B/CAMK2D/BDKRB1/PLCG2/PLN/JPH2/AKAP6/CD19/CLIC2/SNCA/CCL19/GSTM2/FKBP1B/ITPR1/NOS1/CASQ1/RYR1/SLC8A1/HRC/CCL21/DMD/FGF2/MYO5A/MCOLN2/TRPA1/PTPRC/XCL1/CCR7/P2RX7/TRPC1/FASLG/HTR2B/NTSR1	44
GO:0035725	BP	sodium ion transmembrane transport	46/2655	140/18670	1.70492e-08	6.91616e-07	4.99966e-07	ABCB11/SLC17A7/SCN11A/SCN7A/FXYD1/SCN9A/CNNM4/GPD1L/CAV3/ATP1A2/ANK3/NEDD4L/SCN2B/SCNN1B/SLC8A3/SLC9A9/SLC17A4/ATP1B2/SCN4B/SLC9A1/SCN3A/SLC23A1/SCNN1G/HCN4/CAMK2D/SCN3B/SLC20A1/FXYD6/OSR1/FXYD3/SLC24A4/SLC9A2/SLC9A3R1/TRPM4/SCN1B/SCN4A/ATP2B4/SLC9A3/NOS1/SLC8A1/DMD/STOM/SLC8A2/ATP1A3/TRPM5/SCNN1A	46
GO:0045666	BP	positive regulation of neuron differentiation	93/2655	371/18670	1.71522e-08	6.91616e-07	4.99966e-07	PHOX2B/LRRC7/NAP1L2/NLGN1/RAP1A/CNR1/CPEB3/CHODL/NEDD4L/RNF112/CXCL12/ALK/CACNG7/CUX2/VWC2/LPAR1/NEGR1/NTN1/PTN/CPNE5/NEFL/STMN2/CNTN1/SYT4/NEUROD1/NTRK3/RELN/BMP6/BMP2/PTK2B/NKX2-2/BMP5/BCL2/RND2/MEF2C/SOCS2/ASCL1/RGS2/PLXNA2/ITPKA/PACSIN1/SCN1B/ATP8A2/ZEB2/MAPT/MAP6/FEZ1/FKBP1B/NGFR/APBB1/MAGI2/LTK/NDRG4/SYT2/ZNF804A/FZD1/EFNA5/PAK3/SLIT2/TRPC6/TIAM1/CAMK2B/ATOH1/L1CAM/VLDLR/AVIL/ZEB1/MAP1B/RET…	93
GO:0006942	BP	regulation of striated muscle contraction	36/2655	97/18670	1.73182e-08	6.93653e-07	5.01439e-07	P2RX4/CAV3/ATP1A2/CHGA/SRI/ADRA1A/CTNNA3/SLC8A3/ANK2/DSC2/SLC9A1/PDE5A/AKAP9/CASQ2/PDE4D/HCN4/TNNT3/CAV1/CAMK2D/PLN/PIK3CG/RGS2/TRPM4/CLIC2/GSTM2/SCN4A/ADRA1B/FKBP1B/TNNI3K/NOS1/CASQ1/SLC8A1/HRC/DMD/FLNA/FGF13	36
GO:0034308	BP	primary alcohol metabolic process	33/2655	85/18670	1.86474e-08	7.41943e-07	5.36347e-07	SULT1A2/RETSAT/ADH1A/NAAA/RDH5/ADH1B/SULT1A1/ADH1C/DHRS9/SULT1B1/BMP6/BMP2/AKR1B10/CYP11A1/BMP5/LRAT/CLCN2/ACSS2/CYP3A4/AKR1C2/IGF1/AKR1B15/AKR1C1/TTR/ADH6/CACNA1H/ALDH1A1/AKR1C3/AKR1B1/CYP27C1/CYP1B1/SULT1C4/ALDH1A2	33
GO:0050433	BP	regulation of catecholamine secretion	27/2655	62/18670	2.05314e-08	8.08784e-07	5.84667e-07	NPY2R/SYT10/CNR1/SYT9/PINK1/CHGA/P2RY12/KCNB1/CXCL12/P2RY1/SYT4/SNCG/GDNF/SYT5/SYT15/VIP/SNCA/ADORA2A/SYT6/SYT2/ADRA2A/SYT11/CHRNB2/KCNA2/CARTPT/SYT13/SYT1	27
GO:0002703	BP	regulation of leukocyte mediated immunity	59/2655	201/18670	2.05965e-08	8.08784e-07	5.84667e-07	CD177/CD160/FCER2/DNASE1L3/CLEC4G/F2RL1/CD1D/CEACAM1/TLR3/CCR2/HMOX1/SH2D1B/KIR2DL4/TRPM4/CD1C/B2M/BTK/IL10/CR1/NCR3/CD96/FOXF1/SASH3/FCGR2B/RSAD2/WAS/CLC/KLRK1/LEP/PTPRC/XCL1/VAV1/IL18/IL18RAP/CD28/FES/LAG3/CD226/P2RX7/CADM1/TBX21/IL1R1/IL23R/PIK3R6/LILRB1/NLRP3/CD300A/GATA2/SLAMF6/CRTAM/SH2D1A/HLA-G/IL7R/ITGAM/IL12RB1/PTAFR/CD84/ITGB2/C3	59
GO:0060191	BP	regulation of lipase activity	36/2655	98/18670	2.36534e-08	9.2279e-07	6.67081e-07	AVPR1B/ADCYAP1R1/GNA13/ABHD5/P2RY12/ADRA1A/LPAR1/NTRK3/LIPC/HPCA/RHOC/AGTR1/HDAC9/RASGRP4/FGFR2/KIT/PCSK5/RGS2/GPIHBP1/PCSK6/SNCA/ESR1/PLA2G5/FGF2/PDGFRA/GPR55/NMUR1/CCL5/FGFR1/S1PR4/ITK/NTRK2/HTR2B/ARHGAP6/PTAFR/APOH	36
GO:0060048	BP	cardiac muscle contraction	45/2655	137/18670	2.45554e-08	9.51799e-07	6.88052e-07	GPD1L/P2RX4/CAV3/ATP1A2/KCNE2/CHGA/SRI/ADRA1A/NEDD4L/SCN2B/CTNNA3/ANK2/DSC2/SCN4B/SLC9A1/PDE5A/CASQ2/PDE4D/HCN4/TNNT3/CAV1/CAMK2D/KCNA5/SCN3B/PLN/TPM1/PIK3CG/RGS2/TRPM4/CLIC2/CACNB2/GSTM2/SCN1B/ADRA1B/FKBP1B/TNNI3K/NOS1/SLC8A1/HRC/MAP2K6/CACNA2D1/DMD/FLNA/KCND3/KCNJ5	45
GO:0055117	BP	regulation of cardiac muscle contraction	32/2655	82/18670	2.63701e-08	1.01559e-06	7.34164e-07	P2RX4/CAV3/ATP1A2/CHGA/SRI/ADRA1A/CTNNA3/ANK2/DSC2/SLC9A1/PDE5A/AKAP9/CASQ2/PDE4D/HCN4/CAV1/CAMK2D/PLN/PIK3CG/RGS2/TRPM4/CLIC2/GSTM2/ADRA1B/FKBP1B/TNNI3K/NOS1/SLC8A1/HRC/DMD/FLNA/FGF13	32
GO:0010518	BP	positive regulation of phospholipase activity	26/2655	59/18670	2.77477e-08	1.06114e-06	7.67091e-07	AVPR1B/ADCYAP1R1/GNA13/P2RY12/ADRA1A/LPAR1/NTRK3/HPCA/AGTR1/RASGRP4/FGFR2/KIT/ESR1/PLA2G5/FGF2/PDGFRA/GPR55/NMUR1/CCL5/FGFR1/S1PR4/ITK/NTRK2/HTR2B/ARHGAP6/PTAFR	26
GO:0035589	BP	G protein-coupled purinergic nucleotide receptor signaling pathway	11/2655	13/18670	2.7906e-08	1.06114e-06	7.67091e-07	P2RY4/P2RY14/P2RY12/P2RY1/GPR34/P2RY8/P2RY10/P2RY2/P2RY13/GPR171/PTAFR	11
GO:0001909	BP	leukocyte mediated cytotoxicity	38/2655	107/18670	2.82089e-08	1.06591e-06	7.70539e-07	ELANE/CD160/CTSG/RAB27A/DNASE1L3/STAP1/F2RL1/CD1D/CEACAM1/KIR2DL4/CD1C/B2M/SLAMF7/GZMM/NCR3/FCGR2B/KLRK1/LEP/PTPRC/XCL1/VAV1/IL18/IL18RAP/LAG3/CD226/P2RX7/CADM1/IL23R/TYROBP/PIK3R6/LILRB1/SLAMF6/CRTAM/SH2D1A/HLA-G/IL7R/ITGAM/IL12RB1	38
GO:0016042	BP	lipid catabolic process	85/2655	333/18670	2.91901e-08	1.09609e-06	7.92358e-07	ENPP6/ETFDH/PLCD1/FUCA1/ACADS/PRDX6/NAAA/GBA3/ABHD3/CNR1/CPT2/SMPD1/ABHD5/PLCE1/ACOX1/ASPG/HSD17B11/ACAA2/ABCD3/PAFAH2/CPT1A/PLCXD3/GDPD3/MGLL/ACACB/SESN2/ACAT1/ACAA1/ACADM/NEU4/LIPC/PLCD3/PLA2G10/ABCD2/ABHD6/HADH/AKR1B10/FABP4/ADIPOQ/PLD1/PCK1/PLCG2/FABP2/CES3/PLCD4/SMPD3/PIK3CG/PLIN1/LIPH/EHHADH/CYP3A4/CROT/SMPDL3B/CRABP1/RARRES2/PHYH/CIDEA/LGALS12/FABP1/ENPP2/CYP4F12/PLA2G5/ECH1/ADRA2A/PLD4/PN…	85
GO:0048017	BP	inositol lipid-mediated signaling	55/2655	184/18670	3.09087e-08	1.15341e-06	8.33798e-07	MYOC/PIRT/KLF4/ENTPD5/CD160/PLCE1/GSN/GAB1/F2RL1/CEACAM1/MAPK3/NTRK3/PIK3C2G/ERBB4/RELN/FLT3/PLD1/PPP1R16B/PLCG2/PDGFD/KIT/PIP5K1B/PIK3CG/SLC9A3R1/PRR5L/DCN/TNFAIP8L3/IGF1/LTK/KCNH1/NCF1/TEK/PREX2/CSF1R/HCST/HCLS1/ANGPT1/PIK3R5/LEP/PIK3CD/PDGFRA/IL18/CD28/WNT16/CCL5/FGFR1/NLRC3/PIK3R6/NGF/SELP/NTRK2/HTR2B/PTAFR/NPR3/CA8	55
GO:0042102	BP	positive regulation of T cell proliferation	35/2655	95/18670	3.38393e-08	1.25498e-06	9.07218e-07	IL6R/CD1D/CD209/HHLA2/CLECL1/CCR2/CCL19/TMIGD2/EBI3/IL6ST/IGF1/TNFRSF13C/SASH3/CD40LG/AIF1/NCKAP1L/LEP/CD4/PTPRC/XCL1/IL18/CD3E/CD28/HLA-DPB1/CCL5/HLA-DMB/HLA-DPA1/IL23R/RASAL3/VCAM1/CD86/PDCD1LG2/IL12RB1/ZAP70/TNFSF13B	35
GO:0030318	BP	melanocyte differentiation	16/2655	26/18670	3.43594e-08	1.26645e-06	9.15512e-07	GNA11/SOX10/RAB27A/EDN3/BCL2/MEF2C/KIT/KITLG/ZEB2/EDNRB/MYO5A/TYRP1/GLI3/OR51E2/ENPP1/MITF	16
GO:0098656	BP	anion transmembrane transport	76/2655	288/18670	3.51779e-08	1.28871e-06	9.31606e-07	SLC17A8/BEST4/CASR/SLC17A7/GABRG1/SLC6A19/SLC25A20/GABRG2/SLC36A1/SLC16A12/CPT2/FXYD1/SLC26A2/SLC4A4/ATP1A2/SLC4A10/CLCA4/GLRA4/SLC32A1/BEST2/SLC9A9/CPT1A/SLC13A1/SLC35D1/CLIC5/ACACB/SLC9A1/FOLR2/SLC6A15/SLC23A1/SLC26A3/CLCNKB/SLC35A3/CLCN2/SLC25A42/SLC20A1/OSR1/FXYD3/SLC6A9/SLC44A4/SLC24A4/SLC9A2/CLCA1/CLCA2/RGS2/CLIC2/SLC9A3/PRKAA2/SLC1A1/GABRB3/ADAMTS8/SLC37A2/LRRC18/TTYH1/SLC1A2/TTYH2/SLC16A7…	76
GO:0086065	BP	cell communication involved in cardiac conduction	25/2655	56/18670	3.72601e-08	1.35672e-06	9.80766e-07	ATP1A2/SRI/CTNNA3/ANK2/DSC2/ATP1B2/SCN4B/CASQ2/PDE4D/HCN4/CAV1/CAMK2D/KCNA5/SCN3B/TRPM4/CACNB2/SCN1B/FKBP1B/TNNI3K/SLC8A1/HRC/CACNA2D1/FLNA/ATP1A3/KCNJ5	25
GO:0060326	BP	cell chemotaxis	79/2655	304/18670	3.90784e-08	1.41435e-06	1.02243e-06	CCL23/IL6R/P2RX4/CCR10/CHGA/CXCL12/CCL14/MMP28/LPAR1/PADI2/GAB1/PTN/EDN3/STAP1/F2RL1/MAPK3/CNR2/PDE4D/GPR18/IL16/PTK2B/CCL28/AGTR1/CCR2/PDGFD/LGALS3/CCL13/SCG2/CCL8/CXCR5/KIT/EDN2/PIK3CG/BIN2/XCL2/TRPM4/CCL19/CCL15/CX3CR1/MSTN/CCR9/EDNRB/JAM3/RARRES2/IL10/CMKLR1/SFTPD/CCL21/SLIT2/DUSP1/TIAM1/GPR183/AIF1/FGF2/TNFRSF11A/CSF1/NCKAP1L/S1PR1/BST1/XCR1/CCL11/KLRK1/C10orf99/PIK3CD/XCL1/PDGFRA/VAV1/CCR7/…	79
GO:0019233	BP	sensory perception of pain	37/2655	104/18670	4.05294e-08	1.45809e-06	1.05405e-06	NPY2R/TMEM100/SCN11A/CNR1/SCN9A/P2RX4/GRIN2A/CXCL12/P2RY1/MRGPRX2/MGLL/MAPK3/HOXD1/SLC9A1/KCNA1/CNR2/NDN/CCR2/BDKRB1/SCN3B/VIP/LXN/DLG2/NPY1R/UCHL1/EDNRB/IL10/PENK/TRPA1/P2RX7/OPRL1/CHRNB2/ADCYAP1/KCNA2/NTSR1/TAC1/PTAFR	37
GO:1904064	BP	positive regulation of cation transmembrane transport	46/2655	144/18670	4.50904e-08	1.61252e-06	1.16568e-06	PIRT/STIM1/FXYD1/PINK1/KCNE2/SRI/ANK3/ANK2/ATP1B2/EDN3/RGS9/SLC9A1/KCNA1/ADRB2/AKAP9/RELN/KCNC1/CTSS/CCR2/BDKRB1/KCNMB1/HSPA2/PLCG2/JPH2/AKAP6/STAC2/CD19/CHCHD10/LRRC55/CACNB2/SNCA/GSTM2/NLGN3/NOS1/LRRC26/CASQ1/CACNA2D1/DMD/FLNA/XCL1/STAC/TRPC1/ARC/PDZK1/NTSR1/RGN	46
GO:0070372	BP	regulation of ERK1 and ERK2 cascade	78/2655	300/18670	4.64509e-08	1.6434e-06	1.18801e-06	SLC30A10/GCG/CASR/GCNT2/CCL23/KLF4/RAP1A/DUSP26/ADRA1A/PDE8A/NDRG2/CCL14/GLIPR2/P2RY1/EPHA7/F2RL1/CEACAM1/MAPK3/CD36/ERBB4/SEMA6A/ARRB1/FLT3/BMP2/LMO3/PTK2B/HAND2/ADIPOQ/PDGFD/FGFR2/CCL13/FGF10/CCL8/KIT/SLC9A3R1/XCL2/CCL19/CCL15/TNFAIP8L3/CAMK2N1/TEK/FBLN1/ROS1/PTPRR/CCL21/NDRG4/NPY5R/SLAMF1/PLA2G5/CSF1R/DUSP1/NECAB2/TIAM1/CHRNA7/GPR183/FGF2/TNFRSF11A/ANGPT1/CCL11/CD4/PTPRC/XCL1/PDGFRA/AKAP12/CCR…	78
GO:0050432	BP	catecholamine secretion	27/2655	64/18670	4.6501e-08	1.6434e-06	1.18801e-06	NPY2R/SYT10/CNR1/SYT9/PINK1/CHGA/P2RY12/KCNB1/CXCL12/P2RY1/SYT4/SNCG/GDNF/SYT5/SYT15/VIP/SNCA/ADORA2A/SYT6/SYT2/ADRA2A/SYT11/CHRNB2/KCNA2/CARTPT/SYT13/SYT1	27
GO:0070374	BP	positive regulation of ERK1 and ERK2 cascade	61/2655	215/18670	4.75525e-08	1.67073e-06	1.20777e-06	SLC30A10/GCG/CASR/GCNT2/CCL23/RAP1A/ADRA1A/PDE8A/CCL14/GLIPR2/P2RY1/F2RL1/MAPK3/CD36/ERBB4/ARRB1/FLT3/BMP2/PTK2B/HAND2/PDGFD/FGFR2/CCL13/FGF10/CCL8/KIT/XCL2/CCL19/CCL15/TNFAIP8L3/TEK/CCL21/NDRG4/NPY5R/SLAMF1/PLA2G5/CSF1R/NECAB2/CHRNA7/GPR183/FGF2/TNFRSF11A/ANGPT1/CCL11/CD4/PTPRC/XCL1/PDGFRA/AKAP12/CCR7/GPR55/CCL5/MT3/BMPER/PTPN22/GPNMB/ADCYAP1/HTR2B/PLA2G2A/MARCO/APOE	61
GO:0030217	BP	T cell differentiation	66/2655	240/18670	5.11466e-08	1.78656e-06	1.2915e-06	ZBTB7B/FGL2/NKX2-3/CD1D/ZBTB16/PTGER4/LY9/GPR18/IRF4/BCL2/CCR2/CD27/CAMK4/KIT/B2M/CCL19/CCR9/LEPR/NRARP/CR1/THEMIS/SASH3/RHOH/DOCK2/GPR183/CYP26B1/NCKAP1L/RSAD2/TNFSF8/ZEB1/GLI3/LEP/CD4/PLA2G2D/PIK3CD/PTPRC/VAV1/IL18/CD3G/CCR7/CD3E/SPINK5/CD28/SPN/LAG3/TBX21/IL23R/CD3D/ITK/HLA-DOA/PIK3R6/CD8A/PTPN22/DTX1/NLRP3/RORA/RORC/SLAMF6/MAFB/CD2/FOXN1/HLA-G/CD86/IL7R/IL12RB1/ZAP70	66
GO:2000310	BP	regulation of NMDA receptor activity	19/2655	36/18670	5.6844e-08	1.9741e-06	1.42707e-06	LRRC7/NLGN1/CRHBP/PINK1/GRIN2A/GRIA3/NEFL/GRIA4/GRIA1/RGS9/GRIA2/RELN/PTK2B/CCR2/MEF2C/DLG2/PPARGC1A/NLGN3/DAPK1	19
GO:0032649	BP	regulation of interferon-gamma production	36/2655	101/18670	5.82297e-08	2.00759e-06	1.45127e-06	IL6R/CD160/TLR3/NR1H4/PDE4D/LGALS9C/CCR2/TLR9/TLR7/EBI3/IL10/LGALS9B/TNFRSF13C/CD14/CD96/SASH3/AXL/CD244/KLRK1/XCL1/IL18/CCR7/CD3E/TLR8/HLA-DPB1/CD226/HLA-DPA1/IL1R1/IL23R/IL1RL1/PTPN22/LILRB1/SLAMF6/CD2/PDCD1LG2/IL12RB1	36
GO:0070371	BP	ERK1 and ERK2 cascade	81/2655	317/18670	5.84766e-08	2.00759e-06	1.45127e-06	SLC30A10/GCG/CASR/GCNT2/CCL23/KLF4/RAP1A/DUSP26/ADRA1A/PDE8A/NDRG2/CCL14/GLIPR2/P2RY1/EPHA7/F2RL1/CEACAM1/MAPK3/CD36/PTGER4/ERBB4/SEMA6A/ARRB1/FLT3/BMP2/LMO3/PTK2B/HAND2/ADIPOQ/PDGFD/FGFR2/CCL13/FGF10/CCL8/KIT/SLC9A3R1/XCL2/CCL19/CCL15/TNFAIP8L3/IGF1/CAMK2N1/TEK/FBLN1/ROS1/PTPRR/CCL21/NDRG4/NPY5R/SLAMF1/PLA2G5/CSF1R/DUSP1/NECAB2/TIAM1/CHRNA7/GPR183/FGF2/TNFRSF11A/ANGPT1/CCL11/CD4/PTPRC/XCL1/PDGFR…	81
GO:0050708	BP	regulation of protein secretion	110/2655	472/18670	6.13676e-08	2.09487e-06	1.51437e-06	GCG/CASR/SLC30A8/CLEC9A/RAP1A/CD160/CNR1/SYT9/SFRP1/CHGA/KCNB1/SRI/MYOM1/EPHA5/ENHO/CPT1A/SYT4/F2RL1/NEUROD1/ABCC8/MAPK3/ADCY5/PTGER4/NR1H4/LGR4/SIDT2/CD200R1/BLK/SNAP25/ARRB1/GPR27/BMP6/HADH/LGALS9C/TLR9/TLR10/KCNA5/IL1R2/HDAC9/UCN3/KRT20/CD22/TRPM4/GCK/STXBP5L/CCL19/RFX6/FKBP1B/CACNA1A/ADORA2A/APBB1/ITPR1/IGF1/IL10/CIDEA/LGALS9B/CD33/LRRK2/NLRP7/CD14/C1QTNF4/ADRA2A/EFNA5/CSF1R/TIAM1/ACVR1C/CD40…	110
GO:0032103	BP	positive regulation of response to external stimulus	82/2655	323/18670	6.58099e-08	2.23382e-06	1.61482e-06	PDCD4/CASR/IL6R/CNR1/P2RX4/P2RY12/PDE2A/CXCL12/CCL14/NPY/LPAR1/PTN/EDN3/STAP1/F2RL1/MAPK3/PTGER4/TLR3/NTRK3/BMP6/IL16/PTK2B/FABP4/AGTR1/CCR2/TLR9/TLR10/PDGFD/CREB3L3/FGF10/SCG2/EDN2/PIK3CG/XCL2/TLR7/IL17B/SNCA/CCL19/MSTN/BTK/DDX60/IL6ST/CD180/FKBP1B/RARRES2/CMKLR1/CCL21/LRRK2/NPY5R/LY86/SLIT2/TIAM1/SIGLEC16/AIF1/FGF2/TNFRSF11A/CSF1/NCKAP1L/S1PR1/TSLP/LY96/XCL1/IL18/CCR7/CD28/TLR6/TUBB2B/CXCL13/CC…	82
GO:0016079	BP	synaptic vesicle exocytosis	40/2655	119/18670	7.08908e-08	2.39277e-06	1.72972e-06	NLGN1/RAP1A/CNR1/SYT9/RIMS4/P2RY4/ADRA1A/VAMP2/P2RY1/P2RX1/SYT4/PRKCB/SYP/GRIK5/SNAP25/GRIN3A/CAMK2A/SYT5/TRIM9/CHRM2/CACNB2/STXBP5L/SNCA/APBA1/ADORA2A/RIMS3/LRRK2/SYT2/STX11/PRRT2/SYT11/P2RX7/CHRNB2/SV2A/RIMS2/RIMS1/SNPH/CPLX2/DOC2B/SYT1	40
GO:0051937	BP	catecholamine transport	30/2655	77/18670	7.44236e-08	2.49797e-06	1.80577e-06	NPY2R/SYT10/CNR1/SYT9/PINK1/CHGA/P2RY12/KCNB1/CXCL12/P2RY1/SYT4/SNCG/GDNF/SYT5/SYT15/SLC18A2/VIP/SNCA/ADORA2A/SYT6/SYT2/ADRA2A/SYT11/RAB3B/SLC6A2/CHRNB2/KCNA2/CARTPT/SYT13/SYT1	30
GO:1903169	BP	regulation of calcium ion transmembrane transport	47/2655	151/18670	7.88828e-08	2.63293e-06	1.90334e-06	DHRS7C/STIM1/CAV3/ATP1A2/KCNE2/JPH4/SRI/ANK2/SLC9A1/JPH3/CASQ2/PDE4D/HPCA/PTK2B/CAMK2D/TLR9/BDKRB1/HSPA2/PLCG2/PLN/JPH2/AHNAK/AKAP6/STAC2/PIK3CG/CD19/CLIC2/CACNB2/SNCA/GSTM2/FKBP1B/NOS1/CACNB1/CASQ1/SLC8A1/HRC/ADRA2A/CACNA2D1/DMD/MYO5A/XCL1/REM1/STAC/OPRL1/TRPC1/NTSR1/RGN	47
GO:0051235	BP	maintenance of location	83/2655	330/18670	8.49984e-08	2.82138e-06	2.03957e-06	DHRS7C/VSTM2A/SLC30A8/SLC17A7/MXI1/SLC25A23/IGSF11/PINK1/ATP1A2/ABHD5/JPH4/PLCE1/SRI/RYR3/ANK3/SLC30A4/GSN/ANK2/EPB41L3/CD36/ACACB/CLMN/GRIK5/AKAP9/JPH3/CASQ2/SCIN/PLA2G10/PDE4D/CAV1/PTK2B/CAMK2D/BDKRB1/DAND5/SLC18A2/PLCG2/PLN/JPH2/AKAP6/CD19/CLIC2/SNCA/CCL19/GSTM2/FKBP1B/ITPR1/NOS1/SPTBN4/CASQ1/RYR1/IL10/CIDEA/SLC8A1/HK2/HRC/CCL21/SYNE1/DMD/ACVR1C/FGF2/FLNA/FITM1/MYO5A/DZIP1/MCOLN2/TRPA1/LEP/CD4…	83
GO:0002695	BP	negative regulation of leukocyte activation	52/2655	175/18670	9.00146e-08	2.97147e-06	2.14806e-06	ZBTB7B/TNFRSF13B/CNR1/SFRP1/FGL2/CLEC4G/PAG1/CEACAM1/PDE5A/CNR2/SOCS6/LGALS9C/CCR2/HMOX1/LGALS3/LRFN5/BTK/ADORA2A/IL10/NRARP/LGALS9B/SFTPD/LAX1/VSIG4/TNFAIP8L2/FOXF1/FCGR2B/AXL/GLI3/PLA2G2D/SLA2/PTPRC/XCL1/BANK1/SAMSN1/SPN/LAG3/TBX21/TYROBP/PTPN22/LILRB1/CD300LF/DTX1/CD300A/GPNMB/LST1/ENPP3/HLA-G/CD86/PDCD1LG2/CD84/TSPAN32	52
GO:0086010	BP	membrane depolarization during action potential	19/2655	37/18670	1.0126e-07	3.32443e-06	2.40321e-06	SCN11A/SCN7A/SCN9A/CAV3/ATP1A2/ANK3/SCN2B/ANK2/SCN4B/SCN3A/HCN4/SCN3B/TRPM4/CACNB2/SCN1B/SCN4A/SLC8A1/CACNA2D1/CACNA1H	19
GO:0010517	BP	regulation of phospholipase activity	28/2655	70/18670	1.04025e-07	3.39663e-06	2.45541e-06	AVPR1B/ADCYAP1R1/GNA13/P2RY12/ADRA1A/LPAR1/NTRK3/HPCA/AGTR1/RASGRP4/FGFR2/KIT/RGS2/SNCA/ESR1/PLA2G5/FGF2/PDGFRA/GPR55/NMUR1/CCL5/FGFR1/S1PR4/ITK/NTRK2/HTR2B/ARHGAP6/PTAFR	28
GO:0099601	BP	regulation of neurotransmitter receptor activity	29/2655	74/18670	1.05226e-07	3.41728e-06	2.47034e-06	GSG1L/LRRC7/NLGN1/CRHBP/PINK1/GRIN2A/GRIA3/CACNG7/NEFL/NPTX1/GRIA4/GRIA1/RGS9/GRIA2/ADRB2/AKAP9/RELN/PTK2B/LYNX1/CCR2/MEF2C/DLG2/PPARGC1A/NLGN3/SHISA9/DAPK1/ARC/NPTXR/PSCA	29
GO:0046683	BP	response to organophosphorus	43/2655	134/18670	1.05965e-07	3.42277e-06	2.47431e-06	P2RX2/AQP8/RAP1A/CRHBP/P2RY4/P2RX4/CNGA3/P2RY12/RYR3/PDE2A/P2RY1/LPAR1/SLC8A3/P2RX1/SLC26A3/AKAP9/HCN4/PTK2B/ADIPOQ/PCK1/AKAP6/PDE3A/PIK3CG/TRPM4/PPARGC1B/STAR/P2RY2/PTPRN/TEK/SLC8A1/CDO1/PLA2G5/DUSP1/AKR1C1/PENK/PER1/P2RX6/AQP1/P2RX7/AGXT/FOS/PTAFR/FOSB	43
GO:0015718	BP	monocarboxylic acid transport	49/2655	162/18670	1.14301e-07	3.67229e-06	2.65468e-06	CASR/ABCB11/SLC27A6/SLC25A20/SLC16A12/CPT2/P2RX4/ATP8B1/SLC32A1/ABCD3/CPT1A/SLC10A2/CEACAM1/CD36/ACACB/NR1H4/RXRA/SLCO2A1/PLA2G10/SLC10A4/FABP4/SLCO1C1/BDKRB2/SLC9A3R1/SLC16A9/APBA1/CROT/PRKAA2/FABP1/MAP2K6/PLA2G5/SLC10A1/AKR1C1/TNFRSF11A/LEP/PLA2G2D/SLC16A7/P2RX7/SLC5A8/SV2A/SLC5A12/PLA2G4F/PLA2G2A/THRSP/SLC6A12/NTSR1/PLA2G4A/PLA2G12B/APOE	49
GO:0048015	BP	phosphatidylinositol-mediated signaling	53/2655	181/18670	1.15527e-07	3.69195e-06	2.6689e-06	MYOC/PIRT/KLF4/ENTPD5/CD160/PLCE1/GSN/GAB1/F2RL1/CEACAM1/MAPK3/NTRK3/PIK3C2G/ERBB4/RELN/FLT3/PPP1R16B/PLCG2/PDGFD/KIT/PIP5K1B/PIK3CG/SLC9A3R1/PRR5L/DCN/IGF1/LTK/KCNH1/NCF1/TEK/PREX2/CSF1R/HCST/HCLS1/ANGPT1/PIK3R5/LEP/PIK3CD/PDGFRA/IL18/CD28/WNT16/CCL5/FGFR1/NLRC3/PIK3R6/NGF/SELP/NTRK2/HTR2B/PTAFR/NPR3/CA8	53
GO:0046928	BP	regulation of neurotransmitter secretion	36/2655	104/18670	1.36556e-07	4.34089e-06	3.13801e-06	NLGN1/RAP1A/CNR1/SYT9/RIMS4/P2RY4/ADRA1A/P2RY1/P2RX1/SYT4/PRKCB/SYP/GRIK5/SNCG/TACR2/GRIN3A/CAMK2A/MEF2C/CHRM2/CHRNA3/CACNB2/STXBP5L/CHRNB4/SNCA/APBA1/ADORA2A/RIMS3/LRRK2/SYT11/CHRNB2/KMO/RIMS2/RIMS1/CPLX2/MCTP1/SYT1	36
GO:0002706	BP	regulation of lymphocyte mediated immunity	46/2655	149/18670	1.4151e-07	4.45126e-06	3.2178e-06	CD160/FCER2/CLEC4G/CD1D/CEACAM1/CCR2/SH2D1B/KIR2DL4/TRPM4/CD1C/B2M/BTK/IL10/CR1/NCR3/CD96/SASH3/FCGR2B/RSAD2/WAS/CLC/KLRK1/LEP/PTPRC/XCL1/VAV1/IL18/IL18RAP/CD28/LAG3/CD226/P2RX7/CADM1/TBX21/IL1R1/IL23R/PIK3R6/LILRB1/NLRP3/SLAMF6/CRTAM/SH2D1A/HLA-G/IL7R/IL12RB1/C3	46
GO:0014074	BP	response to purine-containing compound	46/2655	149/18670	1.4151e-07	4.45126e-06	3.2178e-06	P2RX2/AQP8/RAP1A/CRHBP/P2RY4/P2RX4/CNGA3/P2RY12/RYR3/PDE2A/P2RY1/SLC8A3/P2RX1/SLC26A3/AKAP9/CASQ2/HCN4/PTK2B/ADIPOQ/PCK1/AKAP6/PDE3A/PIK3CG/TRPM4/PPARGC1A/PPARGC1B/GSTM2/STAR/ADORA2A/P2RY2/PTPRN/RYR1/TEK/SLC8A1/CDO1/PLA2G5/DUSP1/PENK/PER1/P2RX6/AQP1/P2RX7/AGXT/FOS/PTAFR/FOSB	46
GO:0050769	BP	positive regulation of neurogenesis	109/2655	474/18670	1.45525e-07	4.54583e-06	3.28616e-06	ASPA/PHOX2B/LRRC7/NAP1L2/NLGN1/SOX10/RAP1A/CNR1/P2RX4/P2RY12/CPEB3/CHODL/NEDD4L/RNF112/CXCL12/ALK/PTPRZ1/CACNG7/CUX2/VWC2/LPAR1/NEGR1/NTN1/PTN/CPNE5/NEFL/STMN2/CNTN1/SYT4/NEUROD1/NTRK3/SEMA6A/RELN/BMP6/BMP2/PTK2B/NKX2-2/BMP5/BCL2/CCR2/RND2/MEF2C/SOCS2/ASCL1/KIT/RGS2/PLXNA2/ITPKA/PACSIN1/STAR/CX3CR1/SCN1B/ATP8A2/ZEB2/MAPT/MAP6/IL6ST/FEZ1/FKBP1B/NGFR/APBB1/MAGI2/LTK/NDRG4/SYT2/ZNF804A/FZD1/EFNA5/PA…	109
GO:0019933	BP	cAMP-mediated signaling	54/2655	187/18670	1.46029e-07	4.54583e-06	3.28616e-06	NPY2R/GCG/ADCYAP1R1/GALR1/GNA13/CHGA/PDE2A/ADRA1A/EPHA5/LPAR1/GNG2/ADCY9/PTH1R/ADCY5/PTGER4/ADRB3/LGR4/ADRB2/GPR26/RASD2/PDE4D/VIP/PLN/UCN3/AKAP6/PDE3A/SLC9A3R1/RGS2/GNAL/ADCY2/GNAI1/APLP1/ATP2B4/ADRA1B/ADORA2A/NOS1/TSHR/DEFB1/SCTR/ADRA2A/ADRB1/DRD5/GCGR/OR51E2/PTGER2/ABCA1/PTGFR/GPR65/OPRL1/S1PR4/ADRA1D/PTGER3/RIMS2/ADCYAP1	54
GO:0007215	BP	glutamate receptor signaling pathway	35/2655	100/18670	1.48716e-07	4.6056e-06	3.32937e-06	GRIK1/GSG1L/LRRC7/NLGN1/CRHBP/PINK1/GRIN2A/GRIK3/KCNB1/GRIA3/CACNG7/NEFL/GRIA4/GRIA1/RGS9/GRIK5/GRIA2/ADRB2/RELN/GRIN3A/PTK2B/CCR2/MEF2C/DLG2/PPARGC1A/NLGN3/NECAB2/TIAM1/GRIK2/SSTR1/GRID1/SHISA9/HOMER2/DAPK1/ARC	35
GO:0050920	BP	regulation of chemotaxis	60/2655	217/18670	1.65629e-07	5.10307e-06	3.68899e-06	ELANE/CASR/IL6R/SEMA3E/P2RX4/P2RY12/CXCL12/MMP28/SEMA6D/LPAR1/PADI2/PTN/ZSWIM6/EDN3/STAP1/F2RL1/MAPK3/NTRK3/SEMA6A/GPR18/IL16/SEMA3D/PTK2B/CCR2/PDGFD/SEMA3G/FGF10/SEMA4G/SCG2/EDN2/XCL2/CCL19/MSTN/JAM3/RARRES2/CMKLR1/CCL21/SLIT2/DUSP1/TIAM1/GPR183/AIF1/FGF2/CSF1/NCKAP1L/S1PR1/BST1/KLRK1/SEMA3B/XCL1/PDGFRA/CCR7/TUBB2B/CXCL13/CCL5/FGFR1/THBS4/CAMK1D/C3AR1/CXCL14	60
GO:0001912	BP	positive regulation of leukocyte mediated cytotoxicity	24/2655	56/18670	1.79965e-07	5.51647e-06	3.98784e-06	CD160/STAP1/F2RL1/CD1D/CD1C/B2M/NCR3/KLRK1/PTPRC/XCL1/VAV1/IL18RAP/LAG3/CD226/P2RX7/CADM1/IL23R/TYROBP/SLAMF6/CRTAM/SH2D1A/HLA-G/ITGAM/IL12RB1	24
GO:1901654	BP	response to ketone	55/2655	193/18670	1.82031e-07	5.55147e-06	4.01313e-06	KLF4/HSD3B2/SOX10/P2RY4/SFRP1/PTN/GNG2/NEFL/ADCY5/PTGER4/NTRK3/PTGDR/NR3C1/KLF9/NPAS4/SLIT3/HPCA/CAV1/NKX2-2/PCK1/FBXO32/PLN/UCN3/TXNIP/CATSPERG/CDKN1A/ADCY2/CCL19/GNAI1/FOXP2/STAR/MSTN/AKR1C2/PRKAA2/MAOB/UGT3A2/KLF2/CCL21/AR/EFNA5/SLIT2/MAP4K1/DUSP1/PTGER2/CCR7/CD38/PTGFR/AQP1/AKR1C3/TGFBR3/AKR1B1/CYBB/FOS/PTAFR/FOSB	55
GO:0015698	BP	inorganic anion transport	50/2655	169/18670	1.83342e-07	5.56324e-06	4.02164e-06	BEST4/CA7/PRKG2/CASR/SLC17A7/CA2/GABRG1/GABRG2/FXYD1/P2RY4/SLC26A2/SLC4A4/SLC4A10/CLCA4/GLRA4/BEST2/ANO5/SLC13A1/ANO10/CLIC5/SLC26A3/CLCNKB/CLCN2/SLC20A1/FXYD3/CLCA1/CLCA2/CLIC2/SLC1A1/ROS1/ANO7/GABRB3/ADAMTS8/SLC37A2/LRRC18/TTYH1/TTYH2/ANO2/SLC26A7/ENPP1/ABCB1/NMUR1/FGFR1/ANO4/SLC26A4/CLIC6/GABRB2/GABRA2/PTAFR/GLRA2	50
GO:0007626	BP	locomotory behavior	56/2655	198/18670	1.86467e-07	5.62962e-06	4.06963e-06	NPY2R/CNTN2/USP2/ASTN1/HPGDS/ATP1A2/SLC4A10/SEZ6/CXCL12/ALK/NOVA1/LMX1A/NEGR1/GNAO1/CEND1/ADCY5/SNCG/LGI4/CHL1/SNAP25/SEZ6L/RASD2/GDNF/TMOD1/C1QL1/SLC18A2/GPR88/CDH23/CHRNA3/NPY1R/MEIS1/CHRNB4/UCHL1/SNCA/APBA1/ADORA2A/SPTBN4/TAL1/NRG1/PDE1B/LRRK2/PREX2/PENK/MYO5A/LRRTM1/CACNA1B/OPRL1/ESPN/EPHA4/SOBP/CHRNB2/ZIC1/SLITRK6/NTSR1/HOXD10/APOE	56
GO:0019226	BP	transmission of nerve impulse	28/2655	72/18670	2.10301e-07	6.31744e-06	4.56685e-06	SCN11A/SCN7A/SCN9A/P2RX4/ANK3/CACNG7/P2RX1/NTRK3/SCN3A/KCNA1/KCNMB2/GPR88/CHRNA1/CHRNB4/CLDN19/SCN1B/SCN4A/FKBP1B/JAM3/SPTBN4/S1PR1/DRD5/GRIK2/NFASC/CACNA1H/NTRK2/KCNA2/CARTPT	28
GO:0003044	BP	regulation of systemic arterial blood pressure mediated by a chemical signal	22/2655	49/18670	2.15464e-07	6.44033e-06	4.65569e-06	AVPR1B/CMA1/HSD11B2/CTSG/ADRA1A/EDN3/F2RL1/ADRB3/ADRB2/PDE4D/AGTR1/TPM1/EDN2/PCSK5/ADRA1B/CPA3/SLC2A5/ADRB1/DRD5/AVPR2/OR51E2/CES1	22
GO:0002687	BP	positive regulation of leukocyte migration	41/2655	128/18670	2.19611e-07	6.5318e-06	4.72181e-06	ELANE/IL6R/P2RX4/P2RY12/CXCL12/MADCAM1/PTN/EDN3/F2RL1/MAPK3/PTK2B/CCR2/BDKRB1/PDGFD/LGALS3/CCL8/EDN2/XCL2/KITLG/CCL19/MSTN/RARRES2/CMKLR1/CCL21/AIF1/CSF1/NCKAP1L/XCL1/CCR7/ITGA4/SPN/CXCL13/CCL5/DOCK8/THBS4/IL1R1/SELP/CAMK1D/C3AR1/PTAFR/CXCL14	41
GO:0002791	BP	regulation of peptide secretion	113/2655	500/18670	2.23655e-07	6.61931e-06	4.78507e-06	NPY2R/GCG/CASR/SLC30A8/CLEC9A/RAP1A/CD160/CRHBP/CNR1/SYT9/SFRP1/CHGA/KCNB1/SRI/MYOM1/EPHA5/ENHO/CPT1A/SYT4/F2RL1/NEUROD1/ABCC8/MAPK3/ADCY5/PTGER4/NR1H4/LGR4/SIDT2/CD200R1/BLK/SNAP25/ARRB1/GPR27/BMP6/HADH/LGALS9C/TLR9/TLR10/KCNA5/IL1R2/HDAC9/UCN3/KRT20/CD22/TRPM4/GCK/STXBP5L/CCL19/RFX6/FKBP1B/CACNA1A/ADORA2A/APBB1/ITPR1/IGF1/IL10/CIDEA/LGALS9B/CD33/LRRK2/NLRP7/CD14/C1QTNF4/ADRA2A/EFNA5/CSF1R/TIAM1…	113
GO:0030595	BP	leukocyte chemotaxis	61/2655	224/18670	2.35262e-07	6.92871e-06	5.00873e-06	CCL23/IL6R/CHGA/CXCL12/CCL14/MMP28/PADI2/PTN/EDN3/STAP1/F2RL1/MAPK3/CNR2/PDE4D/GPR18/IL16/PTK2B/CCR2/LGALS3/CCL13/SCG2/CCL8/CXCR5/KIT/EDN2/PIK3CG/XCL2/TRPM4/CCL19/CCL15/MSTN/EDNRB/JAM3/RARRES2/IL10/CMKLR1/SFTPD/CCL21/SLIT2/DUSP1/GPR183/AIF1/TNFRSF11A/CSF1/NCKAP1L/S1PR1/BST1/CCL11/KLRK1/C10orf99/PIK3CD/XCL1/VAV1/CCR7/CXCL13/CCL5/THBS4/CAMK1D/C3AR1/ITGB2/CXCL14	61
GO:0022604	BP	regulation of cell morphogenesis	110/2655	484/18670	2.39937e-07	7.0319e-06	5.08333e-06	MYOC/CNTN2/FBLIM1/NLGN1/SEMA3E/GNA13/TRAK2/CHODL/NEDD4L/CXCL12/CACNG7/SEMA6D/CUX2/P2RY1/LPAR1/NTN1/PTN/EPB41L3/CPNE5/NEFL/ZSWIM6/SYT4/EPHA7/NTRK3/SEMA6A/S100B/TLX2/RELN/RHOC/SEMA3D/PTK2B/RHOU/LIMS2/BVES/RND2/OLFM1/SEMA3G/CCL13/TPM1/SEMA4G/KIT/ARHGAP15/KIF13B/SLC9A3R1/PALM/PLXNA2/ITPKA/CHRNA3/ZEB2/MAPT/MAP6/NLGN3/UST/NGFR/RHOF/PLEKHO1/MAP2/OMG/ZNF135/CDC42EP5/ITGA7/FBLN1/ENPP2/LRRK2/SYT2/FGD2/EFNA…	110
GO:0002237	BP	response to molecule of bacterial origin	84/2655	343/18670	2.45692e-07	7.16562e-06	5.18e-06	ELANE/PDCD4/CNR1/CTSG/LITAF/HPGD/GNG12/STAP1/MAPK3/CD36/PTGER4/NR1H4/PLSCR4/CNR2/BMP6/PDE4D/CAPN2/TLR9/BDKRB1/MEF2C/PCK1/PLCG2/UGT1A1/FGFR2/FGF10/AICDA/B2M/PPARGC1A/SNCA/STAR/CX3CR1/DCN/EDNRB/IL10RA/CD180/NOS1/MAOB/IL10/NLRP7/CD14/LY86/MRC1/CD96/CSF2RB/LDOC1/FCGR2B/TNFRSF11A/PENK/AXL/TLR1/KLRK1/CARD16/CEBPE/LY96/IL18/GFI1/AKAP12/HCK/PTGER2/CCR7/ABCA1/TLR6/PTGFR/CXCL13/CCL5/P2RX7/IL23R/VIM/PTPN22/…	84
GO:0010522	BP	regulation of calcium ion transport into cytosol	35/2655	102/18670	2.58831e-07	7.51236e-06	5.43065e-06	DHRS7C/P2RX2/ADCYAP1R1/P2RX4/ATP1A2/JPH4/SRI/ANK2/JPH3/CASQ2/PDE4D/CAV1/PTK2B/BCL2/CAMK2D/BDKRB1/PLN/JPH2/AKAP6/CD19/CLIC2/SNCA/GSTM2/FKBP1B/NOS1/CASQ1/SLC8A1/HRC/DMD/MYO5A/CD4/XCL1/P2RX7/TRPC1/NTSR1	35
GO:0046631	BP	alpha-beta T cell activation	43/2655	138/18670	2.68025e-07	7.74181e-06	5.59652e-06	ZBTB7B/IL6R/CD160/NKX2-3/ZBTB16/PTGER4/LY9/GPR18/IRF4/LGALS9C/BCL2/CCR2/CCL19/EBI3/ADORA2A/LGALS9B/SASH3/DOCK2/GPR183/NCKAP1L/RSAD2/TNFSF8/GLI3/PLA2G2D/PTPRC/XCL1/IL18/CD3E/CD28/SPN/TBX21/IL23R/ITK/RASAL3/LILRB1/NLRP3/RORA/CD300A/RORC/SLAMF6/CD86/IL12RB1/ZAP70	43
GO:0072676	BP	lymphocyte migration	37/2655	111/18670	2.75214e-07	7.87834e-06	5.69522e-06	CCL23/GPR15/CXCL12/CCL14/MADCAM1/PADI2/CD200R1/PTK2B/CCR2/CCL13/CCL8/PIK3CG/XCL2/CCL19/CCL15/ITGB7/CCL21/GPR183/AIF1/S1PR1/CCL11/KLRK1/C10orf99/PIK3CD/XCL1/RET/CCR7/ITGA4/SPN/CXCL13/CCL5/DOCK8/TBX21/MYO1G/APOD/ZAP70/CXCL14	37
GO:0097529	BP	myeloid leukocyte migration	58/2655	210/18670	2.75375e-07	7.87834e-06	5.69522e-06	CCL23/CD177/IL6R/P2RX4/CHGA/P2RY12/CXCL12/CCL14/MMP28/EDN3/STAP1/MAPK3/PTGER4/CD200R1/PDE4D/PTK2B/CCR2/PDGFD/LGALS3/CCL13/SCG2/CCL8/KIT/EDN2/PIK3CG/XCL2/CCL19/CCL15/CX3CR1/MSTN/EDNRB/JAM3/RARRES2/CMKLR1/SFTPD/CCL21/SLIT2/DUSP1/AIF1/TNFRSF11A/CSF1/NCKAP1L/BST1/CCL11/MCOLN2/PIK3CD/XCL1/VAV1/CCR7/CXCL13/CCL5/THBS4/IL1R1/CD300A/CAMK1D/C3AR1/ROR2/ITGB2	58
GO:0031341	BP	regulation of cell killing	34/2655	98/18670	2.83378e-07	8.06887e-06	5.83295e-06	CD160/FCER2/DNASE1L3/STAP1/F2RL1/CD1D/CEACAM1/KIR2DL4/CD1C/B2M/NCR3/CFH/FCGR2B/KLRK1/LEP/PTPRC/XCL1/VAV1/IL18RAP/LAG3/CD226/P2RX7/CADM1/IL23R/TYROBP/PIK3R6/LILRB1/SLAMF6/CRTAM/SH2D1A/HLA-G/IL7R/ITGAM/IL12RB1	34
GO:0071294	BP	cellular response to zinc ion	14/2655	23/18670	3.07673e-07	8.69936e-06	6.28873e-06	MT1M/MT1F/P2RX4/MT1H/MT1G/MT1X/MT1DP/MT2A/KCNK3/MT1E/HVCN1/MT3/MT1A/GLRA2	14
GO:0060314	BP	regulation of ryanodine-sensitive calcium-release channel activity	15/2655	26/18670	3.08416e-07	8.69936e-06	6.28873e-06	JPH4/SRI/JPH3/CASQ2/PDE4D/CAMK2D/PLN/JPH2/AKAP6/CLIC2/GSTM2/FKBP1B/NOS1/HRC/DMD	15
GO:0010863	BP	positive regulation of phospholipase C activity	20/2655	43/18670	3.77076e-07	1.05863e-05	7.65281e-06	AVPR1B/ADCYAP1R1/P2RY12/ADRA1A/LPAR1/NTRK3/RASGRP4/KIT/ESR1/FGF2/PDGFRA/GPR55/NMUR1/FGFR1/S1PR4/ITK/NTRK2/HTR2B/ARHGAP6/PTAFR	20
GO:2001259	BP	positive regulation of cation channel activity	27/2655	70/18670	4.1931e-07	1.17173e-05	8.47038e-06	PIRT/STIM1/PINK1/KCNE2/ANK3/ANK2/RGS9/KCNA1/ADRB2/RELN/KCNC1/CTSS/CCR2/PLCG2/JPH2/AKAP6/STAC2/LRRC55/CACNB2/GSTM2/NLGN3/LRRC26/CASQ1/CACNA2D1/STAC/ARC/NTSR1	27
GO:0021700	BP	developmental maturation	72/2655	284/18670	4.32279e-07	1.20238e-05	8.69193e-06	FEV/NRXN1/MYOC/SLC17A7/CNTN2/ROPN1/SOX10/SEZ6/NEFL/ACVRL1/CEND1/PTH1R/SYT4/SYP/LGI4/SLC26A3/SEZ6L/RELN/PGR/BMP2/C1QL1/PTK2B/EPAS1/BCL2/ZDHHC15/ASCL1/GLDN/CDKN1A/PDE3A/PALM/BFSP2/CCL19/RECK/CX3CR1/BTK/POU2F2/EDNRB/IGF1/SPTBN4/LYL1/PTPRN/C1QA/RYR1/TAL1/NTN4/KLF2/CCL21/LRRK2/DEFB1/BHLHA15/HES5/TRIM58/AXL/S1PR1/CAMK2B/CDK5R2/MYO5A/NFASC/LEP/MAP1B/RET/SPINK5/FGFR1/TFCP2L1/GATA2/FOXA1/FAT4/LTF/HOXA5/C3…	72
GO:0045058	BP	T cell selection	21/2655	47/18670	4.48742e-07	1.23949e-05	8.96024e-06	CD1D/LY9/IRF4/BCL2/THEMIS/DOCK2/GLI3/CD4/PTPRC/CD3G/CCR7/CD3E/CD28/SPN/TBX21/IL23R/CD3D/SLAMF6/FOXN1/IL12RB1/ZAP70	21
GO:0051048	BP	negative regulation of secretion	63/2655	238/18670	4.49749e-07	1.23949e-05	8.96024e-06	NPY2R/RAP1A/CRHBP/CNR1/SFRP1/CHGA/P2RY12/KCNB1/P2RY1/ENHO/VPS4B/SYT4/F2RL1/CEACAM1/PTGER4/NR1H4/LGR4/CD200R1/TACR2/HADH/CCR2/HMOX1/ADIPOQ/TRIM9/IL1R2/HDAC9/CD22/STXBP5L/SNCA/FKBP1B/TIFAB/MAOB/IL10/CIDEA/NRG1/NLRP7/NPY5R/ADRA2A/FOXF1/ACVR1C/FCGR2B/RSAD2/ANGPT1/AVPR2/FAM3D/LEP/CARD16/C1QTNF3/BANK1/TLR8/SYT11/TLR6/SRGN/PTGER3/PTPN22/LILRB1/NLRP3/CD300A/SSC5D/CARTPT/EGF/CD84/APOE	63
GO:1903039	BP	positive regulation of leukocyte cell-cell adhesion	59/2655	218/18670	4.62249e-07	1.26812e-05	9.16722e-06	ELANE/ZBTB7B/IL6R/CD160/CD1D/ZBTB16/CD209/HHLA2/CLECL1/CAV1/CCR2/BTLA/CD27/CCL19/TMIGD2/EBI3/IL6ST/IGF1/CCL21/TNFRSF13C/PAK3/SASH3/CD40LG/AIF1/NCKAP1L/GLI3/KLRK1/LEP/CD4/PTPRC/GRAP2/XCL1/VAV1/IL18/CCR7/CD3E/CD28/ITGA4/HLA-DPB1/CCL5/HLA-DMB/HLA-DPA1/DOCK8/IL23R/RASAL3/PIK3R6/LILRB1/NLRP3/SIRPG/VCAM1/HLA-G/CD86/IL7R/PDCD1LG2/IL12RB1/PTAFR/ZAP70/TNFSF13B/ITGB2	59
GO:0014046	BP	dopamine secretion	19/2655	40/18670	4.89774e-07	1.33148e-05	9.62518e-06	NPY2R/SYT10/CNR1/SYT9/PINK1/CXCL12/SYT4/SNCG/GDNF/SYT5/SYT15/SNCA/SYT6/SYT2/SYT11/CHRNB2/KCNA2/SYT13/SYT1	19
GO:0014059	BP	regulation of dopamine secretion	19/2655	40/18670	4.89774e-07	1.33148e-05	9.62518e-06	NPY2R/SYT10/CNR1/SYT9/PINK1/CXCL12/SYT4/SNCG/GDNF/SYT5/SYT15/SNCA/SYT6/SYT2/SYT11/CHRNB2/KCNA2/SYT13/SYT1	19
GO:0071277	BP	cellular response to calcium ion	30/2655	83/18670	5.11832e-07	1.38517e-05	1.00134e-05	SYT10/SLC25A23/NLGN1/CRHBP/SYT9/RYR3/CPNE5/SYT4/CPNE8/CHP2/SYT5/HPCA/CAMK2D/SYT15/MEF2C/RASGRP2/CPNE4/PRKAA2/KCNH1/RYR1/SYT6/SYT2/GPLD1/SYT11/AKR1C3/FOS/CPNE6/FOSB/SYT13/SYT1	30
GO:0001818	BP	negative regulation of cytokine production	74/2655	296/18670	5.39069e-07	1.45069e-05	1.0487e-05	ELANE/APPL2/PDCD4/KLF4/NDRG2/F2RL1/CEACAM1/PTGER4/NR1H4/C5orf30/LGR4/CD200R1/ARRB1/GPR18/RPS6KA5/ABCD2/LGALS9C/TLR9/HMOX1/ADIPOQ/LILRA4/IL1R2/HDAC9/RNF125/CX3CR1/BTK/IGF1/IL10/CIDEA/CMKLR1/LGALS9B/SFTPD/CD33/VSIG4/KLF2/NLRP7/SLAMF1/CD96/CHRNA7/POMC/FCGR2B/NCKAP1L/AXL/ANGPT1/CARD16/PTPRC/C1QTNF3/XCL1/BANK1/PTPRS/TLR8/SYT11/TLR6/LAG3/FGFR1/SRGN/NLRC3/TBX21/IL23R/HOMER2/TYROBP/IL1RL1/PTPN22/LILRB1/N…	74
GO:0050866	BP	negative regulation of cell activation	55/2655	199/18670	5.4087e-07	1.45069e-05	1.0487e-05	ZBTB7B/TNFRSF13B/CNR1/SFRP1/FGL2/CLEC4G/PAG1/CEACAM1/PDE5A/CNR2/SOCS6/LGALS9C/CCR2/HMOX1/LGALS3/LRFN5/BTK/ADORA2A/IL10/NRARP/LGALS9B/SFTPD/LAX1/VSIG4/TNFAIP8L2/FOXF1/FCGR2B/AXL/PRKG1/GLI3/PLA2G2D/SLA2/PTPRC/XCL1/PDGFRA/BANK1/SAMSN1/SPN/LAG3/TBX21/TYROBP/PTPN22/LILRB1/CD300LF/DTX1/CD300A/GPNMB/LST1/ENPP3/HLA-G/CD86/PDCD1LG2/CD84/TSPAN32/APOE	55
GO:0045165	BP	cell fate commitment	69/2655	270/18670	5.436e-07	1.45153e-05	1.04931e-05	FEV/ZBTB7B/MYT1L/KLF4/SFRP1/DSCAML1/NEUROD1/GAP43/NTRK3/ERBB4/LY9/BMP2/EYA2/IRF4/NKX2-2/EPAS1/BCL2/MEF2C/WNT2B/ASCL1/FGFR2/FGF10/WNT9A/GATA1/TBX1/TAL1/NRG1/AR/HES5/SOX17/TGFB1I1/FGF2/SOX5/CYP26B1/ATOH1/TBX10/GLI3/MESP1/CHD5/SPDEF/DHH/APC2/WNT16/SPN/FGF13/FGFR1/TBX21/IL23R/SOSTDC1/WNT5B/MITF/ARX/RORA/GATA2/RORC/SFRP2/SLAMF6/SATB2/SOX6/FOXA1/ROR2/FOXN1/DLX1/IL12RB1/GAS1/HOXD10/WNT6/SOX8/SOX2	69
GO:0051928	BP	positive regulation of calcium ion transport	39/2655	123/18670	5.76114e-07	1.53155e-05	1.10715e-05	P2RX2/GCG/CASR/ADCYAP1R1/STIM1/P2RX4/KCNE2/SRI/CXCL12/TRPV3/ANK2/SLC9A1/MYLK/CAMK2A/CAV1/BDKRB1/HSPA2/PLCG2/LGALS3/JPH2/AKAP6/STAC2/CD19/CACNB2/SNCA/GSTM2/CASQ1/TRPC6/CACNA2D1/CD4/XCL1/CCL5/P2RX7/STAC/TRPC1/LILRA2/LPAR3/NTSR1/RGN	39
GO:0022409	BP	positive regulation of cell-cell adhesion	66/2655	255/18670	5.83867e-07	1.54532e-05	1.1171e-05	ELANE/GCNT2/CITED2/ZBTB7B/IL6R/CD160/ANK3/CD1D/ZBTB16/CD209/HHLA2/CLECL1/CAV1/CCR2/BTLA/CD27/CCL19/TMIGD2/EBI3/IL6ST/IGF1/IL10/CCL21/TNFRSF13C/PAK3/SASH3/CD40LG/AIF1/NCKAP1L/GLI3/KLRK1/LEP/CD4/PTPRC/GRAP2/XCL1/VAV1/IL18/CCR7/CD3E/CD28/ITGA4/HLA-DPB1/CXCL13/CCL5/HLA-DMB/HLA-DPA1/DOCK8/IL23R/RASAL3/PIK3R6/LILRB1/NLRP3/SIRPG/VCAM1/FOXA1/HLA-G/CD86/IL7R/PDCD1LG2/IL12RB1/PTAFR/ZAP70/TNFSF13B/ITGB2/SOX2	66
GO:0030100	BP	regulation of endocytosis	71/2655	281/18670	5.93941e-07	1.56509e-05	1.1314e-05	GSG1L/APPL2/SLC17A7/CD177/NLGN1/RAP1A/CAV3/CALY/PACSIN2/SNAP91/RAB27A/NEDD4L/TSPAN1/SYT4/STAP1/F2RL1/CD36/RAB4B/ARRB1/SLC2A4/RSPO1/PTX3/HPCA/CAV1/SH3GL2/ADIPOQ/CLU/PLCG2/LGALS3/CD22/LRRTM2/CLIP3/PACSIN1/B2M/SNCA/CCL19/TUB/MAGI2/SFTPD/CCL21/LRRK2/CD14/DOCK2/NECAB2/FCGR2B/NCKAP1L/AXL/ANGPT1/LRRTM1/PTPRC/ITGB3/HCK/STON1/SYT11/PROM2/TF/SFTPA2/LILRB1/CD300LF/SIRPG/CD300A/GATA2/IL2RB/CAMK1D/EPHA3/GPC3/…	71
GO:0071276	BP	cellular response to cadmium ion	18/2655	37/18670	6.25966e-07	1.63513e-05	1.18203e-05	MT1M/MT1F/MT1H/GSN/MT1G/MT1X/MT1DP/MT2A/MAPK3/MT1E/HMOX1/STAR/NCF1/MT3/AKR1C3/CYBB/MT1A/FOS	18
GO:1903514	BP	release of sequestered calcium ion into cytosol by endoplasmic reticulum	18/2655	37/18670	6.25966e-07	1.63513e-05	1.18203e-05	DHRS7C/ATP1A2/SRI/ANK2/CASQ2/PDE4D/CAMK2D/PLN/AKAP6/CLIC2/GSTM2/FKBP1B/CASQ1/RYR1/SLC8A1/HRC/DMD/FASLG	18
GO:1903532	BP	positive regulation of secretion by cell	93/2655	399/18670	6.29787e-07	1.63799e-05	1.1841e-05	NPY2R/SYT10/GCG/CASR/GALR1/SLC30A8/CLEC9A/CD177/NLGN1/CD160/CNR1/SYT9/PINK1/KCNB1/SRI/RAB27A/MYOM1/CXCL12/P2RY1/VPS4B/EDN3/SYT4/F2RL1/MAPK3/PTGER4/NR1H4/BLK/TACR2/ARRB1/GPR27/BMP6/GDNF/LGALS9C/VIP/UCN3/SMPD3/TRPM4/CACNB2/GCK/SNCA/CCL19/RFX6/ADORA2A/APBB1/IGF1/IL10/LGALS9B/CD33/LRRK2/NLRP7/CD14/C1QTNF4/CSF1R/AIF1/NNAT/TLR1/CD244/CDK5R2/FCN1/CACNA1H/LEP/TSLP/GPLD1/C1QTNF3/OR51E2/AKAP12/ACHE/CD38/TL…	93
GO:1902803	BP	regulation of synaptic vesicle transport	30/2655	84/18670	6.88622e-07	1.78329e-05	1.28913e-05	NLGN1/RAP1A/CNR1/SYT9/RIMS4/P2RY4/PINK1/ADRA1A/P2RY1/P2RX1/SYT4/PRKCB/SYP/GRIK5/GRIN3A/SLC2A4/CAMK2A/CHRM2/CACNB2/STXBP5L/APBA1/ADORA2A/RIMS3/MAP2/LRRK2/CHRNB2/RIMS2/RIMS1/CPLX2/SYT1	30
GO:0051897	BP	positive regulation of protein kinase B signaling	50/2655	176/18670	7.15293e-07	1.84441e-05	1.33332e-05	MYOC/GCNT2/NRG2/PINK1/P2RX4/KLB/P2RY12/GAB1/ERBB4/RASD2/FGFR2/FGF10/KIT/NRG4/PIK3CG/CD19/KITLG/CCL19/CX3CR1/AKR1C2/TNFAIP8L3/ESR1/KL/TEK/NRG1/TSPYL5/FGF9/CCL21/HPSE/BTC/TRAT1/FGF2/HCLS1/AXL/ANGPT1/PIK3R5/LEP/PIK3CD/PDGFRA/VAV1/RET/IL18/CCR7/CD28/FGFR1/AKR1C3/FGF7/CD86/EGF/F10	50
GO:0015872	BP	dopamine transport	22/2655	52/18670	7.61935e-07	1.95628e-05	1.41419e-05	NPY2R/SYT10/CNR1/SYT9/PINK1/CXCL12/SYT4/SNCG/GDNF/SYT5/SYT15/SLC18A2/SNCA/SYT6/SYT2/SYT11/RAB3B/SLC6A2/CHRNB2/KCNA2/SYT13/SYT1	22
GO:1903531	BP	negative regulation of secretion by cell	57/2655	211/18670	7.66824e-07	1.96046e-05	1.41721e-05	RAP1A/CRHBP/CNR1/SFRP1/CHGA/P2RY12/KCNB1/P2RY1/ENHO/VPS4B/SYT4/F2RL1/CEACAM1/PTGER4/NR1H4/LGR4/CD200R1/TACR2/HADH/CCR2/HMOX1/ADIPOQ/TRIM9/IL1R2/HDAC9/CD22/STXBP5L/SNCA/FKBP1B/MAOB/IL10/CIDEA/NLRP7/NPY5R/ADRA2A/FOXF1/ACVR1C/FCGR2B/RSAD2/ANGPT1/FAM3D/LEP/CARD16/C1QTNF3/BANK1/TLR8/SYT11/TLR6/SRGN/PTPN22/LILRB1/NLRP3/CD300A/SSC5D/CARTPT/CD84/APOE	57
GO:1900449	BP	regulation of glutamate receptor signaling pathway	25/2655	64/18670	8.43697e-07	2.14785e-05	1.55267e-05	GSG1L/LRRC7/NLGN1/CRHBP/PINK1/GRIN2A/GRIA3/CACNG7/NEFL/GRIA4/GRIA1/RGS9/GRIA2/ADRB2/RELN/PTK2B/CCR2/MEF2C/DLG2/PPARGC1A/NLGN3/NECAB2/SHISA9/DAPK1/ARC	25
GO:0050870	BP	positive regulation of T cell activation	55/2655	202/18670	9.08482e-07	2.30302e-05	1.66484e-05	ZBTB7B/IL6R/CD160/CD1D/ZBTB16/CD209/HHLA2/CLECL1/CAV1/CCR2/BTLA/CD27/CCL19/TMIGD2/EBI3/IL6ST/IGF1/CCL21/TNFRSF13C/PAK3/SASH3/CD40LG/AIF1/NCKAP1L/GLI3/KLRK1/LEP/CD4/PTPRC/GRAP2/XCL1/VAV1/IL18/CCR7/CD3E/CD28/HLA-DPB1/CCL5/HLA-DMB/HLA-DPA1/DOCK8/IL23R/RASAL3/PIK3R6/LILRB1/NLRP3/SIRPG/VCAM1/HLA-G/CD86/IL7R/PDCD1LG2/IL12RB1/ZAP70/TNFSF13B	55
GO:1900274	BP	regulation of phospholipase C activity	20/2655	45/18670	9.34469e-07	2.35895e-05	1.70527e-05	AVPR1B/ADCYAP1R1/P2RY12/ADRA1A/LPAR1/NTRK3/RASGRP4/KIT/ESR1/FGF2/PDGFRA/GPR55/NMUR1/FGFR1/S1PR4/ITK/NTRK2/HTR2B/ARHGAP6/PTAFR	20
GO:0090075	BP	relaxation of muscle	16/2655	31/18670	9.56229e-07	2.40378e-05	1.73768e-05	P2RX4/ATP1A2/CHGA/SRI/P2RY1/PDE5A/PDE4D/KCNMA1/CAMK2D/PLN/RGS2/GSTM2/TIFAB/SLC8A1/HRC/PRKG1	16
GO:0043491	BP	protein kinase B signaling	68/2655	269/18670	1.00041e-06	2.50437e-05	1.8104e-05	PHLPP2/MYOC/GCNT2/NRG2/TMEM100/KLF4/PINK1/P2RX4/CAV3/KLB/P2RY12/MTM1/GAB1/SFRP5/SESN2/ERBB4/RASD2/XDH/FGFR2/FGF10/SMPD3/KIT/NRG4/PIK3CG/CD19/SLC9A3R1/KITLG/CCL19/CX3CR1/MSTN/AKR1C2/TNFAIP8L3/IGF1/ESR1/MAGI2/KL/TEK/NRG1/TSPYL5/FGF9/CCL21/HPSE/BTC/TRAT1/FGF2/HCLS1/AXL/ANGPT1/PIK3R5/LEP/PIK3CD/PDGFRA/VAV1/RET/IL18/CCR7/BANK1/CD28/CCL5/FGFR1/MT3/AKR1C3/FGF7/NTRK2/HLA-G/CD86/EGF/F10	68
GO:0042063	BP	gliogenesis	72/2655	290/18670	1.00738e-06	2.51134e-05	1.81544e-05	ASPA/PLP1/PHOX2B/MYOC/CNTN2/SOX10/P2RX4/P2RY12/GSN/RNF112/PTPRZ1/DNER/P2RY1/LPAR1/SLC8A3/PTN/STAP1/MAPK3/GAP43/NTRK3/LGI4/S100B/RELN/BMP2/DAAM2/PTK2B/NKX2-2/NDN/CCR2/CLU/ASCL1/FGF10/GPR37L1/CX3CR1/MAPT/MATN2/LEPR/IL6ST/NLGN3/ROR1/ADORA2A/C1QA/GPR17/TAL1/NRG1/CSF1R/HES5/TIAM1/NDRG1/GPR183/CSF1/PENK/CDK5R2/GLI3/TSPAN2/MT3/EPHA4/VIM/DTX1/NTRK2/KLF15/LAMA2/ADCYAP1/CHRM1/LAMC3/SOX6/ROR2/PRDM8/DLX1/WAS…	72
GO:0055119	BP	relaxation of cardiac muscle	11/2655	16/18670	1.03086e-06	2.54999e-05	1.84337e-05	P2RX4/ATP1A2/CHGA/PDE5A/PDE4D/CAMK2D/PLN/RGS2/GSTM2/SLC8A1/HRC	11
GO:0086091	BP	regulation of heart rate by cardiac conduction	18/2655	38/18670	1.03137e-06	2.54999e-05	1.84337e-05	KCNE2/SCN2B/CTNNA3/ANK2/DSC2/SCN4B/AKAP9/HCN4/CAV1/CAMK2D/KCNA5/SCN3B/TRPM4/CACNB2/SCN1B/CACNA2D1/KCND3/KCNJ5	18
GO:0050921	BP	positive regulation of chemotaxis	41/2655	135/18670	1.06746e-06	2.62841e-05	1.90006e-05	CASR/IL6R/P2RX4/P2RY12/CXCL12/LPAR1/PTN/EDN3/F2RL1/MAPK3/NTRK3/IL16/PTK2B/CCR2/PDGFD/FGF10/SCG2/EDN2/XCL2/CCL19/MSTN/RARRES2/CMKLR1/CCL21/SLIT2/TIAM1/AIF1/FGF2/CSF1/NCKAP1L/S1PR1/XCL1/CCR7/TUBB2B/CXCL13/CCL5/FGFR1/THBS4/CAMK1D/C3AR1/CXCL14	41
GO:0098693	BP	regulation of synaptic vesicle cycle	36/2655	112/18670	1.07242e-06	2.62984e-05	1.9011e-05	NRXN1/SLC17A7/NLGN1/RAP1A/CNR1/SYT9/RIMS4/P2RY4/ADRA1A/P2RY1/P2RX1/SYT4/PRKCB/SYP/GRIK5/GRIN3A/SLC2A4/CAMK2A/PLD1/CHRM2/CACNB2/STXBP5L/SNCA/APBA1/NLGN3/ADORA2A/RIMS3/MAGI2/LRRK2/SYT11/RAB3B/CHRNB2/RIMS2/RIMS1/CPLX2/SYT1	36
GO:0010043	BP	response to zinc ion	22/2655	53/18670	1.12834e-06	2.75573e-05	1.99211e-05	SLC30A8/CA2/MT1M/MT1F/P2RX4/MT1H/SLC30A4/MT1G/MT1X/MT1DP/MT2A/KCNK3/MT1E/PLN/HVCN1/OTC/P2RX7/MT3/MT1A/KRT14/VCAM1/GLRA2	22
GO:0032729	BP	positive regulation of interferon-gamma production	25/2655	65/18670	1.1868e-06	2.88675e-05	2.08682e-05	IL6R/CD160/TLR3/PDE4D/CCR2/TLR9/TLR7/EBI3/TNFRSF13C/CD14/SASH3/CD244/KLRK1/IL18/CD3E/TLR8/HLA-DPB1/CD226/HLA-DPA1/IL1R1/IL23R/PTPN22/SLAMF6/CD2/IL12RB1	25
GO:0045123	BP	cellular extravasation	24/2655	61/18670	1.19439e-06	2.89351e-05	2.0917e-05	ELANE/CD177/CXCL12/MADCAM1/PTGER4/CCL28/CCR2/PDGFD/PIK3CG/CX3CR1/ITGB7/CCL21/ADD2/BST1/LEP/PIK3CD/ITGA4/SPN/IL1R1/SELL/SELP/VCAM1/PTAFR/ITGB2	24
GO:0010976	BP	positive regulation of neuron projection development	70/2655	281/18670	1.24247e-06	2.99789e-05	2.16717e-05	LRRC7/NLGN1/RAP1A/CNR1/CPEB3/CHODL/NEDD4L/CXCL12/ALK/CACNG7/CUX2/LPAR1/NEGR1/NTN1/PTN/CPNE5/NEFL/STMN2/CNTN1/SYT4/NTRK3/RELN/PTK2B/BMP5/RND2/RGS2/PLXNA2/ITPKA/PACSIN1/SCN1B/ATP8A2/ZEB2/MAPT/MAP6/FEZ1/FKBP1B/NGFR/APBB1/MAGI2/LTK/NDRG4/SYT2/ZNF804A/FZD1/EFNA5/PAK3/SLIT2/TIAM1/CAMK2B/L1CAM/VLDLR/AVIL/MAP1B/RET/FES/TUBB2B/FGFR1/EPHA4/NGF/PLXNC1/NTRK2/RIMS2/ADCYAP1/CAMK1D/EPHA3/RIMS1/LPAR3/CPNE6/APOE/…	70
GO:0032958	BP	inositol phosphate biosynthetic process	19/2655	42/18670	1.25257e-06	3.01017e-05	2.17604e-05	PLCD1/ADCYAP1R1/PLCE1/P2RY1/PLCL2/PTH1R/PLCD3/PTK2B/PLCG2/PLCD4/ITPKA/SNCA/FGF2/PLCL1/IP6K3/CD244/PLEK/NTSR1/PTAFR	19
GO:0086001	BP	cardiac muscle cell action potential	27/2655	74/18670	1.51654e-06	3.63003e-05	2.62413e-05	GPD1L/CAV3/ATP1A2/KCNE2/ANK3/NEDD4L/SCN2B/CTNNA3/ANK2/DSC2/SCN4B/AKAP9/HCN4/CAV1/CAMK2D/KCNA5/SCN3B/TRPM4/CACNB2/SCN1B/SLC8A1/CACNA2D1/DMD/FLNA/FGF13/KCND3/KCNJ5	27
GO:1902105	BP	regulation of leukocyte differentiation	68/2655	272/18670	1.53064e-06	3.64925e-05	2.63803e-05	CA2/ZBTB7B/SFRP1/FGL2/ZBTB16/CEACAM1/TLR3/IRF4/CCR2/TLR9/ADIPOQ/CD101/CD27/CAMK4/KITLG/PPARGC1B/CCL19/EVI2B/BTK/TOX/FCRL3/NRARP/CR1/TAL1/RASSF2/C1QC/FLT3LG/SASH3/IKZF3/FCGR2B/HCLS1/CYP26B1/CSF1/NCKAP1L/AXL/ZEB1/GLI3/CD4/PTPRC/IL18/SPINK5/CD28/FES/GPR55/LAG3/LRRC17/TBX21/IL23R/HLA-DOA/TYROBP/MITF/PIK3R6/LILRB1/DTX1/NLRP3/GATA2/ROR2/CARTPT/MAFB/CD2/FOXN1/HLA-G/LTF/CD86/IL7R/FOS/IL12RB1/ZAP70	68
GO:0034121	BP	regulation of toll-like receptor signaling pathway	26/2655	70/18670	1.59471e-06	3.78695e-05	2.73757e-05	APPL2/PJA2/F2RL1/CD36/TLR3/LGR4/IRF4/CAV1/TLR9/LILRA4/ESR1/FCRL3/SMPDL3B/CD14/RSAD2/TLR1/LY96/GFI1/PTPRS/TLR6/TLR5/PTPN22/CD300LF/LILRA2/CD300A/LTF	26
GO:0010880	BP	regulation of release of sequestered calcium ion into cytosol by sarcoplasmic reticulum	16/2655	32/18670	1.6599e-06	3.91086e-05	2.82714e-05	DHRS7C/ATP1A2/SRI/ANK2/CASQ2/PDE4D/CAMK2D/PLN/AKAP6/CLIC2/GSTM2/FKBP1B/CASQ1/SLC8A1/HRC/DMD	16
GO:0042573	BP	retinoic acid metabolic process	16/2655	32/18670	1.6599e-06	3.91086e-05	2.82714e-05	ADH1A/UGT1A8/ADH1B/ADH1C/DHRS9/UGT1A7/UGT1A1/UGT1A9/CYP3A4/CRABP1/CYP26B1/ADH6/CYP2C18/AKR1C3/CYP27C1/ALDH1A2	16
GO:0002699	BP	positive regulation of immune effector process	57/2655	216/18670	1.73134e-06	4.06325e-05	2.93731e-05	APPL2/CD177/RAP1A/CD160/FCER2/F2RL1/CD1D/MAPK3/CD36/CCR2/TLR9/HMOX1/SH2D1B/KIR2DL4/CD1C/B2M/CCL19/BTK/DDX60/NCR3/C6/FOXF1/SASH3/RSAD2/CD244/KLRK1/PTPRC/XCL1/VAV1/IL18/IL18RAP/CD28/FES/LAG3/CD226/HLA-DMB/P2RX7/CADM1/TBX21/IL1R1/IL23R/LILRB1/NLRP3/CD300A/GATA2/SLAMF6/CRTAM/SH2D1A/ENPP3/HLA-G/CD86/ITGAM/IL12RB1/PTAFR/CD84/ITGB2/C3	57
GO:0006066	BP	alcohol metabolic process	85/2655	364/18670	1.74163e-06	4.07149e-05	2.94327e-05	SULT1A2/RETSAT/ADH1A/PLCD1/ADCYAP1R1/NAAA/DHDDS/SMPD1/PLCE1/RDH5/ADH1B/SULT1A1/ACAA2/P2RY1/PLCL2/ADH1C/PTH1R/LIMA1/ACACB/NR1H4/DHRS9/RXRA/SULT1B1/BMP6/LIPC/PLCD3/BMP2/AKR1B10/IMPA2/CYP11A1/PTK2B/BMP5/LRAT/MOGAT2/IMPA1/CLCN2/PCK1/PLCG2/ACSS2/PLCD4/EPHX2/OSBPL1A/ITPKA/CYP3A4/SNCA/STAR/SGPP1/AKR1C2/LEPR/IGF1/PRKAA2/HMGCS2/PLD4/AKR1B15/NUDT10/AKR1C1/TTR/FGF2/PLCL1/IP6K3/CD244/VLDLR/ADH6/CACNA1H/LEP/A…	85
GO:0043266	BP	regulation of potassium ion transport	34/2655	105/18670	1.75065e-06	4.0767e-05	2.94703e-05	KCNIP4/DPP6/CAV3/KCNE2/ANK3/NEDD4L/VAMP2/FHL1/ANK2/ATP1B2/KCNS2/EDN3/KCNA1/KCNAB1/AKAP9/CASQ2/KCNIP1/CAV1/PTK2B/KCNC1/KCNA5/KCNMB1/VIP/DPP10/AKAP6/LRRC55/GCK/KCNG1/NOS1/LRRC26/ADRA2A/FLNA/KCNIP3/ADCYAP1	34
GO:0007271	BP	synaptic transmission, cholinergic	15/2655	29/18670	2.02677e-06	4.68502e-05	3.38678e-05	SLC5A7/RIC3/TACR2/LYNX1/CHRNA1/CHRNA3/CHRNB4/ADORA2A/CHRNA7/CHRFAM7A/ACHE/CHRNB2/LAMA2/TAC1/APOE	15
GO:0044242	BP	cellular lipid catabolic process	57/2655	217/18670	2.02747e-06	4.68502e-05	3.38678e-05	ENPP6/ETFDH/FUCA1/ACADS/PRDX6/GBA3/ABHD3/CNR1/CPT2/SMPD1/ABHD5/ACOX1/ACAA2/ABCD3/CPT1A/GDPD3/MGLL/ACACB/SESN2/ACAT1/ACAA1/ACADM/NEU4/LIPC/ABCD2/ABHD6/HADH/AKR1B10/FABP4/ADIPOQ/PCK1/PLCG2/FABP2/SMPD3/PIK3CG/EHHADH/CROT/SMPDL3B/CRABP1/PHYH/FABP1/ENPP2/CYP4F12/ECH1/CYP26B1/PNLIPRP2/CRAT/LEP/GPLD1/ACADL/MT3/AKR1C3/APOB/PLA2G4F/CYP1B1/PLA2G4A/APOE	57
GO:0046717	BP	acid secretion	38/2655	124/18670	2.04413e-06	4.70542e-05	3.40153e-05	CASR/ABCB11/SLC17A7/P2RX4/VAMP2/SGK1/SYT4/SNAP25/PLA2G10/BDKRB2/SLC6A9/SLC9A3R1/SNCA/APBA1/ADORA2A/SLC1A1/MAP2K6/NPY5R/PLA2G5/TNFRSF11A/LEP/PLA2G2D/SLC1A2/SLC26A7/P2RX7/OPRL1/SV2A/PTGER3/KMO/NTRK2/RIMS1/AGXT/PLA2G4F/PLA2G2A/NTSR1/PLA2G4A/PLA2G12B/SYT1	38
GO:0014808	BP	release of sequestered calcium ion into cytosol by sarcoplasmic reticulum	17/2655	36/18670	2.1738e-06	4.9681e-05	3.59142e-05	DHRS7C/ATP1A2/SRI/ANK2/CASQ2/PDE4D/CAMK2D/PLN/AKAP6/CLIC2/GSTM2/FKBP1B/CASQ1/RYR1/SLC8A1/HRC/DMD	17
GO:0014065	BP	phosphatidylinositol 3-kinase signaling	43/2655	148/18670	2.19132e-06	4.9681e-05	3.59142e-05	MYOC/KLF4/ENTPD5/CD160/GAB1/F2RL1/CEACAM1/MAPK3/NTRK3/PIK3C2G/ERBB4/RELN/FLT3/PPP1R16B/PDGFD/KIT/PIP5K1B/PIK3CG/SLC9A3R1/PRR5L/DCN/IGF1/LTK/NCF1/TEK/PREX2/HCST/HCLS1/ANGPT1/PIK3R5/LEP/PIK3CD/PDGFRA/IL18/CD28/WNT16/CCL5/FGFR1/NLRC3/PIK3R6/SELP/NTRK2/HTR2B	43
GO:0051592	BP	response to calcium ion	43/2655	148/18670	2.19132e-06	4.9681e-05	3.59142e-05	SYT10/CASR/SLC25A23/NLGN1/CRHBP/SYT9/STIM1/RYR3/CPNE5/SYT4/CPNE8/CHP2/CASQ2/SYT5/KCNMA1/HPCA/KCNMB2/CAV1/PTK2B/CAMK2D/SYT15/MEF2C/KCNMB1/RASGRP2/TXNIP/CPNE4/PRKAA2/KCNH1/RYR1/SYT6/SYT2/DUSP1/PENK/GPLD1/SYT11/P2RX7/AKR1C3/TRPC1/FOS/CPNE6/FOSB/SYT13/SYT1	43
GO:0051668	BP	localization within membrane	43/2655	148/18670	2.19132e-06	4.9681e-05	3.59142e-05	LGI1/MUSK/GSG1L/LRRC7/NRXN1/MAL/NLGN1/RAP1A/ANKS1B/CALY/GSN/MADCAM1/CACNG7/PTN/MAPK10/GRIK5/KIF5A/SNAP25/RELN/KIF5C/HPCA/REEP2/DLG2/LHFPL4/MAGI2/ITGB7/GRASP/DOCK2/FLNA/GRIK2/KIF17/PTPRC/ITGB3/ITGAL/PIGR/ITGA4/GPC6/TYROBP/NRXN2/ARC/CD2/ITGB2/APOE	43
GO:0050867	BP	positive regulation of cell activation	90/2655	394/18670	2.34003e-06	5.28531e-05	3.82073e-05	ZBTB7B/CD177/IL6R/CD160/STAP1/F2RL1/CD1D/ZBTB16/CD209/HHLA2/CLECL1/CAV1/BCL2/CCR2/TLR9/MEF2C/BTLA/SOX15/FGF10/CD27/CDKN1A/CCL19/TMIGD2/BTK/EBI3/IL6ST/IGF1/TOX/FCRL3/IL10/CCL21/LRRK2/TNFRSF13C/PAK3/FLT3LG/SASH3/CD40LG/GPR183/AIF1/NCKAP1L/AXL/BST1/GLI3/KLRK1/LEP/CD4/TSLP/PTPRC/GRAP2/XCL1/VAV1/IL18/CCR7/CD3E/CD28/CD38/HLA-DPB1/TLR6/CCL5/CD226/HLA-DMB/HLA-DPA1/DOCK8/TBX21/IL23R/CHRNB2/TYROBP/RASAL3/P…	90
GO:0098900	BP	regulation of action potential	22/2655	55/18670	2.3814e-06	5.35859e-05	3.8737e-05	CNR1/CAV3/KCNB1/ANK3/ADRA1A/CTNNA3/ANK2/DSC2/CD36/SLC9A1/AKAP9/CNR2/HCN4/CAV1/CAMK2D/TRPM4/CACNA2D1/FLNA/FGF13/CHRNB2/NTSR1/TAC1	22
GO:0007586	BP	digestion	41/2655	139/18670	2.45345e-06	5.48553e-05	3.96547e-05	GUCA2B/SST/SLC22A5/GUCA2A/ALPI/SGK1/PLS1/PGA3/NEUROD1/LIMA1/PBLD/CD36/TLR9/MOGAT2/FABP2/MGAM/FGF10/UCN3/GCNT3/SI/PPARGC1A/AKR1C2/TIFAB/FABP1/SLC2A5/ADRA2A/CAPN9/AKR1C1/PNLIPRP2/LEP/SLC26A7/MUC4/AQP1/OPRL1/PTGER3/MUC2/ARX/CHRM1/TAC1/NPR3/SERPINA3	41
GO:0051896	BP	regulation of protein kinase B signaling	62/2655	244/18670	2.45607e-06	5.48553e-05	3.96547e-05	PHLPP2/MYOC/GCNT2/NRG2/KLF4/PINK1/P2RX4/CAV3/KLB/P2RY12/MTM1/GAB1/SFRP5/ERBB4/RASD2/XDH/FGFR2/FGF10/KIT/NRG4/PIK3CG/CD19/SLC9A3R1/KITLG/CCL19/CX3CR1/MSTN/AKR1C2/TNFAIP8L3/ESR1/MAGI2/KL/TEK/NRG1/TSPYL5/FGF9/CCL21/HPSE/BTC/TRAT1/FGF2/HCLS1/AXL/ANGPT1/PIK3R5/LEP/PIK3CD/PDGFRA/VAV1/RET/IL18/CCR7/BANK1/CD28/FGFR1/AKR1C3/FGF7/NTRK2/HLA-G/CD86/EGF/F10	62
GO:0003073	BP	regulation of systemic arterial blood pressure	31/2655	93/18670	2.48399e-06	5.52735e-05	3.9957e-05	P2RX2/AVPR1B/CMA1/HSD11B2/CTSG/ADRA1A/EDN3/F2RL1/ADRB3/ADRB2/CORO2B/PDE4D/AGTR1/TPM1/EDN2/PCSK5/ARHGAP42/GPR37L1/ADRA1B/CPA3/KLK1/CYP4F12/AR/SLC2A5/ADRB1/DRD5/AVPR2/OR51E2/KLK3/CES1/NTSR1	31
GO:0086012	BP	membrane depolarization during cardiac muscle cell action potential	13/2655	23/18670	2.66342e-06	5.90473e-05	4.2685e-05	CAV3/ATP1A2/ANK3/SCN2B/ANK2/SCN4B/HCN4/SCN3B/TRPM4/CACNB2/SCN1B/SLC8A1/CACNA2D1	13
GO:0048871	BP	multicellular organismal homeostasis	106/2655	485/18670	2.75214e-06	6.07899e-05	4.39448e-05	APPL2/CNGB1/PHOX2B/GCNT2/SLC22A5/CA2/ZBTB7B/TP53INP2/CNR1/CPT2/PDK4/P2RX4/RHAG/SCNN1B/NOVA1/PLCL2/ADCY9/PTH1R/NEUROD1/PBLD/CD36/ACACB/ADCY5/ADRB3/LGR4/ADRB2/PLAC8/AQP4/BMP6/PRKACB/KRT1/PRKAR2B/IRF4/SCNN1G/ABHD6/HADH/CAV1/PTK2B/EPAS1/BCL2/NDN/FABP4/CCR2/TLR9/ADIPOQ/EDN2/CDH23/GATA1/B2M/PPARGC1A/ACOT11/ADCY2/PPARGC1B/TUB/LEPR/EDNRB/METRNL/PRKAA2/TSHR/CIDEA/CMKLR1/SFTPD/CYP4F12/MAP2K6/CSF1R/FLT3LG/S…	106
GO:0043583	BP	ear development	57/2655	219/18670	2.76692e-06	6.08925e-05	4.40189e-05	SLC17A8/PHOX2B/ATP8B1/NTN1/KCNK3/NEUROD1/MAPK3/NTRK3/HMX2/BMP2/HPCA/ITGA8/BMP5/BCL2/FGFR2/TSHZ1/FGF10/OSR1/SLC44A4/KCNK2/LRP10/CDH23/SLC9A3R1/MAF/ATP8A2/ROR1/TIFAB/TBX1/MYO3A/FGF9/GABRB3/HMX3/HES5/C1QB/TMIE/CYTL1/ATOH1/ZEB1/GLI3/FGFR1/FRZB/NKX3-2/EPHA4/SOBP/BMPER/KCNQ4/SALL1/ZIC1/SLITRK6/GABRB2/GATA2/ROR2/MAFB/FAT4/COL2A1/CXCL14/SOX2	57
GO:0032496	BP	response to lipopolysaccharide	78/2655	330/18670	2.82254e-06	6.18899e-05	4.47399e-05	ELANE/PDCD4/CNR1/CTSG/LITAF/HPGD/GNG12/STAP1/MAPK3/CD36/PTGER4/NR1H4/PLSCR4/CNR2/BMP6/PDE4D/CAPN2/BDKRB1/MEF2C/PCK1/PLCG2/UGT1A1/FGFR2/FGF10/AICDA/PPARGC1A/SNCA/STAR/CX3CR1/DCN/EDNRB/IL10RA/CD180/NOS1/MAOB/IL10/NLRP7/CD14/LY86/MRC1/CD96/CSF2RB/LDOC1/TNFRSF11A/PENK/AXL/KLRK1/CARD16/CEBPE/LY96/IL18/GFI1/AKAP12/HCK/PTGER2/CCR7/ABCA1/PTGFR/CXCL13/CCL5/P2RX7/IL23R/VIM/PTPN22/SELP/KMO/LILRB1/NLRP3/APOB…	78
GO:0050805	BP	negative regulation of synaptic transmission	26/2655	72/18670	2.95066e-06	6.44638e-05	4.66006e-05	NPY2R/RAP1A/GRIK3/BCHE/KCNB1/CELF4/SYT4/GRIA1/CNR2/ABHD6/PTK2B/ADIPOQ/NLGN4X/SORCS3/SNCA/GNAI1/MAPT/NLGN3/LRRK2/NPY5R/DRD5/GRIK2/ACHE/CD38/SYT11/ARC	26
GO:0031343	BP	positive regulation of cell killing	25/2655	68/18670	3.12712e-06	6.80715e-05	4.92086e-05	CD160/FCER2/STAP1/F2RL1/CD1D/CD1C/B2M/NCR3/KLRK1/PTPRC/XCL1/VAV1/IL18RAP/LAG3/CD226/P2RX7/CADM1/IL23R/TYROBP/SLAMF6/CRTAM/SH2D1A/HLA-G/ITGAM/IL12RB1	25
GO:0048484	BP	enteric nervous system development	9/2655	12/18670	3.43596e-06	7.45243e-05	5.38733e-05	PHOX2B/PHOX2A/SOX10/TLX2/GDNF/EDNRB/RET/KIF26A/SOX8	9
GO:0030900	BP	forebrain development	87/2655	381/18670	3.47847e-06	7.51749e-05	5.43436e-05	PHLPP2/CNTN2/HSD3B2/SSTR2/SLC4A10/P2RY12/SLC32A1/CXCL12/ALK/NPY/SSTR3/EPHA5/LMX1A/LPAR1/SLC8A3/PTN/KIF1A/NEFL/DCLK1/GNAO1/ZSWIM6/GNG12/NEUROD1/POU3F3/KCNA1/ERBB4/RELN/BMP2/TMEM108/PTCHD1/BTBD3/KIRREL3/KCNC1/NRG3/WNT2B/DIXDC1/ASCL1/FGFR2/FGF10/B2M/PPARGC1A/FOXP2/ATP2B4/ZEB2/FEZ1/SLITRK5/MYO1D/CRTAC1/NRG1/SLC8A1/LRRK2/DCLK2/SLIT2/CSF1R/HES5/AXL/PRKG1/FLNA/PAX5/ATOH1/CDK5R2/SSTR1/AVPR2/GLI3/SLC1A2/C…	87
GO:0032102	BP	negative regulation of response to external stimulus	84/2655	365/18670	3.68859e-06	7.94303e-05	5.74198e-05	ELANE/APPL2/NRXN1/PDCD4/KLF4/SEMA3E/RIOK3/FGL2/MMP28/SEMA6D/PADI2/STAP1/CEACAM1/PTGER4/NR1H4/C5orf30/CD200R1/SIGLEC11/SEMA6A/CNR2/GRIN3A/KRT1/GPR18/KANK2/ABCD2/SEMA3D/ADIPOQ/IL1R2/SEMA3G/SEMA4G/RGMA/LRFN5/CDKN1A/RNF125/METRNL/ADORA2A/IGF1/SMPDL3B/IL10/TEK/GPR17/NLRP7/NPY5R/TNFAIP8L2/FOXF1/SLIT2/DUSP1/WFDC1/AIF1/FGF2/FCGR2B/PRKG1/GP1BA/KLRK1/LEP/CARD16/SEMA3B/PTPRC/C1QTNF3/KNG1/PDGFRA/SPINK5/PTPRS…	84
GO:0042572	BP	retinol metabolic process	18/2655	41/18670	4.05034e-06	8.69088e-05	6.2826e-05	RETSAT/ADH1A/RDH5/ADH1B/ADH1C/DHRS9/AKR1B10/LRAT/CYP3A4/AKR1B15/TTR/ADH6/ALDH1A1/AKR1C3/AKR1B1/CYP27C1/CYP1B1/ALDH1A2	18
GO:0001523	BP	retinoid metabolic process	33/2655	104/18670	4.07054e-06	8.70314e-05	6.29147e-05	RETSAT/ADH1A/RDH5/UGT1A8/ADH1B/ADH1C/DHRS9/UGT1A7/AKR1B10/LRAT/UGT1A1/UGT1A9/GPIHBP1/CYP3A4/CRABP1/RARRES2/GPC5/AKR1B15/AKR1C1/TTR/CYP26B1/ADH6/CYP2C18/ALDH1A1/AKR1C3/GPC6/AKR1B1/APOB/CYP27C1/GPC3/CYP1B1/ALDH1A2/APOE	33
GO:0042100	BP	B cell proliferation	31/2655	95/18670	4.11628e-06	8.76973e-05	6.3396e-05	TNFRSF13B/PLCL2/BCL2/TLR9/MEF2C/CD79A/GAPT/CDKN1A/CD19/CD22/MS4A1/CR2/BTK/CD180/FCRL3/IL10/TNFRSF13C/SASH3/CD40LG/GPR183/IKZF3/FCGR2B/NCKAP1L/BST1/PTPRC/CD38/CHRNB2/TYROBP/CD300A/IL7R/TNFSF13B	31
GO:0086003	BP	cardiac muscle cell contraction	25/2655	69/18670	4.24587e-06	9.01384e-05	6.51606e-05	GPD1L/CAV3/ATP1A2/KCNE2/SRI/NEDD4L/SCN2B/CTNNA3/ANK2/DSC2/SCN4B/SLC9A1/PDE4D/CAV1/CAMK2D/KCNA5/SCN3B/PLN/TRPM4/CACNB2/SCN1B/CACNA2D1/FLNA/KCND3/KCNJ5	25
GO:0051279	BP	regulation of release of sequestered calcium ion into cytosol	28/2655	82/18670	4.41955e-06	9.34953e-05	6.75874e-05	DHRS7C/ATP1A2/JPH4/SRI/ANK2/JPH3/CASQ2/PDE4D/PTK2B/CAMK2D/BDKRB1/PLN/JPH2/AKAP6/CD19/CLIC2/SNCA/GSTM2/FKBP1B/NOS1/CASQ1/SLC8A1/HRC/DMD/MYO5A/XCL1/TRPC1/NTSR1	28
GO:0006940	BP	regulation of smooth muscle contraction	24/2655	65/18670	4.48952e-06	9.46422e-05	6.84165e-05	NPY2R/ATP1A2/PLCE1/ADRA1A/P2RX1/ADRB2/TACR2/KCNMA1/CAV1/MYOCD/CNN1/TACR1/KCNB2/CHRM2/KIT/EDN2/ARHGAP42/RGS2/CHRNA3/CHRNB4/ADRA1B/ADRA2A/PRKG1/PTAFR	24
GO:0010876	BP	lipid localization	90/2655	400/18670	4.50823e-06	9.47043e-05	6.84613e-05	VSTM2A/GLTP/GALR1/ABCB11/ABCA8/SLC27A6/SLC25A20/CPT2/P2RX4/ABHD5/ATP8B1/STX12/ABCA9/ABCD3/CPT1A/VPS4B/SLC10A2/ABCA6/TMEM30B/LIMA1/CEACAM1/CD36/ACACB/NR1H4/RXRA/SLCO2A1/BMP6/LIPC/PLA2G10/CAV1/SLC10A4/FABP4/LRAT/AGTR1/ADIPOQ/SLCO1C1/CLU/FABP2/BDKRB2/LRP10/OSBPL1A/ATP8B4/ABCA10/ABCA5/STAR/SGPP1/ATP8A2/ATP8A1/CROT/TNFAIP8L3/SERPINA5/PRKAA2/GRAMD1C/CIDEA/FABP1/MAP2K6/PLA2G5/SLC10A1/AKR1C1/ACVR1C/POMC/…	90
GO:0043368	BP	positive T cell selection	16/2655	34/18670	4.58626e-06	9.60078e-05	6.94037e-05	LY9/IRF4/BCL2/THEMIS/DOCK2/PTPRC/CD3G/CD3E/SPN/TBX21/IL23R/CD3D/SLAMF6/FOXN1/IL12RB1/ZAP70	16
GO:0006968	BP	cellular defense response	21/2655	53/18670	4.81101e-06	0.000100016	7.2301e-05	NCR2/PTK2B/CCR2/KIR2DL4/LSP1/CX3CR1/CCR9/ADORA2A/NCF1/TRAT1/PNLIPRP2/LY96/SPN/KLRG1/KIR3DL2/ITK/TYROBP/KLRC3/CCR3/SH2D1A/HLA-G	21
GO:1905517	BP	macrophage migration	21/2655	53/18670	4.81101e-06	0.000100016	7.2301e-05	P2RX4/P2RY12/MMP28/STAP1/MAPK3/CD200R1/PTK2B/CCR2/LGALS3/EDN2/CX3CR1/MSTN/EDNRB/RARRES2/CMKLR1/SFTPD/CSF1/MCOLN2/CCL5/C3AR1/ROR2	21
GO:2000300	BP	regulation of synaptic vesicle exocytosis	27/2655	78/18670	4.8567e-06	0.00010043	7.26002e-05	NLGN1/RAP1A/CNR1/SYT9/RIMS4/P2RY4/ADRA1A/P2RY1/P2RX1/SYT4/PRKCB/SYP/GRIK5/GRIN3A/CAMK2A/CHRM2/CACNB2/STXBP5L/APBA1/ADORA2A/RIMS3/LRRK2/CHRNB2/RIMS2/RIMS1/CPLX2/SYT1	27
GO:0002688	BP	regulation of leukocyte chemotaxis	35/2655	114/18670	4.86436e-06	0.00010043	7.26002e-05	IL6R/CXCL12/MMP28/PADI2/PTN/EDN3/STAP1/F2RL1/MAPK3/GPR18/PTK2B/CCR2/EDN2/XCL2/CCL19/MSTN/JAM3/RARRES2/CMKLR1/CCL21/SLIT2/DUSP1/AIF1/CSF1/NCKAP1L/BST1/KLRK1/XCL1/CCR7/CXCL13/CCL5/THBS4/CAMK1D/C3AR1/CXCL14	35
GO:0010273	BP	detoxification of copper ion	10/2655	15/18670	5.03094e-06	0.00010316	7.45739e-05	MT1M/MT1F/MT1H/MT1G/MT1X/MT1DP/MT2A/MT1E/MT3/MT1A	10
GO:1990169	BP	stress response to copper ion	10/2655	15/18670	5.03094e-06	0.00010316	7.45739e-05	MT1M/MT1F/MT1H/MT1G/MT1X/MT1DP/MT2A/MT1E/MT3/MT1A	10
GO:0014068	BP	positive regulation of phosphatidylinositol 3-kinase signaling	29/2655	87/18670	5.18389e-06	0.000105935	7.65797e-05	MYOC/GAB1/F2RL1/NTRK3/ERBB4/RELN/FLT3/PDGFD/KIT/PIK3CG/PRR5L/DCN/IGF1/NCF1/TEK/HCST/HCLS1/ANGPT1/PIK3R5/LEP/PIK3CD/PDGFRA/IL18/CD28/WNT16/CCL5/FGFR1/SELP/NTRK2	29
GO:0014066	BP	regulation of phosphatidylinositol 3-kinase signaling	37/2655	124/18670	5.54644e-06	0.000112959	8.16578e-05	MYOC/KLF4/ENTPD5/GAB1/F2RL1/CEACAM1/MAPK3/NTRK3/ERBB4/RELN/FLT3/PPP1R16B/PDGFD/KIT/PIP5K1B/PIK3CG/SLC9A3R1/PRR5L/DCN/IGF1/NCF1/TEK/HCST/HCLS1/ANGPT1/PIK3R5/LEP/PIK3CD/PDGFRA/IL18/CD28/WNT16/CCL5/FGFR1/NLRC3/SELP/NTRK2	37
GO:0016101	BP	diterpenoid metabolic process	34/2655	110/18670	5.60636e-06	0.000113794	8.22612e-05	RETSAT/ADH1A/RDH5/UGT1A8/ADH1B/ADH1C/DHRS9/UGT1A7/AKR1B10/LRAT/UGT1A1/UGT1A9/GPIHBP1/CYP3A4/STAR/CRABP1/RARRES2/GPC5/AKR1B15/AKR1C1/TTR/CYP26B1/ADH6/CYP2C18/ALDH1A1/AKR1C3/GPC6/AKR1B1/APOB/CYP27C1/GPC3/CYP1B1/ALDH1A2/APOE	34
GO:0042133	BP	neurotransmitter metabolic process	43/2655	153/18670	5.64025e-06	0.000114096	8.24798e-05	CHAT/ENPP6/TPH1/PRIMA1/KLF4/SLC5A7/P2RX4/GRIN2A/BCHE/CD36/HBB/MAOA/NAALAD2/PTX3/CAV1/PTK2B/CLU/SLC44A4/DPYD/CX3CR1/ATP2B4/NOS1/MAOB/IL10/HDC/KLF2/PDE1B/AIF1/RNF180/KLRK1/AMT/ACHE/PTGIS/TLR6/DMGDH/TMEM106A/SLC7A2/RORA/AGXT/CYP1B1/ITGB2/GLDC/RGN	43
GO:0002696	BP	positive regulation of leukocyte activation	86/2655	380/18670	5.73039e-06	0.000115531	8.35167e-05	ZBTB7B/CD177/IL6R/CD160/STAP1/F2RL1/CD1D/ZBTB16/CD209/HHLA2/CLECL1/CAV1/BCL2/CCR2/TLR9/MEF2C/BTLA/FGF10/CD27/CDKN1A/CCL19/TMIGD2/BTK/EBI3/IL6ST/IGF1/TOX/FCRL3/IL10/CCL21/LRRK2/TNFRSF13C/PAK3/FLT3LG/SASH3/CD40LG/GPR183/AIF1/NCKAP1L/AXL/BST1/GLI3/KLRK1/LEP/CD4/TSLP/PTPRC/GRAP2/XCL1/VAV1/IL18/CCR7/CD3E/CD28/CD38/HLA-DPB1/TLR6/CCL5/CD226/HLA-DMB/HLA-DPA1/DOCK8/TBX21/IL23R/CHRNB2/TYROBP/RASAL3/PIK3R6/…	86
GO:0034694	BP	response to prostaglandin	15/2655	31/18670	5.9243e-06	0.000119041	8.60542e-05	P2RY4/SFRP1/GNG2/PTGER4/PTGDR/CCL19/AKR1C2/PRKAA2/CCL21/PTGER2/CCR7/PTGFR/AKR1C3/TGFBR3/APOB	15
GO:0007189	BP	adenylate cyclase-activating G protein-coupled receptor signaling pathway	40/2655	139/18670	6.31383e-06	0.000126445	9.14066e-05	GCG/GALR1/GNA13/CHGA/ADRA1A/GNG2/ADCY9/PTH1R/ADCY5/PTGER4/ADRB3/LGR4/ADRB2/GPR26/PDE4D/VIP/PLN/UCN3/SLC9A3R1/GNAL/ADCY2/APLP1/ATP2B4/ADRA1B/ADORA2A/NOS1/TSHR/ADRA2A/ADRB1/DRD5/GCGR/PTGER2/ABCA1/PTGFR/GPR65/OPRL1/S1PR4/ADRA1D/PTGER3/ADCYAP1	40
GO:0051963	BP	regulation of synapse assembly	33/2655	106/18670	6.44722e-06	0.000128295	9.27436e-05	MUSK/NRXN1/NLGN1/CBLN2/SLITRK2/CUX2/NTN1/SLITRK3/EPHA7/GAP43/NTRK3/LRRC4B/MEF2C/LHFPL4/LRFN5/LRRTM2/SNCA/LRRN3/NLGN3/SLITRK5/SLITRK4/FZD1/EFNA5/FLRT1/MDGA1/LRRTM1/PTPRS/FLRT2/CHRNB2/SLITRK6/NTRK2/LRFN1/CLSTN2	33
GO:0006721	BP	terpenoid metabolic process	36/2655	120/18670	6.4489e-06	0.000128295	9.27436e-05	RETSAT/ADH1A/RDH5/UGT1A8/ADH1B/ADH1C/DHRS9/UGT1A7/AKR1B10/LRAT/UGT1A1/UGT1A9/GPIHBP1/CYP3A4/STAR/CRABP1/RARRES2/GPC5/HMGCS2/AKR1B15/AKR1C1/TTR/CYP26B1/ADH6/CYP2C18/ALDH1A1/AKR1C3/GPC6/AKR1B1/APOB/CYP27C1/GPC3/CYP1B1/ALDH1A2/APOE/CYP2C9	36
GO:0002715	BP	regulation of natural killer cell mediated immunity	19/2655	46/18670	6.58328e-06	0.000130536	9.43637e-05	CD160/CEACAM1/SH2D1B/KIR2DL4/NCR3/CD96/KLRK1/LEP/VAV1/IL18RAP/LAG3/CD226/CADM1/PIK3R6/LILRB1/SLAMF6/CRTAM/SH2D1A/HLA-G	19
GO:1902476	BP	chloride transmembrane transport	29/2655	88/18670	6.69048e-06	0.000132225	9.55849e-05	BEST4/CASR/SLC17A7/GABRG1/GABRG2/FXYD1/SLC26A2/CLCA4/GLRA4/BEST2/CLIC5/SLC26A3/CLCNKB/CLCN2/FXYD3/CLCA1/CLCA2/CLIC2/SLC1A1/GABRB3/TTYH1/TTYH2/ANO2/SLC26A7/SLC26A4/CLIC6/GABRB2/GABRA2/GLRA2	29
GO:0006869	BP	lipid transport	83/2655	365/18670	6.83994e-06	0.000134736	9.73998e-05	GLTP/GALR1/ABCB11/ABCA8/SLC27A6/SLC25A20/CPT2/P2RX4/ATP8B1/STX12/ABCA9/ABCD3/CPT1A/VPS4B/SLC10A2/ABCA6/TMEM30B/LIMA1/CEACAM1/CD36/ACACB/NR1H4/RXRA/SLCO2A1/BMP6/LIPC/PLA2G10/CAV1/SLC10A4/FABP4/LRAT/AGTR1/ADIPOQ/SLCO1C1/CLU/FABP2/BDKRB2/LRP10/OSBPL1A/ATP8B4/ABCA10/ABCA5/STAR/SGPP1/ATP8A2/ATP8A1/CROT/TNFAIP8L3/SERPINA5/PRKAA2/GRAMD1C/FABP1/MAP2K6/PLA2G5/SLC10A1/AKR1C1/POMC/TNFRSF11A/VLDLR/LEP/PLA2G2…	83
GO:0001101	BP	response to acid chemical	79/2655	343/18670	6.87489e-06	0.000134981	9.75775e-05	RXRG/SST/KLF4/CPEB1/P2RY4/PDK4/PINK1/SFRP1/BCHE/GLRA4/CPEB3/HSD17B2/GSN/CPT1A/PTN/GNG2/MAPK10/CD36/PTGER4/NTRK3/FOLR2/NR1H4/SESN2/RXRA/PTGDR/BMP6/CAPN2/HPCA/PTK2B/LRAT/ADIPOQ/KCNMB1/PCK1/PDGFD/ASCL1/FGFR2/OSR1/WNT9A/PPARGC1A/CCL19/AKR1C2/ATP2B4/PID1/LTK/PRKAA2/TBX1/KLF2/CCL21/RORB/CDO1/DUSP1/AKR1C1/CYP26B1/OTC/ZEB1/LEP/SLC1A2/PDGFRA/RET/OR51E2/PTGER2/CCR7/ABCA1/CD38/PTGFR/AQP1/AKR1C3/WNT5B/TGFBR3…	79
GO:0098661	BP	inorganic anion transmembrane transport	34/2655	111/18670	6.98907e-06	0.000136776	9.8875e-05	BEST4/CASR/SLC17A7/GABRG1/GABRG2/FXYD1/SLC26A2/CLCA4/GLRA4/BEST2/SLC13A1/CLIC5/SLC26A3/CLCNKB/CLCN2/SLC20A1/FXYD3/CLCA1/CLCA2/CLIC2/SLC1A1/GABRB3/ADAMTS8/SLC37A2/TTYH1/TTYH2/ANO2/SLC26A7/SLC26A4/CLIC6/GABRB2/GABRA2/PTAFR/GLRA2	34
GO:0046173	BP	polyol biosynthetic process	26/2655	75/18670	7.01593e-06	0.000136856	9.89328e-05	PLCD1/ADCYAP1R1/PLCE1/P2RY1/PLCL2/PTH1R/PLCD3/IMPA2/PTK2B/IMPA1/PCK1/PLCG2/PLCD4/ITPKA/CYP3A4/SNCA/FGF2/PLCL1/IP6K3/CD244/LEP/CYP27A1/AKR1B1/PLEK/NTSR1/PTAFR	26
GO:0032970	BP	regulation of actin filament-based process	87/2655	388/18670	7.44862e-06	0.000144826	0.000104694	TMEFF2/MYOC/FAM107A/SEMA3E/CAV3/SFRP1/ATP1A2/SRI/GSN/CXCL12/GPM6B/EPHA5/CTNNA3/LPAR1/ANK2/DSC2/FMN2/STAP1/ASAP3/F2RL1/LIMA1/SYNPO/SLC9A1/PTGER4/NTRK3/CFL2/CORO2B/AKAP9/SYNPO2/LMOD1/SCIN/PDE4D/TMOD1/HCN4/RHOC/CAV1/PTK2B/RHOU/VILL/CAMK2D/RND2/MEF2C/DIXDC1/PLN/TPM1/TRPM4/SH3BP1/IQGAP2/JAM3/RHOF/SPTBN4/CDC42EP5/TEK/CCL21/GMFG/EFNA5/ARHGAP28/PAK3/SLIT2/CSF1R/RHOH/HCLS1/NCKAP1L/ADD2/S1PR1/FLNA/BST1/WAS…	87
GO:0097164	BP	ammonium ion metabolic process	53/2655	205/18670	7.50652e-06	0.000145481	0.000105168	DAO/CHAT/ENPP6/TPH1/SLC5A7/ABHD3/SMPD1/GRIN2A/BCHE/CPT1A/GDPD3/MAOA/ACADM/LIPC/PLA2G10/CAPN2/AKR1B10/MBOAT1/LPCAT3/NPR1/LPCAT4/SMPD3/SLC44A4/SNCA/SGPP1/SNCB/AKR1C2/CROT/MAOB/SMPDL3B/HDC/SLC22A4/ENPP2/PDE1B/PLA2G5/AKR1C1/CRAT/RNF180/SPTLC3/PLA2G2D/GPLD1/ACADL/ACHE/DMGDH/AKR1C3/CHRNB2/AKR1B1/PCYT1B/PLA2G4F/PLA2G2A/ITGAM/PLA2G4A/ITGB2	53
GO:0006631	BP	fatty acid metabolic process	86/2655	383/18670	7.91615e-06	0.000152437	0.000110196	APPL2/PLP1/ETFDH/ACADS/NAAA/SLC27A6/HPGDS/ABHD3/CNR1/CPT2/PDK4/ABHD5/UGT1A8/ACOX1/ACAA2/HPGD/ABCD3/PTGS1/CPT1A/LTC4S/ACSM5/C1QTNF2/ACSBG1/CEACAM1/MGLL/MAPK3/CD36/ACACB/CES2/SESN2/ACAT1/ACAA1/ACADM/LIPC/PLA2G10/PRKAR2B/ABCD2/HADH/CAV1/GSTA1/ADIPOQ/PCK1/ACSS2/ACSF2/PDK2/EPHX2/EDN2/PPARGC1A/ACOT11/EHHADH/CYP3A4/SNCA/ACOT2/GSTM2/AKR1C2/CROT/PRKAA2/ELOVL4/PHYH/GSTM4/FABP1/CYP4F12/PTGDS/ECH1/GSTZ1/CRAT…	86
GO:0031346	BP	positive regulation of cell projection organization	86/2655	383/18670	7.91615e-06	0.000152437	0.000110196	LRRC7/NLGN1/RAP1A/CNR1/P2RY12/CPEB3/CHODL/NEDD4L/CXCL12/ALK/CACNG7/CUX2/LPAR1/GPM6A/NEGR1/NTN1/PTN/CPNE5/NEFL/STMN2/CNTN1/SYT4/F2RL1/NTRK3/RELN/PTK2B/BMP5/RND2/KIT/PALM/RGS2/PLXNA2/ITPKA/PACSIN1/CCL19/MSTN/SCN1B/ATP8A2/ZEB2/MAPT/MAP6/FEZ1/FKBP1B/NGFR/APBB1/MAGI2/LTK/CDC42EP5/ENPP2/CCL21/NDRG4/SYT2/ZNF804A/FZD1/EFNA5/PAK3/SLIT2/TIAM1/CAMK2B/L1CAM/VLDLR/DZIP1/AVIL/MAP1B/RET/CCR7/FES/PROM2/TUBB2B/FG…	86
GO:0007193	BP	adenylate cyclase-inhibiting G protein-coupled receptor signaling pathway	29/2655	89/18670	8.58788e-06	0.000164843	0.000119165	NPY2R/CASR/SSTR2/GRIK3/P2RY12/PDE2A/P2RY1/LPAR1/ADCY9/ADCY5/CHRM4/CHRM2/AKAP5/PALM/RGS2/GPR37L1/NPY1R/GNAL/ADCY2/GNAI1/ADRA2A/S1PR1/FLNA/MTNR1A/AKAP12/OPRL1/CHRM1/NPR3/MARCO	29
GO:0007588	BP	excretion	23/2655	63/18670	8.79262e-06	0.000168236	0.000121617	GUCA2B/ADRA1A/NEDD4L/SCNN1B/POU3F3/SLC26A3/AMN/TACR2/CLCNKB/SCNN1G/KCNMA1/UGT1A7/AGTR1/HMOX1/NPR1/SLC9A3R1/CHRNA3/CHRNB4/EDNRB/ADORA2A/AVPR2/CHRNB2/TAC1	23
GO:0051260	BP	protein homooligomerization	80/2655	351/18670	9.10092e-06	0.000173582	0.000125482	LGI1/P2RX2/APPL2/KCTD4/SCARA5/NLGN1/RIOK3/P2RX4/KCNB1/RYR3/RNF112/CPT1A/GPX3/P2RX1/C1QTNF2/KCNS2/KCTD9/ACACB/KCNG3/RXRA/ACAT1/KCNA1/AQP4/MARCKS/SCUBE1/KCNA3/RHOC/CAV1/CD79B/KCNC1/KCNA5/HMOX1/ADIPOQ/CLU/ATL1/PLN/KCNB2/CRYAB/AQP11/TCL1A/CD79A/SMPD3/KCTD8/MPP2/TRPM4/B2M/ITLN1/KCNG1/COLEC12/SLC1A1/RYR1/KCTD12/AKR1C1/STOM/KCNA6/OTC/CD247/BMF/TRPA1/SLC1A2/ACADL/CD3G/CD3E/P2RX6/SYT11/EVL/KCNF1/CDA/KCND3…	80
GO:0035235	BP	ionotropic glutamate receptor signaling pathway	13/2655	25/18670	9.15504e-06	0.000174062	0.000125828	GRIK1/GRIN2A/GRIK3/GRIA3/GRIA4/GRIA1/GRIK5/GRIA2/GRIN3A/PTK2B/TIAM1/GRIK2/GRID1	13
GO:0042310	BP	vasoconstriction	26/2655	76/18670	9.23283e-06	0.000174721	0.000126305	AVPR1B/CASR/ATP1A2/HTR7/ADRA1A/P2RX1/EDN3/KCNMB2/CAV1/AGTR1/KCNA5/BDKRB2/EDN2/ARHGAP42/TRPM4/ADRA1B/EDNRB/SLC8A1/ADRA2A/DRD5/AVPR2/LEP/CD38/ACTA2/HTR2B/PTAFR	26
GO:0097755	BP	positive regulation of blood vessel diameter	22/2655	59/18670	9.24789e-06	0.000174721	0.000126305	CASR/F2RL1/ADRB3/ADRB2/KCNMA1/HMOX1/KCNMB1/VIP/BDKRB2/EPHX2/ARHGAP42/RGS2/EDNRB/ADORA2A/NOS1/ADRB1/PRKG1/LEP/KNG1/ADCYAP1/PTAFR/APOE	22
GO:0051250	BP	negative regulation of lymphocyte activation	41/2655	146/18670	9.40989e-06	0.000177224	0.000128115	ZBTB7B/TNFRSF13B/SFRP1/FGL2/CLEC4G/PAG1/CEACAM1/PDE5A/SOCS6/LGALS9C/LGALS3/BTK/ADORA2A/IL10/NRARP/LGALS9B/SFTPD/LAX1/VSIG4/TNFAIP8L2/FCGR2B/AXL/GLI3/PLA2G2D/SLA2/XCL1/BANK1/SAMSN1/SPN/LAG3/TBX21/TYROBP/PTPN22/LILRB1/DTX1/CD300A/GPNMB/LST1/HLA-G/CD86/PDCD1LG2	41
GO:0002697	BP	regulation of immune effector process	99/2655	458/18670	9.47916e-06	0.000177971	0.000128655	APPL2/ZBTB7B/CD177/RAP1A/CD160/RIOK3/FGL2/FCER2/DNASE1L3/CLEC4G/F2RL1/CD1D/C7/CEACAM1/MAPK3/CD36/TLR3/CFP/IRF4/CCR2/TLR9/HMOX1/SH2D1B/CLU/LGALS3/KIR2DL4/C8G/CD19/RNF125/CD22/TRPM4/CD1C/B2M/CCL19/CR2/BTK/DDX60/FCRL3/C1QA/IL10/CR1/VSIG4/A2M/C1QC/NCR3/CD96/C6/FOXF1/SASH3/C1QB/CFH/CD40LG/FCGR2B/RSAD2/ANGPT1/CD244/WAS/CLC/KLRK1/LEP/PTPRC/XCL1/VAV1/IL18/SPINK5/IL18RAP/CD28/FES/LAG3/CD226/HLA-DMB/P2RX7/…	99
GO:0043113	BP	receptor clustering	21/2655	55/18670	9.56628e-06	0.000179047	0.000129433	MUSK/LRRC7/NRXN1/NLGN1/GSN/MADCAM1/PTN/GRIK5/RELN/DLG2/LHFPL4/MAGI2/ITGB7/FLNA/GRIK2/ITGAL/PIGR/ITGA4/NRXN2/ITGB2/APOE	21
GO:0002028	BP	regulation of sodium ion transport	28/2655	85/18670	9.67081e-06	0.000180442	0.000130441	FXYD1/GPD1L/P2RX4/CAV3/ATP1A2/ANK3/NEDD4L/SCN2B/ATP1B2/CNTN1/SCN4B/SLC9A1/ADRB2/CAMK2D/SCN3B/FXYD6/OSR1/FXYD3/SLC9A3R1/SCN1B/ATP2B4/NOS1/SPTBN4/SLC8A1/DMD/STOM/PER1/P2RX7	28
GO:0048839	BP	inner ear development	50/2655	192/18670	1.08329e-05	0.000201498	0.000145662	SLC17A8/PHOX2B/ATP8B1/NTN1/KCNK3/NEUROD1/NTRK3/HMX2/BMP2/HPCA/ITGA8/FGFR2/FGF10/SLC44A4/KCNK2/LRP10/CDH23/SLC9A3R1/MAF/ATP8A2/ROR1/TIFAB/TBX1/MYO3A/FGF9/GABRB3/HMX3/HES5/C1QB/TMIE/CYTL1/ATOH1/ZEB1/GLI3/FGFR1/FRZB/EPHA4/SOBP/BMPER/KCNQ4/ZIC1/SLITRK6/GABRB2/GATA2/ROR2/MAFB/FAT4/COL2A1/CXCL14/SOX2	50
GO:0050931	BP	pigment cell differentiation	16/2655	36/18670	1.14637e-05	0.00021226	0.000153442	GNA11/SOX10/RAB27A/EDN3/BCL2/MEF2C/KIT/KITLG/ZEB2/EDNRB/MYO5A/TYRP1/GLI3/OR51E2/ENPP1/MITF	16
GO:0001764	BP	neuron migration	43/2655	157/18670	1.14821e-05	0.00021226	0.000153442	PHOX2B/CNTN2/ASTN1/UNC5D/GFRA3/CXCL12/DNER/GPM6A/NTN1/DCLK1/NTRK3/ERBB4/CHL1/SEMA6A/RELN/IGSF10/CAMK2A/KIRREL3/NDN/MEF2C/NRG3/ASCL1/MATN2/NRG1/AXL/CAMK2B/PRKG1/FLNA/ATOH1/CDK5R2/MDGA1/DCX/MAP1B/TUBB2B/FGF13/FGFR1/FLRT2/CTNNA2/NTRK2/ARX/GATA2/SATB2/MARK1	43
GO:0048791	BP	calcium ion-regulated exocytosis of neurotransmitter	10/2655	16/18670	1.16977e-05	0.000215583	0.000155844	RIMS4/SYT4/SYT5/RIMS3/SYT2/SYT11/RIMS2/RIMS1/DOC2B/SYT1	10
GO:0002228	BP	natural killer cell mediated immunity	23/2655	64/18670	1.18906e-05	0.000218468	0.000157929	CD160/RAB27A/CEACAM1/SH2D1B/KIR2DL4/SLAMF7/NCR3/CD96/KLRK1/LEP/VAV1/IL18/IL18RAP/LAG3/CD226/CADM1/PIK3R6/LILRB1/SLAMF6/CRTAM/SH2D1A/HLA-G/KLRD1	23
GO:0060291	BP	long-term synaptic potentiation	28/2655	86/18670	1.24113e-05	0.000227339	0.000164342	SCGN/FAM107A/NLGN1/IGSF11/GRIN2A/VAMP2/SLC8A3/PTN/SNAP25/S100B/RELN/PTK2B/MPP2/LRRTM2/CALB2/SNCA/CX3CR1/NLGN3/ADORA2A/CHRNA7/SLC8A2/LRRTM1/EPHA4/TSHZ3/TYROBP/NTRK2/ARC/APOE	28
GO:0045576	BP	mast cell activation	22/2655	60/18670	1.26535e-05	0.00023107	0.00016704	CNR1/CHGA/MRGPRX2/CNR2/HMOX1/KIT/PIK3CG/BTK/FOXF1/RHOH/NDRG1/TSLP/PIK3CD/FES/LAT2/CD226/CD300LF/CD300A/GATA2/ENPP3/CPLX2/CD84	22
GO:0002705	BP	positive regulation of leukocyte mediated immunity	38/2655	133/18670	1.27589e-05	0.000232289	0.00016792	CD177/CD160/FCER2/F2RL1/CD1D/SH2D1B/KIR2DL4/CD1C/B2M/BTK/NCR3/SASH3/RSAD2/KLRK1/PTPRC/XCL1/VAV1/IL18/IL18RAP/CD28/LAG3/CD226/P2RX7/CADM1/TBX21/IL1R1/IL23R/NLRP3/GATA2/SLAMF6/CRTAM/SH2D1A/HLA-G/ITGAM/IL12RB1/PTAFR/ITGB2/C3	38
GO:2001023	BP	regulation of response to drug	31/2655	100/18670	1.33621e-05	0.000242536	0.000175328	NPY2R/SYT10/GALR1/CNR1/SYT9/PINK1/ATP1A2/PDE8A/CXCL12/SYT4/SNCG/TACR2/GDNF/SYT5/SYT15/OSR1/RGS2/GPR37L1/CHRNA3/SNCA/ADORA2A/IL10/SYT6/LRRK2/SYT2/SYT11/RAB3B/CHRNB2/KCNA2/SYT13/SYT1	31
GO:0010469	BP	regulation of signaling receptor activity	46/2655	173/18670	1.3446e-05	0.000242664	0.000175421	GSG1L/LRRC7/NLGN1/CRHBP/PINK1/CAV3/GRIN2A/GREM2/GRIA3/CACNG7/P2RY1/NEFL/NPTX1/GRIA4/GRIA1/RGS9/GRIA2/ADRB2/AKAP9/RELN/PDE4D/PTK2B/ZFYVE28/CNRIP1/LYNX1/CCR2/MEF2C/DLG2/PPARGC1A/NLGN3/WFIKKN2/NCF1/IL10/TAL1/ADRA2A/LDOC1/FCGR2B/ESR2/MUC4/SHISA9/DAPK1/LY6H/ARC/NPTXR/EGF/PSCA	46
GO:0061756	BP	leukocyte adhesion to vascular endothelial cell	18/2655	44/18670	1.34711e-05	0.000242664	0.000175421	ELANE/KLF4/CXCL12/MADCAM1/CCL28/CCR2/CX3CR1/ITGB7/CCL21/ADD2/LEP/ITGA4/SPN/SELL/SELP/VCAM1/PTAFR/ITGB2	18
GO:0001906	BP	cell killing	45/2655	168/18670	1.35568e-05	0.000242664	0.000175421	ELANE/CD160/CHGA/CTSG/RAB27A/FCER2/DNASE1L3/STAP1/F2RL1/CD1D/CEACAM1/KIR2DL4/CCL13/CD1C/B2M/SLAMF7/GZMM/NCR3/CAMP/CFH/FCGR2B/KLRK1/LEP/PTPRC/XCL1/VAV1/IL18/IL18RAP/LAG3/CD226/P2RX7/CADM1/IL23R/TYROBP/PIK3R6/LILRB1/SLAMF6/CRTAM/SH2D1A/HLA-G/LTF/IL7R/ITGAM/IL12RB1/C3	45
GO:0046677	BP	response to antibiotic	75/2655	327/18670	1.35688e-05	0.000242664	0.000175421	ADCYAP1R1/KLF4/CRHBP/CNR1/PINK1/GRIN2A/PDE8A/GSN/RNF112/HPGD/NEFL/GNAO1/ADCY5/SLC9A1/NTRK3/HBB/HTR3A/GRIN3A/SLC2A4/CAPN2/PTK2B/BCL2/KCNA5/HMOX1/MEF2C/ADIPOQ/KCNMB1/CLU/PDGFD/UGT1A1/FGFR2/CRYAB/SMPD3/CD27/TXNIP/TP53INP1/AOC3/RGS2/MB/GPR37L1/HBA2/ADCY2/GNAI1/STAR/MSTN/FKBP1B/MAOB/IL10/FABP1/SLC8A1/KLF2/HBA1/LRRK2/CD14/CDO1/EFNA5/TRPC6/DUSP1/PENK/AXL/ADH6/TRPA1/LEP/IL18RAP/AQP1/CHRNB2/CYBB/ADCYAP1/S…	75
GO:0045807	BP	positive regulation of endocytosis	42/2655	153/18670	1.35893e-05	0.000242664	0.000175421	APPL2/NLGN1/RAP1A/CAV3/CALY/RAB27A/NEDD4L/TSPAN1/STAP1/F2RL1/CD36/ARRB1/PTX3/CLU/PLCG2/CLIP3/B2M/SNCA/CCL19/TUB/MAGI2/SFTPD/CCL21/LRRK2/CD14/DOCK2/FCGR2B/NCKAP1L/AXL/ANGPT1/PTPRC/TF/SFTPA2/CD300LF/SIRPG/GATA2/IL2RB/CAMK1D/GPC3/EGF/C3/APOE	42
GO:0043062	BP	extracellular structure organization	92/2655	422/18670	1.36115e-05	0.000242664	0.000175421	ELANE/MMP27/HPSE2/CMA1/COL19A1/VIT/TNXB/CTSG/ABI3BP/MADCAM1/MMP28/GPM6B/HAPLN1/DPT/LAMA1/CD36/JAM2/TLL1/FOXF2/MYH11/SCUBE1/LIPC/PRKACB/CAPN2/COL4A6/PTX3/ITGA8/CTSS/ICAM3/AGTR1/NCAN/SMPD3/MFAP4/MFAP5/ABCA5/GPIHBP1/RECK/DCN/TPSAB1/JAM3/ITGB7/ADAMTSL4/ITGA7/COL28A1/FBLN1/MMP25/NTN4/A2M/MATN4/FOXF1/FBLN5/CCDC80/TTR/LOXL4/FGF2/DDR2/OLFML2A/COL14A1/FBLN2/ITGB3/PDGFRA/COL23A1/COL4A5/ITGAL/ABCA1/SPINK5/I…	92
GO:0009914	BP	hormone transport	74/2655	322/18670	1.43598e-05	0.000255248	0.000184517	GCG/CASR/GALR1/SLC30A8/GPR119/RAP1A/CRHBP/CNR1/SYT9/SFRP1/CHGA/KCNB1/SRI/EPHA5/P2RY1/ENHO/CPT1A/EDN3/NEUROD1/ABCC8/ADCY5/NR1H4/SIDT2/BLK/TACR2/SNAP25/ARRB1/GPR27/BMP6/HADH/LTBP4/AGTR1/KCNA5/ADIPOQ/SLCO1C1/VIP/UCN3/SMPD3/SLC44A4/TRPM4/CHRNA3/GCK/STXBP5L/BTK/RFX6/FKBP1B/CACNA1A/ADORA2A/ITPR1/PTPRN/ADRA2A/EFNA5/TTR/TIAM1/ACVR1C/NNAT/POMC/MYO5A/FAM3D/LEP/GPLD1/C1QTNF3/CD38/CCL5/FGFR1/KCNS3/RIMS2/ADCY…	74
GO:0002708	BP	positive regulation of lymphocyte mediated immunity	32/2655	105/18670	1.44297e-05	0.000255733	0.000184868	CD160/FCER2/CD1D/SH2D1B/KIR2DL4/CD1C/B2M/BTK/NCR3/SASH3/RSAD2/KLRK1/PTPRC/XCL1/VAV1/IL18/IL18RAP/CD28/LAG3/CD226/P2RX7/CADM1/TBX21/IL1R1/IL23R/NLRP3/SLAMF6/CRTAM/SH2D1A/HLA-G/IL12RB1/C3	32
GO:0019934	BP	cGMP-mediated signaling	15/2655	33/18670	1.54288e-05	0.000272635	0.000197087	GUCA2B/PDE2A/CD36/PDE9A/PRKAR2B/PTK2B/NPR1/PDE3A/EDNRB/PRKG1/PDZD3/AQP1/RUNDC3A/HTR2B/APOE	15
GO:0099560	BP	synaptic membrane adhesion	13/2655	26/18670	1.59257e-05	0.000280592	0.000202839	NRXN1/NLGN1/SLITRK2/SLITRK3/NTNG1/SPARCL1/LRFN5/EFNA5/LRRC4C/MDGA1/PTPRS/PCDH8/LRRC4	13
GO:0003014	BP	renal system process	35/2655	120/18670	1.69879e-05	0.00029843	0.000215734	HSD11B2/ADRA1A/GSN/SGK1/ADCY9/F2RL1/ADCY5/HBB/AQP4/CORO2B/PRKACB/PRKAR2B/KCNMA1/BCL2/AGTR1/NPR1/ADIPOQ/PCSK5/SLC9A3R1/CHRNA3/CHRNB4/ADCY2/EDNRB/ADORA2A/CYP4F12/BTC/AVPR2/OR51E2/AQP1/OPRL1/AKR1C3/CHRNB2/AKR1B1/TAC1/NPR3	35
GO:0030888	BP	regulation of B cell proliferation	22/2655	61/18670	1.71516e-05	0.000300428	0.000217178	TNFRSF13B/BCL2/TLR9/MEF2C/CDKN1A/CD22/BTK/FCRL3/IL10/TNFRSF13C/SASH3/GPR183/IKZF3/FCGR2B/NCKAP1L/BST1/PTPRC/CD38/CHRNB2/TYROBP/CD300A/TNFSF13B	22
GO:0042692	BP	muscle cell differentiation	85/2655	385/18670	1.74663e-05	0.000305051	0.00022052	P2RX2/PDCD4/PI16/CAV3/ADRA1A/MYOM1/DNER/MYPN/ANK2/CSRP1/LDB3/RBPMS2/SLC9A1/RXRA/CFL2/MYH11/CASQ2/LMOD1/BMP2/CAPN2/TMOD1/PGM5/TNNT3/ITGA8/BCL2/MYOCD/BVES/MEF2C/HDAC9/FGFR2/FGF10/TPM1/NRAP/AKAP6/KIT/POPDC2/MEGF10/RGS2/RBM24/SMYD1/UCHL1/SPEG/EDNRB/BARX2/WFIKKN2/IGF1/FLNC/NOS1/KCNH1/CASQ1/PLEKHO1/RYR1/TBX1/NRG1/SLC8A1/FGF9/SYNE1/BHLHA15/MYBPC2/FOXF1/CAPN9/FLT3LG/DMD/SMARCD3/CYP26B1/PRDM6/XK/SYPL2/ZEB…	85
GO:0035690	BP	cellular response to drug	82/2655	369/18670	1.90296e-05	0.00033139	0.00023956	GNA11/KLF4/SOX10/RAP1A/CRHBP/P2RY4/PINK1/P2RX4/SFRP1/KCNE2/P2RY12/RYR3/PDE2A/PDE8A/RNF112/P2RY1/MT2A/PPP1R14A/MAPK3/ADCY5/TLR3/FOLR2/CASQ2/NR3C1/KLF9/CHRM4/KCNC1/HMOX1/MEF2C/ADIPOQ/KCNMB1/PCK1/PDGFD/UGT1A1/FBXO32/CHRM2/SMPD3/TP53INP1/TRPM4/GPR37L1/B2M/CHRNA3/PPARGC1A/ADCY2/GNAI1/GSTM2/STAR/MSTN/ATP2B4/PRKAA2/P2RY2/RYR1/IL10/FABP1/CD69/SLC8A1/UGT3A2/KLF2/LRRK2/EFNA5/SLIT2/TRPC6/MAP4K1/CHRNA7/LDOC1…	82
GO:0002819	BP	regulation of adaptive immune response	43/2655	160/18670	1.90874e-05	0.000331436	0.000239594	ZBTB7B/IL6R/CD160/FCER2/CLEC4G/CD1D/CEACAM1/CCR2/MEF2C/CD48/TRPM4/CD1C/B2M/CCL19/BTK/IL6ST/IL10/CR1/TNFRSF13C/SASH3/FCGR2B/RSAD2/WAS/CLC/CD4/PTPRC/XCL1/IL18/CD28/SAMSN1/CD226/P2RX7/TBX21/IL1R1/IL23R/IL1RL1/LILRB1/NLRP3/HLA-G/IL7R/IL12RB1/TNFSF13B/C3	43
GO:1990868	BP	response to chemokine	30/2655	97/18670	1.92409e-05	0.000332183	0.000240134	CCL23/CCR10/CXCL12/CCL14/PADI2/SLIT3/PTK2B/CCR2/CCL13/CCL8/CXCR5/XCL2/CCL19/CCL15/CX3CR1/CCR9/CMKLR1/GPR17/CCL21/SLIT2/DUSP1/XCR1/CCL11/XCL1/CCR7/CXCL13/CCL5/DOCK8/CCR3/CXCR6	30
GO:1990869	BP	cellular response to chemokine	30/2655	97/18670	1.92409e-05	0.000332183	0.000240134	CCL23/CCR10/CXCL12/CCL14/PADI2/SLIT3/PTK2B/CCR2/CCL13/CCL8/CXCR5/XCL2/CCL19/CCL15/CX3CR1/CCR9/CMKLR1/GPR17/CCL21/SLIT2/DUSP1/XCR1/CCL11/XCL1/CCR7/CXCL13/CCL5/DOCK8/CCR3/CXCR6	30
GO:0002709	BP	regulation of T cell mediated immunity	24/2655	70/18670	1.93234e-05	0.00033265	0.000240471	CLEC4G/CD1D/CEACAM1/CCR2/TRPM4/CD1C/B2M/SASH3/FCGR2B/RSAD2/WAS/CLC/PTPRC/XCL1/IL18/P2RX7/TBX21/IL1R1/IL23R/LILRB1/NLRP3/HLA-G/IL7R/IL12RB1	24
GO:0070252	BP	actin-mediated cell contraction	34/2655	116/18670	1.98803e-05	0.00034126	0.000246695	GPD1L/CAV3/ATP1A2/KCNE2/SRI/NEDD4L/SCN2B/MYL6/CTNNA3/ANK2/DSC2/SCN4B/SLC9A1/PDE4D/TMOD1/TNNT3/CAV1/CAMK2D/KCNA5/SCN3B/PLN/TPM1/TRPM4/DES/CACNB2/SCN1B/MYBPC2/CACNA2D1/DMD/FLNA/TPM2/KCND3/VIM/KCNJ5	34
GO:0070098	BP	chemokine-mediated signaling pathway	28/2655	88/18670	2.01117e-05	0.000344248	0.000248855	CCL23/CCR10/CXCL12/CCL14/PADI2/SLIT3/PTK2B/CCR2/CCL13/CCL8/CXCR5/XCL2/CCL19/CCL15/CX3CR1/CCR9/CMKLR1/GPR17/CCL21/SLIT2/XCR1/CCL11/XCL1/CCR7/CXCL13/CCL5/CCR3/CXCR6	28
GO:0048265	BP	response to pain	14/2655	30/18670	2.0487e-05	0.000349676	0.000252779	P2RX2/PIRT/SCN9A/P2RX4/RELN/CAPN2/TACR1/EDNRB/TRPA1/CACNA1B/RET/SLC6A2/THBS4/TAC1	14
GO:0008202	BP	steroid metabolic process	75/2655	331/18670	2.11669e-05	0.000360257	0.000260428	SULT1A2/ABCB11/DHRS11/HSD3B2/SMPD1/ATP8B1/HSD11B2/RDH5/UGT1A8/HSD17B2/SULT1A1/HSD17B11/ACAA2/NR5A2/LIMA1/ACACB/NR1H4/DHRS9/RXRA/ACAT1/ACAA1/SULT1B1/BMP6/LIPC/BMP2/CYP11A1/BMP5/AGTR1/CLCN2/G6PC/UGT1A1/EPHX2/UGT2B15/KIT/CYP21A2/OSBPL1A/PPARGC1A/CYP3A4/STAR/AKR1C2/LEPR/ESR1/PRKAA2/HMGCS2/PBX1/AKR1B15/AKR1C1/CYP26B1/SULT4A1/VLDLR/CACNA1H/LEP/PDGFRA/ACADL/HSD17B6/GFI1/DHH/ABCA1/CYP27A1/CYP8B1/FGFR1/MT…	75
GO:0050796	BP	regulation of insulin secretion	46/2655	176/18670	2.1658e-05	0.000367574	0.000265718	GCG/CASR/SLC30A8/RAP1A/CNR1/SYT9/SFRP1/CHGA/KCNB1/SRI/EPHA5/ENHO/CPT1A/NEUROD1/ABCC8/ADCY5/NR1H4/SIDT2/BLK/SNAP25/ARRB1/GPR27/HADH/KCNA5/UCN3/TRPM4/GCK/STXBP5L/RFX6/FKBP1B/CACNA1A/ITPR1/ADRA2A/EFNA5/TIAM1/ACVR1C/NNAT/FAM3D/LEP/GPLD1/CD38/CCL5/KCNS3/CACNA2D2/CARTPT/DOC2B	46
GO:0098754	BP	detoxification	37/2655	131/18670	2.18415e-05	0.000369644	0.000267214	ABCG2/PRDX6/MT1M/MT1F/MT1H/MGST3/MT1G/PTGS1/MT1X/LTC4S/MT1DP/MT2A/GPX3/CD36/SESN2/HBB/TPO/ACAA1/MT1E/AKR1B10/GSTA1/TP53INP1/CLIC2/HBA2/GSTM2/FABP1/HBA1/FBLN5/GSTZ1/AKR7A3/IPCEF1/MT3/MT1A/GSTM3/GSTM1/APOE/RGN	37
GO:1901655	BP	cellular response to ketone	29/2655	93/18670	2.21387e-05	0.000373622	0.00027009	KLF4/SOX10/P2RY4/SFRP1/GNG2/ADCY5/PTGER4/PTGDR/NR3C1/KLF9/NPAS4/PCK1/FBXO32/ADCY2/GNAI1/STAR/MSTN/AKR1C2/PRKAA2/UGT3A2/KLF2/AR/EFNA5/MAP4K1/PTGER2/PTGFR/AQP1/AKR1C3/AKR1B1	29
GO:0097530	BP	granulocyte migration	39/2655	141/18670	2.24968e-05	0.000378601	0.000273689	CCL23/CD177/CCL14/EDN3/MAPK3/PTGER4/PDE4D/LGALS3/CCL13/SCG2/CCL8/EDN2/PIK3CG/XCL2/CCL19/CCL15/MSTN/JAM3/RARRES2/CMKLR1/CCL21/SLIT2/CSF1/NCKAP1L/BST1/CCL11/MCOLN2/PIK3CD/XCL1/VAV1/CCR7/CXCL13/CCL5/THBS4/IL1R1/CD300A/CAMK1D/C3AR1/ITGB2	39
GO:0051384	BP	response to glucocorticoid	40/2655	146/18670	2.26491e-05	0.0003801	0.000274773	TAT/FAM107A/HSD3B2/SSTR2/BCHE/HSD11B2/SSTR3/NEFL/ACSBG1/NTRK3/S100B/BMP6/FLT3/NR3C1/KLF9/NPAS4/SLIT3/BCL2/ADIPOQ/PCK1/UGT1A1/FBXO32/UCN3/CDKN1A/PPARGC1B/STAR/MSTN/MAOB/IL10/CDO1/SLIT2/DUSP1/AIF1/AQP1/ADCYAP1/AGXT/FOS/PTAFR/FOSB/ABCA3	40
GO:0097503	BP	sialylation	11/2655	20/18670	2.28134e-05	0.000381791	0.000275995	ST8SIA3/ST6GALNAC6/ST8SIA1/ST6GALNAC3/ST3GAL3/ST8SIA4/ST6GALNAC1/ST8SIA6/ST3GAL4/ST3GAL6/ST6GALNAC2	11
GO:0097756	BP	negative regulation of blood vessel diameter	27/2655	84/18670	2.28953e-05	0.000382097	0.000276216	AVPR1B/CASR/ATP1A2/HTR7/CHGA/ADRA1A/P2RX1/EDN3/KCNMB2/CAV1/AGTR1/KCNA5/BDKRB2/EDN2/ARHGAP42/TRPM4/ADRA1B/EDNRB/SLC8A1/ADRA2A/DRD5/AVPR2/LEP/CD38/ACTA2/HTR2B/PTAFR	27
GO:0010001	BP	glial cell differentiation	54/2655	218/18670	2.31353e-05	0.000385032	0.000278338	ASPA/PLP1/PHOX2B/MYOC/CNTN2/SOX10/GSN/RNF112/PTPRZ1/DNER/LPAR1/SLC8A3/PTN/MAPK3/GAP43/NTRK3/LGI4/S100B/RELN/BMP2/DAAM2/NKX2-2/CLU/ASCL1/FGF10/GPR37L1/MAPT/IL6ST/NLGN3/ROR1/ADORA2A/C1QA/GPR17/TAL1/NRG1/HES5/NDRG1/GLI3/TSPAN2/MT3/EPHA4/VIM/DTX1/NTRK2/KLF15/LAMA2/LAMC3/SOX6/ROR2/PRDM8/DLX1/WASF3/SOX8/SOX2	54
GO:0050731	BP	positive regulation of peptidyl-tyrosine phosphorylation	49/2655	192/18670	2.35757e-05	0.000391278	0.000282854	IL6R/ADRA1A/CNTN1/STAP1/CD36/ERBB4/RELN/STAP2/BMP6/FLT3/PTK2B/ADIPOQ/GHR/FGF10/KIT/GATA1/KITLG/IL6ST/IGF1/NCF1/TAL1/NRG1/ENPP2/ADRA2A/EFNA5/CSF1R/CRLF1/HES5/HCLS1/ANGPT1/NEDD9/LEP/DOCK3/CD4/TSLP/PTPRC/ITGB3/IL18/CD3E/BANK1/CCL5/CASS4/THBS4/EPHA4/IL23R/FGF7/CTF1/NTRK2/EGF	49
GO:0019228	BP	neuronal action potential	15/2655	34/18670	2.39886e-05	0.000397035	0.000287015	SCN11A/SCN7A/SCN9A/P2RX4/ANK3/P2RX1/SCN3A/KCNA1/KCNMB2/GPR88/CHRNA1/SCN4A/GRIK2/CACNA1H/KCNA2	15
GO:0007613	BP	memory	34/2655	117/18670	2.42399e-05	0.000400091	0.000289224	MUSK/SLC17A7/CNR1/GRIN2A/PJA2/CPEB3/SGK1/CUX2/LMX1A/SLC8A3/PTN/SYT4/GRIA1/JPH3/S100B/RELN/NPAS4/ITGA8/SORCS3/KCNK2/CAMK4/KCNK10/CX3CR1/MAPT/CHRNA7/SLC8A2/VLDLR/FGF13/CHRNB2/NGF/MAP1A/ARC/TAC1/APOE	34
GO:0061687	BP	detoxification of inorganic compound	10/2655	17/18670	2.47755e-05	0.000406696	0.000293999	MT1M/MT1F/MT1H/MT1G/MT1X/MT1DP/MT2A/MT1E/MT3/MT1A	10
GO:0097501	BP	stress response to metal ion	10/2655	17/18670	2.47755e-05	0.000406696	0.000293999	MT1M/MT1F/MT1H/MT1G/MT1X/MT1DP/MT2A/MT1E/MT3/MT1A	10
GO:0043647	BP	inositol phosphate metabolic process	24/2655	71/18670	2.52878e-05	0.000413975	0.000299261	PLCD1/ADCYAP1R1/PLCE1/P2RY1/PLCL2/PTH1R/PLCD3/IMPA2/PTK2B/IMPA1/PLCG2/PLCD4/ITPKA/SNCA/PLD4/NUDT10/FGF2/PLCL1/IP6K3/CD244/NUDT11/PLEK/NTSR1/PTAFR	24
GO:0097306	BP	cellular response to alcohol	28/2655	89/18670	2.54013e-05	0.000414704	0.000299787	KLF4/P2RY4/SFRP1/GNG2/ADCY5/PTGER4/PTGDR/KLF9/NPAS4/KCNMB1/UGT1A1/TP53INP1/ADCY2/GNAI1/AKR1C2/PRKAA2/GRAMD1C/KLF2/EFNA5/MAP4K1/GPLD1/PTGER2/ABCA1/PTGFR/AKR1C3/CYBB/SPI1/GLRA2	28
GO:0050663	BP	cytokine secretion	58/2655	240/18670	2.56387e-05	0.000417445	0.00030177	CLEC9A/ZBTB7B/CD160/F2RL1/MAPK3/CD36/PTGER4/NR1H4/LGR4/CD200R1/CLECL1/LGALS9C/TLR9/TLR10/IL1R2/HDAC9/CCL19/IL10/CIDEA/LGALS9B/LRRK2/NLRP7/CD14/C1QTNF4/CSF1R/AIF1/FCGR2B/TLR1/ANGPT1/CD244/FCN1/MCOLN2/LEP/CARD16/TSLP/C1QTNF3/AKAP12/CCR7/ABCA1/BANK1/TLR8/SYT11/TLR6/SRGN/P2RX7/CADM1/TMEM106A/TLR5/IL1RL1/PTPN22/LILRB1/NLRP3/LILRA2/SSC5D/NLRP2/CRTAM/HTR2B/CD2	58
GO:0060485	BP	mesenchyme development	65/2655	278/18670	2.63955e-05	0.000428605	0.000309837	PHOX2B/PDCD4/GCNT2/CITED2/TMEM100/SOX10/SEMA3E/SFRP1/GLIPR2/SEMA6D/ACVRL1/EDN3/PBLD/MAPK3/TCF21/ERBB4/FOXF2/SEMA6A/BMP2/GDNF/SEMA3D/BMP5/BCL2/HAND2/DAND5/MEF2C/OLFM1/ACTG2/FGFR2/SEMA3G/FGF10/SEMA4G/OSR1/DACT3/RBM24/KITLG/ZEB2/EDNRB/TBX1/HAND1/NRG1/FGF9/FOXF1/MEOX1/TGFB1I1/TIAM1/ZFPM2/SEMA3B/BNC2/MESP1/RET/WNT16/FGFR1/FRZB/TGFBR3/ACTA2/PHLDB2/WWTR1/SFRP2/EPHA3/FOXA1/HTR2B/HOXA5/ALDH1A2/SOX8	65
GO:0031960	BP	response to corticosteroid	43/2655	162/18670	2.64835e-05	0.000428875	0.000310032	TAT/FAM107A/HSD3B2/SSTR2/BCHE/CNGA3/HSD11B2/SSTR3/NEFL/ACSBG1/NTRK3/S100B/BMP6/FLT3/NR3C1/KLF9/NPAS4/SLIT3/BCL2/ADIPOQ/PCK1/UGT1A1/FBXO32/UCN3/CDKN1A/PPARGC1B/STAR/MSTN/MAOB/IL10/CDO1/SLIT2/DUSP1/AIF1/AQP1/AKR1C3/CYBB/ADCYAP1/AGXT/FOS/PTAFR/FOSB/ABCA3	43
GO:0015701	BP	bicarbonate transport	17/2655	42/18670	2.75177e-05	0.000444425	0.000321273	CA7/CA2/CA1/SLC26A2/SLC4A4/CA4/SLC4A10/RHAG/HBB/SLC26A3/CA14/CA12/HBA2/HBA1/SLC26A7/AQP1/SLC26A4	17
GO:0061448	BP	connective tissue development	64/2655	273/18670	2.78178e-05	0.000448068	0.000323907	CASR/RSPO2/BMP3/IL6R/MUSTN1/VIT/ACVRL1/PTH1R/ZBTB16/MAPK3/NR1H4/ACAT1/BMP6/SCIN/BMP2/BMP5/HAND2/MEF2C/PDGFD/WNT2B/OSR1/SMPD3/WNT9A/TRPM4/ZNF219/MAF/PPARGC1A/SCARA3/MATN2/BARX2/HAND1/FGF9/MATN4/MGP/COL21A1/HES5/FGF2/SOX5/CSF1/CYTL1/EFEMP1/ZEB1/GLI3/LEP/COL14A1/GPLD1/GDF6/HOXD3/FGFR1/FRZB/NKX3-2/WNT5B/ACTA2/CHADL/RORC/SFRP2/SATB2/SOX6/FOXA1/ROR2/HOXA5/COL2A1/HYAL1/SOX8	64
GO:0042108	BP	positive regulation of cytokine biosynthetic process	23/2655	67/18670	2.79772e-05	0.00044943	0.000324891	ELANE/TLR3/IRF4/CCR2/TLR9/HMOX1/TLR7/EBI3/TNFRSF13C/TLR1/CD4/PTPRC/AKAP12/CD3E/CD28/TLR8/TLR6/LTB/SPN/TYROBP/CYBB/CD86/PTAFR	23
GO:0001819	BP	positive regulation of cytokine production	98/2655	464/18670	2.80878e-05	0.00044989	0.000325224	ELANE/CLEC9A/IL6R/CD160/RIOK3/CCBE1/F2RL1/MAPK3/CD36/PTGER4/TLR3/HHLA2/LY9/PDE4D/IRF4/LGALS9C/CCR2/TLR9/HMOX1/ADIPOQ/CLU/PLCG2/KIR2DL4/RNF125/TLR7/IL17B/B2M/CCL19/TMIGD2/EBI3/DDX60/IL6ST/IL10/LGALS9B/LRRK2/NLRP7/TNFRSF13C/CD14/C1QTNF4/HPSE/ADRA2A/CSF1R/SASH3/CD40LG/SIGLEC16/AIF1/RSAD2/TLR1/CD244/FCN1/MCOLN2/KLRK1/LEP/CD4/TSLP/PTPRC/LY96/C1QTNF3/XCL1/IL18/AKAP12/CCR7/CD3E/CD28/TLR8/HLA-DPB1/TLR6/L…	98
GO:0072593	BP	reactive oxygen species metabolic process	66/2655	284/18670	2.81556e-05	0.00044989	0.000325224	SLC30A10/PRDX6/KLF4/CD177/PDK4/PINK1/P2RX4/RAB27A/GPX3/F2RL1/CD36/SESN2/HBB/TPO/PTX3/ABCD2/CAV1/PTK2B/BCL2/AGTR1/SLC18A2/XDH/CLU/EPHX2/CRYAB/CDKN1A/NCF1C/HBA2/SNCA/CX3CR1/ATP2B4/MAPT/PID1/NOS1/NCF1B/MAOB/NCF1/IL10/SFTPD/HK2/KLF2/HBA1/LRRK2/FBLN5/AIF1/BST1/DRD5/KLRK1/LEP/VAV1/PTGIS/TLR6/P2RX7/MT3/NCF4/AKR1C3/TMEM106A/SLC7A2/TYROBP/CYBB/RORA/ITGAM/CYP1B1/ITGB2/RGN/MPV17L	66
GO:0051216	BP	cartilage development	52/2655	209/18670	2.85678e-05	0.000454061	0.000328239	RSPO2/BMP3/MUSTN1/VIT/ACVRL1/PTH1R/ZBTB16/MAPK3/BMP6/SCIN/BMP2/BMP5/HAND2/MEF2C/WNT2B/OSR1/SMPD3/WNT9A/ZNF219/MAF/SCARA3/MATN2/BARX2/HAND1/FGF9/MATN4/MGP/COL21A1/HES5/FGF2/SOX5/CYTL1/EFEMP1/ZEB1/GLI3/LEP/COL14A1/GPLD1/GDF6/HOXD3/FGFR1/FRZB/NKX3-2/WNT5B/CHADL/SFRP2/SATB2/SOX6/ROR2/HOXA5/COL2A1/HYAL1	52
GO:0071229	BP	cellular response to acid chemical	52/2655	209/18670	2.85678e-05	0.000454061	0.000328239	KLF4/CPEB1/P2RY4/PDK4/PINK1/SFRP1/CPEB3/CPT1A/GNG2/PTGER4/NTRK3/FOLR2/NR1H4/SESN2/PTGDR/CAPN2/PTK2B/KCNMB1/PCK1/PDGFD/FGFR2/OSR1/WNT9A/PPARGC1A/AKR1C2/PID1/LTK/PRKAA2/TBX1/KLF2/RORB/AKR1C1/CYP26B1/ZEB1/LEP/PDGFRA/RET/OR51E2/PTGER2/ABCA1/PTGFR/AQP1/AKR1C3/WNT5B/APOB/CYBB/NTRK2/EPHA3/PTAFR/WNT6/GLRA2/ALDH1A2	52
GO:0046879	BP	hormone secretion	71/2655	312/18670	2.98886e-05	0.000473801	0.000342509	GCG/CASR/GALR1/SLC30A8/GPR119/RAP1A/CRHBP/CNR1/SYT9/SFRP1/CHGA/KCNB1/SRI/EPHA5/P2RY1/ENHO/CPT1A/EDN3/NEUROD1/ABCC8/ADCY5/NR1H4/SIDT2/BLK/TACR2/SNAP25/ARRB1/GPR27/BMP6/HADH/LTBP4/AGTR1/KCNA5/ADIPOQ/VIP/UCN3/SMPD3/SLC44A4/TRPM4/CHRNA3/GCK/STXBP5L/BTK/RFX6/FKBP1B/CACNA1A/ADORA2A/ITPR1/PTPRN/ADRA2A/EFNA5/TIAM1/ACVR1C/NNAT/POMC/MYO5A/FAM3D/LEP/GPLD1/C1QTNF3/CD38/CCL5/FGFR1/KCNS3/RIMS2/ADCYAP1/CACNA2D2…	71
GO:0030198	BP	extracellular matrix organization	81/2655	368/18670	3.05232e-05	0.000482587	0.00034886	ELANE/MMP27/HPSE2/CMA1/COL19A1/VIT/TNXB/CTSG/ABI3BP/MADCAM1/MMP28/GPM6B/HAPLN1/DPT/LAMA1/JAM2/TLL1/FOXF2/MYH11/SCUBE1/CAPN2/COL4A6/PTX3/ITGA8/CTSS/ICAM3/NCAN/SMPD3/MFAP4/MFAP5/RECK/DCN/TPSAB1/JAM3/ITGB7/ADAMTSL4/ITGA7/COL28A1/FBLN1/MMP25/NTN4/A2M/MATN4/FOXF1/FBLN5/CCDC80/TTR/LOXL4/FGF2/DDR2/OLFML2A/COL14A1/FBLN2/ITGB3/PDGFRA/COL23A1/COL4A5/ITGAL/SPINK5/ITGA4/COL25A1/LCP1/ICAM4/FLRT2/THSD4/SPOCK2/…	81
GO:0007218	BP	neuropeptide signaling pathway	31/2655	104/18670	3.16415e-05	0.000498956	0.000360694	NPY2R/PYY/GALR1/NPY6R/SSTR2/SORCS1/GLRA4/PPY/NPY/SSTR3/PROKR1/CYSLTR1/PNOC/SORCS3/NPY1R/CYSLTR2/PCSK1N/NPY5R/POMC/PENK/SSTR1/NMUR1/OPRL1/NXPH3/ADCYAP1/CARTPT/CPE/TAC3/NTSR1/TAC1/GLRA2	31
GO:0002792	BP	negative regulation of peptide secretion	40/2655	148/18670	3.18684e-05	0.000501219	0.000362329	CRHBP/SFRP1/CHGA/KCNB1/ENHO/SYT4/F2RL1/PTGER4/NR1H4/LGR4/CD200R1/HADH/IL1R2/HDAC9/CD22/STXBP5L/FKBP1B/IL10/CIDEA/NLRP7/ADRA2A/ACVR1C/FCGR2B/RSAD2/ANGPT1/FAM3D/LEP/CARD16/C1QTNF3/BANK1/TLR8/SYT11/TLR6/SRGN/PTPN22/LILRB1/NLRP3/SSC5D/CARTPT/APOE	40
GO:0051482	BP	positive regulation of cytosolic calcium ion concentration involved in phospholipase C-activating G protein-coupled signaling pathway	14/2655	31/18670	3.24798e-05	0.000509501	0.000368316	LPAR1/F2RL1/GPR18/AGTR1/P2RY8/P2RY10/GPR17/GPR174/S1PR1/GPR55/GPR65/OPRL1/C3AR1/LPAR3	14
GO:0001676	BP	long-chain fatty acid metabolic process	32/2655	109/18670	3.32355e-05	0.000519996	0.000375903	PLP1/SLC27A6/HPGDS/ACOX1/HPGD/PTGS1/CPT1A/LTC4S/ACSBG1/MGLL/MAPK3/ACAA1/PLA2G10/GSTA1/EPHX2/ACOT11/CYP3A4/ACOT2/GSTM2/GSTM4/CYP4F12/PTGDS/MYO5A/ACOT4/ACADL/PTGIS/CYP2C18/AKR1C3/QKI/CYP1B1/PLA2G4A/CYP2C9	32
GO:0051954	BP	positive regulation of amine transport	15/2655	35/18670	3.6479e-05	0.000569262	0.000411517	NPY2R/PINK1/KCNB1/CXCL12/SYT4/TACR2/GDNF/VIP/ADORA2A/RAB3B/P2RX7/CHRNB2/KMO/CARTPT/NTSR1	15
GO:0042446	BP	hormone biosynthetic process	27/2655	86/18670	3.66665e-05	0.000570705	0.00041256	CHAT/DHRS11/HSD3B2/SLC5A7/CHST9/HSD11B2/HSD17B2/HSD17B11/CHST8/TPO/BMP6/BMP2/CYP11A1/BMP5/CLCN2/SLC44A4/CYP21A2/PPARGC1A/CYP3A4/STAR/AKR1B15/CACNA1H/HSD17B6/GFI1/CYP27A1/AKR1C3/AKR1B1	27
GO:1903038	BP	negative regulation of leukocyte cell-cell adhesion	36/2655	129/18670	3.71482e-05	0.00057671	0.000416901	ZBTB7B/KLF4/CXCL12/FGL2/CLEC4G/PAG1/CEACAM1/PDE5A/SOCS6/LGALS9C/CCL28/LGALS3/ADORA2A/IL10/NRARP/LGALS9B/SFTPD/LAX1/VSIG4/CCL21/TNFAIP8L2/FCGR2B/GLI3/PLA2G2D/XCL1/SPN/LAG3/TBX21/PTPN22/LILRB1/DTX1/CD300A/GPNMB/HLA-G/CD86/PDCD1LG2	36
GO:0008277	BP	regulation of G protein-coupled receptor signaling pathway	40/2655	149/18670	3.76625e-05	0.000582299	0.000420941	CNGB1/CNTN2/GNG7/PDE6A/CHGA/PLCE1/ALK/RGS13/MGLL/RGS9/SYP/ADRB2/ARRB1/GPR27/ABHD6/RASGRP4/KCTD8/PALM/RGS2/SNCA/APLP1/TUB/ATP2B4/GPRASP1/NOS1/RGS18/PDE6G/PDE6B/LRRK2/CNGA1/NECAB2/TMOD2/CCL5/OPRL1/RGS6/HOMER2/ADCYAP1/PLEK/HTR2B/C3	40
GO:0006720	BP	isoprenoid metabolic process	38/2655	139/18670	3.777e-05	0.000582299	0.000420941	RETSAT/ADH1A/DHDDS/RDH5/UGT1A8/ADH1B/ADH1C/DHRS9/UGT1A7/AKR1B10/LRAT/UGT1A1/UGT1A9/GPIHBP1/CYP3A4/STAR/CRABP1/RARRES2/PHYH/GPC5/HMGCS2/AKR1B15/AKR1C1/TTR/CYP26B1/ADH6/CYP2C18/ALDH1A1/AKR1C3/GPC6/AKR1B1/APOB/CYP27C1/GPC3/CYP1B1/ALDH1A2/APOE/CYP2C9	38
GO:0030534	BP	adult behavior	39/2655	144/18670	3.7799e-05	0.000582299	0.000420941	NRXN1/CNTN2/GABRG2/CRHBP/ATP1A2/SEZ6/CXCL12/ALK/NPY/CEND1/SNCG/LGI4/CHL1/SEZ6L/GDNF/TMOD1/NLGN4X/CHRNA3/CHRNB4/UCHL1/SNCA/NLGN3/SLITRK5/SPTBN4/PREX2/PAX5/RNF180/LEP/SLC1A2/SDK1/EPHA4/HOMER2/CHRNB2/ZIC1/SLITRK6/NRXN2/CARTPT/NTSR1/HOXD10	39
GO:0050803	BP	regulation of synapse structure or activity	55/2655	227/18670	3.79449e-05	0.00058305	0.000421485	SLC17A8/MUSK/NRXN1/SLC17A7/FRMPD4/NLGN1/CBLN2/SLITRK2/CUX2/GPM6A/NTN1/SLITRK3/PTN/EPHA7/GAP43/NTRK3/RELN/LRRC4B/IGSF9/MEF2C/LHFPL4/LRFN5/LRRTM2/ITPKA/SNCA/IL10RA/LRRN3/NLGN3/SLITRK5/IL10/SLITRK4/LRRK2/ZNF804A/FZD1/EFNA5/PAK3/TIAM1/FLRT1/FCGR2B/CAMK2B/MDGA1/LRRTM1/PTPRS/DGKB/FLRT2/EPHA4/CHRNB2/PCDH8/SLITRK6/CTNNA2/NTRK2/LRFN1/ARC/APOE/CLSTN2	55
GO:0070296	BP	sarcoplasmic reticulum calcium ion transport	17/2655	43/18670	3.95111e-05	0.000605568	0.000437762	DHRS7C/ATP1A2/SRI/ANK2/CASQ2/PDE4D/CAMK2D/PLN/AKAP6/CLIC2/GSTM2/FKBP1B/CASQ1/RYR1/SLC8A1/HRC/DMD	17
GO:0048880	BP	sensory system development	81/2655	371/18670	4.11915e-05	0.000629716	0.000455219	SLC17A8/PHOX2B/SLC17A7/MAB21L1/OLFM3/KLF4/PDE6A/P2RY12/BCAR3/CRYBA2/ABCB5/MYOM1/GPM6A/PTN/CELF4/ACVRL1/LAMA1/NEUROD1/NTRK3/RXRA/FOXF2/BMP6/TMOD1/HPCA/BCL2/CLCN2/WNT2B/CHRDL1/SALL2/FGF10/CRYAB/SLC44A4/MAB21L2/CPAMD8/WNT9A/BFSP2/MAF/MEIS1/THRB/FOXP2/TUB/ATP8A2/ATP2B4/ZEB2/MYH15/C1QA/PDE6B/FGF9/RORB/HES5/PRPH2/SMARCD3/EFEMP1/ZEB1/MEIS2/GLI3/DCX/PDGFRA/RET/RHOJ/CRYBB1/SDK1/ACHE/WNT16/SLC39A5/WNT5B/VI…	81
GO:0014821	BP	phasic smooth muscle contraction	11/2655	21/18670	4.17458e-05	0.00063657	0.000460174	P2RX2/SSTR2/EDN3/TACR2/GDNF/KIT/EDN2/EDNRB/TIFAB/PTGER3/HTR2B	11
GO:0072001	BP	renal system development	67/2655	293/18670	4.21234e-05	0.000640702	0.000463161	CA2/IL6R/SFRP1/PLCE1/HPGD/EPHA7/ZBTB16/TCF21/LGR4/ACAT1/POU3F3/BMP6/BMP2/GCNT4/GDNF/KIRREL3/KANK2/ITGA8/BCL2/MYOCD/AGTR1/MEF2C/ADIPOQ/PDGFD/WNT2B/FGFR2/FGF10/OSR1/AQP11/PCSK5/GCNT3/ADAMTS1/DCN/MAGI2/TEK/LRRK2/PBX1/FOXF1/SLIT2/CRLF1/HES5/SOX17/FGF2/CYP26B1/ANGPT1/GLI3/PDGFRA/RET/FGFR1/EPHA4/BMPER/SALL1/COL4A3/AKR1B1/ACTA2/DACT2/PYGO1/KLF15/WWTR1/COL4A4/GPC3/FAT4/WNT6/HOXD11/ALDH1A2/SOX8/RGN	67
GO:0033555	BP	multicellular organismal response to stress	24/2655	73/18670	4.24172e-05	0.000643542	0.000465214	P2RX2/NPY2R/ADCYAP1R1/PIRT/SCN9A/P2RX4/RELN/CAPN2/BCL2/MEF2C/TACR1/EDNRB/NOS1/ADRB1/PENK/GRIK2/TRPA1/CACNA1B/RET/SLC6A2/THBS4/ADCYAP1/TAC1/APOE	24
GO:0007519	BP	skeletal muscle tissue development	42/2655	160/18670	4.33206e-05	0.000655593	0.000473925	P2RX2/PHOX2B/COL19A1/MTM1/MYOM1/MYL6/DNER/ASB2/TCF21/CFL2/KCNAB1/S100B/HLF/CAV1/BCL2/MYOCD/BVES/MEF2C/SVIL/HDAC9/POPDC2/MEGF10/RBM24/SMYD1/CHRNA1/FOXP2/MSTN/DCN/MYH15/CASQ1/RYR1/TBX1/SOX17/CYP26B1/PAX5/XK/MEOX2/POPDC3/FOS/NUPR1/HOXD10/SOX8	42
GO:0046883	BP	regulation of hormone secretion	62/2655	266/18670	4.41796e-05	0.000666912	0.000482108	GCG/CASR/GALR1/SLC30A8/RAP1A/CRHBP/CNR1/SYT9/SFRP1/CHGA/KCNB1/SRI/EPHA5/P2RY1/ENHO/CPT1A/EDN3/NEUROD1/ABCC8/ADCY5/NR1H4/SIDT2/BLK/TACR2/SNAP25/ARRB1/GPR27/BMP6/HADH/AGTR1/KCNA5/ADIPOQ/VIP/UCN3/TRPM4/CHRNA3/GCK/STXBP5L/RFX6/FKBP1B/CACNA1A/ADORA2A/ITPR1/ADRA2A/EFNA5/TIAM1/ACVR1C/NNAT/POMC/FAM3D/LEP/GPLD1/C1QTNF3/CD38/CCL5/FGFR1/KCNS3/ADCYAP1/CACNA2D2/CARTPT/DOC2B/TAC1	62
GO:0002822	BP	regulation of adaptive immune response based on somatic recombination of immune receptors built from immunoglobulin superfamily domains	39/2655	145/18670	4.47076e-05	0.000670931	0.000485013	ZBTB7B/IL6R/FCER2/CLEC4G/CD1D/CEACAM1/CCR2/MEF2C/TRPM4/CD1C/B2M/CCL19/BTK/IL10/CR1/TNFRSF13C/SASH3/FCGR2B/RSAD2/WAS/CLC/CD4/PTPRC/XCL1/IL18/CD28/CD226/P2RX7/TBX21/IL1R1/IL23R/IL1RL1/LILRB1/NLRP3/HLA-G/IL7R/IL12RB1/TNFSF13B/C3	39
GO:0007612	BP	learning	39/2655	145/18670	4.47076e-05	0.000670931	0.000485013	NRXN1/CNTN2/GRIN2A/ATP1A2/JPH4/BCHE/SLC8A3/CLDN5/PTN/SYNPO/TACR2/SNAP25/JPH3/RELN/NPAS4/PRKAR2B/C1QL1/GPR88/NLGN4X/SORCS3/KIT/FOXP2/ATP8A1/NLGN3/PDE1B/NDRG4/DRD5/SLC8A2/MEIS2/FGF13/OPRL1/CHRNB2/MAP1A/NTRK2/NRXN2/ARC/FOS/NTSR1/TAC1	39
GO:0030073	BP	insulin secretion	51/2655	207/18670	4.47809e-05	0.000670931	0.000485013	GCG/CASR/SLC30A8/GPR119/RAP1A/CNR1/SYT9/SFRP1/CHGA/KCNB1/SRI/EPHA5/ENHO/CPT1A/NEUROD1/ABCC8/ADCY5/NR1H4/SIDT2/BLK/SNAP25/ARRB1/GPR27/HADH/KCNA5/UCN3/TRPM4/GCK/STXBP5L/RFX6/FKBP1B/CACNA1A/ITPR1/PTPRN/ADRA2A/EFNA5/TIAM1/ACVR1C/NNAT/MYO5A/FAM3D/LEP/GPLD1/CD38/CCL5/KCNS3/RIMS2/ADCYAP1/CACNA2D2/CARTPT/DOC2B	51
GO:0034440	BP	lipid oxidation	30/2655	101/18670	4.5359e-05	0.000677902	0.000490052	APPL2/ETFDH/ACADS/CNR1/CPT2/PDK4/ACOX1/ACAA2/ABCD3/CPT1A/C1QTNF2/ACACB/SESN2/ACAT1/ACAA1/ACADM/ABCD2/HADH/ADIPOQ/PPARGC1A/EHHADH/CROT/PHYH/FABP1/ECH1/CRAT/LEP/ACADL/ACSM1/APOD	30
GO:0050807	BP	regulation of synapse organization	53/2655	218/18670	4.7165e-05	0.000703145	0.0005083	MUSK/NRXN1/FRMPD4/NLGN1/CBLN2/SLITRK2/CUX2/GPM6A/NTN1/SLITRK3/PTN/EPHA7/GAP43/NTRK3/RELN/LRRC4B/IGSF9/MEF2C/LHFPL4/LRFN5/LRRTM2/ITPKA/SNCA/IL10RA/LRRN3/NLGN3/SLITRK5/IL10/SLITRK4/LRRK2/ZNF804A/FZD1/EFNA5/PAK3/TIAM1/FLRT1/FCGR2B/CAMK2B/MDGA1/LRRTM1/PTPRS/DGKB/FLRT2/EPHA4/CHRNB2/PCDH8/SLITRK6/CTNNA2/NTRK2/LRFN1/ARC/APOE/CLSTN2	53
GO:0010649	BP	regulation of cell communication by electrical coupling	8/2655	12/18670	4.79284e-05	0.000710996	0.000513976	SRI/ANK3/CASQ2/PDE4D/CAV1/CAMK2D/SLC8A1/HRC	8
GO:0043383	BP	negative T cell selection	8/2655	12/18670	4.79284e-05	0.000710996	0.000513976	THEMIS/DOCK2/GLI3/PTPRC/CCR7/CD3E/CD28/ZAP70	8
GO:0050730	BP	regulation of peptidyl-tyrosine phosphorylation	60/2655	256/18670	4.91107e-05	0.000726742	0.000525359	IL6R/SFRP1/ADRA1A/CNTN1/STAP1/EPHA7/CD36/ERBB4/RELN/STAP2/BMP6/FLT3/CAV1/PTK2B/ZFYVE28/ADIPOQ/GHR/PDGFD/FGF10/KIT/GATA1/KITLG/IL6ST/IGF1/NCF1/TAL1/NRG1/ENPP2/ADRA2A/EFNA5/CSF1R/CRLF1/HES5/HCLS1/ANGPT1/BST1/NEDD9/LEP/DOCK3/CD4/TSLP/PTPRC/ITGB3/IL18/CD3E/BANK1/SAMSN1/CCL5/CASS4/THBS4/EPHA4/IL23R/FGF7/CTF1/NTRK2/CD300A/SFRP2/IL22RA2/EGF/ITGB2	60
GO:0001822	BP	kidney development	64/2655	278/18670	4.99495e-05	0.000737338	0.000533019	CA2/IL6R/SFRP1/PLCE1/HPGD/EPHA7/ZBTB16/TCF21/LGR4/ACAT1/POU3F3/BMP6/BMP2/GCNT4/GDNF/KIRREL3/KANK2/ITGA8/BCL2/AGTR1/MEF2C/ADIPOQ/PDGFD/WNT2B/FGFR2/FGF10/OSR1/AQP11/PCSK5/GCNT3/ADAMTS1/DCN/MAGI2/TEK/LRRK2/PBX1/SLIT2/CRLF1/HES5/FGF2/CYP26B1/ANGPT1/GLI3/PDGFRA/RET/FGFR1/EPHA4/BMPER/SALL1/COL4A3/AKR1B1/ACTA2/DACT2/PYGO1/KLF15/WWTR1/COL4A4/GPC3/FAT4/WNT6/HOXD11/ALDH1A2/SOX8/RGN	64
GO:0048168	BP	regulation of neuronal synaptic plasticity	19/2655	52/18670	5.15486e-05	0.000759078	0.000548734	CNTN2/SLC4A10/SYT4/SYP/SYNPO/JPH3/S100B/CAMK2A/SYNGR1/KIT/SNCA/STAR/CAMK2B/GRIK2/SLC8A2/SHISA9/ARC/MCTP1/APOE	19
GO:0009812	BP	flavonoid metabolic process	9/2655	15/18670	5.20337e-05	0.000764348	0.000552544	UGT1A8/SULT1A1/UGT1A10/SULT1B1/UGT1A7/UGT1A5/UGT1A1/UGT1A9/PPARGC1A	9
GO:0002224	BP	toll-like receptor signaling pathway	39/2655	146/18670	5.27476e-05	0.000771109	0.000557432	APPL2/PJA2/F2RL1/CD36/TLR3/NR1H4/LGR4/LRRC19/IRF4/CAV1/CTSS/TLR9/TLR10/LILRA4/TLR7/BTK/COLEC12/ESR1/FCRL3/SMPDL3B/SFTPD/CD14/RSAD2/TLR1/LY96/GFI1/PTPRS/TLR8/TLR6/SFTPA2/TLR5/PTPN22/CD300LF/APOB/LILRA2/CD300A/LTF/ITGAM/ITGB2	39
GO:0015908	BP	fatty acid transport	29/2655	97/18670	5.2879e-05	0.000771109	0.000557432	SLC27A6/SLC25A20/CPT2/P2RX4/ABCD3/CPT1A/CD36/ACACB/SLCO2A1/PLA2G10/FABP4/BDKRB2/CROT/PRKAA2/FABP1/MAP2K6/PLA2G5/TNFRSF11A/LEP/PLA2G2D/P2RX7/SLC5A8/PLA2G4F/PLA2G2A/THRSP/NTSR1/PLA2G4A/PLA2G12B/APOE	29
GO:0051591	BP	response to cAMP	29/2655	97/18670	5.2879e-05	0.000771109	0.000557432	AQP8/RAP1A/CRHBP/CNGA3/PDE2A/SLC8A3/SLC26A3/AKAP9/HCN4/PTK2B/ADIPOQ/PCK1/AKAP6/PIK3CG/PPARGC1B/STAR/PTPRN/TEK/SLC8A1/CDO1/PLA2G5/DUSP1/PENK/PER1/AQP1/AGXT/FOS/PTAFR/FOSB	29
GO:0072678	BP	T cell migration	22/2655	65/18670	5.31106e-05	0.000772611	0.000558517	GPR15/CXCL12/CD200R1/CCR2/PIK3CG/XCL2/ITGB7/CCL21/GPR183/AIF1/S1PR1/C10orf99/PIK3CD/XCL1/ITGA4/SPN/CXCL13/CCL5/DOCK8/MYO1G/APOD/ZAP70	22
GO:0042269	BP	regulation of natural killer cell mediated cytotoxicity	17/2655	44/18670	5.59066e-05	0.000809366	0.000585087	CD160/CEACAM1/KIR2DL4/NCR3/KLRK1/LEP/VAV1/IL18RAP/LAG3/CD226/CADM1/PIK3R6/LILRB1/SLAMF6/CRTAM/SH2D1A/HLA-G	17
GO:0071622	BP	regulation of granulocyte chemotaxis	17/2655	44/18670	5.59066e-05	0.000809366	0.000585087	MAPK3/CCL19/MSTN/JAM3/RARRES2/CMKLR1/CCL21/SLIT2/CSF1/NCKAP1L/BST1/XCL1/CCR7/CCL5/THBS4/CAMK1D/C3AR1	17
GO:0050868	BP	negative regulation of T cell activation	32/2655	112/18670	5.97331e-05	0.000862683	0.00062363	ZBTB7B/FGL2/CLEC4G/PAG1/CEACAM1/PDE5A/SOCS6/LGALS9C/LGALS3/ADORA2A/IL10/NRARP/LGALS9B/SFTPD/LAX1/VSIG4/TNFAIP8L2/FCGR2B/GLI3/PLA2G2D/XCL1/SPN/LAG3/TBX21/PTPN22/LILRB1/DTX1/CD300A/GPNMB/HLA-G/CD86/PDCD1LG2	32
GO:0002573	BP	myeloid leukocyte differentiation	50/2655	204/18670	6.10423e-05	0.000879478	0.000635771	CA2/SFRP1/NKX2-3/MT1G/F2RL1/CEACAM1/TLR3/IRF4/MEF2C/ADIPOQ/CD101/CAMK4/KIT/GATA1/KITLG/PPARGC1B/CCL19/EVI2B/TAL1/RASSF2/PDE1B/C1QC/CSF1R/GPR183/HCLS1/TNFRSF11A/CSF1/CBFA2T3/CD4/PIK3CD/CEBPE/CCR7/GAB3/FES/GPR55/LRRC17/TSPAN2/IL23R/EFNA2/TYROBP/MITF/LILRB1/GATA2/SPI1/GPC3/ROR2/CARTPT/MAFB/LTF/FOS	50
GO:0046634	BP	regulation of alpha-beta T cell activation	28/2655	93/18670	6.15448e-05	0.000882503	0.000637958	ZBTB7B/IL6R/CD160/ZBTB16/IRF4/LGALS9C/CCR2/CCL19/EBI3/ADORA2A/LGALS9B/SASH3/NCKAP1L/GLI3/PTPRC/XCL1/IL18/CD3E/CD28/TBX21/IL23R/RASAL3/LILRB1/NLRP3/CD300A/CD86/IL12RB1/ZAP70	28
GO:0050770	BP	regulation of axonogenesis	46/2655	183/18670	6.15461e-05	0.000882503	0.000637958	CNTN2/SEMA3E/TRAK2/CHODL/CXCL12/SEMA6D/NTN1/NEFL/ZSWIM6/EPHA7/NTRK3/SEMA6A/SEMA3D/RND2/OLFM1/SEMA3G/SEMA4G/KIF13B/PLXNA2/ZEB2/MAPT/MAP6/UST/NGFR/MAP2/OMG/EFNA5/PAK3/SLIT2/LRRC4C/TIAM1/XK/L1CAM/SEMA3B/MAP1B/RET/PTPRS/TUBB2B/FGF13/MT3/EPHA4/NGF/PLXNC1/NTRK2/LPAR3/APOE	46
GO:0001655	BP	urogenital system development	73/2655	330/18670	6.21072e-05	0.000888429	0.000642242	CA2/IL6R/SFRP1/PLCE1/HPGD/EPHA7/ZBTB16/TCF21/RXRA/LGR4/ACAT1/POU3F3/BMP6/BMP2/EAF2/GCNT4/GDNF/KIRREL3/KANK2/ITGA8/BCL2/MYOCD/AGTR1/MEF2C/ADIPOQ/PDGFD/WNT2B/FGFR2/FGF10/OSR1/AQP11/PCSK5/GCNT3/ADAMTS1/DCN/ESR1/MAGI2/TEK/LRRK2/AR/PBX1/FOXF1/SLIT2/CRLF1/HES5/SOX17/FGF2/CYP26B1/ANGPT1/GLI3/PDGFRA/RET/FGFR1/EPHA4/BMPER/SALL1/COL4A3/AKR1B1/ACTA2/DACT2/PYGO1/KLF15/WWTR1/GATA2/COL4A4/GPC3/FOXA1/FAT4/WNT6/…	73
GO:0050727	BP	regulation of inflammatory response	100/2655	485/18670	6.32649e-05	0.000902839	0.000652659	ELANE/APPL2/CMA1/PDCD4/KLF4/CNR1/PDE2A/CCL14/DNASE1L3/STAP1/C7/MGLL/PTGER4/TLR3/NR1H4/CFP/C5orf30/CD200R1/CNR2/KRT1/ABCD2/FABP4/AGTR1/CCR2/TLR9/TLR10/ADIPOQ/CLU/IL1R2/C8G/CREB3L3/LRFN5/PIK3CG/CD19/TLR7/IL17B/SNCA/CR2/BTK/EDNRB/METRNL/IL6ST/ADORA2A/IGF1/ESR1/SMPDL3B/C1QA/IL10/TEK/GPR17/CR1/VSIG4/A2M/LRRK2/NLRP7/NPY5R/C1QC/TNFAIP8L2/C6/FOXF1/C1QB/CFH/WFDC1/FCGR2B/TNFRSF11A/BST1/LEP/TSLP/PTPRC/PER1/…	100
GO:0001755	BP	neural crest cell migration	20/2655	57/18670	6.43813e-05	0.000916595	0.000662602	PHOX2B/SOX10/SEMA3E/SEMA6D/EDN3/ERBB4/SEMA6A/GDNF/SEMA3D/HAND2/SEMA3G/SEMA4G/KITLG/ZEB2/EDNRB/TBX1/SEMA3B/RET/HTR2B/SOX8	20
GO:0007517	BP	muscle organ development	87/2655	410/18670	6.48979e-05	0.000921765	0.00066634	P2RX2/SGCG/PHOX2B/USP2/PI16/COL19A1/CNTFR/CAV3/SRI/CHODL/MTM1/MYOM1/FHL1/MYL6/DNER/ASB2/MYLK/TCF21/RXRA/CFL2/KCNAB1/ERBB4/S100B/BMP2/HLF/CAV1/BCL2/MYOCD/SGCA/BVES/MEF2C/SOX15/SVIL/HDAC9/FGFR2/TPM1/CRYAB/JPH2/AKAP6/KCNK2/POPDC2/MEGF10/RGS2/RBM24/SMYD1/SGCE/CHRNA1/MEIS1/FOXP2/SPEG/MSTN/DCN/MYH15/IGF1/TIFAB/CASQ1/RYR1/ITGA7/TBX1/HAND1/NRG1/FGF9/FZD1/MYBPC2/TAGLN/DMD/SOX17/FGF2/CYP26B1/S1PR1/PAX5/XK/…	87
GO:0001659	BP	temperature homeostasis	44/2655	173/18670	6.5395e-05	0.000926635	0.000669861	APPL2/PHOX2B/ZBTB7B/CNR1/CPT2/NOVA1/PLCL2/CD36/ADRB3/LGR4/ADRB2/PLAC8/IRF4/ABHD6/HADH/CAV1/EPAS1/FABP4/CCR2/ADIPOQ/EDN2/PPARGC1A/ACOT11/PPARGC1B/LEPR/EDNRB/TSHR/CIDEA/CMKLR1/MAP2K6/ADRB1/TNFRSF11A/PLCL1/LEP/ACADL/IL18/ACHE/ALDH1A1/ZNF423/PTGER3/ADCYAP1/GATM/NTSR1/NPR3	44
GO:0050707	BP	regulation of cytokine secretion	51/2655	210/18670	6.68511e-05	0.000945038	0.000683164	CLEC9A/CD160/F2RL1/MAPK3/PTGER4/NR1H4/LGR4/CD200R1/LGALS9C/TLR9/TLR10/IL1R2/HDAC9/CCL19/IL10/CIDEA/LGALS9B/LRRK2/NLRP7/CD14/C1QTNF4/CSF1R/AIF1/FCGR2B/TLR1/ANGPT1/CD244/FCN1/CARD16/TSLP/C1QTNF3/AKAP12/CCR7/BANK1/TLR8/SYT11/TLR6/SRGN/P2RX7/CADM1/TLR5/IL1RL1/PTPN22/LILRB1/NLRP3/LILRA2/SSC5D/NLRP2/CRTAM/HTR2B/CD2	51
GO:0071706	BP	tumor necrosis factor superfamily cytokine production	43/2655	168/18670	6.71881e-05	0.000947573	0.000684996	CD36/TLR3/NR1H4/GPR18/CCR2/TLR9/ADIPOQ/LILRA4/CLU/CCL19/CX3CR1/IGF1/IL10/CIDEA/CD33/LRRK2/CD14/SLAMF1/C1QTNF4/SASH3/CHRNA7/POMC/AXL/TLR1/ANGPT1/LEP/PTPRC/LY96/AKAP12/SYT11/SPN/NLRC3/TMEM106A/TYROBP/PTPN22/LILRB1/CYBB/LILRA2/GPNMB/CD2/LTF/CD86/PTAFR	43
GO:0018958	BP	phenol-containing compound metabolic process	30/2655	103/18670	6.79281e-05	0.000955766	0.000690919	DAO/SULT1A2/TPH1/GRIN2A/SULT1A1/MAOA/TPO/SULT1B1/GCNT4/EPAS1/BCL2/HAND2/NPR1/SNCA/STAR/SNCB/ZEB2/INSM1/MAOB/HDC/PDE1B/RNF180/MYO5A/TYRP1/TRPC1/CHRNB2/AKR1B1/ITGAM/CRYM/ITGB2	30
GO:0010644	BP	cell communication by electrical coupling	13/2655	29/18670	6.84341e-05	0.000959915	0.000693919	ATP1A2/SRI/ANK3/ATP1B2/KCNA1/CASQ2/PDE4D/CAV1/CAMK2D/FKBP1B/SLC8A1/HRC/ATP1A3	13
GO:0032640	BP	tumor necrosis factor production	42/2655	163/18670	6.88621e-05	0.000959915	0.000693919	CD36/TLR3/NR1H4/GPR18/CCR2/TLR9/ADIPOQ/LILRA4/CLU/CCL19/CX3CR1/IGF1/IL10/CIDEA/CD33/LRRK2/CD14/SLAMF1/C1QTNF4/SASH3/CHRNA7/POMC/AXL/TLR1/ANGPT1/LEP/PTPRC/LY96/AKAP12/SYT11/SPN/NLRC3/TMEM106A/TYROBP/PTPN22/LILRB1/CYBB/LILRA2/GPNMB/CD2/LTF/PTAFR	42
GO:0099173	BP	postsynapse organization	42/2655	163/18670	6.88621e-05	0.000959915	0.000693919	MUSK/CTNND2/NRXN1/FRMPD4/NLGN1/CUX2/PTN/INA/NEFL/EPHA7/GAP43/NTRK3/RELN/TMEM108/GDNF/NLGN4X/DLG2/LHFPL4/CNKSR2/LRRTM2/ITPKA/NLGN3/MAGI2/DOCK10/NEFH/LRRK2/ZNF804A/PAK3/TIAM1/CHRNA7/NDRG1/FCGR2B/CAMK2B/LRRTM1/PTPRS/DGKB/EPHA4/LRFN1/LRRC4/NRXN2/ARC/APOE	42
GO:1903555	BP	regulation of tumor necrosis factor superfamily cytokine production	42/2655	163/18670	6.88621e-05	0.000959915	0.000693919	CD36/TLR3/NR1H4/GPR18/CCR2/TLR9/ADIPOQ/LILRA4/CLU/CCL19/CX3CR1/IGF1/IL10/CIDEA/CD33/LRRK2/CD14/SLAMF1/C1QTNF4/SASH3/CHRNA7/POMC/AXL/TLR1/ANGPT1/LEP/PTPRC/LY96/AKAP12/SYT11/SPN/NLRC3/TYROBP/PTPN22/LILRB1/CYBB/LILRA2/GPNMB/CD2/LTF/CD86/PTAFR	42
GO:0000302	BP	response to reactive oxygen species	55/2655	232/18670	7.1577e-05	0.000995446	0.000719604	KLF4/PINK1/PDE8A/RNF112/GNAO1/MAPK3/CD36/SESN2/HBB/CAPN2/PTK2B/BCL2/KCNA5/HMOX1/PDGFD/PDK2/TPM1/CRYAB/SMPD3/TXNIP/MB/GPR37L1/PPARGC1A/HBA2/PPARGC1B/CCL19/STAR/BTK/MAPT/FKBP1B/PTPRN/NCF1/IL10/FABP1/SLC8A1/KLF2/HBA1/LRRK2/TRPC6/DUSP1/FBLN5/AXL/TRPA1/PDGFRA/CCR7/IL18RAP/AQP1/MT3/AKR1C3/APOD/FOS/CYP1B1/APOE/HYAL1/RGN	55
GO:0031589	BP	cell-substrate adhesion	77/2655	354/18670	7.17424e-05	0.000995446	0.000719604	NPY2R/MYOC/GCNT2/LYVE1/FAM107A/SEMA3E/SFRP1/VIT/TESK2/ABI3BP/MADCAM1/GPM6B/VWC2/PTN/EMILIN3/ACVRL1/MMRN1/CD36/SLC9A1/CORO2B/ITGA8/PTK2B/CCL28/BCL2/EDIL3/LIMS2/BVES/SGCE/RADIL/JAM3/ITGB7/SIGLEC1/ITGA7/TEK/FBLN1/NTN4/CCL21/SORBS1/CD96/HPSE/EFNA5/FOXF1/FBLN5/CCDC80/TIAM1/CSF1/AXL/DDR2/FLNA/ANGPT1/BST1/L1CAM/TTYH1/NEDD9/FERMT2/FERMT3/FBLN2/ITGB3/ITGAL/CCR7/CD3E/ITGA4/MUC4/CASS4/MMRN2/HOXD3/SPOCK2/PHL…	77
GO:0071379	BP	cellular response to prostaglandin stimulus	11/2655	22/18670	7.2765e-05	0.00100731	0.00072818	P2RY4/SFRP1/GNG2/PTGER4/PTGDR/AKR1C2/PRKAA2/PTGER2/PTGFR/AKR1C3/APOB	11
GO:0106106	BP	cold-induced thermogenesis	38/2655	143/18670	7.37995e-05	0.00101403	0.000733035	APPL2/PHOX2B/ZBTB7B/CPT2/NOVA1/PLCL2/CD36/ADRB3/LGR4/ADRB2/PLAC8/IRF4/ABHD6/HADH/CAV1/EPAS1/FABP4/CCR2/ADIPOQ/PPARGC1A/ACOT11/PPARGC1B/LEPR/TSHR/CIDEA/CMKLR1/MAP2K6/ADRB1/PLCL1/LEP/ACADL/IL18/ACHE/ALDH1A1/ZNF423/ADCYAP1/GATM/NPR3	38
GO:0120161	BP	regulation of cold-induced thermogenesis	38/2655	143/18670	7.37995e-05	0.00101403	0.000733035	APPL2/PHOX2B/ZBTB7B/CPT2/NOVA1/PLCL2/CD36/ADRB3/LGR4/ADRB2/PLAC8/IRF4/ABHD6/HADH/CAV1/EPAS1/FABP4/CCR2/ADIPOQ/PPARGC1A/ACOT11/PPARGC1B/LEPR/TSHR/CIDEA/CMKLR1/MAP2K6/ADRB1/PLCL1/LEP/ACADL/IL18/ACHE/ALDH1A1/ZNF423/ADCYAP1/GATM/NPR3	38
GO:0002062	BP	chondrocyte differentiation	34/2655	123/18670	7.4292e-05	0.00101403	0.000733035	MUSTN1/VIT/ACVRL1/PTH1R/ZBTB16/BMP6/SCIN/BMP2/MEF2C/WNT2B/OSR1/SMPD3/WNT9A/ZNF219/MAF/SCARA3/MATN2/FGF9/MATN4/COL21A1/SOX5/CYTL1/EFEMP1/GLI3/COL14A1/GPLD1/GDF6/FGFR1/NKX3-2/WNT5B/CHADL/SFRP2/SOX6/COL2A1	34
GO:0042089	BP	cytokine biosynthetic process	34/2655	123/18670	7.4292e-05	0.00101403	0.000733035	ELANE/CMA1/KLF4/TLR3/IRF4/CCR2/TLR9/HMOX1/PCSK5/TLR7/CX3CR1/EBI3/IL10/SFTPD/TNFRSF13C/TLR1/CD4/PTPRC/CEBPE/IL18/AKAP12/CD3E/CD28/TLR8/TLR6/LTB/SPN/LAG3/TYROBP/LILRB1/CYBB/ZNF287/CD86/PTAFR	34
GO:0071621	BP	granulocyte chemotaxis	34/2655	123/18670	7.4292e-05	0.00101403	0.000733035	CCL23/CCL14/EDN3/MAPK3/PDE4D/LGALS3/CCL13/SCG2/CCL8/EDN2/PIK3CG/XCL2/CCL19/CCL15/MSTN/JAM3/RARRES2/CMKLR1/CCL21/SLIT2/CSF1/NCKAP1L/BST1/CCL11/PIK3CD/XCL1/VAV1/CCR7/CXCL13/CCL5/THBS4/CAMK1D/C3AR1/ITGB2	34
GO:0007015	BP	actin filament organization	85/2655	400/18670	7.42999e-05	0.00101403	0.000733035	TMEFF2/MYOC/FAM107A/CAV3/SFRP1/MYOM1/GDPD2/GSN/CXCL12/LPAR1/PLS1/FMN2/ASAP3/F2RL1/LIMA1/SYNPO/SLC9A1/PTGER4/CFL2/CORO2B/MARCKS/ARRB1/SYNPO2/LMOD1/SCIN/TMOD1/RHOC/PTK2B/BCL2/RHOU/VILL/RND2/TPM1/NRAP/PACSIN1/SH3BP1/PPARGC1B/IQGAP2/PDLIM3/RHOF/GAS7/SPTBN4/CAP2/CDC42EP5/CCL21/GMFG/SORBS1/ARHGAP25/MYBPC2/ARHGAP28/PAK3/SLIT2/RHOH/AIF1/HCLS1/NCKAP1L/ADD2/S1PR1/FLNA/TPM2/WAS/NEDD9/CCL11/AVIL/TMOD2/SORBS2…	85
GO:0030048	BP	actin filament-based movement	37/2655	138/18670	7.44316e-05	0.00101403	0.000733035	GPD1L/CAV3/ATP1A2/KCNE2/SRI/NEDD4L/SCN2B/MYL6/CTNNA3/ANK2/DSC2/SCN4B/SLC9A1/PDE4D/TMOD1/TNNT3/CAV1/CAMK2D/KCNA5/SCN3B/PLN/TPM1/TRPM4/DES/CACNB2/SCN1B/MYBPC2/CACNA2D1/DMD/FLNA/TPM2/WAS/MYO5A/KCND3/VIM/KCNJ5/WIPF3	37
GO:0002717	BP	positive regulation of natural killer cell mediated immunity	14/2655	33/18670	7.58341e-05	0.00103079	0.000745157	CD160/SH2D1B/KIR2DL4/NCR3/KLRK1/VAV1/IL18RAP/LAG3/CD226/CADM1/SLAMF6/CRTAM/SH2D1A/HLA-G	14
GO:0150063	BP	visual system development	79/2655	366/18670	7.63535e-05	0.00103551	0.000748568	SLC17A8/SLC17A7/MAB21L1/OLFM3/KLF4/PDE6A/P2RY12/BCAR3/CRYBA2/ABCB5/MYOM1/GPM6A/PTN/CELF4/ACVRL1/LAMA1/NEUROD1/NTRK3/RXRA/FOXF2/BMP6/TMOD1/HPCA/BCL2/CLCN2/WNT2B/CHRDL1/SALL2/FGF10/CRYAB/MAB21L2/CPAMD8/WNT9A/BFSP2/MAF/MEIS1/THRB/FOXP2/TUB/ATP8A2/ATP2B4/ZEB2/MYH15/C1QA/PDE6B/FGF9/RORB/HES5/PRPH2/SMARCD3/EFEMP1/ZEB1/MEIS2/GLI3/DCX/PDGFRA/RET/RHOJ/CRYBB1/SDK1/ACHE/WNT16/SLC39A5/WNT5B/VIM/MITF/SLITRK6/…	79
GO:0046635	BP	positive regulation of alpha-beta T cell activation	21/2655	62/18670	7.70509e-05	0.00104027	0.000752009	ZBTB7B/IL6R/CD160/ZBTB16/CCR2/CCL19/EBI3/SASH3/NCKAP1L/GLI3/PTPRC/XCL1/IL18/CD3E/CD28/IL23R/RASAL3/NLRP3/CD86/IL12RB1/ZAP70	21
GO:1902305	BP	regulation of sodium ion transmembrane transport	21/2655	62/18670	7.70509e-05	0.00104027	0.000752009	FXYD1/GPD1L/CAV3/ATP1A2/ANK3/NEDD4L/SCN2B/ATP1B2/SCN4B/SLC9A1/CAMK2D/SCN3B/FXYD6/OSR1/FXYD3/SLC9A3R1/SCN1B/ATP2B4/NOS1/DMD/STOM	21
GO:0060538	BP	skeletal muscle organ development	43/2655	169/18670	7.79034e-05	0.00104867	0.00075808	P2RX2/PHOX2B/COL19A1/CNTFR/MTM1/MYOM1/MYL6/DNER/ASB2/TCF21/CFL2/KCNAB1/S100B/HLF/CAV1/BCL2/MYOCD/BVES/MEF2C/SVIL/HDAC9/POPDC2/MEGF10/RBM24/SMYD1/CHRNA1/FOXP2/MSTN/DCN/MYH15/CASQ1/RYR1/TBX1/SOX17/CYP26B1/PAX5/XK/MEOX2/POPDC3/FOS/NUPR1/HOXD10/SOX8	43
GO:0051932	BP	synaptic transmission, GABAergic	17/2655	45/18670	7.80219e-05	0.00104867	0.00075808	CA7/CA2/GABRG1/GABRG2/NLGN1/CNR1/ADRA1A/PLCL2/CNR2/NPAS4/CNTNAP4/ADORA2A/NPY5R/PLCL1/GABRB2/GABRA2/TAC1	17
GO:0019395	BP	fatty acid oxidation	29/2655	99/18670	7.96093e-05	0.00106709	0.000771394	APPL2/ETFDH/ACADS/CNR1/CPT2/PDK4/ACOX1/ACAA2/ABCD3/CPT1A/C1QTNF2/ACACB/SESN2/ACAT1/ACAA1/ACADM/ABCD2/HADH/ADIPOQ/PPARGC1A/EHHADH/CROT/PHYH/FABP1/ECH1/CRAT/LEP/ACADL/ACSM1	29
GO:0050873	BP	brown fat cell differentiation	16/2655	41/18670	7.99251e-05	0.00106709	0.000771394	VSTM2A/ZBTB7B/PEX11A/ADRB2/PLAC8/SLC2A4/FABP4/ADIPOQ/RGS2/MB/PPARGC1A/METRNL/ALDH6A1/ADRB1/LEP/FNDC5	16
GO:0098815	BP	modulation of excitatory postsynaptic potential	16/2655	41/18670	7.99251e-05	0.00106709	0.000771394	NPY2R/NRXN1/NLGN1/IGSF11/CUX2/CELF4/ADRB2/RELN/TMEM108/PTK2B/NLGN4X/NLGN3/LRRK2/CHRNA7/RIMS2/RIMS1	16
GO:0010721	BP	negative regulation of cell development	75/2655	344/18670	8.17115e-05	0.00108852	0.000786887	APPL2/PHOX2B/CNTN2/PI16/NLGN1/SOX10/ZNF536/SEMA3E/CAV3/TRAK2/ITM2C/SEMA6D/LMX1A/LPAR1/NTN1/PTN/STMN2/CNTN4/SYT4/STAP1/EPHA7/NTRK3/ERBB4/SEMA6A/TLX2/DAAM2/SEMA3D/NKX2-2/BCL2/NRG3/DIXDC1/ASCL1/SEMA3G/SEMA4G/RGMA/RGS2/GPR37L1/B2M/MEIS1/THRB/EDNRB/NLGN3/NGFR/IGF1/MAP2/OMG/FBLN1/NRG1/LRRK2/PBX1/EFNA5/SLIT2/TRPC6/HES5/CCL11/GLI3/SEMA3B/PMP22/GFI1/PTPRS/CD38/FGF13/FRZB/MT3/EPHA4/VIM/LILRB1/DTX1/ADCYAP1/…	75
GO:0019229	BP	regulation of vasoconstriction	20/2655	58/18670	8.5242e-05	0.00113304	0.00081907	AVPR1B/CASR/ATP1A2/ADRA1A/P2RX1/EDN3/KCNMB2/CAV1/AGTR1/KCNA5/BDKRB2/EDN2/ARHGAP42/TRPM4/ADRA1B/ADRA2A/AVPR2/LEP/CD38/PTAFR	20
GO:0030282	BP	bone mineralization	32/2655	114/18670	8.67602e-05	0.00115067	0.000831817	CLEC3B/RSPO2/GPM6B/PTN/PTH1R/LGR4/ADRB2/BMP6/BMP2/PTK2B/MEF2C/FGFR2/OSR1/SMPD3/OMD/TRPM4/GATA1/IGF1/KL/SLC8A1/MGP/S1PR1/DDR2/LEP/ENPP1/SRGN/P2RX7/NELL1/GPNMB/GPC3/ROR2/LTF	32
GO:0030072	BP	peptide hormone secretion	58/2655	250/18670	8.77621e-05	0.0011614	0.00083957	GCG/CASR/SLC30A8/GPR119/RAP1A/CRHBP/CNR1/SYT9/SFRP1/CHGA/KCNB1/SRI/EPHA5/ENHO/CPT1A/EDN3/NEUROD1/ABCC8/ADCY5/NR1H4/SIDT2/BLK/TACR2/SNAP25/ARRB1/GPR27/HADH/LTBP4/KCNA5/VIP/UCN3/SMPD3/TRPM4/GCK/STXBP5L/RFX6/FKBP1B/CACNA1A/ITPR1/PTPRN/ADRA2A/EFNA5/TIAM1/ACVR1C/NNAT/MYO5A/FAM3D/LEP/GPLD1/CD38/CCL5/KCNS3/RIMS2/ADCYAP1/CACNA2D2/CARTPT/CPE/DOC2B	58
GO:0048565	BP	digestive tract development	36/2655	134/18670	8.84127e-05	0.00116172	0.000839805	PYY/SOX10/SFRP1/NKX2-3/NPY/SFRP5/RBPMS2/TCF21/LGR4/FOXF2/MIXL1/NKX2-2/BCL2/MYOCD/ASCL1/FGFR2/FGF10/KIT/CDKN1A/PCSK5/EDNRB/RARRES2/FGF9/FOXF1/SOX17/OTC/GLI3/PDGFRA/RET/SPDEF/NKX3-2/SALL1/SFRP2/FAT4/HOXA5/ALDH1A2	36
GO:0071674	BP	mononuclear cell migration	27/2655	90/18670	8.8459e-05	0.00116172	0.000839805	CCL23/IL6R/CXCL12/CCL14/MAPK3/BMP5/CCR2/PDGFD/LGALS3/CCL13/CCL8/XCL2/CCL19/CCL15/MSTN/RARRES2/CMKLR1/CCL21/SLIT2/DUSP1/AIF1/TNFRSF11A/CSF1/CCL11/XCL1/CCL5/C3AR1	27
GO:1901379	BP	regulation of potassium ion transmembrane transport	27/2655	90/18670	8.8459e-05	0.00116172	0.000839805	KCNIP4/DPP6/CAV3/KCNE2/ANK3/NEDD4L/VAMP2/FHL1/ANK2/ATP1B2/KCNS2/EDN3/KCNA1/KCNAB1/AKAP9/CASQ2/KCNIP1/CAV1/KCNC1/KCNMB1/DPP10/AKAP6/LRRC55/KCNG1/LRRC26/FLNA/KCNIP3	27
GO:0042107	BP	cytokine metabolic process	34/2655	124/18670	8.85601e-05	0.00116172	0.000839805	ELANE/CMA1/KLF4/TLR3/IRF4/CCR2/TLR9/HMOX1/PCSK5/TLR7/CX3CR1/EBI3/IL10/SFTPD/TNFRSF13C/TLR1/CD4/PTPRC/CEBPE/IL18/AKAP12/CD3E/CD28/TLR8/TLR6/LTB/SPN/LAG3/TYROBP/LILRB1/CYBB/ZNF287/CD86/PTAFR	34
GO:0048545	BP	response to steroid hormone	82/2655	385/18670	9.09736e-05	0.00118882	0.00085939	RXRG/SST/CA2/TAT/FAM107A/HSD3B2/NCOA4/SOX10/SFRP1/ATP1A2/NR3C2/SSTR2/BCHE/CNGA3/HSD11B2/SSTR3/NR5A2/PADI2/PTN/NEFL/ACSBG1/NTRK3/NR1H4/TCF21/SCGB2A1/RXRA/S100B/BMP6/PGR/FLT3/NR3C1/KLF9/NPAS4/SLIT3/KANK2/LMO3/CAV1/NKX2-2/BCL2/PAQR8/ADIPOQ/PCK1/UGT1A1/FBXO32/UCN3/TXNIP/CATSPERG/CDKN1A/PPARGC1A/PPARGC1B/THRB/STAR/MSTN/ESR1/MAOB/IL10/RORB/AR/CDO1/SLIT2/DUSP1/TGFB1I1/AIF1/ESR2/PER1/OR51E2/PTGER2/CD38/A…	82
GO:0060537	BP	muscle tissue development	86/2655	408/18670	9.10212e-05	0.00118882	0.00085939	P2RX2/SGCG/PHOX2B/PI16/COL19A1/CAV3/MTM1/ADRA1A/MYOM1/MYL6/DNER/ASB2/CSRP1/SLC9A1/MYLK/TCF21/RXRA/CFL2/KCNAB1/ERBB4/MYH11/S100B/BMP2/EYA2/PGM5/HLF/ITGA8/CAV1/BMP5/BCL2/MYOCD/BVES/MEF2C/SOX15/SVIL/HDAC9/FGFR2/PLN/TPM1/NRAP/OSR1/JPH2/AKAP6/KCNK2/POPDC2/MEGF10/RGS2/RBM24/SMYD1/CHRNA1/PPARGC1A/MEIS1/FOXP2/MSTN/DCN/MYH15/IGF1/CASQ1/RYR1/TBX1/HAND1/NRG1/SLC8A1/FGF9/NDRG4/MYBPC2/SOX17/FGF2/CYP26B1/S1PR1…	86
GO:0006584	BP	catecholamine metabolic process	19/2655	54/18670	9.33474e-05	0.00121392	0.000877538	DAO/SULT1A2/GRIN2A/SULT1A1/MAOA/EPAS1/HAND2/NPR1/SNCA/SNCB/INSM1/MAOB/HDC/PDE1B/RNF180/CHRNB2/AKR1B1/ITGAM/ITGB2	19
GO:0009712	BP	catechol-containing compound metabolic process	19/2655	54/18670	9.33474e-05	0.00121392	0.000877538	DAO/SULT1A2/GRIN2A/SULT1A1/MAOA/EPAS1/HAND2/NPR1/SNCA/SNCB/INSM1/MAOB/HDC/PDE1B/RNF180/CHRNB2/AKR1B1/ITGAM/ITGB2	19
GO:0001768	BP	establishment of T cell polarity	7/2655	10/18670	9.427e-05	0.00122327	0.000884297	GSN/CCL19/CCL21/DOCK2/CYP26B1/CCR7/DOCK8	7
GO:0032680	BP	regulation of tumor necrosis factor production	41/2655	160/18670	9.5335e-05	0.00123442	0.00089236	CD36/TLR3/NR1H4/GPR18/CCR2/TLR9/ADIPOQ/LILRA4/CLU/CCL19/CX3CR1/IGF1/IL10/CIDEA/CD33/LRRK2/CD14/SLAMF1/C1QTNF4/SASH3/CHRNA7/POMC/AXL/TLR1/ANGPT1/LEP/PTPRC/LY96/AKAP12/SYT11/SPN/NLRC3/TYROBP/PTPN22/LILRB1/CYBB/LILRA2/GPNMB/CD2/LTF/PTAFR	41
GO:0006635	BP	fatty acid beta-oxidation	23/2655	72/18670	0.00010038	0.00129695	0.00093756	ETFDH/ACADS/CNR1/CPT2/ACOX1/ACAA2/ABCD3/CPT1A/ACACB/SESN2/ACAT1/ACAA1/ACADM/ABCD2/HADH/ADIPOQ/EHHADH/CROT/FABP1/ECH1/CRAT/LEP/ACADL	23
GO:0060560	BP	developmental growth involved in morphogenesis	55/2655	235/18670	0.000103099	0.00132526	0.000958022	SEMA3E/SFRP1/NEDD4L/CXCL12/CACNG7/SEMA6D/NTN1/CPNE5/DCLK1/SYT4/EPHA7/NTRK3/SEMA6A/TMEM108/SLIT3/SEMA3D/SH3GL2/NDN/RND2/OLFM1/FGFR2/SEMA3G/FGF10/SEMA4G/ZEB2/MAPT/NLGN3/ESR1/MAGI2/MAP2/SYT2/EFNA5/SLIT2/TIAM1/FLRT1/CSF1/S1PR1/L1CAM/CCL11/SEMA3B/MESP1/MAP1B/PTPRS/ITGA4/FGF13/MT3/SALL1/NGF/RIMS2/SFRP2/RIMS1/LPAR3/CPNE6/APOE/SYT1	55
GO:0006837	BP	serotonin transport	9/2655	16/18670	0.000103894	0.00132526	0.000958022	GPM6B/P2RX1/SLC18A2/SNCA/NOS1/MAOB/ITGB3/LILRB1/SLC18A1	9
GO:0007158	BP	neuron cell-cell adhesion	9/2655	16/18670	0.000103894	0.00132526	0.000958022	NRXN1/ASTN1/NLGN1/CNTN4/NLGN4X/NLGN3/RET/NCAM2/NRXN2	9
GO:0010919	BP	regulation of inositol phosphate biosynthetic process	9/2655	16/18670	0.000103894	0.00132526	0.000958022	ADCYAP1R1/P2RY1/PTH1R/PTK2B/SNCA/CD244/PLEK/NTSR1/PTAFR	9
GO:0071871	BP	response to epinephrine	9/2655	16/18670	0.000103894	0.00132526	0.000958022	SLC9A1/PDE4D/ADIPOQ/PPARGC1A/SNCA/STAR/ATP2B4/PENK/RNLS	9
GO:1905153	BP	regulation of membrane invagination	9/2655	16/18670	0.000103894	0.00132526	0.000958022	APPL2/STAP1/F2RL1/CD36/NCKAP1L/SYT11/CD300A/GATA2/C3	9
GO:0050919	BP	negative chemotaxis	17/2655	46/18670	0.000107478	0.00136807	0.000988973	SEMA3E/UNC5C/SEMA6D/NTN1/EPHA7/SEMA6A/SLIT3/SEMA3D/NRG3/SEMA3G/SEMA4G/NRG1/EFNA5/SLIT2/SEMA3B/ITGB3/FLRT2	17
GO:0033004	BP	negative regulation of mast cell activation	8/2655	13/18670	0.000109017	0.0013818	0.000998897	CNR1/CNR2/HMOX1/FOXF1/CD300LF/CD300A/ENPP3/CD84	8
GO:0033605	BP	positive regulation of catecholamine secretion	8/2655	13/18670	0.000109017	0.0013818	0.000998897	NPY2R/PINK1/KCNB1/CXCL12/GDNF/VIP/CHRNB2/CARTPT	8
GO:0001558	BP	regulation of cell growth	87/2655	416/18670	0.000110732	0.00140058	0.00101247	LGI1/PI16/FAM107A/SEMA3E/CAV3/SFRP1/PLCE1/NEDD4L/CXCL12/FHL1/SGK1/CACNG7/SEMA6D/LMX1A/NTN1/EPB41L3/CPNE5/ACVRL1/SYT4/EPHA7/CEACAM1/SLC9A1/NTRK3/SESN2/TRIM40/SEMA6A/EAF2/SLIT3/SEMA3D/LTBP4/PTK2B/BCL2/MYOCD/CAMK2D/AGTR1/BDKRB1/NPR1/RND2/OLFM1/NRG3/SOCS2/RASGRP2/SEMA3G/SEMA4G/PAPPA2/CRYAB/DACT3/SLC44A4/AKAP6/CDKN1A/RGS2/RERG/MAPT/APBB1/IGF1/CDHR2/MAP2/ROS1/SGK2/SYT2/EFNA5/SLIT2/SOX17/FBLN5/WFDC1/L1C…	87
GO:0016051	BP	carbohydrate biosynthetic process	51/2655	214/18670	0.000111702	0.00140931	0.00101879	UGP2/GCG/ADCYAP1R1/CHST9/B3GALT1/ST6GALNAC6/CHST8/PGM1/P2RY1/KAT2B/C1QTNF2/DYRK2/PTH1R/B3GNT7/SESN2/IMPA2/PTK2B/B3GNT8/IMPA1/ADIPOQ/PCK1/G6PC/PDK2/B3GALT5/SMPD3/EXTL1/PPARGC1A/GCK/SNCA/B3GNT6/LEPR/IGF1/PC/PPP1R3C/SORBS1/ST6GALNAC1/CD244/ST8SIA6/LEP/C1QTNF3/ENPP1/CHST15/AKR1B1/ST3GAL4/PHKG1/B3GALT2/PLEK/NTSR1/PTAFR/EGF/RGN	51
GO:0070050	BP	neuron cellular homeostasis	14/2655	34/18670	0.000112126	0.00140931	0.00101879	SCGN/SLC17A7/ATP2B3/CNR1/P2RY4/P2RY1/P2RX1/ATP2B2/CHRNA1/CACNB2/CALB2/SLC6A2/NELL2/MAP1A	14
GO:0071875	BP	adrenergic receptor signaling pathway	14/2655	34/18670	0.000112126	0.00140931	0.00101879	CHGA/ADRA1A/ADCY9/ADRB3/ADRB2/PDE4D/PLN/RGS2/ATP2B4/ADRA1B/NOS1/ADRA2A/ADRB1/ADRA1D	14
GO:1901021	BP	positive regulation of calcium ion transmembrane transporter activity	15/2655	38/18670	0.000114096	0.00143108	0.00103452	STIM1/KCNE2/ANK2/SLC9A1/HSPA2/PLCG2/JPH2/AKAP6/STAC2/CACNB2/GSTM2/CASQ1/CACNA2D1/STAC/RGN	15
GO:0045665	BP	negative regulation of neuron differentiation	53/2655	225/18670	0.000114398	0.00143188	0.0010351	PHOX2B/CNTN2/NLGN1/ZNF536/SEMA3E/TRAK2/ITM2C/SEMA6D/LMX1A/LPAR1/NTN1/STMN2/CNTN4/EPHA7/SEMA6A/TLX2/SEMA3D/NKX2-2/DIXDC1/ASCL1/SEMA3G/SEMA4G/RGMA/GPR37L1/B2M/MEIS1/THRB/EDNRB/NLGN3/NGFR/MAP2/OMG/LRRK2/PBX1/SLIT2/TRPC6/HES5/GLI3/SEMA3B/PMP22/GFI1/PTPRS/CD38/FGF13/MT3/EPHA4/VIM/DTX1/DLX1/RTN4RL1/APOE/SOX8/SOX2	53
GO:0002456	BP	T cell mediated immunity	30/2655	106/18670	0.00012093	0.00150457	0.00108765	RAB27A/CLEC4G/CD1D/CEACAM1/CCR2/TRPM4/CD1C/B2M/GZMM/DENND1B/SASH3/FCGR2B/RSAD2/WAS/CLC/PTPRC/XCL1/IL18/IL18RAP/P2RX7/TBX21/IL1R1/IL23R/CD8A/LILRB1/NLRP3/MYO1G/HLA-G/IL7R/IL12RB1	30
GO:0042136	BP	neurotransmitter biosynthetic process	30/2655	106/18670	0.00012093	0.00150457	0.00108765	CHAT/TPH1/KLF4/SLC5A7/P2RX4/CD36/HBB/PTX3/CAV1/PTK2B/CLU/SLC44A4/DPYD/CX3CR1/ATP2B4/NOS1/IL10/HDC/KLF2/AIF1/KLRK1/ACHE/PTGIS/TLR6/SLC7A2/RORA/AGXT/CYP1B1/ITGB2/RGN	30
GO:0050709	BP	negative regulation of protein secretion	37/2655	141/18670	0.000120957	0.00150457	0.00108765	SFRP1/CHGA/KCNB1/ENHO/SYT4/F2RL1/PTGER4/NR1H4/LGR4/CD200R1/HADH/IL1R2/HDAC9/CD22/STXBP5L/FKBP1B/IL10/CIDEA/NLRP7/ADRA2A/ACVR1C/FCGR2B/RSAD2/ANGPT1/FAM3D/CARD16/C1QTNF3/BANK1/TLR8/SYT11/TLR6/SRGN/PTPN22/LILRB1/NLRP3/SSC5D/APOE	37
GO:0002690	BP	positive regulation of leukocyte chemotaxis	26/2655	87/18670	0.000127152	0.00157837	0.00114099	IL6R/CXCL12/PTN/EDN3/F2RL1/MAPK3/PTK2B/CCR2/EDN2/XCL2/CCL19/MSTN/RARRES2/CMKLR1/CCL21/AIF1/CSF1/NCKAP1L/XCL1/CCR7/CXCL13/CCL5/THBS4/CAMK1D/C3AR1/CXCL14	26
GO:0034341	BP	response to interferon-gamma	48/2655	199/18670	0.000128568	0.00159081	0.00114999	SLC30A8/CCL23/GSN/CCL14/MT2A/NCAM1/TLR3/AQP4/CAMK2A/IRF4/CAMK2D/CCL13/CCL8/XCL2/B2M/SNCA/CCL19/CCL15/STAR/CCL21/MRC1/AIF1/CAMK2B/WAS/CCL11/XCL1/HCK/HLA-DPB1/EVL/CCL5/OASL/HLA-DPA1/IL23R/VIM/GBP3/DAPK1/MEFV/HLA-DQA1/HLA-DRA/VCAM1/HLA-G/HLA-DQB2/IL12RB1/PTAFR/HLA-DRB1/HLA-DRB5/HLA-DQA2/HLA-DQB1	48
GO:0032956	BP	regulation of actin cytoskeleton organization	74/2655	343/18670	0.000128684	0.00159081	0.00114999	TMEFF2/MYOC/FAM107A/SEMA3E/CAV3/SFRP1/GSN/CXCL12/GPM6B/EPHA5/LPAR1/FMN2/STAP1/ASAP3/F2RL1/LIMA1/SYNPO/SLC9A1/PTGER4/NTRK3/CFL2/CORO2B/SYNPO2/LMOD1/SCIN/TMOD1/RHOC/PTK2B/RHOU/VILL/RND2/MEF2C/DIXDC1/TPM1/SH3BP1/IQGAP2/JAM3/RHOF/SPTBN4/CDC42EP5/TEK/CCL21/GMFG/EFNA5/ARHGAP28/PAK3/SLIT2/CSF1R/RHOH/HCLS1/NCKAP1L/ADD2/S1PR1/FLNA/BST1/WAS/CCL11/AVIL/TMOD2/PDGFRA/RHOJ/HCK/CCR7/KANK4/FES/EVL/GPR65/PLEKHH2/…	74
GO:0048247	BP	lymphocyte chemotaxis	21/2655	64/18670	0.00012939	0.00159626	0.00115393	CCL23/CCL14/PADI2/PTK2B/CCR2/CCL13/CCL8/PIK3CG/XCL2/CCL19/CCL15/CCL21/GPR183/CCL11/KLRK1/C10orf99/PIK3CD/XCL1/CXCL13/CCL5/CXCL14	21
GO:0070664	BP	negative regulation of leukocyte proliferation	24/2655	78/18670	0.00013837	0.00170354	0.00123148	ZBTB7B/TNFRSF13B/CLEC4G/PDE5A/LGALS9C/CCL8/BTK/IL10/LGALS9B/SFTPD/VSIG4/FCGR2B/PLA2G2D/XCL1/SPN/TYROBP/LILRB1/CD300A/GPNMB/LST1/ENPP3/HLA-G/CD86/PDCD1LG2	24
GO:0002367	BP	cytokine production involved in immune response	29/2655	102/18670	0.000142655	0.0017527	0.00126702	CD160/CHGA/F2RL1/MAPK3/CD36/TLR3/CCR2/HMOX1/KIR2DL4/KIT/TRPM4/B2M/BTK/DENND1B/IL10/CD96/SASH3/RSAD2/ANGPT1/CLC/XCL1/IL18/IL18RAP/CD226/TBX21/IL1R1/LILRB1/NLRP3/HLA-G	29
GO:0002026	BP	regulation of the force of heart contraction	12/2655	27/18670	0.000144326	0.00176961	0.00127925	ATP1A2/CHGA/ADRA1A/SLC9A1/CAV1/CAMK2D/PLN/EDN2/ATP2B4/NOS1/SLC8A1/ADRB1	12
GO:0042267	BP	natural killer cell mediated cytotoxicity	20/2655	60/18670	0.000145593	0.00178152	0.00128785	CD160/RAB27A/CEACAM1/KIR2DL4/SLAMF7/NCR3/KLRK1/LEP/VAV1/IL18/IL18RAP/LAG3/CD226/CADM1/PIK3R6/LILRB1/SLAMF6/CRTAM/SH2D1A/HLA-G	20
GO:0045926	BP	negative regulation of growth	57/2655	249/18670	0.000147032	0.00179547	0.00129793	PI16/MT1M/MT1F/SEMA3E/CAV3/SFRP1/MT1H/FHL1/SEMA6D/MT1G/MT1X/NTN1/MT2A/ACVRL1/EPHA7/SESN2/TRIM40/ADRB2/PLAC8/SEMA6A/MT1E/EAF2/SLIT3/SEMA3D/BCL2/BDKRB1/NPR1/SOCS2/SEMA3G/SEMA4G/CRYAB/DACT3/KCNK2/CDKN1A/RGS2/MEIS1/MSTN/RERG/APBB1/CDHR2/MAP2/SLIT2/SOX17/ADRB1/WFDC1/ESR2/SEMA3B/PTPRS/ENPP1/FGF13/FRZB/MT3/CDA/MT1A/SFRP2/GPC3/HYAL1	57
GO:0016049	BP	cell growth	98/2655	484/18670	0.000150811	0.00183788	0.0013286	LGI1/PI16/FAM107A/SEMA3E/CAV3/SFRP1/PLCE1/ADRA1A/NEDD4L/CXCL12/FHL1/SGK1/CACNG7/SEMA6D/LMX1A/NTN1/EPB41L3/CPNE5/DCLK1/ACVRL1/SYT4/EPHA7/CEACAM1/SLC9A1/NTRK3/SESN2/TRIM40/SEMA6A/TMEM108/EAF2/SLIT3/SEMA3D/LTBP4/PTK2B/SH3GL2/BCL2/NDN/MYOCD/CAMK2D/AGTR1/BDKRB1/NPR1/RND2/OLFM1/NRG3/SOCS2/RASGRP2/SEMA3G/SEMA4G/PAPPA2/CRYAB/DACT3/SLC44A4/AKAP6/CDKN1A/RGS2/RERG/ZEB2/MAPT/NLGN3/APBB1/IGF1/CDHR2/MAP2/ROS1/…	98
GO:0031279	BP	regulation of cyclase activity	16/2655	43/18670	0.000155236	0.00188798	0.00136481	GUCA2B/GALR1/GUCA2A/STIM1/MAPK3/AKAP9/HPCA/CCR2/AKAP5/PALM/EDNRB/NOS1/P2RY13/DRD5/PDZD3/NPR3	16
GO:0031280	BP	negative regulation of cyclase activity	10/2655	20/18670	0.000156306	0.00189715	0.00137144	GALR1/AKAP9/HPCA/CCR2/AKAP5/PALM/EDNRB/P2RY13/PDZD3/NPR3	10
GO:0007202	BP	activation of phospholipase C activity	13/2655	31/18670	0.000157547	0.00190069	0.001374	AVPR1B/ADCYAP1R1/P2RY12/ADRA1A/LPAR1/RASGRP4/GPR55/NMUR1/S1PR4/ITK/NTRK2/HTR2B/ARHGAP6	13
GO:0050849	BP	negative regulation of calcium-mediated signaling	13/2655	31/18670	0.000157547	0.00190069	0.001374	SRI/DYRK2/RCAN1/CASQ2/CD22/CLIC2/GSTM2/ATP2B4/FKBP1B/ITPR1/SLA2/HOMER2/PLEK	13
GO:0071880	BP	adenylate cyclase-activating adrenergic receptor signaling pathway	13/2655	31/18670	0.000157547	0.00190069	0.001374	CHGA/ADRA1A/ADCY9/ADRB3/ADRB2/PDE4D/PLN/ATP2B4/ADRA1B/NOS1/ADRA2A/ADRB1/ADRA1D	13
GO:0050710	BP	negative regulation of cytokine secretion	23/2655	74/18670	0.000159806	0.00192407	0.0013909	F2RL1/PTGER4/NR1H4/LGR4/CD200R1/IL1R2/HDAC9/IL10/CIDEA/NLRP7/FCGR2B/ANGPT1/CARD16/C1QTNF3/BANK1/TLR8/SYT11/TLR6/SRGN/PTPN22/LILRB1/NLRP3/SSC5D	23
GO:0051251	BP	positive regulation of lymphocyte activation	72/2655	334/18670	0.000161652	0.00194241	0.00140416	ZBTB7B/IL6R/CD160/CD1D/ZBTB16/CD209/HHLA2/CLECL1/CAV1/BCL2/CCR2/TLR9/MEF2C/BTLA/FGF10/CD27/CDKN1A/CCL19/TMIGD2/BTK/EBI3/IL6ST/IGF1/TOX/FCRL3/CCL21/TNFRSF13C/PAK3/FLT3LG/SASH3/CD40LG/GPR183/AIF1/NCKAP1L/AXL/BST1/GLI3/KLRK1/LEP/CD4/PTPRC/GRAP2/XCL1/VAV1/IL18/CCR7/CD3E/CD28/CD38/HLA-DPB1/CCL5/HLA-DMB/HLA-DPA1/DOCK8/TBX21/IL23R/CHRNB2/TYROBP/RASAL3/PIK3R6/LILRB1/NLRP3/SIRPG/VCAM1/HLA-G/CD86/IL7R/PDCD…	72
GO:0031295	BP	T cell costimulation	19/2655	56/18670	0.000162581	0.00194579	0.0014066	CD160/HHLA2/CAV1/BTLA/CCL19/TMIGD2/CCL21/TNFRSF13C/PAK3/CD40LG/KLRK1/GRAP2/VAV1/CCR7/CD3E/CD28/CD86/PDCD1LG2/TNFSF13B	19
GO:0086002	BP	cardiac muscle cell action potential involved in contraction	19/2655	56/18670	0.000162581	0.00194579	0.0014066	GPD1L/CAV3/KCNE2/NEDD4L/SCN2B/CTNNA3/ANK2/DSC2/SCN4B/CAV1/KCNA5/SCN3B/TRPM4/CACNB2/SCN1B/CACNA2D1/FLNA/KCND3/KCNJ5	19
GO:0035249	BP	synaptic transmission, glutamatergic	27/2655	93/18670	0.000163009	0.00194703	0.0014075	SLC17A8/GRIK1/NPY2R/NRXN1/SLC17A7/NLGN1/CNR1/ATP1A2/GRIK3/CACNG7/P2RX1/GRIK5/GRIA2/RELN/PTK2B/CCR2/MEF2C/NLGN3/ADORA2A/LRRK2/GRIK2/GRID1/TSHZ3/KMO/ADCYAP1/ROR2/SYT1	27
GO:0007162	BP	negative regulation of cell adhesion	64/2655	289/18670	0.00016522	0.00196953	0.00142377	MYOC/GCNT2/ZBTB7B/FAM107A/KLF4/SEMA3E/CXCL12/ADAMDEC1/FGL2/B4GALNT2/CLEC4G/ACVRL1/PAG1/CEACAM1/JAM2/PDE5A/CORO2B/SEMA6A/BMP6/BMP2/SOCS6/LGALS9C/CCL28/ADIPOQ/LGALS3/PLXNA2/ADORA2A/IL10/FBLN1/NRARP/LGALS9B/SFTPD/LAX1/VSIG4/CCL21/TNFAIP8L2/EFNA5/DUSP1/FCGR2B/PRKG1/ANGPT1/GLI3/PLA2G2D/PTPRC/XCL1/KNG1/SPN/LAG3/TBX21/PHLDB2/DACT2/PTPN22/LILRB1/DTX1/PLXNC1/CD300A/GPNMB/ARHGAP6/HLA-G/APOD/CD86/PDCD1LG2/C…	64
GO:0050768	BP	negative regulation of neurogenesis	65/2655	295/18670	0.000171835	0.00204153	0.00147581	APPL2/PHOX2B/CNTN2/NLGN1/SOX10/ZNF536/SEMA3E/TRAK2/ITM2C/SEMA6D/LMX1A/LPAR1/NTN1/PTN/STMN2/CNTN4/SYT4/STAP1/EPHA7/NTRK3/ERBB4/SEMA6A/TLX2/DAAM2/SEMA3D/NKX2-2/NRG3/DIXDC1/ASCL1/SEMA3G/SEMA4G/RGMA/GPR37L1/B2M/MEIS1/THRB/EDNRB/NLGN3/NGFR/MAP2/OMG/NRG1/LRRK2/PBX1/SLIT2/TRPC6/HES5/CCL11/GLI3/SEMA3B/PMP22/GFI1/PTPRS/CD38/FGF13/MT3/EPHA4/VIM/DTX1/ADCYAP1/DLX1/RTN4RL1/APOE/SOX8/SOX2	65
GO:0007229	BP	integrin-mediated signaling pathway	29/2655	103/18670	0.00017194	0.00204153	0.00147581	PLP1/CD177/MADCAM1/PTN/CEACAM1/ITGA8/PTK2B/LIMS2/ADAMTS1/ITGB7/ITGA7/DST/ZNF304/FLNA/BST1/NEDD9/FERMT2/FERMT3/ITGB3/VAV1/HCK/ITGAL/ITGA4/TYROBP/ADAM11/PLEK/ITGAM/ITGB2/TSPAN32	29
GO:0071346	BP	cellular response to interferon-gamma	44/2655	180/18670	0.000174505	0.0020679	0.00149488	CCL23/GSN/CCL14/MT2A/NCAM1/TLR3/AQP4/CAMK2A/IRF4/CAMK2D/CCL13/CCL8/XCL2/B2M/CCL19/CCL15/STAR/CCL21/MRC1/AIF1/CAMK2B/WAS/CCL11/XCL1/HCK/HLA-DPB1/EVL/CCL5/OASL/HLA-DPA1/VIM/GBP3/DAPK1/HLA-DQA1/HLA-DRA/VCAM1/HLA-G/HLA-DQB2/IL12RB1/PTAFR/HLA-DRB1/HLA-DRB5/HLA-DQA2/HLA-DQB1	44
GO:0010769	BP	regulation of cell morphogenesis involved in differentiation	66/2655	301/18670	0.000178342	0.00210921	0.00152474	MYOC/CNTN2/NLGN1/SEMA3E/TRAK2/CHODL/NEDD4L/CXCL12/SEMA6D/CUX2/NTN1/NEFL/ZSWIM6/EPHA7/NTRK3/SEMA6A/TLX2/RELN/SEMA3D/LIMS2/RND2/OLFM1/SEMA3G/SEMA4G/KIF13B/PLXNA2/ITPKA/CHRNA3/ZEB2/MAPT/MAP6/NLGN3/UST/NGFR/MAP2/OMG/FBLN1/LRRK2/EFNA5/PAK3/SLIT2/TRPC6/LRRC4C/TIAM1/CAMK2B/FLNA/XK/L1CAM/NEDD9/SEMA3B/MAP1B/RET/NEUROG3/PTPRS/TUBB2B/FGF13/CASS4/MT3/EPHA4/CHRNB2/NGF/PLXNC1/NTRK2/ARC/LPAR3/APOE	66
GO:0019216	BP	regulation of lipid metabolic process	85/2655	410/18670	0.000179374	0.00211474	0.00152873	APPL2/KLF4/CNR1/CPT2/PDK4/ABHD5/P2RY12/UGT1A8/ACOX1/ENHO/CPT1A/PEX11A/C1QTNF2/TM6SF2/CEACAM1/CD36/ACACB/NR1H4/RXRA/ACADM/BMP6/FLT3/BMP2/CAPN2/SOCS6/ABCD2/ABHD6/CAV1/PTK2B/BMP5/AGTR1/CLCN2/GOLM1/ADIPOQ/UGT1A1/SOCS2/PDK2/EPHX2/UGT1A9/SMPD3/KIT/PIK3CG/CD19/PPARGC1A/SNCA/CCL19/STAR/TNFAIP8L3/RGL1/EEF1A2/PRKAA2/RARRES2/CIDEA/TEK/LGALS12/FABP1/CCL21/HMGCS2/SORBS1/ADRA2A/SMARCD3/FGF2/GSTZ1/PIK3R5/LEP/SL…	85
GO:0055078	BP	sodium ion homeostasis	18/2655	52/18670	0.000179865	0.00211474	0.00152873	SCN7A/ATP1A2/NEDD4L/SCNN1B/ATP1B2/C7/SLC9A1/SCNN1G/AGTR1/NPR1/EDNRB/ADORA2A/SLC8A1/CYP4F12/AVPR2/ATP1A3/SCNN1A/TAC1	18
GO:2000649	BP	regulation of sodium ion transmembrane transporter activity	18/2655	52/18670	0.000179865	0.00211474	0.00152873	FXYD1/GPD1L/CAV3/ATP1A2/ANK3/NEDD4L/SCN2B/SCN4B/SLC9A1/CAMK2D/SCN3B/FXYD6/OSR1/FXYD3/SLC9A3R1/SCN1B/DMD/STOM	18
GO:0055067	BP	monovalent inorganic cation homeostasis	39/2655	154/18670	0.000181957	0.00213098	0.00154048	CA7/CA2/ATP6V0D1/SCN7A/ATP6V1G2/PDK4/SLC4A4/ATP1A2/SLC4A10/NEDD4L/SCNN1B/SLC9A9/ATP1B2/C7/MAPK3/SLC9A1/SLC26A3/SCNN1G/KCNMA1/BCL2/AGTR1/KCNA5/NPR1/ATP6V0D2/PDK2/AQP11/SLC9A2/EDNRB/SLC9A3/ADORA2A/SLC8A1/CYP4F12/LRRK2/AVPR2/SLC26A4/ATP1A3/FASLG/SCNN1A/TAC1	39
GO:1990845	BP	adaptive thermogenesis	39/2655	154/18670	0.000181957	0.00213098	0.00154048	APPL2/PHOX2B/ZBTB7B/CPT2/NOVA1/PLCL2/CD36/ADRB3/LGR4/ADRB2/PLAC8/IRF4/ABHD6/HADH/CAV1/EPAS1/FABP4/CCR2/ADIPOQ/PPARGC1A/ACOT11/PPARGC1B/LEPR/TSHR/CIDEA/CMKLR1/MAP2K6/SCTR/ADRB1/PLCL1/LEP/ACADL/IL18/ACHE/ALDH1A1/ZNF423/ADCYAP1/GATM/NPR3	39
GO:0002718	BP	regulation of cytokine production involved in immune response	25/2655	84/18670	0.000182783	0.0021365	0.00154447	CD160/F2RL1/MAPK3/CD36/TLR3/CCR2/HMOX1/KIR2DL4/TRPM4/B2M/BTK/IL10/CD96/SASH3/RSAD2/ANGPT1/CLC/XCL1/IL18/CD226/TBX21/IL1R1/LILRB1/NLRP3/HLA-G	25
GO:0021537	BP	telencephalon development	57/2655	251/18670	0.000183913	0.00214553	0.00155099	PHLPP2/CNTN2/HSD3B2/P2RY12/SLC32A1/CXCL12/ALK/NPY/EPHA5/LMX1A/LPAR1/SLC8A3/NEFL/ZSWIM6/GNG12/NEUROD1/POU3F3/KCNA1/ERBB4/RELN/BMP2/TMEM108/BTBD3/KIRREL3/NRG3/DIXDC1/ASCL1/FOXP2/ATP2B4/ZEB2/FEZ1/SLITRK5/CRTAC1/NRG1/SLC8A1/LRRK2/DCLK2/SLIT2/CSF1R/HES5/FLNA/PAX5/ATOH1/CDK5R2/AVPR2/GLI3/SLC1A2/PTPRS/AQP1/FGF13/EFNA2/SALL1/NTRK2/ARX/FAT4/DLX1/RTN4RL1	57
GO:0048638	BP	regulation of developmental growth	74/2655	347/18670	0.000187559	0.00218383	0.00157868	MUSK/PI16/SEMA3E/CAV3/SFRP1/MTM1/NEDD4L/CXCL12/CACNG7/SEMA6D/NTN1/CPNE5/PLS1/SYT4/EPHA7/ACACB/NTRK3/ADRB2/PLAC8/ERBB4/SEMA6A/SEMA3D/BCL2/RND2/MEF2C/SOX15/OLFM1/GHR/SOCS2/FGFR2/SEMA3G/SEMA4G/AKAP6/KCNK2/CDKN1A/RGS2/NPY1R/MEIS1/MSTN/ATP8A2/MAPT/IGF1/SPTBN4/MAP2/FGF9/AR/SYT2/EFNA5/SASH3/ADRB1/FGF2/CSF1/L1CAM/ZFPM2/LEP/SEMA3B/MAP1B/PTPRS/GAMT/FGF13/FGFR1/MT3/TGFBR3/NGF/ARX/RIMS2/SFRP2/RIMS1/CACNA2D2/…	74
GO:0006022	BP	aminoglycan metabolic process	42/2655	170/18670	0.00018904	0.00219681	0.00158807	HPSE2/FUCA1/GCNT2/LYVE1/SPOCK3/HS3ST6/UGDH/CHST9/STAB2/OGN/SLC35D1/B3GNT7/SLC9A1/B3GNT8/NCAN/SMPD3/OMD/EXTL1/DSEL/ITIH5/CHST5/B3GNT6/DCN/ST3GAL3/UST/PRELP/GPC5/HPSE/FGF2/ANGPT1/CHST15/CHST2/CHST6/SPOCK2/GPC6/ST3GAL4/ST3GAL6/HS3ST5/GPC3/ITIH3/EGF/HYAL1	42
GO:0099509	BP	regulation of presynaptic cytosolic calcium ion concentration	9/2655	17/18670	0.000192903	0.00223737	0.00161739	SCGN/ATP2B3/CNR1/P2RY4/P2RY1/P2RX1/ATP2B2/CACNB2/CALB2	9
GO:0010881	BP	regulation of cardiac muscle contraction by regulation of the release of sequestered calcium ion	11/2655	24/18670	0.000195675	0.00226516	0.00163747	ATP1A2/ANK2/CASQ2/CAMK2D/PLN/CLIC2/GSTM2/FKBP1B/SLC8A1/HRC/DMD	11
GO:0071695	BP	anatomical structure maturation	41/2655	165/18670	0.000196257	0.00226752	0.00163918	FEV/MYOC/CNTN2/ACVRL1/CEND1/LGI4/PGR/BMP2/C1QL1/PTK2B/BCL2/GLDN/CDKN1A/PDE3A/RECK/CX3CR1/EDNRB/IGF1/SPTBN4/LYL1/C1QA/RYR1/TAL1/NTN4/KLF2/LRRK2/TRIM58/S1PR1/CDK5R2/MYO5A/NFASC/LEP/RET/SPINK5/TFCP2L1/FOXA1/FAT4/LTF/HOXA5/C3/ALDH1A2	41
GO:1904950	BP	negative regulation of establishment of protein localization	47/2655	197/18670	0.000197629	0.00227899	0.00164747	SFRP1/CHGA/KCNB1/ENHO/SYT4/F2RL1/CD36/PTGER4/NR1H4/LGR4/CORO2B/CD200R1/HADH/ADIPOQ/IL1R2/HDAC9/CD22/STXBP5L/MAPT/FKBP1B/PKIG/IL10/CIDEA/LRRK2/NLRP7/ADRA2A/ACVR1C/FCGR2B/RSAD2/ANGPT1/DERL3/FAM3D/CARD16/C1QTNF3/BANK1/TLR8/SYT11/TLR6/SRGN/MDFIC/PTPN22/LILRB1/NLRP3/SSC5D/APOD/PKIA/APOE	47
GO:0002285	BP	lymphocyte activation involved in immune response	44/2655	181/18670	0.000199328	0.00229418	0.00165845	ZBTB7B/RAB27A/FGL2/NKX2-3/PLCL2/F2RL1/CEACAM1/ITM2A/PTGER4/LY9/IRF4/PTK2B/PLCG2/LGALS3/AICDA/GAPT/CD19/MFNG/CD1C/CCL19/CD180/DOCK10/IL10/APBB1IP/CD40LG/GPR183/FCGR2B/CD244/PTPRC/IL18/ITGAL/CD28/SPN/LCP1/HLA-DMB/TBX21/IL23R/LILRB1/NLRP3/RORA/RORC/SLAMF6/CD86/IL12RB1	44
GO:0007272	BP	ensheathment of neurons	35/2655	134/18670	0.000200758	0.00230182	0.00166397	ASPA/PLP1/MYOC/CNTN2/MAL/SOX10/MPZ/PTPRZ1/MALL/LPAR1/SLC8A3/ANK2/PTN/EPB41L3/ACSBG1/NTRK3/LGI4/S100B/BCAS1/ABCD2/CLU/JAM3/NRG1/HES5/NDRG1/XK/PRX/MYO5A/NFASC/PMP22/DHH/TSPAN2/QKI/NTRK2/WASF3	35
GO:0008366	BP	axon ensheathment	35/2655	134/18670	0.000200758	0.00230182	0.00166397	ASPA/PLP1/MYOC/CNTN2/MAL/SOX10/MPZ/PTPRZ1/MALL/LPAR1/SLC8A3/ANK2/PTN/EPB41L3/ACSBG1/NTRK3/LGI4/S100B/BCAS1/ABCD2/CLU/JAM3/NRG1/HES5/NDRG1/XK/PRX/MYO5A/NFASC/PMP22/DHH/TSPAN2/QKI/NTRK2/WASF3	35
GO:0030203	BP	glycosaminoglycan metabolic process	40/2655	160/18670	0.000203364	0.00232726	0.00168237	HPSE2/FUCA1/GCNT2/LYVE1/SPOCK3/HS3ST6/UGDH/CHST9/STAB2/OGN/SLC35D1/B3GNT7/SLC9A1/NCAN/SMPD3/OMD/EXTL1/DSEL/ITIH5/CHST5/DCN/ST3GAL3/UST/PRELP/GPC5/HPSE/FGF2/ANGPT1/CHST15/CHST2/CHST6/SPOCK2/GPC6/ST3GAL4/ST3GAL6/HS3ST5/GPC3/ITIH3/EGF/HYAL1	40
GO:0048762	BP	mesenchymal cell differentiation	51/2655	219/18670	0.000205502	0.00234725	0.00169682	PHOX2B/PDCD4/GCNT2/TMEM100/SOX10/SEMA3E/SFRP1/GLIPR2/SEMA6D/EDN3/PBLD/MAPK3/TCF21/ERBB4/FOXF2/SEMA6A/BMP2/GDNF/SEMA3D/BMP5/BCL2/HAND2/MEF2C/OLFM1/FGFR2/SEMA3G/FGF10/SEMA4G/OSR1/DACT3/KITLG/ZEB2/EDNRB/TBX1/NRG1/TGFB1I1/TIAM1/SEMA3B/RET/WNT16/FGFR1/FRZB/TGFBR3/PHLDB2/WWTR1/SFRP2/EPHA3/FOXA1/HTR2B/ALDH1A2/SOX8	51
GO:0031294	BP	lymphocyte costimulation	19/2655	57/18670	0.00021168	0.00241226	0.00174381	CD160/HHLA2/CAV1/BTLA/CCL19/TMIGD2/CCL21/TNFRSF13C/PAK3/CD40LG/KLRK1/GRAP2/VAV1/CCR7/CD3E/CD28/CD86/PDCD1LG2/TNFSF13B	19
GO:0014047	BP	glutamate secretion	16/2655	44/18670	0.000211996	0.00241226	0.00174381	SLC17A7/VAMP2/SYT4/SNAP25/SNCA/APBA1/ADORA2A/SLC1A1/NPY5R/SLC1A2/P2RX7/KMO/NTRK2/RIMS1/NTSR1/SYT1	16
GO:0008360	BP	regulation of cell shape	38/2655	150/18670	0.000216969	0.00246417	0.00178134	FBLIM1/SEMA3E/GNA13/P2RY1/LPAR1/PTN/EPB41L3/S100B/RHOC/PTK2B/RHOU/BVES/RND2/CCL13/TPM1/KIT/ARHGAP15/SLC9A3R1/PALM/PLXNA2/RHOF/PLEKHO1/CDC42EP5/ITGA7/FGD2/CSF1R/RHOH/CCL11/FERMT2/RHOJ/HCK/FES/FMNL1/PLXNC1/LST1/PALMD/WASF3/ITGB2	38
GO:0009214	BP	cyclic nucleotide catabolic process	8/2655	14/18670	0.000222597	0.00251857	0.00182066	PDE2A/PDE8A/PDE7B/PDE5A/PDE9A/PDE4D/PDE1A/PDE4C	8
GO:0021781	BP	glial cell fate commitment	8/2655	14/18670	0.000222597	0.00251857	0.00182066	NKX2-2/ASCL1/TAL1/NRG1/HES5/SOX6/SOX8/SOX2	8
GO:0001767	BP	establishment of lymphocyte polarity	7/2655	11/18670	0.000227276	0.00254292	0.00183827	GSN/CCL19/CCL21/DOCK2/CYP26B1/CCR7/DOCK8	7
GO:0032060	BP	bleb assembly	7/2655	11/18670	0.000227276	0.00254292	0.00183827	LPAR1/MYLK/EMP1/EMP3/PMP22/P2RX7/LPAR3	7
GO:0045060	BP	negative thymic T cell selection	7/2655	11/18670	0.000227276	0.00254292	0.00183827	DOCK2/GLI3/PTPRC/CCR7/CD3E/CD28/ZAP70	7
GO:0098883	BP	synapse pruning	7/2655	11/18670	0.000227276	0.00254292	0.00183827	CX3CR1/C1QA/C1QC/C1QB/EPHA4/ITGAM/C3	7
GO:1901077	BP	regulation of relaxation of muscle	7/2655	11/18670	0.000227276	0.00254292	0.00183827	CHGA/SRI/PDE4D/CAMK2D/PLN/TIFAB/HRC	7
GO:0061138	BP	morphogenesis of a branching epithelium	44/2655	182/18670	0.000227288	0.00254292	0.00183827	CASR/RSPO2/SOX10/SEMA3E/GNA13/CAV3/SFRP1/LAMA1/TCF21/RXRA/LGR4/PGR/BMP2/GDNF/BCL2/WNT2B/FGFR2/FGF10/ESR1/IL10/HHIP/NRARP/NTN4/AR/PBX1/FOXF1/SLIT2/FGF2/CSF1/CCL11/GLI3/RSPO3/FGFR1/FGF7/SALL1/SFRP2/GPC3/FOXA1/FAT4/HOXA5/EGF/WNT6/HOXD11/SOX8	44
GO:0032228	BP	regulation of synaptic transmission, GABAergic	13/2655	32/18670	0.00023099	0.00257192	0.00185923	CA7/CA2/NLGN1/CNR1/ADRA1A/PLCL2/CNR2/NPAS4/CNTNAP4/ADORA2A/NPY5R/PLCL1/TAC1	13
GO:0042311	BP	vasodilation	13/2655	32/18670	0.00023099	0.00257192	0.00185923	CASR/ADRB3/ADRB2/KCNMA1/BDKRB2/RGS2/EDNRB/ADORA2A/NOS1/ADRB1/PRKG1/KNG1/APOE	13
GO:1904427	BP	positive regulation of calcium ion transmembrane transport	22/2655	71/18670	0.000231165	0.00257192	0.00185923	STIM1/KCNE2/SRI/ANK2/SLC9A1/BDKRB1/HSPA2/PLCG2/JPH2/AKAP6/STAC2/CD19/CACNB2/SNCA/GSTM2/CASQ1/CACNA2D1/XCL1/STAC/TRPC1/NTSR1/RGN	22
GO:0014033	BP	neural crest cell differentiation	26/2655	90/18670	0.000233186	0.00258962	0.00187202	PHOX2B/SOX10/SEMA3E/SFRP1/SEMA6D/EDN3/MAPK3/ERBB4/SEMA6A/GDNF/SEMA3D/HAND2/MEF2C/SEMA3G/SEMA4G/KITLG/ZEB2/EDNRB/TBX1/NRG1/SEMA3B/RET/FRZB/HTR2B/ALDH1A2/SOX8	26
GO:0009100	BP	glycoprotein metabolic process	86/2655	419/18670	0.000233798	0.00259162	0.00187347	GCNT2/MGAT4C/ST8SIA3/SPOCK3/HS3ST6/DHDDS/ENTPD5/UGDH/CHST9/TRAK2/B3GALT1/FUT9/ST6GALNAC6/ITM2C/CHST8/B3GALT4/B4GALNT2/SLC35D1/ITM2A/TMEM59/B3GNT7/GALNT12/HS6ST3/NECAB1/MGAT4A/NEU4/BMP2/GCNT4/PTX3/BCL2/B3GNT8/NCAN/B3GALT5/MPI/MAN1A1/TMTC1/GCNT3/ST8SIA1/MFNG/GATA1/EXTL1/DSEL/PCSK6/CCL19/ST6GALNAC3/B3GNT6/DCN/ST3GAL3/MGAT5B/UST/IGF1/GALNT13/CCL21/HPSE/NECAB2/ST8SIA4/TUSC3/ST6GALNAC1/CYTL1/DERL3/ST8S…	86
GO:1903307	BP	positive regulation of regulated secretory pathway	18/2655	53/18670	0.00023651	0.00261387	0.00188955	SYT10/CD177/NLGN1/CNR1/SYT9/KCNB1/RAB27A/SYT4/F2RL1/CACNB2/CDK5R2/CACNA1H/GATA2/ITGAM/DOC2B/PTAFR/ITGB2/SYT1	18
GO:0014706	BP	striated muscle tissue development	81/2655	390/18670	0.000236675	0.00261387	0.00188955	P2RX2/SGCG/PHOX2B/PI16/COL19A1/CAV3/MTM1/ADRA1A/MYOM1/MYL6/DNER/ASB2/SLC9A1/TCF21/RXRA/CFL2/KCNAB1/ERBB4/MYH11/S100B/BMP2/EYA2/PGM5/HLF/CAV1/BMP5/BCL2/MYOCD/BVES/MEF2C/SOX15/SVIL/HDAC9/FGFR2/PLN/TPM1/NRAP/JPH2/AKAP6/KCNK2/POPDC2/MEGF10/RGS2/RBM24/SMYD1/CHRNA1/MEIS1/FOXP2/MSTN/DCN/MYH15/IGF1/CASQ1/RYR1/TBX1/HAND1/NRG1/SLC8A1/FGF9/NDRG4/MYBPC2/SOX17/FGF2/CYP26B1/S1PR1/PAX5/XK/ZFPM2/MESP1/SORBS2/PDG…	81
GO:0048469	BP	cell maturation	43/2655	177/18670	0.000237547	0.00261869	0.00189304	FEV/MYOC/CNTN2/ROPN1/SOX10/PTH1R/LGI4/SLC26A3/PGR/C1QL1/PTK2B/EPAS1/BCL2/ASCL1/GLDN/CDKN1A/PDE3A/BFSP2/CCL19/BTK/POU2F2/EDNRB/SPTBN4/C1QA/TAL1/NTN4/KLF2/CCL21/LRRK2/DEFB1/BHLHA15/HES5/TRIM58/AXL/NFASC/RET/FGFR1/TFCP2L1/GATA2/FOXA1/HOXA5/C3/SOX8	43
GO:0042116	BP	macrophage activation	27/2655	95/18670	0.000239775	0.00263358	0.0019038	PJA2/STAP1/TLR3/PLA2G10/CLU/LRFN5/EDN2/TLR7/SNCA/MAPT/C1QA/IL10/VSIG4/LRRK2/AIF1/FCGR2B/TLR1/PTPRC/TLR8/TLR6/TMEM106A/SLC7A2/TYROBP/IL1RL1/RORA/ITGAM/ITGB2	27
GO:0044070	BP	regulation of anion transport	27/2655	95/18670	0.000239775	0.00263358	0.0019038	CA7/PRKG2/CA2/P2RX4/ATP1A2/SYT4/PLA2G10/OSR1/RGS2/SNCA/ATP8A2/ATP8A1/ADORA2A/ROS1/MAP2K6/NPY5R/TNFRSF11A/LEP/ABCB1/FGFR1/P2RX7/SV2A/KMO/PDZK1/NTSR1/PTAFR/APOE	27
GO:0032835	BP	glomerulus development	20/2655	62/18670	0.000240762	0.0026396	0.00190816	IL6R/PLCE1/TCF21/LGR4/KIRREL3/BCL2/MEF2C/ADIPOQ/PDGFD/OSR1/MAGI2/TEK/ANGPT1/PDGFRA/RET/COL4A3/ACTA2/KLF15/WWTR1/COL4A4	20
GO:0022600	BP	digestive system process	28/2655	100/18670	0.000244333	0.00267386	0.00193292	SLC22A5/SGK1/PLS1/NEUROD1/LIMA1/PBLD/CD36/TLR9/MOGAT2/FABP2/FGF10/GCNT3/TIFAB/FABP1/SLC2A5/ADRA2A/AKR1C1/LEP/SLC26A7/MUC4/AQP1/OPRL1/PTGER3/MUC2/CHRM1/TAC1/NPR3/SERPINA3	28
GO:0006023	BP	aminoglycan biosynthetic process	31/2655	115/18670	0.00024763	0.00270502	0.00195545	GCNT2/HS3ST6/UGDH/CHST9/OGN/SLC35D1/B3GNT7/B3GNT8/NCAN/SMPD3/OMD/EXTL1/DSEL/CHST5/B3GNT6/DCN/ST3GAL3/UST/PRELP/GPC5/ANGPT1/CHST15/CHST2/CHST6/GPC6/ST3GAL4/ST3GAL6/HS3ST5/GPC3/EGF/HYAL1	31
GO:0016999	BP	antibiotic metabolic process	38/2655	151/18670	0.000250808	0.00273477	0.00197695	SULT1A2/ADH1A/PRDX6/PINK1/SUCLG2/ADH1B/ACO2/SULT1A1/SDHD/GPX3/ADH1C/CYP4B1/HBB/TPO/SULT1B1/AKR1B10/PCK1/UGT1A1/ACSS2/HBA2/SNCA/STAR/AKR1C2/MAOB/HBA1/ME2/AKR1C1/ADH6/ACSM1/GNE/MT3/ALDH1A1/AKR1C3/AKR1B1/CYBB/OGDHL/SULT1C4/MPV17L	38
GO:0021953	BP	central nervous system neuron differentiation	44/2655	183/18670	0.000258728	0.00281601	0.00203568	PHOX2B/CNTN2/PHOX2A/SFRP1/UNC5D/SLC4A10/NPY/LMX1A/DCLK1/CEND1/ZSWIM6/ERBB4/NKX2-2/ASCL1/FGFR2/B2M/SCN1B/ZEB2/MAPT/LHX4/SPTBN4/MAP2/TAL1/DCLK2/FZD1/SLIT2/CSF1R/HES5/GLI3/MDGA1/LEP/CHD5/EPHA4/CHRNB2/SALL1/NTRK2/ARX/RORA/GATA2/SFRP2/SATB2/DYNC2H1/DLX1/HOXD10	44
GO:0006067	BP	ethanol metabolic process	10/2655	21/18670	0.000260452	0.00281945	0.00203817	SULT1A2/ADH1A/ADH1B/SULT1A1/ADH1C/SULT1B1/ACSS2/ADH6/ALDH1A1/SULT1C4	10
GO:0045061	BP	thymic T cell selection	10/2655	21/18670	0.000260452	0.00281945	0.00203817	DOCK2/GLI3/PTPRC/CD3G/CCR7/CD3E/CD28/CD3D/FOXN1/ZAP70	10
GO:0051412	BP	response to corticosterone	10/2655	21/18670	0.000260452	0.00281945	0.00203817	HSD3B2/NEFL/NTRK3/NPAS4/UCN3/CDKN1A/STAR/MAOB/FOS/FOSB	10
GO:0002704	BP	negative regulation of leukocyte mediated immunity	17/2655	49/18670	0.000261658	0.00282233	0.00204025	CLEC4G/CEACAM1/CCR2/HMOX1/KIR2DL4/CR1/CD96/FOXF1/FCGR2B/PTPRC/XCL1/TBX21/LILRB1/CD300A/HLA-G/IL7R/CD84	17
GO:0003254	BP	regulation of membrane depolarization	17/2655	49/18670	0.000261658	0.00282233	0.00204025	MYOC/GPD1L/CAV3/ANK3/NEDD4L/FHL1/SCN2B/HCN4/BCL2/CAMK2D/SCN3B/TRPM4/SCN1B/DCN/LRRK2/P2RX7/NTSR1	17
GO:0048662	BP	negative regulation of smooth muscle cell proliferation	21/2655	67/18670	0.000266537	0.00286981	0.00207458	PDCD4/KLF4/NDRG2/OGN/MYOCD/HMOX1/NPR1/MEF2C/ADIPOQ/VIP/CNN1/TPM1/CDKN1A/PPARGC1A/VIPR2/IL10/NDRG4/AIF1/PRKG1/APOD/NPR3	21
GO:0070542	BP	response to fatty acid	25/2655	86/18670	0.000274202	0.00294706	0.00213042	P2RY4/PDK4/SFRP1/CPT1A/GNG2/CD36/PTGER4/NR1H4/PTGDR/ADIPOQ/PPARGC1A/CCL19/AKR1C2/PID1/PRKAA2/CCL21/OR51E2/PTGER2/CCR7/PTGFR/AKR1C3/TGFBR3/APOB/PTAFR/GLDC	25
GO:0030183	BP	B cell differentiation	34/2655	131/18670	0.000279552	0.00299919	0.0021681	SFRP1/NKX2-3/PLCL2/ITM2A/FLT3/PTK2B/CD79B/BCL2/TLR9/PLCG2/HDAC9/AICDA/CD79A/CD27/KIT/CD19/MFNG/MS4A1/CR2/BTK/POU2F2/DOCK10/LYL1/FCRL3/IL10/CD40LG/GPR183/IKZF3/FCGR2B/NCKAP1L/PTPRC/HHEX/ITGA4/VCAM1	34
GO:0016358	BP	dendrite development	53/2655	233/18670	0.000290637	0.00311257	0.00225006	CTNND2/NLGN1/TRAK2/CPEB3/NEDD4L/SEZ6/ALK/CUX2/LPAR1/NTN1/PTN/DCLK1/TLX2/RELN/GRIN3A/CAMK2A/BTBD3/BMP5/IGSF9/MEF2C/ITPKA/PACSIN1/CHRNA3/MATN2/MAP6/NLGN3/SLITRK5/DOCK10/MAP2/LRRK2/PREX2/PAK3/TRPC6/TIAM1/CHRNA7/FLRT1/CAMK2B/PRKG1/VLDLR/MAP1B/NEUROG3/SDK1/CD3E/PTPRS/EPHA4/CHRNB2/CTNNA2/MAP1A/LST1/CAMK1D/ARC/MARK1/APOE	53
GO:0046632	BP	alpha-beta T cell differentiation	28/2655	101/18670	0.000292824	0.0031304	0.00226295	ZBTB7B/NKX2-3/ZBTB16/PTGER4/LY9/GPR18/IRF4/BCL2/CCL19/SASH3/GPR183/NCKAP1L/RSAD2/TNFSF8/GLI3/PLA2G2D/IL18/SPN/TBX21/IL23R/ITK/NLRP3/RORA/RORC/SLAMF6/CD86/IL12RB1/ZAP70	28
GO:0002335	BP	mature B cell differentiation	11/2655	25/18670	0.000304698	0.00324005	0.00234222	NKX2-3/PLCL2/ITM2A/PTK2B/PLCG2/CD19/MFNG/POU2F2/DOCK10/GPR183/FCGR2B	11
GO:0045956	BP	positive regulation of calcium ion-dependent exocytosis	11/2655	25/18670	0.000304698	0.00324005	0.00234222	SYT10/NLGN1/CNR1/SYT9/KCNB1/SYT4/CACNB2/CDK5R2/CACNA1H/DOC2B/SYT1	11
GO:1903306	BP	negative regulation of regulated secretory pathway	11/2655	25/18670	0.000304698	0.00324005	0.00234222	RAP1A/SYT4/CEACAM1/CCR2/HMOX1/TRIM9/ADRA2A/FOXF1/FCGR2B/CD300A/CD84	11
GO:0046686	BP	response to cadmium ion	20/2655	63/18670	0.000306125	0.00324947	0.00234903	MT1M/MT1F/MT1H/GSN/MT1G/MT1X/MT1DP/MT2A/MAPK3/MT1E/HMOX1/KIT/B2M/STAR/NCF1/MT3/AKR1C3/CYBB/MT1A/FOS	20
GO:0072006	BP	nephron development	36/2655	142/18670	0.000308678	0.00326504	0.00236028	IL6R/PLCE1/TCF21/LGR4/ACAT1/POU3F3/BMP2/GDNF/KIRREL3/BCL2/MEF2C/ADIPOQ/PDGFD/WNT2B/OSR1/AQP11/MAGI2/TEK/PBX1/HES5/FGF2/ANGPT1/GLI3/PDGFRA/RET/SALL1/COL4A3/ACTA2/KLF15/WWTR1/COL4A4/GPC3/FAT4/WNT6/HOXD11/SOX8	36
GO:1902904	BP	negative regulation of supramolecular fiber organization	36/2655	142/18670	0.000308678	0.00326504	0.00236028	TMEFF2/MYOC/CAV3/GSN/STMN2/LIMA1/CORO2B/LMOD1/SCIN/TMOD1/VILL/CLU/CRYAB/CLIP3/SNCA/SPTBN4/MAP2/GMFG/ARHGAP28/SLIT2/ADD2/S1PR1/WAS/AVIL/TMOD2/MAP1B/KANK4/APC2/FGF13/PLEKHH2/PHLDB2/CTNNA2/CHADL/ARHGAP6/NAV3/APOE	36
GO:0032535	BP	regulation of cellular component size	77/2655	370/18670	0.000312195	0.00329643	0.00238297	CNTN2/SEMA3E/CAV3/RILP/GSN/CXCL12/SEMA6D/CDHR5/NTN1/PLS1/NEFL/FMN2/PEX11A/EPHA7/F2RL1/LIMA1/NTRK3/CFL2/AQP4/SEMA6A/LMOD1/SCIN/TMOD1/KCNMA1/SEMA3D/PTK2B/VILL/RND2/OLFM1/SEMA3G/SEMA4G/SLC9A3R1/SH3BP1/IQGAP2/MAPT/CDHR2/SPTBN4/MAP2/CDC42EP5/CCL21/GMFG/SCTR/EFNA5/ARHGAP28/PAK3/SLIT2/HCLS1/NCKAP1L/ADD2/XK/WAS/L1CAM/CCL11/AVIL/SEMA3B/TMOD2/MAP1B/VAV1/RET/HCK/CCR7/PTPRS/KANK4/RAB3B/EVL/AQP1/FGF13/PLEKHH2…	77
GO:0031644	BP	regulation of neurological system process	35/2655	137/18670	0.000317633	0.00334796	0.00242023	NPY2R/NRXN1/TMEM100/SCN11A/NLGN1/SOX10/IGSF11/CUX2/CELF4/NPTX1/MGLL/SLC9A1/ADRB2/AKAP9/S100B/RELN/TMEM108/PTK2B/VIP/NLGN4X/CHRNB4/EDNRB/NLGN3/IL10/LRRK2/CHRNA7/OPRL1/SHISA9/RIMS2/RIMS1/CARTPT/NPTXR/NTSR1/WASF3/PTAFR	35
GO:0032637	BP	interleukin-8 production	24/2655	82/18670	0.00032207	0.00338879	0.00244974	ELANE/KLF4/F2RL1/TLR3/ARRB1/LRRC19/TLR9/ADIPOQ/TLR7/IL10/CD33/CD14/TLR1/CD244/FCN1/LEP/PTPRC/TLR8/TLR6/TLR5/PTPN22/LILRA2/SSC5D/CD2	24
GO:2000403	BP	positive regulation of lymphocyte migration	14/2655	37/18670	0.000323924	0.00340234	0.00245954	CXCL12/MADCAM1/PTK2B/CCR2/XCL2/CCL21/AIF1/XCL1/ITGA4/SPN/CXCL13/CCL5/DOCK8/CXCL14	14
GO:0042552	BP	myelination	34/2655	132/18670	0.000325894	0.00341705	0.00247017	ASPA/PLP1/MYOC/CNTN2/MAL/SOX10/MPZ/PTPRZ1/MALL/LPAR1/SLC8A3/ANK2/PTN/EPB41L3/ACSBG1/NTRK3/LGI4/S100B/BCAS1/ABCD2/CLU/JAM3/NRG1/HES5/NDRG1/XK/MYO5A/NFASC/PMP22/DHH/TSPAN2/QKI/NTRK2/WASF3	34
GO:0010882	BP	regulation of cardiac muscle contraction by calcium ion signaling	12/2655	29/18670	0.000327034	0.00341708	0.00247019	ATP1A2/ANK2/SLC9A1/CASQ2/CAMK2D/PLN/CLIC2/GSTM2/FKBP1B/SLC8A1/HRC/DMD	12
GO:0071280	BP	cellular response to copper ion	12/2655	29/18670	0.000327034	0.00341708	0.00247019	MT1M/MT1F/MT1H/MT1G/MT1X/MT1DP/MT2A/MT1E/SNCA/AQP1/MT3/MT1A	12
GO:0001914	BP	regulation of T cell mediated cytotoxicity	13/2655	33/18670	0.000331841	0.00344921	0.00249342	CD1D/CEACAM1/CD1C/B2M/FCGR2B/PTPRC/XCL1/P2RX7/IL23R/LILRB1/HLA-G/IL7R/IL12RB1	13
GO:0046633	BP	alpha-beta T cell proliferation	13/2655	33/18670	0.000331841	0.00344921	0.00249342	ZBTB7B/LGALS9C/CCR2/EBI3/LGALS9B/DOCK2/PTPRC/XCL1/IL18/CD3E/CD28/RASAL3/ZAP70	13
GO:0099084	BP	postsynaptic specialization organization	13/2655	33/18670	0.000331841	0.00344921	0.00249342	NRXN1/NLGN1/GAP43/NTRK3/RELN/TMEM108/DLG2/LRRTM2/LRRTM1/PTPRS/LRFN1/LRRC4/NRXN2	13
GO:0030168	BP	platelet activation	38/2655	153/18670	0.00033298	0.00344921	0.00249342	GNA11/GNA13/P2RY12/P2RY1/GNG2/P2RX1/CSRP1/CEACAM1/PRKCB/MAPK3/HBB/ARRB1/PLCG2/MYL9/PIK3CG/GATA1/ITPR1/GP9/ADRA2A/TRPC6/CD40LG/AXL/PRKG1/FLNA/PIK3R5/GP1BA/FERMT3/ITGB3/F8/DGKA/PDGFRA/VAV1/DGKB/PIK3R6/SELP/PLEK/TSPAN32/APOE	38
GO:0051017	BP	actin filament bundle assembly	38/2655	153/18670	0.00033298	0.00344921	0.00249342	TMEFF2/MYOC/FAM107A/SFRP1/LPAR1/PLS1/FMN2/ASAP3/LIMA1/SYNPO/SLC9A1/PTGER4/CORO2B/MARCKS/ARRB1/SYNPO2/RHOC/PTK2B/RND2/TPM1/RHOF/SORBS1/ARHGAP28/AIF1/ADD2/S1PR1/FLNA/WAS/NEDD9/AIF1L/LCP1/EVL/GPR65/ESPN/PHLDB2/PLEK/ARHGAP6/TAC1	38
GO:0060749	BP	mammary gland alveolus development	9/2655	18/18670	0.00033718	0.00347834	0.00251448	TPH1/ERBB4/SOCS2/ESR1/AR/FOXF1/TNFRSF11A/HOXA5/EGF	9
GO:0061377	BP	mammary gland lobule development	9/2655	18/18670	0.00033718	0.00347834	0.00251448	TPH1/ERBB4/SOCS2/ESR1/AR/FOXF1/TNFRSF11A/HOXA5/EGF	9
GO:0045619	BP	regulation of lymphocyte differentiation	41/2655	169/18670	0.000337529	0.00347834	0.00251448	ZBTB7B/SFRP1/FGL2/ZBTB16/IRF4/CCR2/TLR9/CD27/CAMK4/CCL19/BTK/TOX/FCRL3/NRARP/CR1/FLT3LG/SASH3/IKZF3/CYP26B1/NCKAP1L/AXL/ZEB1/GLI3/PTPRC/IL18/SPINK5/CD28/LAG3/TBX21/IL23R/HLA-DOA/PIK3R6/DTX1/NLRP3/CD2/FOXN1/HLA-G/CD86/IL7R/IL12RB1/ZAP70	41
GO:0001763	BP	morphogenesis of a branching structure	46/2655	196/18670	0.000340793	0.00350597	0.00253445	CASR/RSPO2/SOX10/SEMA3E/GNA13/CAV3/SFRP1/EPHA7/LAMA1/TCF21/RXRA/LGR4/PGR/BMP2/GDNF/BCL2/WNT2B/FGFR2/FGF10/ESR1/IL10/HHIP/NRARP/NTN4/LRRK2/AR/PBX1/FOXF1/SLIT2/FGF2/CSF1/CCL11/GLI3/RSPO3/FGFR1/FGF7/SALL1/SFRP2/GPC3/FOXA1/FAT4/HOXA5/EGF/WNT6/HOXD11/SOX8	46
GO:1904894	BP	positive regulation of STAT cascade	26/2655	92/18670	0.000341714	0.00350943	0.00253695	IL6R/IL10RB/ERBB4/STAP2/FLT3/PTK2B/GHR/KIT/IL6ST/IL10RA/IGF1/IL10/CSF1R/CRLF1/HES5/HCLS1/LEP/TSLP/IL18/CCL5/IL23R/AKR1B1/CTF1/CD300A/IL7R/CYP1B1	26
GO:0002931	BP	response to ischemia	17/2655	50/18670	0.000344446	0.00352544	0.00254852	P2RX2/CASR/PINK1/P2RX4/CAMK2A/CAV1/BCL2/BVES/PPARGC1A/UCHL1/CX3CR1/HK2/MAP2K6/CSF1R/CSF1/P2RX7/RNLS	17
GO:0086009	BP	membrane repolarization	17/2655	50/18670	0.000344446	0.00352544	0.00254852	CAV3/ATP1A2/KCNE2/NEDD4L/ANK2/ATP1B2/SCN4B/AKAP9/CASQ2/CAV1/KCNA5/AKAP6/SCN1B/CACNA2D1/FLNA/KCND3/KCNJ5	17
GO:0009101	BP	glycoprotein biosynthetic process	73/2655	348/18670	0.000345531	0.00353053	0.0025522	GCNT2/MGAT4C/ST8SIA3/HS3ST6/DHDDS/ENTPD5/UGDH/CHST9/TRAK2/B3GALT1/FUT9/ST6GALNAC6/ITM2C/CHST8/B3GALT4/B4GALNT2/SLC35D1/ITM2A/TMEM59/B3GNT7/GALNT12/HS6ST3/NECAB1/MGAT4A/GCNT4/BCL2/B3GNT8/NCAN/B3GALT5/MPI/MAN1A1/TMTC1/GCNT3/ST8SIA1/MFNG/GATA1/EXTL1/DSEL/CCL19/ST6GALNAC3/B3GNT6/DCN/ST3GAL3/MGAT5B/UST/IGF1/GALNT13/CCL21/NECAB2/ST8SIA4/TUSC3/ST6GALNAC1/CYTL1/DERL3/ST8SIA6/MAN1C1/CCR7/MUC4/CHST15/DPY19…	73
GO:0120162	BP	positive regulation of cold-induced thermogenesis	27/2655	97/18670	0.000346999	0.00353951	0.0025587	APPL2/PHOX2B/ZBTB7B/CPT2/CD36/ADRB3/ADRB2/PLAC8/IRF4/HADH/CAV1/EPAS1/FABP4/CCR2/ADIPOQ/PPARGC1A/PPARGC1B/LEPR/TSHR/CMKLR1/ADRB1/LEP/ACADL/IL18/ACHE/ADCYAP1/GATM	27
GO:1903510	BP	mucopolysaccharide metabolic process	30/2655	112/18670	0.000348195	0.00354569	0.00256316	LYVE1/SPOCK3/UGDH/CHST9/STAB2/OGN/SLC35D1/B3GNT7/SLC9A1/NCAN/SMPD3/OMD/DSEL/ITIH5/CHST5/DCN/ST3GAL3/UST/PRELP/FGF2/ANGPT1/CHST15/CHST2/CHST6/SPOCK2/ST3GAL4/ST3GAL6/ITIH3/EGF/HYAL1	30
GO:0032945	BP	negative regulation of mononuclear cell proliferation	22/2655	73/18670	0.000358449	0.00363164	0.0026253	ZBTB7B/TNFRSF13B/CLEC4G/PDE5A/LGALS9C/BTK/IL10/LGALS9B/SFTPD/VSIG4/FCGR2B/PLA2G2D/XCL1/SPN/TYROBP/LILRB1/CD300A/GPNMB/LST1/HLA-G/CD86/PDCD1LG2	22
GO:0050672	BP	negative regulation of lymphocyte proliferation	22/2655	73/18670	0.000358449	0.00363164	0.0026253	ZBTB7B/TNFRSF13B/CLEC4G/PDE5A/LGALS9C/BTK/IL10/LGALS9B/SFTPD/VSIG4/FCGR2B/PLA2G2D/XCL1/SPN/TYROBP/LILRB1/CD300A/GPNMB/LST1/HLA-G/CD86/PDCD1LG2	22
GO:1903524	BP	positive regulation of blood circulation	22/2655	73/18670	0.000358449	0.00363164	0.0026253	AVPR1B/CASR/CHGA/ADRA1A/EDN3/F2RL1/PDE4D/CAV1/SCN3B/TPM1/EDN2/RGS2/TRPM4/ADRA1B/SLC1A1/HRC/ADRB1/AVPR2/OR51E2/PTGER2/CD38/PTAFR	22
GO:0007178	BP	transmembrane receptor protein serine/threonine kinase signaling pathway	73/2655	349/18670	0.000377306	0.00381626	0.00275876	APPL2/PDCD4/GCNT2/CITED2/TMEM100/BMP3/CDKN2B/CAV3/SFRP1/GREM2/HPGD/VWC2/CLDN5/SFRP5/ACVRL1/PBLD/RBPMS2/MAPK3/BMP6/BMP2/GDF1/ITGA8/LTBP4/CAV1/BMP5/MYOCD/DAND5/CILP/CHRDL1/FGF10/CGN/RGMA/SMPD3/PCSK6/MSTN/WFIKKN2/MAGI2/CIDEA/FGF9/NEO1/FZD1/HES5/VEPH1/TGFB1I1/ACVR1C/PPM1L/ZCCHC12/CFC1B/ZEB1/FERMT2/RNF165/PEG10/GDF6/SLC39A5/BMPER/ATOH8/SOSTDC1/ZNF423/TGFBR3/VIM/DACT2/WWTR1/SFRP2/SMAD9/GPC3/ROR2/FST/AK…	73
GO:0001504	BP	neurotransmitter uptake	16/2655	46/18670	0.000381079	0.00384148	0.00277699	ATP1A2/GPM6B/SNAP25/GDNF/SLC18A2/SLC6A9/RGS2/SNCA/NOS1/SLC1A1/SLC1A2/ITGB3/RAB3B/SLC6A2/SLC18A1/NTSR1	16
GO:0045776	BP	negative regulation of blood pressure	16/2655	46/18670	0.000381079	0.00384148	0.00277699	GUCA2B/CNR1/ADRA1A/ADRB3/ADRB2/BDKRB1/ADIPOQ/ARHGAP42/GPR37L1/NOS1/ADRB1/DRD5/OPRL1/RNLS/NTSR1/PTAFR	16
GO:0002221	BP	pattern recognition receptor signaling pathway	46/2655	197/18670	0.000384406	0.00386853	0.00279654	APPL2/RIOK3/PJA2/F2RL1/CD36/TLR3/NR1H4/LGR4/LRRC19/IRF4/CAV1/CTSS/TLR9/TLR10/LILRA4/RNF125/TLR7/BTK/DDX60/COLEC12/ESR1/FCRL3/SMPDL3B/SFTPD/MAP2K6/CD14/RSAD2/TLR1/FCN1/LY96/GFI1/PTPRS/TLR8/TLR6/SFTPA2/TLR5/PTPN22/CD300LF/APOB/LILRA2/CD300A/LTF/ITGAM/ITGB2/MARCO/DMBT1	46
GO:0090276	BP	regulation of peptide hormone secretion	48/2655	208/18670	0.000387483	0.00389297	0.00281421	GCG/CASR/SLC30A8/RAP1A/CRHBP/CNR1/SYT9/SFRP1/CHGA/KCNB1/SRI/EPHA5/ENHO/CPT1A/NEUROD1/ABCC8/ADCY5/NR1H4/SIDT2/BLK/SNAP25/ARRB1/GPR27/HADH/KCNA5/UCN3/TRPM4/GCK/STXBP5L/RFX6/FKBP1B/CACNA1A/ITPR1/ADRA2A/EFNA5/TIAM1/ACVR1C/NNAT/FAM3D/LEP/GPLD1/CD38/CCL5/KCNS3/ADCYAP1/CACNA2D2/CARTPT/DOC2B	48
GO:0016054	BP	organic acid catabolic process	60/2655	275/18670	0.000392127	0.0039265	0.00283845	DAO/ASPA/ETFDH/ACADS/HMGCLL1/LYVE1/TAT/ADHFE1/ABHD3/CNR1/CPT2/GPT/ACOX1/TST/LDHD/ACAA2/ABCD3/CPT1A/STAB2/ACACB/SLC9A1/SESN2/ACAT1/ACAA1/ACADM/ABCD2/HADH/ADIPOQ/PCK1/EHHADH/ATP2B4/CROT/ALDH6A1/NOS1/CRABP1/PHYH/HDC/FABP1/CYP4F12/CDO1/ECH1/FGF2/GSTZ1/CYP26B1/CRAT/OTC/HGD/ACOT4/LEP/AMT/ACADL/HPD/CARNS1/KMO/AGXT/ALDH1L1/CRYM/DDO/GLDC/HYAL1	60
GO:0046395	BP	carboxylic acid catabolic process	60/2655	275/18670	0.000392127	0.0039265	0.00283845	DAO/ASPA/ETFDH/ACADS/HMGCLL1/LYVE1/TAT/ADHFE1/ABHD3/CNR1/CPT2/GPT/ACOX1/TST/LDHD/ACAA2/ABCD3/CPT1A/STAB2/ACACB/SLC9A1/SESN2/ACAT1/ACAA1/ACADM/ABCD2/HADH/ADIPOQ/PCK1/EHHADH/ATP2B4/CROT/ALDH6A1/NOS1/CRABP1/PHYH/HDC/FABP1/CYP4F12/CDO1/ECH1/FGF2/GSTZ1/CYP26B1/CRAT/OTC/HGD/ACOT4/LEP/AMT/ACADL/HPD/CARNS1/KMO/AGXT/ALDH1L1/CRYM/DDO/GLDC/HYAL1	60
GO:0051961	BP	negative regulation of nervous system development	67/2655	315/18670	0.000397021	0.00396889	0.00286909	APPL2/PHOX2B/CNTN2/NLGN1/SOX10/ZNF536/SEMA3E/TRAK2/ITM2C/SEMA6D/LMX1A/LPAR1/NTN1/PTN/STMN2/CEND1/CNTN4/SYT4/STAP1/EPHA7/NTRK3/ERBB4/SEMA6A/TLX2/PRKACB/DAAM2/SEMA3D/NKX2-2/NRG3/DIXDC1/ASCL1/SEMA3G/SEMA4G/RGMA/GPR37L1/B2M/MEIS1/THRB/EDNRB/NLGN3/NGFR/MAP2/OMG/NRG1/LRRK2/PBX1/SLIT2/TRPC6/HES5/CCL11/GLI3/SEMA3B/PMP22/GFI1/PTPRS/CD38/FGF13/MT3/EPHA4/VIM/DTX1/ADCYAP1/DLX1/RTN4RL1/APOE/SOX8/SOX2	67
GO:0043551	BP	regulation of phosphatidylinositol 3-kinase activity	18/2655	55/18670	0.000397762	0.00396969	0.00286968	KLF4/P2RY12/FLT3/SOCS6/PTK2B/SOCS2/KIT/CD19/CCL19/TNFAIP8L3/TEK/CCL21/FGF2/PIK3R5/SLA2/PDGFRA/CCR7/PIK3R6	18
GO:0042471	BP	ear morphogenesis	31/2655	118/18670	0.000404789	0.00402645	0.0029107	NTN1/MAPK3/HMX2/ITGA8/FGFR2/TSHZ1/FGF10/OSR1/SLC44A4/SLC9A3R1/ATP8A2/TIFAB/TBX1/MYO3A/FGF9/HMX3/TMIE/ATOH1/ZEB1/FGFR1/FRZB/NKX3-2/SOBP/KCNQ4/SALL1/ZIC1/SLITRK6/GATA2/ROR2/MAFB/COL2A1	31
GO:1990266	BP	neutrophil migration	31/2655	118/18670	0.000404789	0.00402645	0.0029107	CCL23/CD177/CCL14/EDN3/PDE4D/LGALS3/CCL13/CCL8/EDN2/PIK3CG/XCL2/CCL19/CCL15/JAM3/CCL21/SLIT2/NCKAP1L/BST1/CCL11/MCOLN2/PIK3CD/XCL1/VAV1/CCR7/CXCL13/CCL5/THBS4/IL1R1/CAMK1D/C3AR1/ITGB2	31
GO:1901685	BP	glutathione derivative metabolic process	10/2655	22/18670	0.000416858	0.00412581	0.00298253	HPGDS/GSTM5/MGST3/GSTA1/GSTM2/GSTM4/GSTZ1/GSTA2/GSTM3/GSTM1	10
GO:1901687	BP	glutathione derivative biosynthetic process	10/2655	22/18670	0.000416858	0.00412581	0.00298253	HPGDS/GSTM5/MGST3/GSTA1/GSTM2/GSTM4/GSTZ1/GSTA2/GSTM3/GSTM1	10
GO:0015909	BP	long-chain fatty acid transport	21/2655	69/18670	0.000417309	0.00412581	0.00298253	SLC27A6/SLC25A20/CPT2/ABCD3/CPT1A/CD36/ACACB/PLA2G10/FABP4/BDKRB2/PRKAA2/FABP1/PLA2G5/PLA2G2D/PLA2G4F/PLA2G2A/THRSP/NTSR1/PLA2G4A/PLA2G12B/APOE	21
GO:0060099	BP	regulation of phagocytosis, engulfment	8/2655	15/18670	0.000417525	0.00412581	0.00298253	APPL2/STAP1/F2RL1/CD36/NCKAP1L/CD300A/GATA2/C3	8
GO:0001654	BP	eye development	75/2655	362/18670	0.00042563	0.00419899	0.00303543	SLC17A8/SLC17A7/MAB21L1/OLFM3/KLF4/PDE6A/BCAR3/CRYBA2/ABCB5/MYOM1/GPM6A/PTN/CELF4/ACVRL1/LAMA1/NEUROD1/NTRK3/RXRA/FOXF2/BMP6/TMOD1/HPCA/BCL2/CLCN2/WNT2B/CHRDL1/SALL2/FGF10/CRYAB/MAB21L2/CPAMD8/WNT9A/BFSP2/MAF/MEIS1/THRB/FOXP2/TUB/ATP8A2/ATP2B4/ZEB2/MYH15/PDE6B/FGF9/RORB/HES5/PRPH2/SMARCD3/EFEMP1/ZEB1/MEIS2/GLI3/DCX/PDGFRA/RET/RHOJ/CRYBB1/SDK1/ACHE/WNT16/SLC39A5/WNT5B/VIM/MITF/SLITRK6/NTRK2/LAMC3/…	75
GO:0051146	BP	striated muscle cell differentiation	63/2655	293/18670	0.000430768	0.00424271	0.00306704	P2RX2/PI16/CAV3/ADRA1A/MYOM1/DNER/MYPN/CSRP1/LDB3/SLC9A1/RXRA/CFL2/MYH11/CASQ2/LMOD1/BMP2/CAPN2/TMOD1/PGM5/TNNT3/BCL2/MYOCD/BVES/MEF2C/HDAC9/TPM1/NRAP/AKAP6/POPDC2/RGS2/RBM24/SMYD1/UCHL1/BARX2/WFIKKN2/IGF1/FLNC/NOS1/KCNH1/CASQ1/PLEKHO1/RYR1/TBX1/NRG1/SLC8A1/BHLHA15/MYBPC2/CAPN9/FLT3LG/DMD/CYP26B1/XK/CACNA1H/TMOD2/MESP1/SORBS2/PDGFRA/CD53/EHD2/BHLHE41/SOX6/CACNA2D2/POPDC3	63
GO:0007190	BP	activation of adenylate cyclase activity	14/2655	38/18670	0.000446324	0.00436729	0.0031571	ADCY9/ADCY5/ADRB3/LGR4/ADRB2/ADORA3/ADCY2/VIPR2/TSHR/CAP2/ADRB1/DRD5/AVPR2/ADCYAP1	14
GO:0048246	BP	macrophage chemotaxis	14/2655	38/18670	0.000446324	0.00436729	0.0031571	MMP28/STAP1/MAPK3/PTK2B/LGALS3/EDN2/MSTN/EDNRB/RARRES2/CMKLR1/SFTPD/CSF1/CCL5/C3AR1	14
GO:0071867	BP	response to monoamine	14/2655	38/18670	0.000446324	0.00436729	0.0031571	GNG2/MAPK3/SLC9A1/PDE4D/ADIPOQ/PPARGC1A/SNCA/APLP1/STAR/ATP2B4/LRRK2/PENK/DRD5/RNLS	14
GO:0071869	BP	response to catecholamine	14/2655	38/18670	0.000446324	0.00436729	0.0031571	GNG2/MAPK3/SLC9A1/PDE4D/ADIPOQ/PPARGC1A/SNCA/APLP1/STAR/ATP2B4/LRRK2/PENK/DRD5/RNLS	14
GO:0044282	BP	small molecule catabolic process	89/2655	445/18670	0.000451747	0.00441316	0.00319026	DAO/SULT1A2/ASPA/ETFDH/ACADS/HMGCLL1/LYVE1/TAT/ADHFE1/ENTPD5/ABHD3/CNR1/CPT2/FUT9/GPT/ACOX1/SULT1A1/TST/LDHD/ACAA2/PGM1/ABCD3/CPT1A/STAB2/ACACB/SLC9A1/SESN2/ACAT1/RBKS/ACAA1/ACADM/SULT1B1/ENTPD8/ENTPD3/ABCD2/APOBEC3A/HADH/AKR1B10/IMPA2/IMPA1/ADIPOQ/PCK1/AICDA/DPYD/EHHADH/BDH1/GCK/ATP2B4/CROT/ALDH6A1/NOS1/CRABP1/PHYH/HDC/FABP1/HK2/CYP4F12/CDO1/ECH1/FGF2/GSTZ1/CYP26B1/CRAT/OTC/HGD/ACOT4/APOBEC3B/LE…	89
GO:0051224	BP	negative regulation of protein transport	45/2655	193/18670	0.000457161	0.0044588	0.00322325	SFRP1/CHGA/KCNB1/ENHO/SYT4/F2RL1/CD36/PTGER4/NR1H4/LGR4/CD200R1/HADH/ADIPOQ/IL1R2/HDAC9/CD22/STXBP5L/FKBP1B/PKIG/IL10/CIDEA/LRRK2/NLRP7/ADRA2A/ACVR1C/FCGR2B/RSAD2/ANGPT1/DERL3/FAM3D/CARD16/C1QTNF3/BANK1/TLR8/SYT11/TLR6/SRGN/MDFIC/PTPN22/LILRB1/NLRP3/SSC5D/APOD/PKIA/APOE	45
GO:0021675	BP	nerve development	23/2655	79/18670	0.000462216	0.0045008	0.00325361	PHOX2B/PHOX2A/ATP8B1/LPAR1/NPTX1/NKX2-2/TIFAB/TBX1/GABRB3/GLI3/RET/RNF165/ITGA4/COL25A1/HOXD3/CHRNB2/SALL1/NGF/SLITRK6/GABRB2/KCNA2/VCAM1/MAFB	23
GO:0010922	BP	positive regulation of phosphatase activity	13/2655	34/18670	0.000467855	0.00453367	0.00327737	CHP2/BMP2/MEF2C/PPARGC1B/MAGI2/FCRL3/CD33/PPP1R14D/PTPRC/GPLD1/CD300A/PLEK/RGN	13
GO:0045920	BP	negative regulation of exocytosis	13/2655	34/18670	0.000467855	0.00453367	0.00327737	RAP1A/VPS4B/SYT4/CEACAM1/CCR2/HMOX1/TRIM9/SNCA/ADRA2A/FOXF1/FCGR2B/CD300A/CD84	13
GO:0048566	BP	embryonic digestive tract development	13/2655	34/18670	0.000467855	0.00453367	0.00327737	RBPMS2/TCF21/FOXF2/FGFR2/FGF10/PCSK5/RARRES2/FGF9/FOXF1/GLI3/PDGFRA/SALL1/ALDH1A2	13
GO:0006865	BP	amino acid transport	36/2655	145/18670	0.000474167	0.00458065	0.00331133	SLC17A8/SLC17A7/SLC6A19/SLC7A14/SLC36A1/SLC16A12/ATP1A2/VAMP2/SLC32A1/SYT4/SLC6A15/SNAP25/OSR1/SLC6A9/RGS2/SNCA/APBA1/ADORA2A/SLC1A1/NPY5R/XK/LEP/SLC1A2/SLC38A4/SLC6A8/P2RX7/SLC7A2/SV2A/KMO/NTRK2/SLC3A1/RIMS1/SLC6A17/SLC6A12/NTSR1/SYT1	36
GO:0046640	BP	regulation of alpha-beta T cell proliferation	12/2655	30/18670	0.00047499	0.00458065	0.00331133	ZBTB7B/LGALS9C/CCR2/EBI3/LGALS9B/PTPRC/XCL1/IL18/CD3E/CD28/RASAL3/ZAP70	12
GO:0099068	BP	postsynapse assembly	12/2655	30/18670	0.00047499	0.00458065	0.00331133	NRXN1/NLGN1/GAP43/NTRK3/NLGN4X/LRRTM2/NLGN3/MAGI2/LRRTM1/PTPRS/LRFN1/NRXN2	12
GO:0016554	BP	cytidine to uridine editing	7/2655	12/18670	0.000478362	0.00458373	0.00331356	RBM47/APOBEC3A/AICDA/APOBEC3B/A1CF/APOBEC3D/APOBEC3C	7
GO:0099150	BP	regulation of postsynaptic specialization assembly	7/2655	12/18670	0.000478362	0.00458373	0.00331356	NRXN1/GAP43/NTRK3/LRRTM2/LRRTM1/PTPRS/LRFN1	7
GO:0099566	BP	regulation of postsynaptic cytosolic calcium ion concentration	7/2655	12/18670	0.000478362	0.00458373	0.00331356	SLC8A3/GRIA1/SYNPO/ATP2B2/ITPR1/SLC8A1/MYO5A	7
GO:0150052	BP	regulation of postsynapse assembly	7/2655	12/18670	0.000478362	0.00458373	0.00331356	NRXN1/GAP43/NTRK3/LRRTM2/LRRTM1/PTPRS/LRFN1	7
GO:0042035	BP	regulation of cytokine biosynthetic process	30/2655	114/18670	0.000482549	0.00461649	0.00333724	ELANE/KLF4/TLR3/IRF4/CCR2/TLR9/HMOX1/TLR7/CX3CR1/EBI3/IL10/SFTPD/TNFRSF13C/TLR1/CD4/PTPRC/AKAP12/CD3E/CD28/TLR8/TLR6/LTB/SPN/LAG3/TYROBP/LILRB1/CYBB/ZNF287/CD86/PTAFR	30
GO:0046427	BP	positive regulation of JAK-STAT cascade	25/2655	89/18670	0.000486765	0.00464942	0.00336104	IL6R/IL10RB/ERBB4/STAP2/FLT3/PTK2B/GHR/KIT/IL6ST/IL10RA/IGF1/IL10/CSF1R/CRLF1/HES5/HCLS1/LEP/TSLP/IL18/CCL5/IL23R/AKR1B1/CTF1/CD300A/CYP1B1	25
GO:0002449	BP	lymphocyte mediated immunity	73/2655	352/18670	0.000489097	0.00466428	0.00337179	CD160/RAB27A/FGL2/FCER2/CLEC4G/CD1D/C7/CEACAM1/CCR2/SH2D1B/CLU/KIR2DL4/C8G/AICDA/GAPT/CD27/GCNT3/CD19/TRPM4/CD1C/B2M/CR2/BTK/SLAMF7/GZMM/POU2F2/DENND1B/C1QA/IL10/CR1/C1QC/NCR3/CD96/C6/SASH3/C1QB/CD40LG/FCGR2B/RSAD2/WAS/CLC/KLRK1/LEP/SLA2/PTPRC/XCL1/VAV1/IL18/IL18RAP/CD28/TLR8/LAG3/CD226/P2RX7/CADM1/TBX21/IL1R1/IL23R/PIK3R6/CD8A/LILRB1/NLRP3/MYO1G/SLAMF6/SUSD4/CRTAM/SH2D1A/HLA-G/IL7R/IL12RB1/C3/KL…	73
GO:0072073	BP	kidney epithelium development	35/2655	140/18670	0.000491632	0.00468102	0.00338389	SFRP1/EPHA7/TCF21/LGR4/ACAT1/POU3F3/BMP2/GDNF/KANK2/BCL2/MEF2C/ADIPOQ/WNT2B/FGFR2/OSR1/AQP11/MAGI2/PBX1/SLIT2/CRLF1/HES5/FGF2/GLI3/RET/FGFR1/EPHA4/BMPER/SALL1/KLF15/WWTR1/GPC3/FAT4/WNT6/HOXD11/SOX8	35
GO:0030593	BP	neutrophil chemotaxis	28/2655	104/18670	0.000493178	0.00468831	0.00338916	CCL23/CCL14/EDN3/PDE4D/LGALS3/CCL13/CCL8/EDN2/PIK3CG/XCL2/CCL19/CCL15/JAM3/CCL21/SLIT2/NCKAP1L/BST1/CCL11/PIK3CD/XCL1/VAV1/CCR7/CXCL13/CCL5/THBS4/CAMK1D/C3AR1/ITGB2	28
GO:0048066	BP	developmental pigmentation	16/2655	47/18670	0.000502282	0.00476731	0.00344627	GNA11/SOX10/RAB27A/EDN3/BCL2/MEF2C/KIT/KITLG/ZEB2/EDNRB/MYO5A/TYRP1/GLI3/OR51E2/ENPP1/MITF	16
GO:0048488	BP	synaptic vesicle endocytosis	18/2655	56/18670	0.000509164	0.00481742	0.00348249	SLC17A7/NLGN1/SNAP91/SYP/SLC2A4/SYT5/SH3GL2/NLGN4X/PACSIN1/SNCA/SNCB/NLGN3/LRRK2/SYT2/AMPH/SYT11/RAB27B/SYT1	18
GO:0140238	BP	presynaptic endocytosis	18/2655	56/18670	0.000509164	0.00481742	0.00348249	SLC17A7/NLGN1/SNAP91/SYP/SLC2A4/SYT5/SH3GL2/NLGN4X/PACSIN1/SNCA/SNCB/NLGN3/LRRK2/SYT2/AMPH/SYT11/RAB27B/SYT1	18
GO:0007599	BP	hemostasis	71/2655	341/18670	0.000515635	0.00487096	0.0035212	P2RX2/GNA11/CD177/GNA13/P2RX4/P2RY12/RAB27A/P2RY1/PAFAH2/GNG2/P2RX1/CSRP1/MMRN1/F2RL1/CEACAM1/PRKCB/MAPK3/CD36/PAPSS2/HBB/ARRB1/SCUBE1/PRKACB/KRT1/PRKAR2B/CAV1/F13A1/PLCG2/MYL9/PIK3CG/GATA1/FLI1/ADORA2A/ITPR1/SERPINA5/FBLN1/GP9/A2M/HPSE/ADRA2A/TRPC6/CD40LG/AXL/PRKG1/FLNA/WAS/PIK3R5/AVPR2/ZFPM2/GP1BA/FERMT3/ITGB3/F8/KNG1/DGKA/PDGFRA/VAV1/P2RX6/DGKB/EHD2/DOCK8/P2RX7/PIK3R6/SELP/GATA2/PLEK/KLKB1/TSP…	71
GO:0051966	BP	regulation of synaptic transmission, glutamatergic	21/2655	70/18670	0.000517317	0.00487918	0.00352714	GRIK1/NPY2R/NRXN1/NLGN1/CNR1/ATP1A2/GRIK3/CACNG7/RELN/PTK2B/CCR2/MEF2C/NLGN3/ADORA2A/LRRK2/GRIK2/TSHZ3/KMO/ADCYAP1/ROR2/SYT1	21
GO:0045471	BP	response to ethanol	32/2655	125/18670	0.000539752	0.00508281	0.00367434	ADCYAP1R1/CRHBP/CNR1/GRIN2A/GSN/HPGD/NTRK3/HTR3A/GRIN3A/SLC2A4/PTK2B/ADIPOQ/KCNMB1/UGT1A1/FGFR2/CD27/TP53INP1/RGS2/STAR/MSTN/MAOB/CD14/CDO1/PENK/ADH6/LEP/CHRNB2/CYBB/ADCYAP1/SPI1/VCAM1/GLRA2	32
GO:0055123	BP	digestive system development	36/2655	146/18670	0.000544662	0.00512101	0.00370196	PYY/SOX10/SFRP1/NKX2-3/NPY/SFRP5/RBPMS2/TCF21/LGR4/FOXF2/MIXL1/NKX2-2/BCL2/MYOCD/ASCL1/FGFR2/FGF10/KIT/CDKN1A/PCSK5/EDNRB/RARRES2/FGF9/FOXF1/SOX17/OTC/GLI3/PDGFRA/RET/SPDEF/NKX3-2/SALL1/SFRP2/FAT4/HOXA5/ALDH1A2	36
GO:0031348	BP	negative regulation of defense response	53/2655	239/18670	0.000555121	0.00520726	0.00376431	ELANE/APPL2/PDCD4/KLF4/RIOK3/FGL2/CEACAM1/PTGER4/NR1H4/C5orf30/CD200R1/SIGLEC11/CNR2/KRT1/ABCD2/ADIPOQ/IL1R2/KIR2DL4/LRFN5/RNF125/METRNL/ADORA2A/IGF1/SMPDL3B/IL10/TEK/GPR17/CR1/VSIG4/A2M/NLRP7/NPY5R/TNFAIP8L2/CD96/FOXF1/WFDC1/FCGR2B/PTPRC/C1QTNF3/SPINK5/PTGIS/NLRC3/SIGLEC10/LILRB1/NLRP3/MEFV/RORA/ADCYAP1/IL22RA2/ENPP3/HLA-G/APOD/APOE	53
GO:0086004	BP	regulation of cardiac muscle cell contraction	15/2655	43/18670	0.000555716	0.00520726	0.00376431	CAV3/ATP1A2/SRI/CTNNA3/ANK2/DSC2/AKAP9/PDE4D/HCN4/CAV1/CAMK2D/PLN/TRPM4/FLNA/FGF13	15
GO:0002710	BP	negative regulation of T cell mediated immunity	9/2655	19/18670	0.000560039	0.00520726	0.00376431	CLEC4G/CEACAM1/FCGR2B/PTPRC/XCL1/TBX21/LILRB1/HLA-G/IL7R	9
GO:0015669	BP	gas transport	9/2655	19/18670	0.000560039	0.00520726	0.00376431	NGB/CA2/RHAG/HBB/MB/HBA2/HBA1/IPCEF1/AQP1	9
GO:0046641	BP	positive regulation of alpha-beta T cell proliferation	9/2655	19/18670	0.000560039	0.00520726	0.00376431	CCR2/EBI3/PTPRC/XCL1/IL18/CD3E/CD28/RASAL3/ZAP70	9
GO:0052695	BP	cellular glucuronidation	9/2655	19/18670	0.000560039	0.00520726	0.00376431	UGT1A8/UGT1A10/UGT2A3/UGT1A7/UGT1A5/UGT1A1/UGT2B15/UGT1A9/UGT2B7	9
GO:1902644	BP	tertiary alcohol metabolic process	9/2655	19/18670	0.000560039	0.00520726	0.00376431	BMP2/AKR1B10/CYP11A1/BMP5/AKR1C2/AKR1C1/CACNA1H/AKR1C3/AKR1B1	9
GO:0034113	BP	heterotypic cell-cell adhesion	19/2655	61/18670	0.000560769	0.00520726	0.00376431	GCNT2/KLF4/MADCAM1/CTNNA3/DSC2/CD1D/CD200R1/ADIPOQ/GLDN/ITGB7/ITGA7/IL10/NFASC/PTPRC/ITGB3/ITGA4/VCAM1/CD2/ITGB2	19
GO:0061572	BP	actin filament bundle organization	38/2655	157/18670	0.000572423	0.00530728	0.00383661	TMEFF2/MYOC/FAM107A/SFRP1/LPAR1/PLS1/FMN2/ASAP3/LIMA1/SYNPO/SLC9A1/PTGER4/CORO2B/MARCKS/ARRB1/SYNPO2/RHOC/PTK2B/RND2/TPM1/RHOF/SORBS1/ARHGAP28/AIF1/ADD2/S1PR1/FLNA/WAS/NEDD9/AIF1L/LCP1/EVL/GPR65/ESPN/PHLDB2/PLEK/ARHGAP6/TAC1	38
GO:0006024	BP	glycosaminoglycan biosynthetic process	29/2655	110/18670	0.000575348	0.00531717	0.00384376	GCNT2/HS3ST6/UGDH/CHST9/OGN/SLC35D1/B3GNT7/NCAN/SMPD3/OMD/EXTL1/DSEL/CHST5/DCN/ST3GAL3/UST/PRELP/GPC5/ANGPT1/CHST15/CHST2/CHST6/GPC6/ST3GAL4/ST3GAL6/HS3ST5/GPC3/EGF/HYAL1	29
GO:0014031	BP	mesenchymal cell development	24/2655	85/18670	0.000576145	0.00531717	0.00384376	PHOX2B/SOX10/SEMA3E/SEMA6D/EDN3/MAPK3/ERBB4/SEMA6A/GDNF/SEMA3D/BCL2/HAND2/SEMA3G/SEMA4G/KITLG/ZEB2/EDNRB/TBX1/NRG1/SEMA3B/RET/HTR2B/ALDH1A2/SOX8	24
GO:0048864	BP	stem cell development	24/2655	85/18670	0.000576145	0.00531717	0.00384376	PHOX2B/SOX10/SEMA3E/SEMA6D/EDN3/MAPK3/ERBB4/SEMA6A/GDNF/SEMA3D/HAND2/SEMA3G/SEMA4G/KITLG/ZEB2/EDNRB/TBX1/NRG1/SEMA3B/PTPRC/RET/HTR2B/ALDH1A2/SOX8	24
GO:0043405	BP	regulation of MAP kinase activity	70/2655	337/18670	0.000602445	0.00555137	0.00401306	ELANE/PDCD4/GNG3/DUSP21/CAV3/SFRP1/SMPD1/PLCE1/ALK/LPAR1/C1QTNF2/EDN3/MAPK10/MAPK3/NTRK3/PDE5A/ARRB1/FLT3/BMP2/CAV1/PTK2B/TLR9/ADIPOQ/GHR/PDGFD/FGF10/KIT/PIK3CG/RGS2/KITLG/UCHL1/CCL19/ZEB2/IGF1/PDE6G/NRG1/LAX1/MAP2K6/LRRK2/FGD2/ADRA2A/PAK3/MAP4K1/DUSP1/TIAM1/CHRNA7/CD40LG/FGF2/TNFRSF11A/PIK3R5/PTPRC/RET/TLR6/FGFR1/P2RX7/MDFIC/EPHA4/PIK3R6/NGF/PTPN22/CD300A/SFRP2/ROR2/CARTPT/HTR2B/LPAR3/ERN2/EGF/N…	70
GO:0008207	BP	C21-steroid hormone metabolic process	14/2655	39/18670	0.000606001	0.00556706	0.0040244	HSD3B2/DHRS9/BMP6/BMP2/CYP11A1/BMP5/CLCN2/PPARGC1A/STAR/AKR1C2/AKR1C1/CACNA1H/AKR1C3/AKR1B1	14
GO:1905521	BP	regulation of macrophage migration	14/2655	39/18670	0.000606001	0.00556706	0.0040244	P2RX4/P2RY12/MMP28/STAP1/MAPK3/CD200R1/PTK2B/CX3CR1/MSTN/RARRES2/CMKLR1/CSF1/CCL5/C3AR1	14
GO:0071219	BP	cellular response to molecule of bacterial origin	48/2655	212/18670	0.000609544	0.00559105	0.00404175	PDCD4/CTSG/LITAF/STAP1/MAPK3/CD36/NR1H4/PLSCR4/BMP6/PDE4D/CAPN2/MEF2C/AICDA/PPARGC1A/STAR/CX3CR1/EDNRB/CD180/IL10/NLRP7/CD14/LY86/MRC1/LDOC1/FCGR2B/AXL/TLR1/KLRK1/CARD16/CEBPE/LY96/IL18/GFI1/HCK/ABCA1/TLR6/CXCL13/CCL5/VIM/PTPN22/KMO/LILRB1/NLRP3/LILRA2/LTF/CD86/PDCD1LG2/PTAFR	48
GO:0002460	BP	adaptive immune response based on somatic recombination of immune receptors built from immunoglobulin superfamily domains	74/2655	361/18670	0.000638014	0.00584328	0.00422408	ZBTB7B/IL6R/RAB27A/FGL2/FCER2/CLEC4G/CD1D/C7/CEACAM1/LY9/IRF4/CCR2/MEF2C/CLU/C8G/AICDA/GAPT/CD27/GCNT3/CD19/TRPM4/CD1C/B2M/CCL19/CR2/BTK/GZMM/EBI3/POU2F2/DENND1B/C1QA/IL10/CR1/KLHL6/TNFRSF13C/C1QC/C6/SASH3/C1QB/CD40LG/FCGR2B/RSAD2/WAS/CLC/CD4/SLA2/PTPRC/XCL1/IL18/IL18RAP/CD28/TLR8/SPN/CXCL13/CD226/P2RX7/TBX21/IL1R1/IL23R/CD8A/IL1RL1/LILRB1/NLRP3/RORA/MYO1G/RORC/SLAMF6/SUSD4/HLA-G/IL7R/IL12RB1/TNF…	74
GO:0032959	BP	inositol trisphosphate biosynthetic process	10/2655	23/18670	0.000644002	0.00586237	0.00423788	PLCD1/PLCE1/P2RY1/PLCL2/PLCD3/PTK2B/PLCG2/PLCD4/PLCL1/PTAFR	10
GO:0034123	BP	positive regulation of toll-like receptor signaling pathway	10/2655	23/18670	0.000644002	0.00586237	0.00423788	PJA2/F2RL1/TLR3/CAV1/TLR9/RSAD2/TLR1/TLR5/PTPN22/LTF	10
GO:0034695	BP	response to prostaglandin E	10/2655	23/18670	0.000644002	0.00586237	0.00423788	P2RY4/SFRP1/GNG2/PTGER4/CCL19/PRKAA2/CCL21/PTGER2/CCR7/TGFBR3	10
GO:0051350	BP	negative regulation of lyase activity	10/2655	23/18670	0.000644002	0.00586237	0.00423788	GALR1/AKAP9/HPCA/CCR2/AKAP5/PALM/EDNRB/P2RY13/PDZD3/NPR3	10
GO:0071398	BP	cellular response to fatty acid	18/2655	57/18670	0.000646465	0.00587588	0.00424765	P2RY4/PDK4/SFRP1/CPT1A/GNG2/PTGER4/NR1H4/PTGDR/PPARGC1A/AKR1C2/PID1/PRKAA2/OR51E2/PTGER2/PTGFR/AKR1C3/APOB/PTAFR	18
GO:0015695	BP	organic cation transport	13/2655	35/18670	0.000648258	0.00588329	0.004253	SLC22A5/SLC25A20/SLC5A7/TACR2/SLC18A3/SLC25A42/SLC44A4/CHRNA3/ADORA2A/SLC22A4/SLC47A1/SLC6A8/PDZK1	13
GO:0048660	BP	regulation of smooth muscle cell proliferation	40/2655	169/18670	0.000671425	0.0060662	0.00438523	ELANE/PDCD4/KLF4/IL6R/NDRG2/HPGD/OGN/RBPMS2/MYOCD/HMOX1/NPR1/MEF2C/ADIPOQ/VIP/PDGFD/CNN1/FGFR2/TPM1/SMPD3/CDKN1A/PPARGC1A/ADAMTS1/IGF1/VIPR2/IL10/PDE1A/FGF9/NDRG4/NPY5R/HES5/AIF1/FGF2/S1PR1/PRKG1/IL18/CCL5/AKR1B1/APOD/PTAFR/NPR3	40
GO:0050728	BP	negative regulation of inflammatory response	40/2655	169/18670	0.000671425	0.0060662	0.00438523	ELANE/APPL2/PDCD4/KLF4/PTGER4/NR1H4/C5orf30/CD200R1/CNR2/KRT1/ABCD2/ADIPOQ/IL1R2/LRFN5/METRNL/ADORA2A/IGF1/SMPDL3B/IL10/TEK/GPR17/NLRP7/NPY5R/TNFAIP8L2/FOXF1/WFDC1/FCGR2B/PTPRC/C1QTNF3/PTGIS/NLRC3/SIGLEC10/NLRP3/MEFV/RORA/ADCYAP1/IL22RA2/ENPP3/APOD/APOE	40
GO:0002675	BP	positive regulation of acute inflammatory response	12/2655	31/18670	0.000675481	0.0060662	0.00438523	CNR1/CREB3L3/PIK3CG/BTK/IL6ST/NPY5R/TNFRSF11A/CCR7/PTGER3/KLKB1/TAC1/C3	12
GO:0030431	BP	sleep	12/2655	31/18670	0.000675481	0.0060662	0.00438523	NPY2R/GRIN2A/MRGPRX2/PTGDR/STAR/PER3/ADORA2A/PTGDS/IL18/CHRNB2/KCNA2/FOS	12
GO:0033198	BP	response to ATP	12/2655	31/18670	0.000675481	0.0060662	0.00438523	P2RX2/P2RY4/P2RX4/P2RY12/RYR3/P2RY1/P2RX1/TRPM4/P2RY2/SLC8A1/P2RX6/P2RX7	12
GO:0097106	BP	postsynaptic density organization	12/2655	31/18670	0.000675481	0.0060662	0.00438523	NRXN1/NLGN1/NTRK3/RELN/TMEM108/DLG2/LRRTM2/LRRTM1/PTPRS/LRFN1/LRRC4/NRXN2	12
GO:0099174	BP	regulation of presynapse organization	12/2655	31/18670	0.000675481	0.0060662	0.00438523	NRXN1/NLGN1/CBLN2/SLITRK2/SLITRK3/NTRK3/LRFN5/SNCA/NLGN3/FZD1/MDGA1/LRRTM1	12
GO:0051953	BP	negative regulation of amine transport	11/2655	27/18670	0.000678099	0.00607156	0.00438911	CNR1/CHGA/P2RY12/P2RY1/SYT4/OSR1/RGS2/SNCA/NPY5R/ADRA2A/LEP	11
GO:0098810	BP	neurotransmitter reuptake	11/2655	27/18670	0.000678099	0.00607156	0.00438911	ATP1A2/GPM6B/GDNF/SLC18A2/SNCA/NOS1/SLC1A2/ITGB3/RAB3B/SLC6A2/SLC18A1	11
GO:0014032	BP	neural crest cell development	23/2655	81/18670	0.000681566	0.00608447	0.00439844	PHOX2B/SOX10/SEMA3E/SEMA6D/EDN3/MAPK3/ERBB4/SEMA6A/GDNF/SEMA3D/HAND2/SEMA3G/SEMA4G/KITLG/ZEB2/EDNRB/TBX1/NRG1/SEMA3B/RET/HTR2B/ALDH1A2/SOX8	23
GO:0048708	BP	astrocyte differentiation	23/2655	81/18670	0.000681566	0.00608447	0.00439844	PLP1/CNTN2/MAPK3/NTRK3/S100B/BMP2/NKX2-2/GPR37L1/MAPT/IL6ST/ROR1/ADORA2A/C1QA/TAL1/HES5/TSPAN2/MT3/EPHA4/VIM/LAMC3/SOX6/ROR2/SOX8	23
GO:0002286	BP	T cell activation involved in immune response	28/2655	106/18670	0.000686123	0.00611019	0.00441703	ZBTB7B/RAB27A/FGL2/F2RL1/CEACAM1/PTGER4/LY9/IRF4/LGALS3/CD1C/CCL19/APBB1IP/GPR183/FCGR2B/IL18/ITGAL/SPN/LCP1/HLA-DMB/TBX21/IL23R/LILRB1/NLRP3/RORA/RORC/SLAMF6/CD86/IL12RB1	28
GO:0006575	BP	cellular modified amino acid metabolic process	46/2655	202/18670	0.000686481	0.00611019	0.00441703	ETHE1/HPGDS/AHCYL2/GSTM5/CPT1A/FOLR2/TPO/ACADM/SULT1B1/PLA2G10/GCNT4/MBOAT1/LPCAT3/GSTA1/LPCAT4/BHMT2/GSTM2/CKMT1B/CROT/SERINC2/CKB/GSTM4/SLC22A4/PLA2G5/GGT6/GSTZ1/CRAT/CKMT1A/PLA2G2D/ACADL/SLC6A8/GSTA2/GAMT/DMGDH/VNN2/CARNS1/EGLN3/GSTM3/ALDH1L1/GATM/PLA2G4F/PLA2G2A/CRYM/PLA2G4A/NAT8/GSTM1	46
GO:0031532	BP	actin cytoskeleton reorganization	27/2655	101/18670	0.000694308	0.00617072	0.00446079	SEMA3E/GDPD2/GSN/GAB1/STAP1/NTRK3/PTK2B/FGF10/KIT/TEK/GMFG/CSF1R/HCLS1/S1PR1/FLNA/NEDD9/PDGFRA/HCK/EFS/FES/CASS4/GPR65/FGF7/PLEK/THSD7A/PDLIM4/NRK	27
GO:0006835	BP	dicarboxylic acid transport	26/2655	96/18670	0.000698649	0.00620013	0.00448204	SLC17A8/SLC17A7/SLC26A2/ATP1A2/VAMP2/SLC13A1/SYT4/FOLR2/SLC26A3/SNAP25/SNCA/APBA1/SLC13A2/ADORA2A/SLC1A1/NPY5R/SLC1A2/SLC26A7/P2RX7/SLC26A4/KMO/NTRK2/RIMS1/AGXT/NTSR1/SYT1	26
GO:0032623	BP	interleukin-2 production	19/2655	62/18670	0.000702167	0.00621299	0.00449134	NR1H4/PDE4D/IRF4/CCR2/SFTPD/VSIG4/SASH3/CD247/CD4/PTPRC/XCL1/IL18/CD3E/CD28/LAG3/TBX21/HOMER2/CD86/NAV3	19
GO:0048857	BP	neural nucleus development	19/2655	62/18670	0.000702167	0.00621299	0.00449134	PLP1/PHOX2B/PHOX2A/NDRG2/PADI2/INA/KIRREL3/KCNC1/BCL2/ASCL1/FOXP2/CASP5/CKB/MAOB/FGF9/SYPL2/CDK5R2/CHRNB2/ARX	19
GO:0007584	BP	response to nutrient	49/2655	219/18670	0.000712918	0.00629884	0.0045534	P2RX2/SST/CASR/SLC6A19/CDKN2B/CNR1/P2RY4/P2RX4/SFRP1/BCHE/P2RY12/RYR3/GSN/P2RY1/PTN/P2RX1/FOLR2/NR1H4/KANK2/HPCA/CCL28/LRAT/HMOX1/ADIPOQ/UGT1A1/ASCL1/PDK2/TRPM4/STAR/FKBP1B/P2RY2/SLC8A1/CYP26B1/PENK/OTC/GCGR/LEP/CD4/MAP1B/CD3E/ABCA1/P2RX6/FES/P2RX7/AKR1C3/CYBB/SFRP2/VCAM1/ALDH1A2	49
GO:0006957	BP	complement activation, alternative pathway	8/2655	16/18670	0.000731157	0.00643161	0.00464938	CFD/C7/CFP/C8G/CR1/VSIG4/CFH/C3	8
GO:1900451	BP	positive regulation of glutamate receptor signaling pathway	8/2655	16/18670	0.000731157	0.00643161	0.00464938	PINK1/RGS9/ADRB2/RELN/CCR2/NLGN3/NECAB2/ARC	8
GO:1990000	BP	amyloid fibril formation	8/2655	16/18670	0.000731157	0.00643161	0.00464938	GSN/CD36/CLU/CRYAB/B2M/MAPT/CHRNA7/APOE	8
GO:0071320	BP	cellular response to cAMP	17/2655	53/18670	0.000741675	0.0065146	0.00470938	AQP8/RAP1A/CRHBP/PDE2A/SLC8A3/SLC26A3/AKAP9/HCN4/ADIPOQ/PCK1/AKAP6/PIK3CG/STAR/SLC8A1/PENK/AQP1/PTAFR	17
GO:0045088	BP	regulation of innate immune response	89/2655	452/18670	0.000758017	0.00664842	0.00480611	APPL2/CD160/RIOK3/PJA2/NCR2/CLEC10A/F2RL1/CD1D/CEACAM1/CD36/TLR3/NR1H4/LGR4/CD209/RNASEL/PRKACB/LRRC19/IRF4/RPS6KA5/CAV1/CTSS/ICAM3/TLR9/TLR10/SH2D1B/LILRA4/PLCG2/KIR2DL4/RNF125/TLR7/BTK/DDX60/COLEC12/ESR1/FCRL3/SMPDL3B/CR1/SFTPD/VSIG4/A2M/MAP2K6/CD14/NCR3/CD96/PAK3/FCGR2B/RSAD2/TLR1/FCN1/KLRK1/LEP/LY96/VAV1/GFI1/HCK/IL18RAP/PTPRS/TLR8/TLR6/MUC4/LAG3/PYHIN1/CCL5/CD226/NLRC3/CADM1/SFTPA2/TLR5/PIK3…	89
GO:1902903	BP	regulation of supramolecular fiber organization	72/2655	352/18670	0.000796984	0.00698	0.00504581	TMEFF2/MYOC/CAV3/SFRP1/GSN/CXCL12/LPAR1/STMN2/FMN2/ASAP3/F2RL1/LIMA1/SYNPO/SLC9A1/PTGER4/CFL2/CORO2B/AKAP9/SYNPO2/LMOD1/SCIN/ANKRD53/TMOD1/RHOC/PTK2B/VILL/MEF2C/CLU/TPM1/CRYAB/CLIP3/SH3BP1/SNCA/IQGAP2/MAPT/SPTBN4/MAP2/CDC42EP5/CCL21/GMFG/ARHGAP28/PAK3/SLIT2/CHRNA7/HCLS1/NCKAP1L/ADD2/S1PR1/FLNA/WAS/CCL11/AVIL/TMOD2/MAP1B/HCK/CCR7/KANK4/FES/APC2/EVL/FGF13/GPR65/PLEKHH2/PHLDB2/CTNNA2/MAP1A/CHADL/PLE…	72
GO:0062014	BP	negative regulation of small molecule metabolic process	28/2655	107/18670	0.000805274	0.00703626	0.00508648	APPL2/ATCAY/CNR1/UGT1A8/CEACAM1/ACACB/NR1H4/BMP2/HPCA/BMP5/ADIPOQ/SMPD3/PPARGC1A/GCK/SNCA/ATP2B4/LEPR/PID1/CBFA2T3/C1QTNF3/PDZD3/ACADL/GFI1/CDA/AKR1C3/PLEK/NUPR1/APOE	28
GO:0006809	BP	nitric oxide biosynthetic process	22/2655	77/18670	0.00080575	0.00703626	0.00508648	KLF4/P2RX4/CD36/HBB/PTX3/CAV1/PTK2B/CLU/CX3CR1/ATP2B4/NOS1/IL10/KLF2/AIF1/KLRK1/PTGIS/TLR6/SLC7A2/RORA/CYP1B1/ITGB2/RGN	22
GO:0001990	BP	regulation of systemic arterial blood pressure by hormone	14/2655	40/18670	0.000811564	0.00706649	0.00510833	AVPR1B/CMA1/HSD11B2/CTSG/EDN3/F2RL1/AGTR1/EDN2/PCSK5/CPA3/DRD5/AVPR2/OR51E2/CES1	14
GO:0071526	BP	semaphorin-plexin signaling pathway	14/2655	40/18670	0.000811564	0.00706649	0.00510833	SEMA3E/SEMA6D/NCAM1/SEMA6A/GDNF/SEMA3D/HAND2/SEMA3G/SEMA4G/PLXNA2/SH3BP1/FLNA/SEMA3B/PLXNC1	14
GO:2000379	BP	positive regulation of reactive oxygen species metabolic process	27/2655	102/18670	0.000818387	0.00711559	0.00514383	KLF4/CD177/P2RX4/RAB27A/F2RL1/CD36/HBB/PTX3/PTK2B/AGTR1/XDH/CLU/CDKN1A/SNCA/MAPT/PID1/KLF2/AIF1/KLRK1/LEP/TLR6/AKR1C3/TMEM106A/TYROBP/ITGAM/ITGB2/RGN	27
GO:0046209	BP	nitric oxide metabolic process	23/2655	82/18670	0.000821708	0.00713413	0.00515724	KLF4/P2RX4/CD36/HBB/PTX3/CAV1/PTK2B/CLU/CX3CR1/ATP2B4/NOS1/IL10/KLF2/AIF1/KLRK1/PTGIS/TLR6/TMEM106A/SLC7A2/RORA/CYP1B1/ITGB2/RGN	23
GO:0043255	BP	regulation of carbohydrate biosynthetic process	26/2655	97/18670	0.000827423	0.00717338	0.00518561	GCG/ADCYAP1R1/P2RY1/KAT2B/C1QTNF2/DYRK2/PTH1R/SESN2/PTK2B/ADIPOQ/PDK2/SMPD3/PPARGC1A/GCK/SNCA/LEPR/IGF1/SORBS1/CD244/LEP/C1QTNF3/ENPP1/PLEK/NTSR1/PTAFR/EGF	26
GO:0035710	BP	CD4-positive, alpha-beta T cell activation	25/2655	92/18670	0.000831581	0.00719905	0.00520416	ZBTB7B/CD160/NKX2-3/PTGER4/LY9/IRF4/LGALS9C/CCL19/LGALS9B/SASH3/GPR183/NCKAP1L/RSAD2/PLA2G2D/XCL1/IL18/SPN/TBX21/IL23R/NLRP3/RORA/RORC/SLAMF6/CD86/IL12RB1	25
GO:0002686	BP	negative regulation of leukocyte migration	16/2655	49/18670	0.00084582	0.00731178	0.00528565	CXCL12/MMP28/PADI2/STAP1/PTGER4/CD200R1/GPR18/CCL28/BMP5/HMOX1/CCL21/SLIT2/DUSP1/KLRK1/CD300A/APOD	16
GO:0048659	BP	smooth muscle cell proliferation	40/2655	171/18670	0.000857937	0.00740587	0.00535368	ELANE/PDCD4/KLF4/IL6R/NDRG2/HPGD/OGN/RBPMS2/MYOCD/HMOX1/NPR1/MEF2C/ADIPOQ/VIP/PDGFD/CNN1/FGFR2/TPM1/SMPD3/CDKN1A/PPARGC1A/ADAMTS1/IGF1/VIPR2/IL10/PDE1A/FGF9/NDRG4/NPY5R/HES5/AIF1/FGF2/S1PR1/PRKG1/IL18/CCL5/AKR1B1/APOD/PTAFR/NPR3	40
GO:0031646	BP	positive regulation of neurological system process	19/2655	63/18670	0.000873186	0.00750515	0.00542544	NRXN1/NLGN1/SOX10/IGSF11/CUX2/ADRB2/S100B/RELN/PTK2B/CHRNB4/NLGN3/CHRNA7/OPRL1/RIMS2/RIMS1/CARTPT/NTSR1/WASF3/PTAFR	19
GO:0034394	BP	protein localization to cell surface	19/2655	63/18670	0.000873186	0.00750515	0.00542544	CD177/GPD1L/CAV3/NEDD4L/GPM6B/ANK2/RIC3/ERBB4/FGF10/GPIHBP1/FBLN5/FLNA/ANGPT1/CD247/FCN1/FGF7/TYROBP/MAP1A/EGF	19
GO:2000401	BP	regulation of lymphocyte migration	19/2655	63/18670	0.000873186	0.00750515	0.00542544	CXCL12/MADCAM1/PADI2/CD200R1/PTK2B/CCR2/XCL2/CCL21/AIF1/KLRK1/C10orf99/XCL1/ITGA4/SPN/CXCL13/CCL5/DOCK8/APOD/CXCL14	19
GO:0002755	BP	MyD88-dependent toll-like receptor signaling pathway	13/2655	36/18670	0.000883864	0.00756447	0.00546832	CD36/TLR9/TLR10/TLR7/BTK/CD14/TLR1/LY96/TLR8/TLR6/TLR5/CD300LF/CD300A	13
GO:0006882	BP	cellular zinc ion homeostasis	13/2655	36/18670	0.000883864	0.00756447	0.00546832	SLC30A8/MT1M/MT1F/MT1H/SLC30A4/MT1G/MT1X/MT1DP/MT2A/MT1E/MT3/SLC39A5/MT1A	13
GO:0090218	BP	positive regulation of lipid kinase activity	13/2655	36/18670	0.000883864	0.00756447	0.00546832	P2RY12/FLT3/PTK2B/KIT/CD19/CCL19/TNFAIP8L3/EEF1A2/TEK/CCL21/FGF2/PDGFRA/CCR7	13
GO:0002700	BP	regulation of production of molecular mediator of immune response	34/2655	139/18670	0.000889904	0.00758768	0.0054851	CD160/F2RL1/MAPK3/CD36/TLR3/CCR2/TLR9/HMOX1/KIR2DL4/CD22/TRPM4/B2M/BTK/FCRL3/IL10/CD96/SASH3/CD40LG/FCGR2B/RSAD2/ANGPT1/CD244/CLC/PTPRC/XCL1/IL18/SPINK5/CD28/CD226/TBX21/IL1R1/LILRB1/NLRP3/HLA-G	34
GO:0098698	BP	postsynaptic specialization assembly	9/2655	20/18670	0.000890365	0.00758768	0.0054851	NRXN1/NLGN1/GAP43/NTRK3/LRRTM2/LRRTM1/PTPRS/LRFN1/NRXN2	9
GO:1905523	BP	positive regulation of macrophage migration	9/2655	20/18670	0.000890365	0.00758768	0.0054851	P2RX4/P2RY12/MAPK3/MSTN/RARRES2/CMKLR1/CSF1/CCL5/C3AR1	9
GO:0007596	BP	blood coagulation	69/2655	336/18670	0.000905824	0.00759786	0.00549246	P2RX2/GNA11/CD177/GNA13/P2RX4/P2RY12/RAB27A/P2RY1/PAFAH2/GNG2/P2RX1/CSRP1/MMRN1/F2RL1/CEACAM1/PRKCB/MAPK3/CD36/PAPSS2/HBB/ARRB1/SCUBE1/PRKACB/KRT1/PRKAR2B/CAV1/F13A1/PLCG2/MYL9/PIK3CG/GATA1/ADORA2A/ITPR1/SERPINA5/FBLN1/GP9/A2M/HPSE/ADRA2A/TRPC6/CD40LG/AXL/PRKG1/FLNA/WAS/PIK3R5/ZFPM2/GP1BA/FERMT3/ITGB3/F8/KNG1/DGKA/PDGFRA/VAV1/P2RX6/DGKB/EHD2/DOCK8/P2RX7/PIK3R6/SELP/GATA2/PLEK/KLKB1/TSPAN32/F10/AP…	69
GO:0001973	BP	adenosine receptor signaling pathway	7/2655	13/18670	0.000909265	0.00759786	0.00549246	CNTN2/P2RY12/P2RY1/ADCY5/ADORA3/ADORA2A/NECAB2	7
GO:0002864	BP	regulation of acute inflammatory response to antigenic stimulus	7/2655	13/18670	0.000909265	0.00759786	0.00549246	CNR1/BTK/NPY5R/FCGR2B/CCR7/ADCYAP1/C3	7
GO:0006705	BP	mineralocorticoid biosynthetic process	7/2655	13/18670	0.000909265	0.00759786	0.00549246	HSD3B2/BMP6/BMP2/BMP5/CLCN2/CYP21A2/CACNA1H	7
GO:0007171	BP	activation of transmembrane receptor protein tyrosine kinase activity	7/2655	13/18670	0.000909265	0.00759786	0.00549246	ADRB2/NRG3/CHRNA3/NRG1/EFNA5/ANGPT1/EGF	7
GO:0008212	BP	mineralocorticoid metabolic process	7/2655	13/18670	0.000909265	0.00759786	0.00549246	HSD3B2/BMP6/BMP2/BMP5/CLCN2/CYP21A2/CACNA1H	7
GO:0010459	BP	negative regulation of heart rate	7/2655	13/18670	0.000909265	0.00759786	0.00549246	SRI/ADRA1A/PLN/FKBP1B/SPTBN4/RNLS/TAC1	7
GO:0042178	BP	xenobiotic catabolic process	7/2655	13/18670	0.000909265	0.00759786	0.00549246	GSTM5/ACAA1/UGT1A1/GSTM2/GSTM4/GSTM3/GSTM1	7
GO:0043116	BP	negative regulation of vascular permeability	7/2655	13/18670	0.000909265	0.00759786	0.00549246	PDE2A/CEACAM1/PDE3A/ADORA2A/SLIT2/ANGPT1/AKAP12	7
GO:0043301	BP	negative regulation of leukocyte degranulation	7/2655	13/18670	0.000909265	0.00759786	0.00549246	CEACAM1/CCR2/HMOX1/FOXF1/FCGR2B/CD300A/CD84	7
GO:0045059	BP	positive thymic T cell selection	7/2655	13/18670	0.000909265	0.00759786	0.00549246	DOCK2/PTPRC/CD3G/CD3E/CD3D/FOXN1/ZAP70	7
GO:0060100	BP	positive regulation of phagocytosis, engulfment	7/2655	13/18670	0.000909265	0.00759786	0.00549246	APPL2/STAP1/F2RL1/CD36/NCKAP1L/GATA2/C3	7
GO:0071415	BP	cellular response to purine-containing compound	7/2655	13/18670	0.000909265	0.00759786	0.00549246	RYR3/P2RY1/CASQ2/PPARGC1A/GSTM2/RYR1/SLC8A1	7
GO:1905155	BP	positive regulation of membrane invagination	7/2655	13/18670	0.000909265	0.00759786	0.00549246	APPL2/STAP1/F2RL1/CD36/NCKAP1L/GATA2/C3	7
GO:0031032	BP	actomyosin structure organization	45/2655	199/18670	0.000910545	0.007598	0.00549256	TMEFF2/MYOC/CAV3/SFRP1/MYOM1/LPAR1/MYPN/EPB41L3/CSRP1/LDB3/ASAP3/SLC9A1/PTGER4/CFL2/CORO2B/MYH11/CASQ2/ARRB1/FRMD3/LMOD1/TMOD1/PGM5/RHOC/TNNT3/EPB41L4B/PTK2B/MEF2C/CNN1/EPB41L4A/TPM1/NRAP/CASQ1/SORBS1/MYBPC2/ARHGAP28/CAPN9/S1PR1/WAS/TMOD2/PDGFRA/EVL/GPR65/PHLDB2/ARHGAP6/TAC1	45
GO:0050817	BP	coagulation	70/2655	342/18670	0.000917175	0.0076427	0.00552488	P2RX2/GNA11/CD177/GNA13/P2RX4/P2RY12/RAB27A/P2RY1/PAFAH2/GNG2/P2RX1/CSRP1/MMRN1/F2RL1/CEACAM1/PRKCB/MAPK3/CD36/PAPSS2/HBB/ARRB1/SCUBE1/PRKACB/KRT1/PRKAR2B/CAV1/F13A1/PLCG2/MYL9/PIK3CG/GATA1/ADORA2A/ITPR1/SERPINA5/FBLN1/GP9/A2M/HPSE/ADRA2A/TRPC6/CD40LG/AXL/PRKG1/FLNA/WAS/PIK3R5/ZFPM2/GP1BA/FERMT3/ITGB3/F8/KNG1/DGKA/PDGFRA/VAV1/P2RX6/DGKB/EHD2/DOCK8/P2RX7/PIK3R6/SELP/GATA2/HS3ST5/PLEK/KLKB1/TSPAN32…	70
GO:0051965	BP	positive regulation of synapse assembly	20/2655	68/18670	0.000918654	0.00764442	0.00552612	NRXN1/NLGN1/CBLN2/SLITRK2/CUX2/SLITRK3/NTRK3/LRRC4B/LRRTM2/LRRN3/NLGN3/SLITRK5/SLITRK4/EFNA5/FLRT1/LRRTM1/FLRT2/SLITRK6/NTRK2/CLSTN2	20
GO:0048754	BP	branching morphogenesis of an epithelial tube	36/2655	150/18670	0.000928105	0.00771238	0.00557525	CASR/RSPO2/SEMA3E/GNA13/CAV3/LAMA1/TCF21/LGR4/PGR/BMP2/GDNF/BCL2/WNT2B/FGFR2/FGF10/ESR1/HHIP/NRARP/AR/PBX1/FOXF1/SLIT2/FGF2/CSF1/CCL11/GLI3/SALL1/SFRP2/GPC3/FOXA1/FAT4/HOXA5/EGF/WNT6/HOXD11/SOX8	36
GO:0010524	BP	positive regulation of calcium ion transport into cytosol	17/2655	54/18670	0.00094089	0.00777554	0.0056209	P2RX2/ADCYAP1R1/P2RX4/SRI/CAV1/BDKRB1/JPH2/AKAP6/CD19/SNCA/GSTM2/CASQ1/CD4/XCL1/P2RX7/TRPC1/NTSR1	17
GO:0032663	BP	regulation of interleukin-2 production	17/2655	54/18670	0.00094089	0.00777554	0.0056209	NR1H4/PDE4D/IRF4/CCR2/SFTPD/VSIG4/SASH3/CD4/PTPRC/XCL1/CD3E/CD28/LAG3/TBX21/HOMER2/CD86/NAV3	17
GO:0043552	BP	positive regulation of phosphatidylinositol 3-kinase activity	12/2655	32/18670	0.000942176	0.00777554	0.0056209	P2RY12/FLT3/PTK2B/KIT/CD19/CCL19/TNFAIP8L3/TEK/CCL21/FGF2/PDGFRA/CCR7	12
GO:0051968	BP	positive regulation of synaptic transmission, glutamatergic	12/2655	32/18670	0.000942176	0.00777554	0.0056209	NRXN1/NLGN1/CACNG7/RELN/PTK2B/CCR2/NLGN3/ADORA2A/TSHZ3/KMO/ADCYAP1/ROR2	12
GO:0086019	BP	cell-cell signaling involved in cardiac conduction	12/2655	32/18670	0.000942176	0.00777554	0.0056209	ANK2/SCN4B/CASQ2/HCN4/KCNA5/SCN3B/TRPM4/CACNB2/SCN1B/CACNA2D1/FLNA/KCNJ5	12
GO:0048483	BP	autonomic nervous system development	15/2655	45/18670	0.000957297	0.00788949	0.00570328	PHOX2B/PHOX2A/SOX10/GFRA3/TLX2/GDNF/HAND2/ASCL1/EDNRB/INSM1/TBX1/RET/VCAM1/KIF26A/SOX8	15
GO:0002861	BP	regulation of inflammatory response to antigenic stimulus	10/2655	24/18670	0.000964235	0.00791411	0.00572108	CNR1/BTK/IL10/GPR17/NPY5R/FCGR2B/CCR7/CD28/ADCYAP1/C3	10
GO:0042537	BP	benzene-containing compound metabolic process	10/2655	24/18670	0.000964235	0.00791411	0.00572108	CYP4B1/ACAA1/UGT1A1/GSTM2/STAR/GSTM4/ACSM1/KMO/GSTM3/GSTM1	10
GO:0086064	BP	cell communication by electrical coupling involved in cardiac conduction	10/2655	24/18670	0.000964235	0.00791411	0.00572108	ATP1A2/SRI/ATP1B2/PDE4D/CAV1/CAMK2D/FKBP1B/SLC8A1/HRC/ATP1A3	10
GO:0002691	BP	regulation of cellular extravasation	11/2655	28/18670	0.000974499	0.0079657	0.00575837	ELANE/CXCL12/PTGER4/CCL28/CCR2/PDGFD/CCL21/BST1/ITGA4/IL1R1/PTAFR	11
GO:0045761	BP	regulation of adenylate cyclase activity	11/2655	28/18670	0.000974499	0.0079657	0.00575837	GALR1/STIM1/AKAP9/HPCA/CCR2/AKAP5/PALM/EDNRB/P2RY13/DRD5/NPR3	11
GO:2000463	BP	positive regulation of excitatory postsynaptic potential	11/2655	28/18670	0.000974499	0.0079657	0.00575837	NRXN1/NLGN1/IGSF11/CUX2/ADRB2/RELN/PTK2B/NLGN3/CHRNA7/RIMS2/RIMS1	11
GO:0042472	BP	inner ear morphogenesis	26/2655	98/18670	0.000976352	0.00797	0.00576148	NTN1/HMX2/ITGA8/FGFR2/FGF10/SLC44A4/SLC9A3R1/ATP8A2/TIFAB/TBX1/MYO3A/FGF9/HMX3/TMIE/ATOH1/ZEB1/FGFR1/FRZB/SOBP/KCNQ4/ZIC1/SLITRK6/GATA2/ROR2/MAFB/COL2A1	26
GO:0019751	BP	polyol metabolic process	31/2655	124/18670	0.0010007	0.00815765	0.00589713	PLCD1/ADCYAP1R1/PLCE1/P2RY1/PLCL2/PTH1R/PLCD3/IMPA2/PTK2B/MOGAT2/IMPA1/PCK1/PLCG2/PLCD4/ITPKA/CYP3A4/SNCA/SGPP1/PLD4/NUDT10/FGF2/PLCL1/IP6K3/CD244/LEP/NUDT11/CYP27A1/AKR1B1/PLEK/NTSR1/PTAFR	31
GO:0002291	BP	T cell activation via T cell receptor contact with antigen bound to MHC molecule on antigen presenting cell	6/2655	10/18670	0.00103118	0.00834954	0.00603584	FGL2/LGALS3/APBB1IP/ITGAL/HLA-DMB/LILRB1	6
GO:0051133	BP	regulation of NK T cell activation	6/2655	10/18670	0.00103118	0.00834954	0.00603584	ZBTB7B/IL6R/IL18/IL23R/RASAL3/CD300A	6
GO:0071313	BP	cellular response to caffeine	6/2655	10/18670	0.00103118	0.00834954	0.00603584	RYR3/CASQ2/PPARGC1A/GSTM2/RYR1/SLC8A1	6
GO:0097048	BP	dendritic cell apoptotic process	6/2655	10/18670	0.00103118	0.00834954	0.00603584	CXCL12/CCL19/CCL21/AXL/CCR7/LILRB1	6
GO:2000668	BP	regulation of dendritic cell apoptotic process	6/2655	10/18670	0.00103118	0.00834954	0.00603584	CXCL12/CCL19/CCL21/AXL/CCR7/LILRB1	6
GO:0048588	BP	developmental cell growth	51/2655	234/18670	0.00105164	0.00850374	0.00614732	PI16/SEMA3E/CAV3/ADRA1A/NEDD4L/CXCL12/CACNG7/SEMA6D/NTN1/CPNE5/DCLK1/SYT4/EPHA7/NTRK3/SEMA6A/TMEM108/SLIT3/SEMA3D/SH3GL2/NDN/RND2/OLFM1/SEMA3G/SEMA4G/AKAP6/RGS2/ZEB2/MAPT/NLGN3/IGF1/MAP2/SYT2/EFNA5/SLIT2/TIAM1/FLRT1/L1CAM/SEMA3B/MAP1B/SORBS2/PTPRS/ITGA4/FGF13/MT3/NGF/RIMS2/RIMS1/LPAR3/CPNE6/APOE/SYT1	51
GO:0030890	BP	positive regulation of B cell proliferation	14/2655	41/18670	0.00107293	0.00865257	0.00625491	BCL2/TLR9/MEF2C/CDKN1A/FCRL3/TNFRSF13C/SASH3/GPR183/NCKAP1L/BST1/PTPRC/CD38/CHRNB2/TNFSF13B	14
GO:0034122	BP	negative regulation of toll-like receptor signaling pathway	14/2655	41/18670	0.00107293	0.00865257	0.00625491	F2RL1/TLR3/LGR4/IRF4/TLR9/LILRA4/SMPDL3B/CD14/LY96/PTPRS/TLR6/CD300LF/LILRA2/CD300A	14
GO:0043550	BP	regulation of lipid kinase activity	19/2655	64/18670	0.00107869	0.00868721	0.00627995	KLF4/P2RY12/FLT3/SOCS6/PTK2B/SOCS2/KIT/CD19/CCL19/TNFAIP8L3/EEF1A2/TEK/CCL21/FGF2/PIK3R5/SLA2/PDGFRA/CCR7/PIK3R6	19
GO:2000377	BP	regulation of reactive oxygen species metabolic process	44/2655	195/18670	0.00108012	0.00868721	0.00627995	SLC30A10/KLF4/CD177/PINK1/P2RX4/RAB27A/F2RL1/CD36/HBB/PTX3/ABCD2/CAV1/PTK2B/BCL2/AGTR1/SLC18A2/XDH/CLU/CRYAB/CDKN1A/SNCA/CX3CR1/ATP2B4/MAPT/PID1/IL10/HK2/KLF2/FBLN5/AIF1/BST1/KLRK1/LEP/PTGIS/TLR6/MT3/AKR1C3/TMEM106A/TYROBP/ITGAM/CYP1B1/ITGB2/RGN/MPV17L	44
GO:0048639	BP	positive regulation of developmental growth	42/2655	184/18670	0.00108884	0.00874568	0.00632222	MTM1/NEDD4L/CXCL12/CACNG7/NTN1/CPNE5/PLS1/SYT4/ACACB/NTRK3/ERBB4/BCL2/RND2/MEF2C/SOX15/GHR/FGFR2/AKAP6/ATP8A2/MAPT/IGF1/SPTBN4/FGF9/SYT2/EFNA5/SASH3/FGF2/CSF1/L1CAM/ZFPM2/LEP/MAP1B/FGFR1/TGFBR3/NGF/ARX/RIMS2/RIMS1/CACNA2D2/LPAR3/CPNE6/SYT1	42
GO:0043271	BP	negative regulation of ion transport	37/2655	157/18670	0.00113635	0.00911509	0.00658926	PRKG2/CNR1/CAV3/ATP1A2/KCNE2/SRI/ANK3/NEDD4L/GPM6B/GNAO1/KCNAB1/CASQ2/CAV1/PTK2B/BCL2/CAMK2D/TLR9/VIP/PLN/OSR1/SLC9A3R1/RGS2/CLIC2/SNCA/GSTM2/FKBP1B/NOS1/MAOB/CD33/NPY5R/ADRA2A/LEP/REM1/OPRL1/LILRB1/ADCYAP1/NTSR1	37
GO:0031670	BP	cellular response to nutrient	21/2655	74/18670	0.00115362	0.00921669	0.00666271	CASR/CDKN2B/P2RY4/P2RX4/SFRP1/P2RY12/RYR3/P2RY1/PTN/FOLR2/NR1H4/KANK2/HMOX1/PDK2/TRPM4/P2RY2/PENK/LEP/FES/P2RX7/CYBB	21
GO:0032677	BP	regulation of interleukin-8 production	21/2655	74/18670	0.00115362	0.00921669	0.00666271	ELANE/KLF4/F2RL1/TLR3/ARRB1/TLR9/ADIPOQ/TLR7/IL10/CD33/CD14/TLR1/CD244/FCN1/PTPRC/TLR8/TLR6/TLR5/PTPN22/SSC5D/CD2	21
GO:0043367	BP	CD4-positive, alpha-beta T cell differentiation	21/2655	74/18670	0.00115362	0.00921669	0.00666271	ZBTB7B/NKX2-3/PTGER4/LY9/IRF4/CCL19/SASH3/GPR183/NCKAP1L/RSAD2/PLA2G2D/IL18/SPN/TBX21/IL23R/NLRP3/RORA/RORC/SLAMF6/CD86/IL12RB1	21
GO:0050886	BP	endocrine process	23/2655	84/18670	0.00117814	0.0094001	0.00679529	AVPR1B/CMA1/GALR1/CRHBP/HSD11B2/CTSG/EDN3/F2RL1/TACR2/BMP6/AGTR1/EDN2/PCSK5/CPA3/POMC/DRD5/AVPR2/LEP/C1QTNF3/OR51E2/FGFR1/CES1/TAC1	23
GO:0043406	BP	positive regulation of MAP kinase activity	55/2655	258/18670	0.0011837	0.0094319	0.00681828	ELANE/GNG3/PLCE1/ALK/LPAR1/C1QTNF2/EDN3/MAPK10/MAPK3/NTRK3/PDE5A/ARRB1/FLT3/BMP2/PTK2B/TLR9/GHR/PDGFD/FGF10/KIT/PIK3CG/KITLG/CCL19/ZEB2/IGF1/PDE6G/NRG1/MAP2K6/LRRK2/FGD2/ADRA2A/PAK3/MAP4K1/TIAM1/CHRNA7/CD40LG/FGF2/TNFRSF11A/PIK3R5/PTPRC/RET/TLR6/FGFR1/P2RX7/MDFIC/EPHA4/PIK3R6/NGF/ROR2/CARTPT/HTR2B/LPAR3/ERN2/EGF/NRK	55
GO:0002698	BP	negative regulation of immune effector process	30/2655	120/18670	0.00119623	0.00950956	0.00687442	ZBTB7B/RIOK3/FGL2/CLEC4G/CEACAM1/CCR2/HMOX1/LGALS3/KIR2DL4/RNF125/CD22/FCRL3/IL10/CR1/VSIG4/A2M/CD96/FOXF1/FCGR2B/ANGPT1/PTPRC/XCL1/SPINK5/TBX21/LILRB1/CD300A/ENPP3/HLA-G/IL7R/CD84	30
GO:0030902	BP	hindbrain development	36/2655	152/18670	0.00119661	0.00950956	0.00687442	PHOX2B/PHOX2A/SSTR2/SEZ6/SSTR3/LMX1A/LPAR1/PTN/CNTN1/CEND1/NEUROD1/SEZ6L/KCNC1/BMP5/BCL2/ASCL1/NLGN4X/PLXNA2/GPR37L1/PPARGC1A/FOXP2/CKB/AIF1/FCGR2B/FLNA/CDK5R2/SSTR1/NEUROG3/CD3E/PTPRS/CTNNA2/RORA/GATA2/MAFB/EGF/ALDH1A2	36
GO:0060080	BP	inhibitory postsynaptic potential	8/2655	17/18670	0.00120961	0.00958748	0.00693075	NPAS4/NLGN3/ADORA2A/GABRB3/GRIK2/RIMS2/RIMS1/NTSR1	8
GO:1903975	BP	regulation of glial cell migration	8/2655	17/18670	0.00120961	0.00958748	0.00693075	P2RX4/P2RY12/STAP1/CCR2/CX3CR1/TIAM1/GPR183/CSF1	8
GO:0045089	BP	positive regulation of innate immune response	76/2655	381/18670	0.00122031	0.00965962	0.0069829	APPL2/CD160/RIOK3/PJA2/CLEC10A/F2RL1/CD1D/CD36/TLR3/NR1H4/LGR4/CD209/PRKACB/LRRC19/IRF4/RPS6KA5/CAV1/CTSS/ICAM3/TLR9/TLR10/SH2D1B/LILRA4/PLCG2/KIR2DL4/RNF125/TLR7/BTK/DDX60/COLEC12/ESR1/FCRL3/SMPDL3B/SFTPD/MAP2K6/CD14/NCR3/PAK3/RSAD2/TLR1/FCN1/KLRK1/LY96/VAV1/GFI1/HCK/IL18RAP/PTPRS/TLR8/TLR6/MUC4/LAG3/PYHIN1/CCL5/CD226/CADM1/SFTPA2/TLR5/MUC12/PTPN22/MUC2/CD300LF/APOB/LILRA2/CD300A/SLAMF6/CRTAM/SH…	76
GO:0051339	BP	regulation of lyase activity	15/2655	46/18670	0.00123611	0.00975896	0.00705471	GUCA2B/GALR1/GUCA2A/STIM1/AKAP9/HPCA/CCR2/AKAP5/PALM/EDNRB/NOS1/P2RY13/DRD5/PDZD3/NPR3	15
GO:0071675	BP	regulation of mononuclear cell migration	15/2655	46/18670	0.00123611	0.00975896	0.00705471	CXCL12/MAPK3/BMP5/CCR2/PDGFD/LGALS3/MSTN/RARRES2/CMKLR1/SLIT2/DUSP1/AIF1/CSF1/CCL5/C3AR1	15
GO:0055076	BP	transition metal ion homeostasis	32/2655	131/18670	0.00127001	0.0100134	0.00723864	ABCG2/SLC30A8/SCARA5/MT1M/ATP6V0D1/MT1F/NCOA4/MT1H/SRI/SLC30A4/RHAG/MT1G/MT1X/MT1DP/MT2A/BMP6/MT1E/EPAS1/HMOX1/SLC22A17/CYBRD1/CP/SLC31A2/B2M/ALAS2/NEO1/TF/MT3/SLC39A5/MT1A/STEAP4/LTF	32
GO:0010737	BP	protein kinase A signaling	12/2655	33/18670	0.00129094	0.0101518	0.00733868	GCG/PJA2/MYOM1/ADRB2/PRKACB/ADIPOQ/AKAP6/AKAP5/AKAP7/LRRK2/AKAP12/LCP1	12
GO:0051955	BP	regulation of amino acid transport	12/2655	33/18670	0.00129094	0.0101518	0.00733868	ATP1A2/SYT4/OSR1/RGS2/SNCA/ADORA2A/NPY5R/LEP/P2RX7/SV2A/KMO/NTSR1	12
GO:0002821	BP	positive regulation of adaptive immune response	27/2655	105/18670	0.00131341	0.010315	0.00745666	IL6R/FCER2/CD1D/CCR2/CD1C/B2M/CCL19/BTK/IL6ST/TNFRSF13C/SASH3/RSAD2/CD4/PTPRC/XCL1/IL18/CD28/CD226/P2RX7/TBX21/IL1R1/IL23R/NLRP3/HLA-G/IL12RB1/TNFSF13B/C3	27
GO:0010675	BP	regulation of cellular carbohydrate metabolic process	34/2655	142/18670	0.00132201	0.010341	0.00747547	GCG/ADCYAP1R1/PDK4/P2RY1/KAT2B/C1QTNF2/DYRK2/PTH1R/ACACB/SESN2/PTK2B/ADIPOQ/PDK2/PPARGC1A/GCK/SNCA/LEPR/IGF1/SORBS1/POMC/CD244/GCGR/CBFA2T3/LEP/GPLD1/C1QTNF3/ENPP1/RORA/RORC/PLEK/NTSR1/NUPR1/PTAFR/RGN	34
GO:0002548	BP	monocyte chemotaxis	19/2655	65/18670	0.00132411	0.010341	0.00747547	CCL23/IL6R/CXCL12/CCL14/CCR2/LGALS3/CCL13/CCL8/XCL2/CCL19/CCL15/CCL21/SLIT2/DUSP1/AIF1/TNFRSF11A/CCL11/XCL1/CCL5	19
GO:0050854	BP	regulation of antigen receptor-mediated signaling pathway	19/2655	65/18670	0.00132411	0.010341	0.00747547	CD160/PLCL2/STAP1/CEACAM1/PRKCB/BLK/LGALS3/CD19/CD22/FCRL3/TRAT1/FCGR2B/PAX5/PTPRC/CCR7/CD226/PTPN22/UBASH3A/CD300A	19
GO:1901016	BP	regulation of potassium ion transmembrane transporter activity	19/2655	65/18670	0.00132411	0.010341	0.00747547	CAV3/KCNE2/ANK3/NEDD4L/VAMP2/FHL1/ANK2/ATP1B2/KCNS2/KCNA1/KCNAB1/AKAP9/CASQ2/CAV1/KCNC1/AKAP6/LRRC55/KCNG1/LRRC26	19
GO:0007160	BP	cell-matrix adhesion	49/2655	225/18670	0.00132533	0.010341	0.00747547	MYOC/LYVE1/FAM107A/SEMA3E/SFRP1/TESK2/MADCAM1/GPM6B/ACVRL1/CD36/SLC9A1/CORO2B/ITGA8/PTK2B/CCL28/BCL2/SGCE/JAM3/ITGB7/SIGLEC1/ITGA7/TEK/CCL21/SORBS1/CD96/HPSE/EFNA5/FBLN5/TIAM1/CSF1/DDR2/BST1/L1CAM/FERMT2/ITGB3/ITGAL/CCR7/CD3E/ITGA4/MUC4/HOXD3/PHLDB2/COL17A1/EPHA3/VCAM1/ECM2/ARHGAP6/APOD/ITGB2	49
GO:0002824	BP	positive regulation of adaptive immune response based on somatic recombination of immune receptors built from immunoglobulin superfamily domains	26/2655	100/18670	0.00134509	0.0104816	0.0075771	IL6R/FCER2/CD1D/CCR2/CD1C/B2M/CCL19/BTK/TNFRSF13C/SASH3/RSAD2/CD4/PTPRC/XCL1/IL18/CD28/CD226/P2RX7/TBX21/IL1R1/IL23R/NLRP3/HLA-G/IL12RB1/TNFSF13B/C3	26
GO:0055001	BP	muscle cell development	42/2655	186/18670	0.00136195	0.0105426	0.00762117	P2RX2/PI16/CAV3/ADRA1A/MYOM1/DNER/MYPN/ANK2/CSRP1/LDB3/CFL2/MYH11/CASQ2/LMOD1/TMOD1/PGM5/TNNT3/BCL2/BVES/MEF2C/HDAC9/TPM1/NRAP/AKAP6/MEGF10/RGS2/UCHL1/WFIKKN2/IGF1/FLNC/CASQ1/RYR1/SLC8A1/MYBPC2/CAPN9/DMD/XK/SYPL2/TMOD2/SORBS2/PDGFRA/CACNA2D2	42
GO:0001956	BP	positive regulation of neurotransmitter secretion	9/2655	21/18670	0.0013628	0.0105426	0.00762117	NLGN1/CNR1/SYT9/TACR2/CACNB2/SNCA/ADORA2A/KMO/SYT1	9
GO:0036150	BP	phosphatidylserine acyl-chain remodeling	9/2655	21/18670	0.0013628	0.0105426	0.00762117	PLA2G10/MBOAT1/LPCAT3/LPCAT4/PLA2G5/PLA2G2D/PLA2G4F/PLA2G2A/PLA2G4A	9
GO:1900016	BP	negative regulation of cytokine production involved in inflammatory response	9/2655	21/18670	0.0013628	0.0105426	0.00762117	APPL2/PDCD4/C5orf30/ABCD2/IL1R2/NLRP7/NLRC3/MEFV/APOD	9
GO:0050766	BP	positive regulation of phagocytosis	20/2655	70/18670	0.00136567	0.0105426	0.00762117	APPL2/RAP1A/RAB27A/STAP1/F2RL1/CD36/PTX3/TUB/SFTPD/DOCK2/FCGR2B/NCKAP1L/PTPRC/SFTPA2/CD300LF/SIRPG/GATA2/IL2RB/CAMK1D/C3	20
GO:0045822	BP	negative regulation of heart contraction	11/2655	29/18670	0.00137017	0.0105426	0.00762117	ATP1A2/SRI/ADRA1A/PDE5A/PDE4D/PLN/PIK3CG/FKBP1B/SPTBN4/RNLS/TAC1	11
GO:0050855	BP	regulation of B cell receptor signaling pathway	11/2655	29/18670	0.00137017	0.0105426	0.00762117	PLCL2/STAP1/PRKCB/BLK/CD19/CD22/FCRL3/FCGR2B/PAX5/PTPN22/CD300A	11
GO:0060536	BP	cartilage morphogenesis	11/2655	29/18670	0.00137017	0.0105426	0.00762117	RSPO2/VIT/HAND2/MEF2C/SCARA3/MATN2/HAND1/MATN4/COL21A1/COL14A1/HOXA5	11
GO:0043949	BP	regulation of cAMP-mediated signaling	16/2655	51/18670	0.00137105	0.0105426	0.00762117	NPY2R/ADCYAP1R1/PDE2A/LPAR1/RASD2/PDE4D/PDE3A/RGS2/GNAI1/APLP1/ATP2B4/NOS1/SCTR/OR51E2/OPRL1/ADCYAP1	16
GO:0045103	BP	intermediate filament-based process	16/2655	51/18670	0.00137105	0.0105426	0.00762117	PRPH/NEFM/MTM1/INA/NEFL/KRT9/SYNM/KRT20/BFSP2/DES/ATP8A2/NEFH/DST/SYNC/VIM/KRT14	16
GO:0046165	BP	alcohol biosynthetic process	40/2655	175/18670	0.00137222	0.0105426	0.00762117	PLCD1/ADCYAP1R1/DHDDS/PLCE1/ACAA2/P2RY1/PLCL2/PTH1R/ACACB/BMP6/PLCD3/BMP2/IMPA2/PTK2B/BMP5/IMPA1/CLCN2/PCK1/PLCG2/PLCD4/ITPKA/CYP3A4/SNCA/PRKAA2/HMGCS2/FGF2/PLCL1/IP6K3/CD244/CACNA1H/LEP/GFI1/CYP27A1/AKR1B1/APOB/PLEK/CES1/NTSR1/PTAFR/APOE	40
GO:0051648	BP	vesicle localization	63/2655	306/18670	0.00138012	0.0105897	0.00765527	NLGN1/RAP1A/CNR1/SYT9/RIMS4/P2RY4/PINK1/AP3S2/TRAK2/SNAP91/ADRA1A/RAB27A/VAMP2/P2RY1/KIF1A/P2RX1/SYT4/GRIA1/LRMP/PRKCB/SYP/GRIK5/KIF5A/SNAP25/SYN2/KIF5C/GRIN3A/SLC2A4/CAMK2A/SYT5/MYO1A/TRIM9/CHRM2/PIK3CG/CACNB2/STXBP5L/SNCA/APBA1/NLGN3/ADORA2A/RIMS3/MAGI2/MAP2/AP3B2/LRRK2/SYT2/DYNC1I1/STX11/MYO5A/F8/PRRT2/ITGA4/SYT11/P2RX7/CHRNB2/SV2A/RIMS2/RIMS1/RAB27B/SNPH/CPLX2/DOC2B/SYT1	63
GO:0046849	BP	bone remodeling	24/2655	90/18670	0.00139056	0.0106562	0.00770334	CA2/TPH1/PDK4/SFRP1/PTN/PTH1R/LGR4/ADRB2/PTK2B/PPARGC1B/LEPR/RASSF2/CSF1R/TNFRSF11A/S1PR1/LEP/ITGB3/CD38/GPR55/WNT16/P2RX7/EFNA2/MITF/CARTPT	24
GO:0006654	BP	phosphatidic acid biosynthetic process	14/2655	42/18670	0.00140139	0.0107125	0.00774399	ALPI/GPD1L/ABHD5/NR1H4/PLA2G10/PLD1/LPCAT4/LIPH/PLA2G5/PLA2G2D/DGKA/GPAT2/PLA2G2A/PLA2G4A	14
GO:2001057	BP	reactive nitrogen species metabolic process	23/2655	85/18670	0.00140146	0.0107125	0.00774399	KLF4/P2RX4/CD36/HBB/PTX3/CAV1/PTK2B/CLU/CX3CR1/ATP2B4/NOS1/IL10/KLF2/AIF1/KLRK1/PTGIS/TLR6/TMEM106A/SLC7A2/RORA/CYP1B1/ITGB2/RGN	23
GO:0072677	BP	eosinophil migration	10/2655	25/18670	0.00140393	0.0107177	0.00774775	CCL23/PTGER4/LGALS3/CCL13/SCG2/CCL8/CCL15/CCL11/CCL5/CD300A	10
GO:0022408	BP	negative regulation of cell-cell adhesion	41/2655	181/18670	0.00144709	0.0110331	0.0079758	ZBTB7B/KLF4/CXCL12/FGL2/B4GALNT2/CLEC4G/PAG1/CEACAM1/PDE5A/BMP6/BMP2/SOCS6/LGALS9C/CCL28/ADIPOQ/LGALS3/ADORA2A/IL10/NRARP/LGALS9B/SFTPD/LAX1/VSIG4/CCL21/TNFAIP8L2/FCGR2B/PRKG1/GLI3/PLA2G2D/XCL1/SPN/LAG3/TBX21/PTPN22/LILRB1/DTX1/CD300A/GPNMB/HLA-G/CD86/PDCD1LG2	41
GO:0071772	BP	response to BMP	39/2655	170/18670	0.00145478	0.0110637	0.00799792	VSTM2A/PHOX2B/PDCD4/TMEM100/SFRP1/GREM2/VWC2/SFRP5/ACVRL1/RBPMS2/MAPK3/BMP6/BMP2/GDF1/BMP5/DAND5/CHRDL1/RGMA/SMPD3/PCSK6/NEO1/FZD1/HES5/ZCCHC12/CFC1B/RNF165/GDF6/SLC39A5/BMPER/SOSTDC1/ZNF423/TGFBR3/SFRP2/SMAD9/GPC3/ROR2/FST/DLX1/COL2A1	39
GO:0071773	BP	cellular response to BMP stimulus	39/2655	170/18670	0.00145478	0.0110637	0.00799792	VSTM2A/PHOX2B/PDCD4/TMEM100/SFRP1/GREM2/VWC2/SFRP5/ACVRL1/RBPMS2/MAPK3/BMP6/BMP2/GDF1/BMP5/DAND5/CHRDL1/RGMA/SMPD3/PCSK6/NEO1/FZD1/HES5/ZCCHC12/CFC1B/RNF165/GDF6/SLC39A5/BMPER/SOSTDC1/ZNF423/TGFBR3/SFRP2/SMAD9/GPC3/ROR2/FST/DLX1/COL2A1	39
GO:0050879	BP	multicellular organismal movement	17/2655	56/18670	0.00147797	0.0112117	0.00810487	CAV3/SLC8A3/SYNM/RCSD1/TNNT3/ASCL1/STAC2/MB/CHRNA1/GSTM2/SCN4A/ATP8A2/ITPR1/CASQ1/DMD/STAC/MAP1A	17
GO:0050881	BP	musculoskeletal movement	17/2655	56/18670	0.00147797	0.0112117	0.00810487	CAV3/SLC8A3/SYNM/RCSD1/TNNT3/ASCL1/STAC2/MB/CHRNA1/GSTM2/SCN4A/ATP8A2/ITPR1/CASQ1/DMD/STAC/MAP1A	17
GO:0031623	BP	receptor internalization	28/2655	111/18670	0.0014807	0.0112182	0.00810957	GSG1L/CNTN2/CAV3/CALY/CACNG7/GRIA1/CEACAM1/CD36/SNAP25/ARRB1/RSPO1/HPCA/CAV1/SH3GL2/PLCG2/LRRTM2/SNCA/MAGI2/NECAB2/ANGPT1/LRRTM1/ITGB3/ACHE/LILRB1/ARC/HTR2B/EGF/ITGB2	28
GO:0030258	BP	lipid modification	51/2655	238/18670	0.00155282	0.0117498	0.00849386	APPL2/ETFDH/ACADS/CNR1/CPT2/PDK4/B3GALT1/ACOX1/MTM1/ACAA2/ABCD3/CPT1A/B4GALNT2/C1QTNF2/ACACB/PIK3C2G/SESN2/ACAT1/ACAA1/ACADM/SOCS6/ABCD2/HADH/IMPA2/AGTR1/IMPA1/ADIPOQ/SOCS2/EPHX2/PIP5K1B/PIK3CG/PPARGC1A/EHHADH/CYP3A4/CROT/PHYH/FABP1/ECH1/CRAT/LEP/SLA2/PIK3CD/DGKA/ACADL/DGKB/ACSM1/ABO/PIK3R6/ST3GAL4/APOD/APOE	51
GO:0055069	BP	zinc ion homeostasis	13/2655	38/18670	0.0015724	0.0118681	0.00857938	SLC30A8/MT1M/MT1F/MT1H/SLC30A4/MT1G/MT1X/MT1DP/MT2A/MT1E/MT3/SLC39A5/MT1A	13
GO:1903523	BP	negative regulation of blood circulation	13/2655	38/18670	0.0015724	0.0118681	0.00857938	ATP1A2/SRI/ADRA1A/PDE5A/PDE4D/PLN/PIK3CG/ARHGAP42/FKBP1B/SPTBN4/LEP/RNLS/TAC1	13
GO:0042551	BP	neuron maturation	15/2655	47/18670	0.0015801	0.0118963	0.00859976	FEV/MYOC/CNTN2/LGI4/C1QL1/BCL2/GLDN/EDNRB/SPTBN4/C1QA/NTN4/LRRK2/NFASC/RET/C3	15
GO:1903115	BP	regulation of actin filament-based movement	15/2655	47/18670	0.0015801	0.0118963	0.00859976	CAV3/ATP1A2/SRI/CTNNA3/ANK2/DSC2/AKAP9/PDE4D/HCN4/CAV1/CAMK2D/PLN/TRPM4/FLNA/FGF13	15
GO:1903409	BP	reactive oxygen species biosynthetic process	30/2655	122/18670	0.00158354	0.0119073	0.00860774	SLC30A10/KLF4/P2RX4/RAB27A/CD36/HBB/PTX3/ABCD2/CAV1/PTK2B/SLC18A2/CLU/SNCA/CX3CR1/ATP2B4/NOS1/MAOB/IL10/KLF2/AIF1/KLRK1/PTGIS/TLR6/SLC7A2/CYBB/RORA/CYP1B1/ITGB2/RGN/MPV17L	30
GO:0060732	BP	positive regulation of inositol phosphate biosynthetic process	7/2655	14/18670	0.00159593	0.0119855	0.00866424	ADCYAP1R1/P2RY1/PTH1R/SNCA/CD244/NTSR1/PTAFR	7
GO:0002761	BP	regulation of myeloid leukocyte differentiation	29/2655	117/18670	0.00164829	0.0123632	0.00893732	CA2/SFRP1/CEACAM1/TLR3/ADIPOQ/CD101/CAMK4/KITLG/PPARGC1B/EVI2B/TAL1/RASSF2/C1QC/HCLS1/CSF1/CD4/FES/GPR55/LRRC17/IL23R/TYROBP/MITF/LILRB1/GATA2/ROR2/CARTPT/MAFB/LTF/FOS	29
GO:0051057	BP	positive regulation of small GTPase mediated signal transduction	20/2655	71/18670	0.00165123	0.0123698	0.00894208	ADCYAP1R1/LPAR1/F2RL1/ARRB1/RELN/GPR18/RASGRP4/FGF10/P2RY8/KITLG/P2RY10/IGF1/GPR17/NRG1/CSF1/GPR174/VAV1/GPR55/GPR65/NGF	20
GO:0030500	BP	regulation of bone mineralization	21/2655	76/18670	0.00166885	0.0124862	0.00902623	GPM6B/PTN/ADRB2/BMP6/BMP2/PTK2B/MEF2C/OSR1/OMD/TRPM4/GATA1/KL/SLC8A1/MGP/S1PR1/DDR2/ENPP1/SRGN/P2RX7/NELL1/LTF	21
GO:0071222	BP	cellular response to lipopolysaccharide	45/2655	205/18670	0.00172282	0.012874	0.00930657	PDCD4/CTSG/LITAF/STAP1/MAPK3/CD36/NR1H4/PLSCR4/BMP6/PDE4D/CAPN2/MEF2C/AICDA/PPARGC1A/STAR/CX3CR1/EDNRB/CD180/IL10/NLRP7/CD14/LY86/MRC1/LDOC1/AXL/KLRK1/CARD16/CEBPE/LY96/IL18/GFI1/HCK/ABCA1/CXCL13/CCL5/VIM/PTPN22/KMO/LILRB1/NLRP3/LILRA2/LTF/CD86/PDCD1LG2/PTAFR	45
GO:0098901	BP	regulation of cardiac muscle cell action potential	12/2655	34/18670	0.00173989	0.012971	0.00937668	CAV3/ANK3/CTNNA3/ANK2/DSC2/AKAP9/HCN4/CAV1/CAMK2D/TRPM4/FLNA/FGF13	12
GO:0050714	BP	positive regulation of protein secretion	56/2655	268/18670	0.00174012	0.012971	0.00937668	GCG/CASR/SLC30A8/CLEC9A/CD160/SRI/MYOM1/F2RL1/MAPK3/PTGER4/NR1H4/BLK/ARRB1/GPR27/BMP6/LGALS9C/UCN3/TRPM4/GCK/CCL19/RFX6/ADORA2A/APBB1/IGF1/IL10/LGALS9B/CD33/LRRK2/NLRP7/CD14/C1QTNF4/CSF1R/AIF1/NNAT/TLR1/CD244/FCN1/TSLP/GPLD1/C1QTNF3/OR51E2/AKAP12/ACHE/CD38/TLR8/P2RX7/CADM1/IL1RL1/PTPN22/NLRP3/LILRA2/NLRP2/CRTAM/HTR2B/CD2/DOC2B	56
GO:0045580	BP	regulation of T cell differentiation	33/2655	139/18670	0.00179276	0.0133469	0.00964839	ZBTB7B/FGL2/ZBTB16/IRF4/CCR2/CD27/CAMK4/CCL19/NRARP/CR1/SASH3/CYP26B1/NCKAP1L/ZEB1/GLI3/PTPRC/IL18/SPINK5/CD28/LAG3/TBX21/IL23R/HLA-DOA/PIK3R6/DTX1/NLRP3/CD2/FOXN1/HLA-G/CD86/IL7R/IL12RB1/ZAP70	33
GO:0003009	BP	skeletal muscle contraction	14/2655	43/18670	0.00180964	0.0134392	0.00971517	CAV3/SLC8A3/SYNM/RCSD1/TNNT3/STAC2/MB/CHRNA1/GSTM2/SCN4A/ATP8A2/CASQ1/DMD/STAC	14
GO:0046473	BP	phosphatidic acid metabolic process	14/2655	43/18670	0.00180964	0.0134392	0.00971517	ALPI/GPD1L/ABHD5/NR1H4/PLA2G10/PLD1/LPCAT4/LIPH/PLA2G5/PLA2G2D/DGKA/GPAT2/PLA2G2A/PLA2G4A	14
GO:0044262	BP	cellular carbohydrate metabolic process	59/2655	286/18670	0.00182816	0.01356	0.00980243	UGP2/GCG/ADCYAP1R1/GBA3/PDK4/STBD1/PYGM/PGM1/P2RY1/KAT2B/C1QTNF2/DYRK2/PTH1R/B3GNT7/ACACB/SESN2/RBKS/IMPA2/PTK2B/PPP1R1A/B3GNT8/MOGAT2/IMPA1/ADIPOQ/PCK1/G6PC/MGAM/PDK2/EXTL1/ITPKA/PPARGC1A/GCK/SNCA/B3GNT6/LEPR/IL6ST/IGF1/PPP1R3C/HK2/SORBS1/TREH/POMC/CD244/GCGR/CBFA2T3/LEP/GPLD1/C1QTNF3/ENPP1/GNE/AKR1B1/PHKG1/RORA/RORC/PLEK/NTSR1/NUPR1/PTAFR/RGN	59
GO:0032635	BP	interleukin-6 production	37/2655	161/18670	0.00183416	0.0135877	0.00982251	IL6R/F2RL1/CD36/TLR3/NR1H4/CD200R1/ARRB1/CAPN2/LGALS9C/TLR9/TLR7/IL10/LGALS9B/KLF2/SLAMF1/C1QTNF4/SIGLEC16/AIF1/NCKAP1L/TLR1/LEP/TSLP/C1QTNF3/IL18/BANK1/IL18RAP/TLR8/SYT11/TLR6/P2RX7/NLRC3/TMEM106A/TYROBP/PTPN22/LILRA2/ADCYAP1/PTAFR	37
GO:0048709	BP	oligodendrocyte differentiation	25/2655	97/18670	0.00187916	0.0139039	0.0100511	ASPA/PLP1/CNTN2/SOX10/GSN/PTPRZ1/LPAR1/SLC8A3/PTN/DAAM2/NKX2-2/CLU/ASCL1/NLGN3/GPR17/NRG1/HES5/GLI3/TSPAN2/NTRK2/SOX6/PRDM8/DLX1/WASF3/SOX8	25
GO:0010743	BP	regulation of macrophage derived foam cell differentiation	11/2655	30/18670	0.00188843	0.0139041	0.0100512	CD36/PLA2G10/AGTR1/ADIPOQ/ABCA5/CSF1/ITGB3/IL18/ABCA1/APOB/PLA2G2A	11
GO:0045954	BP	positive regulation of natural killer cell mediated cytotoxicity	11/2655	30/18670	0.00188843	0.0139041	0.0100512	CD160/NCR3/KLRK1/VAV1/IL18RAP/LAG3/CD226/CADM1/SLAMF6/CRTAM/SH2D1A	11
GO:0090022	BP	regulation of neutrophil chemotaxis	11/2655	30/18670	0.00188843	0.0139041	0.0100512	CCL19/JAM3/CCL21/SLIT2/NCKAP1L/BST1/XCL1/CCR7/THBS4/CAMK1D/C3AR1	11
GO:1905606	BP	regulation of presynapse assembly	11/2655	30/18670	0.00188843	0.0139041	0.0100512	NRXN1/NLGN1/CBLN2/SLITRK2/SLITRK3/NTRK3/LRFN5/SNCA/FZD1/MDGA1/LRRTM1	11
GO:0007194	BP	negative regulation of adenylate cyclase activity	8/2655	18/18670	0.00190754	0.0139763	0.0101034	GALR1/AKAP9/CCR2/AKAP5/PALM/EDNRB/P2RY13/NPR3	8
GO:0042095	BP	interferon-gamma biosynthetic process	8/2655	18/18670	0.00190754	0.0139763	0.0101034	TLR3/TLR9/TLR7/EBI3/TNFRSF13C/IL18/TLR8/LILRB1	8
GO:0071318	BP	cellular response to ATP	8/2655	18/18670	0.00190754	0.0139763	0.0101034	P2RY4/P2RX4/P2RY12/RYR3/P2RY1/TRPM4/P2RY2/P2RX7	8
GO:2000479	BP	regulation of cAMP-dependent protein kinase activity	8/2655	18/18670	0.00190754	0.0139763	0.0101034	PKIB/SESN2/ADRB2/PRKAR2B/ADIPOQ/ATP2B4/PKIG/PKIA	8
GO:0006112	BP	energy reserve metabolic process	23/2655	87/18670	0.00195842	0.0143088	0.0103438	UGP2/STBD1/PYGM/PGM1/C1QTNF2/DYRK2/ADRB3/PPP1R1A/G6PC/GCK/LEPR/PID1/IL6ST/IGF1/KL/PPP1R3C/SORBS1/POMC/GCGR/LEP/ENPP1/MT3/PHKG1	23
GO:0019748	BP	secondary metabolic process	19/2655	67/18670	0.00195923	0.0143088	0.0103438	ETHE1/UGT1A8/ACAA1/UGT1A7/AKR1B10/BCL2/STAR/AKR1C2/ZEB2/AKR1C1/FMO2/MYO5A/TYRP1/AKR7A3/AKR1C3/TRPC1/AKR1B1/CYP1B1/AS3MT	19
GO:1905954	BP	positive regulation of lipid localization	22/2655	82/18670	0.00198237	0.0143088	0.0103438	VSTM2A/GALR1/P2RX4/CD36/ACACB/BMP6/PLA2G10/LRAT/ADIPOQ/ATP8A2/ATP8A1/CIDEA/MAP2K6/TNFRSF11A/FITM1/ABCA1/P2RX7/APOB/NTSR1/TAC1/C3/APOE	22
GO:0010460	BP	positive regulation of heart rate	10/2655	26/18670	0.00199348	0.0143088	0.0103438	ADRA1A/EDN3/PDE4D/SCN3B/TPM1/EDN2/TRPM4/SLC1A1/HRC/ADRB1	10
GO:0010758	BP	regulation of macrophage chemotaxis	10/2655	26/18670	0.00199348	0.0143088	0.0103438	MMP28/STAP1/MAPK3/PTK2B/MSTN/RARRES2/CMKLR1/CSF1/CCL5/C3AR1	10
GO:0032957	BP	inositol trisphosphate metabolic process	10/2655	26/18670	0.00199348	0.0143088	0.0103438	PLCD1/PLCE1/P2RY1/PLCL2/PLCD3/PTK2B/PLCG2/PLCD4/PLCL1/PTAFR	10
GO:0072539	BP	T-helper 17 cell differentiation	10/2655	26/18670	0.00199348	0.0143088	0.0103438	ZBTB7B/LY9/IRF4/TBX21/IL23R/NLRP3/RORA/RORC/SLAMF6/IL12RB1	10
GO:0001574	BP	ganglioside biosynthetic process	6/2655	11/18670	0.00199587	0.0143088	0.0103438	ST8SIA3/ST6GALNAC6/B3GALT4/ST6GALNAC3/ST8SIA4/ST8SIA6	6
GO:0002887	BP	negative regulation of myeloid leukocyte mediated immunity	6/2655	11/18670	0.00199587	0.0143088	0.0103438	CCR2/HMOX1/FOXF1/FCGR2B/CD300A/CD84	6
GO:0006853	BP	carnitine shuttle	6/2655	11/18670	0.00199587	0.0143088	0.0103438	SLC25A20/CPT2/CPT1A/ACACB/PRKAA2/THRSP	6
GO:0035747	BP	natural killer cell chemotaxis	6/2655	11/18670	0.00199587	0.0143088	0.0103438	PIK3CG/KLRK1/PIK3CD/XCL1/CCL5/CXCL14	6
GO:0052697	BP	xenobiotic glucuronidation	6/2655	11/18670	0.00199587	0.0143088	0.0103438	UGT1A8/UGT1A10/UGT1A7/UGT1A5/UGT1A1/UGT1A9	6
GO:0072584	BP	caveolin-mediated endocytosis	6/2655	11/18670	0.00199587	0.0143088	0.0103438	CAV3/PACSIN2/NEDD4L/MAPK3/CAV1/PROM2	6
GO:0099151	BP	regulation of postsynaptic density assembly	6/2655	11/18670	0.00199587	0.0143088	0.0103438	NRXN1/NTRK3/LRRTM2/LRRTM1/PTPRS/LRFN1	6
GO:1902563	BP	regulation of neutrophil activation	6/2655	11/18670	0.00199587	0.0143088	0.0103438	CD177/FCGR2B/CD300A/ITGAM/PTAFR/ITGB2	6
GO:1902805	BP	positive regulation of synaptic vesicle transport	6/2655	11/18670	0.00199587	0.0143088	0.0103438	NLGN1/CNR1/SYT9/CACNB2/MAP2/SYT1	6
GO:0001774	BP	microglial cell activation	15/2655	48/18670	0.00200056	0.0143088	0.0103438	STAP1/TLR3/CLU/TLR7/SNCA/MAPT/C1QA/LRRK2/AIF1/PTPRC/TLR8/TLR6/TYROBP/ITGAM/ITGB2	15
GO:0002269	BP	leukocyte activation involved in inflammatory response	15/2655	48/18670	0.00200056	0.0143088	0.0103438	STAP1/TLR3/CLU/TLR7/SNCA/MAPT/C1QA/LRRK2/AIF1/PTPRC/TLR8/TLR6/TYROBP/ITGAM/ITGB2	15
GO:0002279	BP	mast cell activation involved in immune response	15/2655	48/18670	0.00200056	0.0143088	0.0103438	CHGA/MRGPRX2/HMOX1/KIT/PIK3CG/BTK/FOXF1/PIK3CD/FES/LAT2/CD300A/GATA2/ENPP3/CPLX2/CD84	15
GO:1903727	BP	positive regulation of phospholipid metabolic process	15/2655	48/18670	0.00200056	0.0143088	0.0103438	P2RY12/NR1H4/FLT3/CAPN2/PTK2B/KIT/CD19/CCL19/TNFAIP8L3/TEK/CCL21/FGF2/PDGFRA/CCR7/HTR2B	15
GO:0033622	BP	integrin activation	9/2655	22/18670	0.00201768	0.014397	0.0104075	FBLIM1/P2RY12/CXCL12/PTGER4/FERMT2/FERMT3/CXCL13/SELP/PLEK	9
GO:0042094	BP	interleukin-2 biosynthetic process	9/2655	22/18670	0.00201768	0.014397	0.0104075	IRF4/SFTPD/CD4/PTPRC/IL18/CD3E/CD28/LAG3/CD86	9
GO:0055002	BP	striated muscle cell development	39/2655	173/18670	0.00204032	0.0145412	0.0105118	P2RX2/PI16/CAV3/ADRA1A/MYOM1/DNER/MYPN/CSRP1/LDB3/CFL2/MYH11/CASQ2/LMOD1/TMOD1/PGM5/TNNT3/BCL2/BVES/MEF2C/HDAC9/TPM1/NRAP/AKAP6/RGS2/UCHL1/WFIKKN2/IGF1/FLNC/CASQ1/RYR1/SLC8A1/MYBPC2/CAPN9/DMD/XK/TMOD2/SORBS2/PDGFRA/CACNA2D2	39
GO:0009062	BP	fatty acid catabolic process	27/2655	108/18670	0.00204817	0.0145454	0.0105148	ETFDH/ACADS/ABHD3/CNR1/CPT2/ACOX1/ACAA2/ABCD3/CPT1A/ACACB/SESN2/ACAT1/ACAA1/ACADM/ABCD2/HADH/ADIPOQ/PCK1/EHHADH/CROT/PHYH/FABP1/CYP4F12/ECH1/CRAT/LEP/ACADL	27
GO:0032526	BP	response to retinoic acid	27/2655	108/18670	0.00204817	0.0145454	0.0105148	RXRG/KLF4/HSD17B2/NTRK3/RXRA/BMP6/PTK2B/LRAT/PCK1/ASCL1/FGFR2/OSR1/WNT9A/LTK/TBX1/RORB/DUSP1/CYP26B1/LEP/RET/ABCA1/CD38/AQP1/WNT5B/EPHA3/WNT6/ALDH1A2	27
GO:0046916	BP	cellular transition metal ion homeostasis	27/2655	108/18670	0.00204817	0.0145454	0.0105148	ABCG2/SLC30A8/SCARA5/MT1M/ATP6V0D1/MT1F/NCOA4/MT1H/SRI/SLC30A4/MT1G/MT1X/MT1DP/MT2A/BMP6/MT1E/HMOX1/SLC22A17/CYBRD1/CP/SLC31A2/ALAS2/TF/MT3/SLC39A5/MT1A/LTF	27
GO:0060306	BP	regulation of membrane repolarization	13/2655	39/18670	0.0020556	0.0145652	0.0105291	CAV3/KCNE2/NEDD4L/ANK2/SCN4B/AKAP9/CASQ2/CAV1/KCNA5/AKAP6/SCN1B/CACNA2D1/FLNA	13
GO:0090092	BP	regulation of transmembrane receptor protein serine/threonine kinase signaling pathway	51/2655	241/18670	0.00205581	0.0145652	0.0105291	CITED2/BMP3/CDKN2B/CAV3/SFRP1/GREM2/VWC2/SFRP5/ACVRL1/PBLD/RBPMS2/BMP6/BMP2/GDF1/ITGA8/LTBP4/CAV1/BMP5/MYOCD/DAND5/CILP/CHRDL1/FGF10/PCSK6/MSTN/WFIKKN2/MAGI2/CIDEA/FGF9/NEO1/FZD1/HES5/VEPH1/TGFB1I1/ZEB1/RNF165/PEG10/GDF6/BMPER/SOSTDC1/ZNF423/TGFBR3/DACT2/WWTR1/SFRP2/GPC3/FST/DLX1/IGSF1/GDF10/LEFTY1	51
GO:0060359	BP	response to ammonium ion	32/2655	135/18670	0.00214051	0.0151119	0.0109243	GNA11/GABRG2/CRHBP/CNR1/CASP7/SMPD1/GNAO1/MAPK3/HTR3A/CHRM4/PTK2B/CHRM2/CHRNA3/SNCA/ATP2B4/LRRK2/GABRB3/TIAM1/CHRNA7/AIF1/PENK/DRD5/SDK1/HOMER2/CHRNB2/GABRB2/CHRM1/LY6H/TAC1/PTAFR/FOSB/GLDC	32
GO:1903825	BP	organic acid transmembrane transport	32/2655	135/18670	0.00214051	0.0151119	0.0109243	SLC17A8/SLC17A7/SLC6A19/SLC25A20/SLC36A1/SLC16A12/CPT2/ATP1A2/SLC32A1/CPT1A/SLC13A1/SLC35D1/ACACB/FOLR2/SLC6A15/SLC23A1/OSR1/SLC6A9/RGS2/PRKAA2/SLC1A1/SLC1A2/SLC16A7/SLC38A4/SLC6A8/SLC5A8/SLC7A2/SLC5A12/SLC3A1/THRSP/SLC6A12/NTSR1	32
GO:1905039	BP	carboxylic acid transmembrane transport	32/2655	135/18670	0.00214051	0.0151119	0.0109243	SLC17A8/SLC17A7/SLC6A19/SLC25A20/SLC36A1/SLC16A12/CPT2/ATP1A2/SLC32A1/CPT1A/SLC13A1/SLC35D1/ACACB/FOLR2/SLC6A15/SLC23A1/OSR1/SLC6A9/RGS2/PRKAA2/SLC1A1/SLC1A2/SLC16A7/SLC38A4/SLC6A8/SLC5A8/SLC7A2/SLC5A12/SLC3A1/THRSP/SLC6A12/NTSR1	32
GO:0021879	BP	forebrain neuron differentiation	16/2655	53/18670	0.00214705	0.0151402	0.0109448	CNTN2/SLC4A10/ZSWIM6/ERBB4/ASCL1/FGFR2/B2M/DCLK2/SLIT2/CSF1R/HES5/SALL1/ARX/GATA2/SATB2/DLX1	16
GO:1904892	BP	regulation of STAT cascade	34/2655	146/18670	0.0021749	0.0153186	0.0110738	IL6R/IL10RB/NEUROD1/ERBB4/STAP2/FLT3/CAV1/PTK2B/GHR/SOCS2/KIT/PTPRT/IL6ST/IL10RA/IGF1/IL10/CSF1R/CRLF1/HES5/HCLS1/LEP/TSLP/PTPRC/RET/IL18/CCL5/IL23R/AKR1B1/CTF1/CD300A/IL22RA2/IL7R/CYP1B1/EGF	34
GO:0030509	BP	BMP signaling pathway	36/2655	157/18670	0.00218292	0.0153571	0.0111016	PDCD4/TMEM100/SFRP1/GREM2/VWC2/SFRP5/ACVRL1/RBPMS2/MAPK3/BMP6/BMP2/GDF1/BMP5/DAND5/CHRDL1/RGMA/SMPD3/PCSK6/NEO1/FZD1/HES5/ZCCHC12/CFC1B/RNF165/GDF6/SLC39A5/BMPER/SOSTDC1/ZNF423/TGFBR3/SFRP2/SMAD9/GPC3/ROR2/FST/DLX1	36
GO:0071216	BP	cellular response to biotic stimulus	50/2655	236/18670	0.00220256	0.0154772	0.0111884	PDCD4/CTSG/LITAF/STAP1/MAPK3/CD36/NR1H4/PLSCR4/BMP6/PDE4D/CAPN2/MEF2C/AICDA/TXNIP/PPARGC1A/STAR/CX3CR1/BTK/EDNRB/CD180/IL10/NLRP7/CD14/LY86/MRC1/LDOC1/FCGR2B/AXL/TLR1/KLRK1/CARD16/CEBPE/LY96/IL18/GFI1/HCK/ABCA1/TLR6/CXCL13/CCL5/VIM/PTPN22/KMO/LILRB1/NLRP3/LILRA2/LTF/CD86/PDCD1LG2/PTAFR	50
GO:0035306	BP	positive regulation of dephosphorylation	17/2655	58/18670	0.00225303	0.0158133	0.0114314	PINK1/SMPD1/DUSP26/CHP2/BMP2/MEF2C/PPP1R16B/PPARGC1B/MAGI2/FCRL3/CD33/PPP1R14D/PTPRC/GPLD1/CD300A/PLEK/RGN	17
GO:1901617	BP	organic hydroxy compound biosynthetic process	56/2655	271/18670	0.00225791	0.0158291	0.0114428	DAO/PLCD1/ADCYAP1R1/ABCB11/TPH1/DHDDS/PLCE1/ACAA2/P2RY1/PLCL2/PTH1R/ACACB/NR1H4/BMP6/PLCD3/BMP2/IMPA2/PTK2B/BMP5/HAND2/IMPA1/CLCN2/PCK1/PLCG2/PLCD4/OSBPL1A/ITPKA/CYP3A4/SNCA/STAR/ZEB2/INSM1/PRKAA2/HDC/HMGCS2/FGF2/PLCL1/IP6K3/CD244/MYO5A/TYRP1/CACNA1H/LEP/GFI1/CYP27A1/CYP8B1/AKR1C3/TRPC1/AKR1B1/APOB/PLEK/CES1/NTSR1/PTAFR/OSBPL6/APOE	56
GO:0031214	BP	biomineral tissue development	37/2655	163/18670	0.00230507	0.0161132	0.0116481	CLEC3B/RSPO2/STIM1/CNNM4/GPM6B/PTN/PTH1R/LGR4/ADRB2/BMP6/BMP2/PTK2B/MEF2C/FGFR2/SLC20A1/OSR1/SMPD3/OMD/TRPM4/GATA1/IGF1/KL/TBX1/SLC8A1/MGP/S1PR1/DDR2/LEP/ENPP1/SRGN/P2RX7/NELL1/GPNMB/GPC3/ROR2/LTF/WNT6	37
GO:0051354	BP	negative regulation of oxidoreductase activity	12/2655	35/18670	0.00230944	0.0161132	0.0116481	CNR1/CAV3/CNR2/CAV1/AOC3/SNCA/ATP2B4/LRRK2/DRD5/GZMA/GFI1/MT3	12
GO:1901385	BP	regulation of voltage-gated calcium channel activity	12/2655	35/18670	0.00230944	0.0161132	0.0116481	KCNE2/SRI/HPCA/AHNAK/STAC2/CACNB2/CACNB1/CACNA2D1/DMD/REM1/STAC/OPRL1	12
GO:0010463	BP	mesenchymal cell proliferation	14/2655	44/18670	0.00231184	0.0161132	0.0116481	PTN/BMP2/HAND2/FGFR2/OSR1/FOXP2/TBX1/FGF9/FOXF1/ZEB1/FGFR1/FGF7/GPC3/FAT4	14
GO:2000404	BP	regulation of T cell migration	14/2655	44/18670	0.00231184	0.0161132	0.0116481	CXCL12/CD200R1/CCR2/XCL2/CCL21/AIF1/C10orf99/XCL1/ITGA4/SPN/CXCL13/CCL5/DOCK8/APOD	14
GO:0035418	BP	protein localization to synapse	18/2655	63/18670	0.00232327	0.016174	0.0116921	LGI1/LRRC7/NRXN1/NLGN1/RAP1A/GRIN2A/MAPK10/KIF5A/SNAP25/KIF5C/DLG2/MAPT/GRASP/LRRTM1/GPC6/MAP1A/RAB27B/NRXN2	18
GO:0006790	BP	sulfur compound metabolic process	73/2655	372/18670	0.00234943	0.0163372	0.0118101	SULT1A2/SPOCK3/ETHE1/HPGDS/AHCYL2/UGDH/PDK4/CHST9/GSTM5/SLC26A2/SUCLG2/SULT1A1/CHST8/MGST3/TST/ACSM5/OGN/SLC35D1/ACSBG1/B3GNT7/BTD/ACACB/PAPSS2/ACAT1/SULT1B1/GSTA1/GHR/NCAN/ACSS2/ACSF2/PDK2/OMD/DSEL/ACOT11/MSRA/CHST5/SNCA/BHMT2/ACOT2/GSTM2/DCN/ST3GAL3/UST/PC/ELOVL4/GSTM4/PRELP/CDO1/HMGCS2/GGT6/GSTZ1/SULT4A1/ANGPT1/ACOT4/GSTA2/ENPP1/GAMT/CHST15/ACSM1/CHST2/CHST6/SPOCK2/ST3GAL4/ACSM3/ST3GAL6/HS3ST5…	73
GO:0030239	BP	myofibril assembly	20/2655	73/18670	0.0023761	0.0165036	0.0119304	CAV3/MYOM1/MYPN/CSRP1/LDB3/CFL2/MYH11/CASQ2/LMOD1/TMOD1/PGM5/TNNT3/MEF2C/TPM1/NRAP/CASQ1/MYBPC2/CAPN9/TMOD2/PDGFRA	20
GO:0030308	BP	negative regulation of cell growth	41/2655	186/18670	0.00247761	0.0171888	0.0124257	PI16/SEMA3E/CAV3/SFRP1/FHL1/SEMA6D/NTN1/ACVRL1/EPHA7/SESN2/TRIM40/SEMA6A/EAF2/SLIT3/SEMA3D/BCL2/BDKRB1/NPR1/SEMA3G/SEMA4G/CRYAB/DACT3/CDKN1A/RGS2/RERG/APBB1/CDHR2/MAP2/SLIT2/SOX17/WFDC1/ESR2/SEMA3B/PTPRS/ENPP1/FGF13/FRZB/MT3/CDA/SFRP2/HYAL1	41
GO:0001913	BP	T cell mediated cytotoxicity	15/2655	49/18670	0.00251001	0.0173335	0.0125303	RAB27A/CD1D/CEACAM1/CD1C/B2M/GZMM/FCGR2B/PTPRC/XCL1/P2RX7/IL23R/LILRB1/HLA-G/IL7R/IL12RB1	15
GO:0008347	BP	glial cell migration	15/2655	49/18670	0.00251001	0.0173335	0.0125303	P2RX4/P2RY12/P2RY1/STAP1/RELN/NDN/CCR2/CX3CR1/MATN2/TIAM1/GPR183/CSF1/CDK5R2/GLI3/EPHA4	15
GO:0071715	BP	icosanoid transport	15/2655	49/18670	0.00251001	0.0173335	0.0125303	P2RX4/SLCO2A1/PLA2G10/BDKRB2/MAP2K6/PLA2G5/TNFRSF11A/LEP/PLA2G2D/P2RX7/PLA2G4F/PLA2G2A/NTSR1/PLA2G4A/PLA2G12B	15
GO:1901571	BP	fatty acid derivative transport	15/2655	49/18670	0.00251001	0.0173335	0.0125303	P2RX4/SLCO2A1/PLA2G10/BDKRB2/MAP2K6/PLA2G5/TNFRSF11A/LEP/PLA2G2D/P2RX7/PLA2G4F/PLA2G2A/NTSR1/PLA2G4A/PLA2G12B	15
GO:0001963	BP	synaptic transmission, dopaminergic	11/2655	31/18670	0.00255556	0.0175673	0.0126993	CRHBP/PINK1/RASD2/GDNF/CNTNAP4/SNCA/ADORA2A/DRD5/RAB3B/SLC6A2/CHRNB2	11
GO:0002724	BP	regulation of T cell cytokine production	11/2655	31/18670	0.00255556	0.0175673	0.0126993	CCR2/TRPM4/B2M/SASH3/RSAD2/CLC/XCL1/IL18/TBX21/IL1R1/NLRP3	11
GO:0009154	BP	purine ribonucleotide catabolic process	11/2655	31/18670	0.00255556	0.0175673	0.0126993	PDE2A/PDE8A/PDE7B/ACAT1/PDE5A/PDE9A/PDE4D/PDE1A/NUDT10/PDE4C/NUDT11	11
GO:2000406	BP	positive regulation of T cell migration	11/2655	31/18670	0.00255556	0.0175673	0.0126993	CXCL12/CCR2/XCL2/CCL21/AIF1/XCL1/ITGA4/SPN/CXCL13/CCL5/DOCK8	11
GO:0044272	BP	sulfur compound biosynthetic process	42/2655	192/18670	0.0025715	0.0176567	0.0127639	HPGDS/UGDH/PDK4/CHST9/GSTM5/SLC26A2/MGST3/OGN/SLC35D1/ACSBG1/B3GNT7/ACACB/PAPSS2/ACAT1/GSTA1/NCAN/ACSS2/PDK2/OMD/DSEL/CHST5/SNCA/BHMT2/GSTM2/DCN/ST3GAL3/UST/ELOVL4/GSTM4/PRELP/CDO1/GGT6/GSTZ1/ANGPT1/GSTA2/CHST15/CHST2/CHST6/ST3GAL4/ST3GAL6/GSTM3/GSTM1	42
GO:0010759	BP	positive regulation of macrophage chemotaxis	7/2655	15/18670	0.00262704	0.0179764	0.012995	MAPK3/MSTN/RARRES2/CMKLR1/CSF1/CCL5/C3AR1	7
GO:0048172	BP	regulation of short-term neuronal synaptic plasticity	7/2655	15/18670	0.00262704	0.0179764	0.012995	SLC4A10/SYT4/SYP/SYNGR1/GRIK2/SLC8A2/SHISA9	7
GO:0098719	BP	sodium ion import across plasma membrane	7/2655	15/18670	0.00262704	0.0179764	0.012995	SLC9A9/SLC9A1/HCN4/SLC9A2/TRPM4/SLC9A3/SLC8A1	7
GO:0043010	BP	camera-type eye development	63/2655	314/18670	0.00263462	0.0180077	0.0130177	SLC17A8/SLC17A7/MAB21L1/KLF4/PDE6A/BCAR3/CRYBA2/MYOM1/GPM6A/PTN/CELF4/ACVRL1/LAMA1/NEUROD1/NTRK3/RXRA/FOXF2/TMOD1/HPCA/CLCN2/WNT2B/FGF10/CRYAB/MAB21L2/WNT9A/BFSP2/MAF/MEIS1/THRB/FOXP2/TUB/ATP8A2/ATP2B4/ZEB2/MYH15/PDE6B/RORB/HES5/PRPH2/SMARCD3/EFEMP1/ZEB1/GLI3/DCX/PDGFRA/RET/RHOJ/CRYBB1/SDK1/ACHE/WNT16/WNT5B/VIM/MITF/SLITRK6/NTRK2/LAMC3/SDK2/DLX1/CYP1B1/WNT6/ALDH1A2/SOX8	63
GO:0001941	BP	postsynaptic membrane organization	13/2655	40/18670	0.00265458	0.018062	0.0130569	MUSK/NRXN1/NLGN1/PTN/RELN/GDNF/NLGN4X/LHFPL4/NLGN3/MAGI2/LRRC4/NRXN2/APOE	13
GO:0002369	BP	T cell cytokine production	13/2655	40/18670	0.00265458	0.018062	0.0130569	CCR2/TRPM4/B2M/DENND1B/SASH3/RSAD2/CLC/XCL1/IL18/IL18RAP/TBX21/IL1R1/NLRP3	13
GO:0009187	BP	cyclic nucleotide metabolic process	13/2655	40/18670	0.00265458	0.018062	0.0130569	PDE2A/PDE8A/PDE7B/ADCY9/ADCY5/PDE5A/PDE9A/PDE4D/NPR1/ADCY2/PDE1A/PDE4C/RORA	13
GO:0009395	BP	phospholipid catabolic process	13/2655	40/18670	0.00265458	0.018062	0.0130569	ENPP6/PRDX6/SMPD1/GDPD3/LIPC/ABHD6/PLCG2/SMPD3/SMPDL3B/ENPP2/PNLIPRP2/PLA2G4F/PLA2G4A	13
GO:1901342	BP	regulation of vasculature development	81/2655	422/18670	0.00266164	0.0180895	0.0130768	CMA1/PDCD4/TMEM100/KLF4/IL6R/RAP1A/CD160/STIM1/SEMA3E/SFRP1/GAB1/PTN/CCBE1/ACVRL1/CEACAM1/PRKCB/TLR3/SEMA6A/KRT1/HSPB6/PTK2B/MYOCD/AGTR1/CCR2/HMOX1/NPR1/XDH/PPP1R16B/PDGFD/HDAC9/STAB1/KIT/RECK/TMIGD2/CX3CR1/DCN/TNFSF12/NGFR/IL10/TEK/ENPP2/HK2/KLF2/FGF9/C6/ZNF304/CHRNA7/FGF2/CCL11/LEP/HHEX/RHOJ/KLK3/SPINK5/PTGIS/MEOX2/CXCL13/AQP1/MMRN2/ECSCR/THBS4/BMPER/NFATC1/COL4A3/AKT3/PIK3R6/CYBB/GPNMB/GATA2/S…	81
GO:0046425	BP	regulation of JAK-STAT cascade	32/2655	137/18670	0.00274166	0.0186123	0.0134547	IL6R/IL10RB/NEUROD1/ERBB4/STAP2/FLT3/CAV1/PTK2B/GHR/SOCS2/KIT/IL6ST/IL10RA/IGF1/IL10/CSF1R/CRLF1/HES5/HCLS1/LEP/TSLP/PTPRC/RET/IL18/CCL5/IL23R/AKR1B1/CTF1/CD300A/IL22RA2/CYP1B1/EGF	32
GO:0051494	BP	negative regulation of cytoskeleton organization	34/2655	148/18670	0.00275583	0.0186874	0.013509	TMEFF2/MYOC/CAV3/GSN/KAT2B/STMN2/LIMA1/CORO2B/LMOD1/SCIN/TMOD1/VILL/CLIP3/SNCA/SPTBN4/MAP2/GMFG/ARHGAP28/SLIT2/ADD2/S1PR1/WAS/AVIL/TMOD2/MAP1B/KANK4/APC2/FGF13/PLEKHH2/ESPN/PHLDB2/CTNNA2/ARHGAP6/NAV3	34
GO:0015721	BP	bile acid and bile salt transport	10/2655	27/18670	0.00276724	0.0187014	0.0135192	ABCB11/ATP8B1/SLC10A2/CEACAM1/NR1H4/RXRA/SLC10A4/SLCO1C1/SLC10A1/AKR1C1	10
GO:0072378	BP	blood coagulation, fibrin clot formation	10/2655	27/18670	0.00276724	0.0187014	0.0135192	F13A1/FBLN1/GP9/A2M/GP1BA/F8/KNG1/KLKB1/F10/APOH	10
GO:1901623	BP	regulation of lymphocyte chemotaxis	10/2655	27/18670	0.00276724	0.0187014	0.0135192	PADI2/PTK2B/CCR2/XCL2/CCL21/KLRK1/XCL1/CXCL13/CCL5/CXCL14	10
GO:0001894	BP	tissue homeostasis	48/2655	227/18670	0.00277313	0.0187202	0.0135327	CNGB1/GCNT2/SLC22A5/CA2/TP53INP2/PDK4/P2RX4/PTH1R/NEUROD1/PBLD/ADRB2/KRT1/PTK2B/EPAS1/BCL2/CCR2/TLR9/CDH23/GATA1/B2M/PPARGC1B/TUB/SFTPD/CSF1R/FLT3LG/SASH3/TNFRSF11A/CSF1/S1PR1/CYTL1/ITGB3/PIGR/CD38/GPR55/MUC4/TF/P2RX7/SFTPA2/HOMER2/AKR1B1/AKT3/MUC2/WWTR1/GATA2/CARTPT/LTF/COL2A1/SERPINA3	48
GO:0046579	BP	positive regulation of Ras protein signal transduction	18/2655	64/18670	0.00281028	0.0189496	0.0136986	LPAR1/F2RL1/ARRB1/GPR18/RASGRP4/FGF10/P2RY8/KITLG/P2RY10/IGF1/GPR17/NRG1/CSF1/GPR174/VAV1/GPR55/GPR65/NGF	18
GO:0007009	BP	plasma membrane organization	26/2655	105/18670	0.00282734	0.0190433	0.0137664	TMEFF2/XKR4/CAV3/PACSIN2/ANK3/GSN/ANK2/EPB41L3/PLSCR4/ABCD2/CAV1/SH3GL2/CLU/BIN2/PACSIN1/ANO3/ANO7/AR/NDRG1/SYPL2/PTPRC/EHD2/SYT11/P2RX7/ANO4/FAT4	26
GO:0071300	BP	cellular response to retinoic acid	19/2655	69/18670	0.0028337	0.0190648	0.0137819	KLF4/NTRK3/PTK2B/PCK1/FGFR2/OSR1/WNT9A/LTK/TBX1/RORB/CYP26B1/LEP/RET/ABCA1/AQP1/WNT5B/EPHA3/WNT6/ALDH1A2	19
GO:0002313	BP	mature B cell differentiation involved in immune response	8/2655	19/18670	0.00288755	0.019236	0.0139056	NKX2-3/ITM2A/PTK2B/PLCG2/MFNG/DOCK10/GPR183/FCGR2B	8
GO:0002363	BP	alpha-beta T cell lineage commitment	8/2655	19/18670	0.00288755	0.019236	0.0139056	LY9/IRF4/BCL2/SPN/TBX21/IL23R/SLAMF6/IL12RB1	8
GO:0010523	BP	negative regulation of calcium ion transport into cytosol	8/2655	19/18670	0.00288755	0.019236	0.0139056	SRI/CASQ2/BCL2/CLIC2/GSTM2/FKBP1B/NOS1/NTSR1	8
GO:0032026	BP	response to magnesium ion	8/2655	19/18670	0.00288755	0.019236	0.0139056	CNGA3/RYR3/ANK3/KCNA1/BMP6/SMPD3/SNCA/CD14	8
GO:0045076	BP	regulation of interleukin-2 biosynthetic process	8/2655	19/18670	0.00288755	0.019236	0.0139056	IRF4/SFTPD/CD4/PTPRC/CD3E/CD28/LAG3/CD86	8
GO:0033002	BP	muscle cell proliferation	50/2655	239/18670	0.00289099	0.019236	0.0139056	ELANE/PDCD4/KLF4/IL6R/NDRG2/HPGD/OGN/RBPMS2/RXRA/ERBB4/MYOCD/HMOX1/NPR1/MEF2C/ADIPOQ/VIP/PDGFD/CNN1/FGFR2/TPM1/SMPD3/KCNK2/CDKN1A/MEGF10/PPARGC1A/MEIS1/MSTN/ADAMTS1/IGF1/VIPR2/IL10/PDE1A/FGF9/NDRG4/NPY5R/HES5/AIF1/FGF2/S1PR1/PRKG1/ANGPT1/ZFPM2/IL18/CCL5/FGFR1/TGFBR3/AKR1B1/APOD/PTAFR/NPR3	50
GO:0072329	BP	monocarboxylic acid catabolic process	31/2655	132/18670	0.00289543	0.019236	0.0139056	ETFDH/ACADS/ABHD3/CNR1/CPT2/ACOX1/LDHD/ACAA2/ABCD3/CPT1A/ACACB/SESN2/ACAT1/ACAA1/ACADM/ABCD2/HADH/ADIPOQ/PCK1/EHHADH/CROT/CRABP1/PHYH/FABP1/CYP4F12/ECH1/CYP26B1/CRAT/LEP/ACADL/AGXT	31
GO:0032703	BP	negative regulation of interleukin-2 production	9/2655	23/18670	0.00290076	0.019236	0.0139056	NR1H4/SFTPD/VSIG4/PTPRC/XCL1/LAG3/TBX21/HOMER2/NAV3	9
GO:0032717	BP	negative regulation of interleukin-8 production	9/2655	23/18670	0.00290076	0.019236	0.0139056	ELANE/KLF4/ARRB1/TLR9/IL10/CD33/TLR6/PTPN22/SSC5D	9
GO:0045109	BP	intermediate filament organization	9/2655	23/18670	0.00290076	0.019236	0.0139056	NEFM/MTM1/NEFL/KRT9/KRT20/DES/NEFH/VIM/KRT14	9
GO:0051589	BP	negative regulation of neurotransmitter transport	9/2655	23/18670	0.00290076	0.019236	0.0139056	RAP1A/GPM6B/SYT4/RGS2/SNCA/NOS1/MAOB/SYT11/LILRB1	9
GO:0072243	BP	metanephric nephron epithelium development	9/2655	23/18670	0.00290076	0.019236	0.0139056	LGR4/ACAT1/POU3F3/ADIPOQ/OSR1/HES5/WWTR1/FAT4/SOX8	9
GO:1903861	BP	positive regulation of dendrite extension	9/2655	23/18670	0.00290076	0.019236	0.0139056	NEDD4L/CACNG7/CPNE5/SYT4/SYT2/RIMS2/RIMS1/CPNE6/SYT1	9
GO:0002820	BP	negative regulation of adaptive immune response	14/2655	45/18670	0.00292357	0.0193233	0.0139687	ZBTB7B/CD160/CLEC4G/CEACAM1/CR1/FCGR2B/PTPRC/XCL1/SAMSN1/TBX21/IL1RL1/LILRB1/HLA-G/IL7R	14
GO:0032309	BP	icosanoid secretion	14/2655	45/18670	0.00292357	0.0193233	0.0139687	P2RX4/PLA2G10/BDKRB2/MAP2K6/PLA2G5/TNFRSF11A/LEP/PLA2G2D/P2RX7/PLA2G4F/PLA2G2A/NTSR1/PLA2G4A/PLA2G12B	14
GO:1900271	BP	regulation of long-term synaptic potentiation	14/2655	45/18670	0.00292357	0.0193233	0.0139687	SCGN/FAM107A/IGSF11/PTN/RELN/CALB2/CX3CR1/NLGN3/ADORA2A/CHRNA7/EPHA4/TYROBP/ARC/APOE	14
GO:0002758	BP	innate immune response-activating signal transduction	60/2655	298/18670	0.0030173	0.0199208	0.0144007	APPL2/RIOK3/PJA2/CLEC10A/F2RL1/CD36/TLR3/NR1H4/LGR4/CD209/PRKACB/LRRC19/IRF4/RPS6KA5/CAV1/CTSS/ICAM3/TLR9/TLR10/LILRA4/PLCG2/RNF125/TLR7/BTK/DDX60/COLEC12/ESR1/FCRL3/SMPDL3B/SFTPD/MAP2K6/CD14/PAK3/RSAD2/TLR1/FCN1/KLRK1/LY96/GFI1/HCK/PTPRS/TLR8/TLR6/MUC4/SFTPA2/TLR5/MUC12/PTPN22/MUC2/CD300LF/APOB/LILRA2/CD300A/LTF/ITGAM/ITGB2/MARCO/MUC5B/MUC1/DMBT1	60
GO:1902622	BP	regulation of neutrophil migration	12/2655	36/18670	0.00302223	0.0199315	0.0144084	CCL19/JAM3/CCL21/SLIT2/NCKAP1L/BST1/XCL1/CCR7/THBS4/IL1R1/CAMK1D/C3AR1	12
GO:0006898	BP	receptor-mediated endocytosis	63/2655	316/18670	0.00307266	0.0202419	0.0146328	GSG1L/CNTN2/CLEC9A/CAV3/CALY/SNAP91/CACNG7/STAB2/GRIA1/CEACAM1/CD36/FOLR2/HBB/ADRB2/AMN/SNAP25/ARRB1/TMEM108/RSPO1/HPCA/CAV1/SH3GL2/CLU/PLCG2/STAB1/MASP1/LRRTM2/B2M/HBA2/SNCA/CCL19/LRP1B/NLGN3/COLEC12/MAGI2/CD207/SFTPD/HBA1/CCL21/CD14/MRC1/COLEC11/NECAB2/FCGR2B/ANGPT1/VLDLR/LRRTM1/ITGB3/ACHE/ITGA4/SYT11/CD163/TF/LILRB1/APOB/ARC/HTR2B/ITGAM/EGF/ITGB2/C3/MARCO/APOE	63
GO:0002429	BP	immune response-activating cell surface receptor signaling pathway	89/2655	473/18670	0.0030766	0.0202456	0.0146355	APPL2/RAP1A/CD160/BMX/PLCL2/CLEC10A/STAP1/PAG1/CEACAM1/PRKCB/MAPK3/BTNL8/CD209/BLK/HHLA2/PRKACB/PDE4D/RPS6KA5/BTNL3/CD79B/BCL2/ICAM3/MEF2C/PLCG2/LGALS3/CD79A/CD19/CD22/MS4A1/CR2/BTK/DENND1B/FCRL3/CMKLR1/CR1/KLHL6/LAX1/THEMIS/NCR3/PAK3/TRAT1/FCGR2B/NCKAP1L/PAX5/WAS/CD247/FCN1/KLRK1/CD4/SLA2/PIK3CD/PTPRC/GPLD1/GRAP2/VAV1/HCK/CD3G/CCR7/CD3E/CD28/ELMO1/CD38/HLA-DPB1/LAT2/MUC4/CD226/HLA-DPA1/CD3D/ITK/…	89
GO:0045104	BP	intermediate filament cytoskeleton organization	15/2655	50/18670	0.00312211	0.0205226	0.0148357	PRPH/NEFM/MTM1/INA/NEFL/KRT9/SYNM/KRT20/BFSP2/DES/ATP8A2/NEFH/DST/VIM/KRT14	15
GO:0002886	BP	regulation of myeloid leukocyte mediated immunity	16/2655	55/18670	0.0032584	0.0213484	0.0154327	CD177/DNASE1L3/F2RL1/CCR2/HMOX1/BTK/FOXF1/FCGR2B/FES/CD300A/GATA2/ITGAM/PTAFR/CD84/ITGB2/C3	16
GO:0048016	BP	inositol phosphate-mediated signaling	16/2655	55/18670	0.0032584	0.0213484	0.0154327	PLCE1/RCAN2/DYRK2/EDN3/SLC9A1/RCAN1/CHP2/AKAP6/EDN2/ATP2B4/ITPR1/IGF1/NRG1/NMUR1/NFATC1/HOMER2	16
GO:0097120	BP	receptor localization to synapse	16/2655	55/18670	0.0032584	0.0213484	0.0154327	LGI1/LRRC7/NLGN1/RAP1A/ANKS1B/CACNG7/MAPK10/KIF5A/SNAP25/RELN/KIF5C/DLG2/GRASP/KIF17/GPC6/TYROBP	16
GO:1902107	BP	positive regulation of leukocyte differentiation	33/2655	144/18670	0.00328281	0.0214849	0.0155313	CA2/ZBTB7B/ZBTB16/CD101/CD27/KITLG/PPARGC1B/CCL19/EVI2B/BTK/TOX/FLT3LG/SASH3/HCLS1/CSF1/NCKAP1L/AXL/GLI3/CD4/PTPRC/IL18/FES/IL23R/TYROBP/PIK3R6/NLRP3/ROR2/HLA-G/CD86/IL7R/FOS/IL12RB1/ZAP70	33
GO:0007422	BP	peripheral nervous system development	20/2655	75/18670	0.00335174	0.0218883	0.015823	MYOC/SOX10/GFRA3/NTRK3/LGI4/GDNF/HAND2/EDNRB/NEFH/NRG1/NDRG1/NFASC/PMP22/NEUROG3/NGF/NTRK2/LAMA2/GSTM3/HOXD10/SOX8	20
GO:0150076	BP	neuroinflammatory response	20/2655	75/18670	0.00335174	0.0218883	0.015823	STAP1/TLR3/CD200R1/CLU/TLR7/SNCA/MAPT/ADORA2A/IGF1/C1QA/LRRK2/AIF1/PTPRC/IL18/TLR8/TLR6/TYROBP/ITGAM/NUPR1/ITGB2	20
GO:0060395	BP	SMAD protein signal transduction	19/2655	70/18670	0.00338061	0.0220529	0.0159419	BMP3/PBLD/BMP6/BMP2/GDF1/BMP5/CILP/MSTN/MAGI2/VEPH1/GDF6/ATOH8/VIM/WWTR1/SMAD9/ROR2/FOS/GDF10/LEFTY1	19
GO:0007616	BP	long-term memory	11/2655	32/18670	0.00340066	0.0220878	0.0159672	SLC17A7/PJA2/CPEB3/SGK1/GRIA1/RELN/NPAS4/CAMK4/ARC/TAC1/APOE	11
GO:0008210	BP	estrogen metabolic process	11/2655	32/18670	0.00340066	0.0220878	0.0159672	DHRS11/HSD17B2/SULT1A1/HSD17B11/UGT1A1/CYP3A4/STAR/AKR1B15/PDGFRA/CYP1B1/CYP2C9	11
GO:0009261	BP	ribonucleotide catabolic process	11/2655	32/18670	0.00340066	0.0220878	0.0159672	PDE2A/PDE8A/PDE7B/ACAT1/PDE5A/PDE9A/PDE4D/PDE1A/NUDT10/PDE4C/NUDT11	11
GO:0051385	BP	response to mineralocorticoid	11/2655	32/18670	0.00340066	0.0220878	0.0159672	HSD3B2/NEFL/NTRK3/NPAS4/UCN3/CDKN1A/STAR/MAOB/CYBB/FOS/FOSB	11
GO:0002793	BP	positive regulation of peptide secretion	58/2655	288/18670	0.00348028	0.0223843	0.0161815	NPY2R/GCG/CASR/SLC30A8/CLEC9A/CD160/SRI/MYOM1/F2RL1/MAPK3/PTGER4/NR1H4/BLK/ARRB1/GPR27/BMP6/LGALS9C/UCN3/TRPM4/GCK/CCL19/RFX6/ADORA2A/APBB1/IGF1/IL10/LGALS9B/CD33/LRRK2/NLRP7/CD14/C1QTNF4/CSF1R/AIF1/NNAT/TLR1/CD244/FCN1/TSLP/GPLD1/C1QTNF3/OR51E2/AKAP12/ACHE/CD38/TLR8/P2RX7/CADM1/IL1RL1/PTPN22/NLRP3/LILRA2/ADCYAP1/NLRP2/CRTAM/HTR2B/CD2/DOC2B	58
GO:0050715	BP	positive regulation of cytokine secretion	32/2655	139/18670	0.00348163	0.0223843	0.0161815	CLEC9A/CD160/F2RL1/MAPK3/PTGER4/LGALS9C/CCL19/IL10/LGALS9B/LRRK2/NLRP7/CD14/C1QTNF4/CSF1R/AIF1/TLR1/CD244/FCN1/TSLP/C1QTNF3/AKAP12/TLR8/P2RX7/CADM1/IL1RL1/PTPN22/NLRP3/LILRA2/NLRP2/CRTAM/HTR2B/CD2	32
GO:0006069	BP	ethanol oxidation	6/2655	12/18670	0.00351339	0.0223843	0.0161815	ADH1A/ADH1B/ADH1C/ACSS2/ADH6/ALDH1A1	6
GO:0006216	BP	cytidine catabolic process	6/2655	12/18670	0.00351339	0.0223843	0.0161815	APOBEC3A/AICDA/APOBEC3B/CDA/APOBEC3D/APOBEC3C	6
GO:0009972	BP	cytidine deamination	6/2655	12/18670	0.00351339	0.0223843	0.0161815	APOBEC3A/AICDA/APOBEC3B/CDA/APOBEC3D/APOBEC3C	6
GO:0010960	BP	magnesium ion homeostasis	6/2655	12/18670	0.00351339	0.0223843	0.0161815	CNNM2/CNNM4/ANK3/EDN3/KCNA1/XK	6
GO:0019755	BP	one-carbon compound transport	6/2655	12/18670	0.00351339	0.0223843	0.0161815	CA2/RHAG/AQP7/AQP1/SLC14A2/SLC14A1	6
GO:0032230	BP	positive regulation of synaptic transmission, GABAergic	6/2655	12/18670	0.00351339	0.0223843	0.0161815	CA7/CA2/NLGN1/ADRA1A/ADORA2A/TAC1	6
GO:0042308	BP	negative regulation of protein import into nucleus	6/2655	12/18670	0.00351339	0.0223843	0.0161815	CD36/PKIG/ANGPT1/MDFIC/APOD/PKIA	6
GO:0042659	BP	regulation of cell fate specification	6/2655	12/18670	0.00351339	0.0223843	0.0161815	AR/SOX17/FGF2/MESP1/FGFR1/SFRP2	6
GO:0046087	BP	cytidine metabolic process	6/2655	12/18670	0.00351339	0.0223843	0.0161815	APOBEC3A/AICDA/APOBEC3B/CDA/APOBEC3D/APOBEC3C	6
GO:0051132	BP	NK T cell activation	6/2655	12/18670	0.00351339	0.0223843	0.0161815	ZBTB7B/IL6R/IL18/IL23R/RASAL3/CD300A	6
GO:0070493	BP	thrombin-activated receptor signaling pathway	6/2655	12/18670	0.00351339	0.0223843	0.0161815	HPGD/F2RL1/SNCA/IQGAP2/GP1BA/PLEK	6
GO:0072540	BP	T-helper 17 cell lineage commitment	6/2655	12/18670	0.00351339	0.0223843	0.0161815	LY9/IRF4/TBX21/IL23R/SLAMF6/IL12RB1	6
GO:0097104	BP	postsynaptic membrane assembly	6/2655	12/18670	0.00351339	0.0223843	0.0161815	NRXN1/NLGN1/NLGN4X/NLGN3/MAGI2/NRXN2	6
GO:1902224	BP	ketone body metabolic process	6/2655	12/18670	0.00351339	0.0223843	0.0161815	HMGCLL1/ACAT1/BDH1/HMGCS2/TYRP1/ACSS3	6
GO:1904590	BP	negative regulation of protein import	6/2655	12/18670	0.00351339	0.0223843	0.0161815	CD36/PKIG/ANGPT1/MDFIC/APOD/PKIA	6
GO:1904862	BP	inhibitory synapse assembly	6/2655	12/18670	0.00351339	0.0223843	0.0161815	GABRG2/NPAS4/LHFPL4/GABRB3/GABRB2/GABRA2	6
GO:0051271	BP	negative regulation of cellular component movement	74/2655	384/18670	0.00356465	0.0226869	0.0164002	TMEFF2/CITED2/SPOCK3/KLF4/SEMA3E/SFRP1/CXCL12/MARVELD3/MMP28/SEMA6D/PADI2/PTN/ACVRL1/STAP1/PBLD/PTGER4/C5orf30/ERBB4/CD200R1/SEMA6A/GPR18/ADORA3/ABHD6/SEMA3D/CCL28/BMP5/BCL2/MYOCD/HMOX1/MEF2C/ADIPOQ/NRG3/SEMA3G/TPM1/SEMA4G/TP53INP1/SLC9A3R1/PTPRT/PPARGC1A/RECK/CX3CR1/DCN/MAGI2/FBLN1/PTPRR/NRG1/CCL21/NDRG4/SLIT2/DUSP1/ACVR1C/AIF1/FGF2/PRKG1/WAS/KLRK1/SEMA3B/MEOX2/EVL/CXCL13/MMRN2/TGFBR3/MITF/PHLDB…	74
GO:1904018	BP	positive regulation of vasculature development	48/2655	230/18670	0.00363586	0.0231156	0.0167102	CMA1/TMEM100/KLF4/IL6R/RAP1A/STIM1/GAB1/CCBE1/ACVRL1/CEACAM1/PRKCB/TLR3/HSPB6/PTK2B/MYOCD/AGTR1/HMOX1/PPP1R16B/PDGFD/HDAC9/KIT/TMIGD2/CX3CR1/TNFSF12/IL10/TEK/HK2/C6/ZNF304/CHRNA7/FGF2/CCL11/RHOJ/PTGIS/AQP1/BMPER/AKT3/PIK3R6/CYBB/GATA2/SFRP2/CCR3/FGFBP1/C3AR1/CYP1B1/ITGB2/C3/HYAL1	48
GO:0002067	BP	glandular epithelial cell differentiation	14/2655	46/18670	0.00366184	0.0231826	0.0167586	NEUROD1/RXRA/SIDT2/BMP6/BMP2/NKX2-2/BMP5/ASCL1/FGFR2/INSM1/RFX6/SPDEF/FOXA1/HOXA5	14
GO:0002437	BP	inflammatory response to antigenic stimulus	14/2655	46/18670	0.00366184	0.0231826	0.0167586	ELANE/CNR1/CYSLTR1/IL5RA/BTK/PNMA1/IL10/GPR17/NPY5R/FCGR2B/CCR7/CD28/ADCYAP1/C3	14
GO:0043300	BP	regulation of leukocyte degranulation	14/2655	46/18670	0.00366184	0.0231826	0.0167586	CD177/F2RL1/CEACAM1/CCR2/HMOX1/FOXF1/FCGR2B/FES/CD300A/GATA2/ITGAM/PTAFR/CD84/ITGB2	14
GO:0060443	BP	mammary gland morphogenesis	14/2655	46/18670	0.00366184	0.0231826	0.0167586	CAV3/NTN1/PGR/CAV1/NRG3/FGFR2/FGF10/ESR1/AR/CSF1R/CSF1/CCL11/GLI3/SOSTDC1	14
GO:0032355	BP	response to estradiol	31/2655	134/18670	0.00368942	0.0233327	0.0168671	ADCYAP1R1/CRHBP/SFRP1/SSTR2/SSTR3/HPGD/PTN/RGS9/UGT1A1/SOCS2/FGF10/CRYAB/TXNIP/PPARGC1A/ESR1/IL10/DUSP1/WFDC1/PENK/SSTR1/LEP/CD4/MAP1B/DHH/CD38/PTGFR/OPRL1/APOB/ARNT2/FOXA1/ALDH1A2	31
GO:0018146	BP	keratan sulfate biosynthetic process	10/2655	28/18670	0.00376321	0.0237151	0.0171435	OGN/B3GNT7/OMD/CHST5/ST3GAL3/PRELP/CHST2/CHST6/ST3GAL4/ST3GAL6	10
GO:0033688	BP	regulation of osteoblast proliferation	10/2655	28/18670	0.00376321	0.0237151	0.0171435	SFRP1/BMP2/BCL2/FGFR2/GATA1/HPSE/NELL1/LTF/NPR3/SOX8	10
GO:0050858	BP	negative regulation of antigen receptor-mediated signaling pathway	10/2655	28/18670	0.00376321	0.0237151	0.0171435	CD160/PLCL2/CEACAM1/LGALS3/CD22/FCRL3/FCGR2B/PTPN22/UBASH3A/CD300A	10
GO:0001776	BP	leukocyte homeostasis	22/2655	86/18670	0.00376567	0.0237151	0.0171435	TNFRSF13B/NKX2-3/TNFRSF17/FLT3/BCL2/CCR2/MEF2C/GAPT/KITLG/JAM3/DOCK10/TNFRSF13C/GPR183/GPR174/NCKAP1L/AXL/TSC22D3/PIK3CD/P2RX7/SIT1/FOXN1/TNFSF13B	22
GO:0007389	BP	pattern specification process	84/2655	446/18670	0.00384365	0.0241808	0.0174802	CITED2/SFRP1/GREM2/ACVRL1/DSCAML1/NEUROD1/ZBTB16/ERBB4/RELN/BMP2/PRKACB/GDNF/DAAM2/NKX2-2/BMP5/HAND2/DAND5/MEF2C/NRG3/WNT2B/ASCL1/FGFR2/TSHZ1/FGF10/OSR1/PCSK5/MFNG/PLXNA2/PCSK6/ZEB2/MESP2/TIFAB/C1QA/TBX1/HAND1/HHIP/NRARP/NDRG4/AR/PBX1/FOXF1/MEOX1/HES5/SOX17/ACVR1C/SMARCD3/CYP26B1/CFC1B/ZEB1/GLI3/MESP1/HHEX/APC2/MEOX2/HOXD3/FGFR1/BHLHE41/NKX3-2/HOXD4/SOSTDC1/ZIC1/PCDH8/SFRP2/SATB2/GPC3/DYNC2H1/FOX…	84
GO:0030834	BP	regulation of actin filament depolymerization	15/2655	51/18670	0.00385172	0.0241809	0.0174803	GSN/F2RL1/LIMA1/CFL2/LMOD1/SCIN/TMOD1/VILL/SH3BP1/SPTBN4/ADD2/AVIL/TMOD2/PLEKHH2/PLEK	15
GO:0090102	BP	cochlea development	15/2655	51/18670	0.00385172	0.0241809	0.0174803	SLC17A8/KCNK3/NTRK3/KCNK2/TIFAB/TBX1/MYO3A/GABRB3/ZEB1/FRZB/EPHA4/SOBP/SLITRK6/GABRB2/GATA2	15
GO:0021766	BP	hippocampus development	21/2655	81/18670	0.0038686	0.0242615	0.0175386	PHLPP2/HSD3B2/SLC32A1/ALK/EPHA5/LMX1A/NEFL/NEUROD1/KCNA1/RELN/TMEM108/KIRREL3/ATP2B4/ZEB2/FEZ1/DCLK2/CDK5R2/GLI3/PTPRS/FGF13/DLX1	21
GO:0001823	BP	mesonephros development	25/2655	102/18670	0.00389426	0.024397	0.0176365	SFRP1/ZBTB16/TCF21/LGR4/BMP2/GDNF/BCL2/WNT2B/FGFR2/FGF10/OSR1/PBX1/SLIT2/CRLF1/FGF2/GLI3/RET/FGFR1/BMPER/SALL1/GPC3/FAT4/WNT6/HOXD11/SOX8	25
GO:0043114	BP	regulation of vascular permeability	12/2655	37/18670	0.00390306	0.0244267	0.0176579	PDE2A/CEACAM1/TACR2/BMP6/NPR1/BDKRB2/PDE3A/ADORA2A/TEK/SLIT2/ANGPT1/AKAP12	12
GO:0042737	BP	drug catabolic process	32/2655	140/18670	0.0039112	0.0244521	0.0176763	DAO/SULT1A2/PRDX6/TAT/SULT1A1/GPX3/FMO4/CYP4B1/HBB/ACAT1/MAOA/TPO/SULT1B1/PCK1/DPYD/CYP3A4/BDH1/HBA2/SNCA/NOS1/MAOB/HBA1/GSTZ1/HGD/AMT/ACHE/CYP2C18/MT3/HPD/SULT1C4/GLDC/CYP2C9	32
GO:1990138	BP	neuron projection extension	37/2655	168/18670	0.00396076	0.0247362	0.0178817	SEMA3E/NEDD4L/CXCL12/CACNG7/SEMA6D/NTN1/CPNE5/DCLK1/SYT4/NTRK3/SEMA6A/TMEM108/SLIT3/SEMA3D/SH3GL2/NDN/OLFM1/SEMA3G/SEMA4G/MAPT/NLGN3/MAP2/SYT2/SLIT2/TIAM1/FLRT1/L1CAM/SEMA3B/MAP1B/PTPRS/ITGA4/MT3/RIMS2/RIMS1/CPNE6/APOE/SYT1	37
GO:0032615	BP	interleukin-12 production	16/2655	56/18670	0.00397058	0.0247718	0.0179074	CD36/TLR3/TLR9/CCL19/IL10/CMKLR1/SLAMF1/CD40LG/LEP/CCR7/TLR8/LTB/IL23R/LILRB1/MEFV/HLA-G	16
GO:0001503	BP	ossification	76/2655	398/18670	0.00403903	0.0250806	0.0181307	CLEC3B/MYOC/CASR/RSPO2/TPH1/BMP3/TP53INP2/IL6R/SFRP1/SLC26A2/GDPD2/GPM6B/PTN/PTH1R/ZBTB16/MAPK3/PTGER4/LGR4/ADRB2/BMP6/IGSF10/BMP2/PTK2B/BMP5/BCL2/HEMGN/HAND2/MEF2C/FGFR2/CHRDL1/OSR1/SMPD3/OMD/TRPM4/GATA1/PPARGC1B/TWIST2/IL6ST/IGF1/KL/RYR1/TEK/SLC8A1/RASSF2/FGF9/RORB/MGP/PBX1/FZD1/TNFRSF11A/CSF1/PENK/S1PR1/DDR2/GLI3/LEP/GPLD1/DHH/ACHE/ENPP1/SRGN/P2RX7/WWTR1/NELL1/GPNMB/SFRP2/SATB2/GPC3/ROR2/FAT4/…	76
GO:0015800	BP	acidic amino acid transport	18/2655	66/18670	0.00404096	0.0250806	0.0181307	SLC17A8/SLC17A7/ATP1A2/VAMP2/SYT4/SNAP25/SNCA/APBA1/ADORA2A/SLC1A1/NPY5R/SLC1A2/P2RX7/KMO/NTRK2/RIMS1/NTSR1/SYT1	18
GO:0021872	BP	forebrain generation of neurons	18/2655	66/18670	0.00404096	0.0250806	0.0181307	CNTN2/SLC4A10/ZSWIM6/ERBB4/ASCL1/FGFR2/B2M/DCLK2/SLIT2/CSF1R/HES5/GLI3/FGFR1/SALL1/ARX/GATA2/SATB2/DLX1	18
GO:0045428	BP	regulation of nitric oxide biosynthetic process	18/2655	66/18670	0.00404096	0.0250806	0.0181307	KLF4/P2RX4/CD36/HBB/PTX3/CAV1/PTK2B/CLU/CX3CR1/ATP2B4/IL10/KLF2/AIF1/KLRK1/PTGIS/TLR6/ITGB2/RGN	18
GO:0051926	BP	negative regulation of calcium ion transport	18/2655	66/18670	0.00404096	0.0250806	0.0181307	CAV3/ATP1A2/SRI/GNAO1/CASQ2/BCL2/TLR9/PLN/CLIC2/GSTM2/FKBP1B/NOS1/CD33/ADRA2A/REM1/OPRL1/LILRB1/NTSR1	18
GO:0006063	BP	uronic acid metabolic process	9/2655	24/18670	0.00406268	0.0251635	0.0181906	UGT1A8/UGT1A10/UGT2A3/UGT1A7/UGT1A5/UGT1A1/UGT2B15/UGT1A9/UGT2B7	9
GO:0019585	BP	glucuronate metabolic process	9/2655	24/18670	0.00406268	0.0251635	0.0181906	UGT1A8/UGT1A10/UGT2A3/UGT1A7/UGT1A5/UGT1A1/UGT2B15/UGT1A9/UGT2B7	9
GO:0051650	BP	establishment of vesicle localization	58/2655	290/18670	0.00406846	0.0251733	0.0181977	NLGN1/RAP1A/CNR1/SYT9/RIMS4/P2RY4/PINK1/AP3S2/TRAK2/SNAP91/ADRA1A/RAB27A/VAMP2/P2RY1/KIF1A/P2RX1/SYT4/GRIA1/LRMP/PRKCB/SYP/GRIK5/KIF5A/SNAP25/KIF5C/GRIN3A/SLC2A4/CAMK2A/SYT5/TRIM9/CHRM2/CACNB2/STXBP5L/SNCA/APBA1/ADORA2A/RIMS3/MAP2/AP3B2/LRRK2/SYT2/DYNC1I1/STX11/MYO5A/F8/PRRT2/ITGA4/SYT11/P2RX7/CHRNB2/SV2A/RIMS2/RIMS1/RAB27B/SNPH/CPLX2/DOC2B/SYT1	58
GO:0002295	BP	T-helper cell lineage commitment	7/2655	16/18670	0.00410162	0.0252485	0.018252	LY9/IRF4/SPN/TBX21/IL23R/SLAMF6/IL12RB1	7
GO:0014048	BP	regulation of glutamate secretion	7/2655	16/18670	0.00410162	0.0252485	0.018252	SYT4/SNCA/ADORA2A/NPY5R/P2RX7/KMO/NTSR1	7
GO:0051923	BP	sulfation	7/2655	16/18670	0.00410162	0.0252485	0.018252	SULT1A2/SULT1A1/SULT1B1/CHST5/UST/HS3ST5/SULT1C4	7
GO:0070593	BP	dendrite self-avoidance	7/2655	16/18670	0.00410162	0.0252485	0.018252	CNTN2/MYPN/CNTN4/DSCAML1/IGSF9/PALLD/NEXN	7
GO:0086103	BP	G protein-coupled receptor signaling pathway involved in heart process	7/2655	16/18670	0.00410162	0.0252485	0.018252	CHGA/PDE4D/CAV1/PLN/RGS2/ATP2B4/NOS1	7
GO:0042542	BP	response to hydrogen peroxide	33/2655	146/18670	0.00412275	0.0253526	0.0183273	KLF4/PINK1/PDE8A/RNF112/GNAO1/HBB/CAPN2/PTK2B/BCL2/KCNA5/HMOX1/PDGFD/CRYAB/SMPD3/TXNIP/MB/GPR37L1/HBA2/STAR/FKBP1B/IL10/FABP1/SLC8A1/KLF2/HBA1/LRRK2/TRPC6/DUSP1/AXL/TRPA1/IL18RAP/AQP1/CYP1B1	33
GO:0002577	BP	regulation of antigen processing and presentation	8/2655	20/18670	0.00421901	0.0257338	0.0186029	FGL2/CCL19/CCL21/FCGR2B/WAS/CCR7/HLA-DOB/HLA-DOA	8
GO:0002827	BP	positive regulation of T-helper 1 type immune response	8/2655	20/18670	0.00421901	0.0257338	0.0186029	IL6R/CCR2/CCL19/XCL1/IL18/IL1R1/IL23R/IL12RB1	8
GO:0010738	BP	regulation of protein kinase A signaling	8/2655	20/18670	0.00421901	0.0257338	0.0186029	PJA2/ADRB2/ADIPOQ/AKAP6/AKAP5/AKAP7/LRRK2/AKAP12	8
GO:0033630	BP	positive regulation of cell adhesion mediated by integrin	8/2655	20/18670	0.00421901	0.0257338	0.0186029	P2RY12/CCL21/NCKAP1L/RET/CD3E/CXCL13/CCL5/SFRP2	8
GO:0043369	BP	CD4-positive or CD8-positive, alpha-beta T cell lineage commitment	8/2655	20/18670	0.00421901	0.0257338	0.0186029	LY9/IRF4/BCL2/SPN/TBX21/IL23R/SLAMF6/IL12RB1	8
GO:0051580	BP	regulation of neurotransmitter uptake	8/2655	20/18670	0.00421901	0.0257338	0.0186029	ATP1A2/GPM6B/GDNF/RGS2/SNCA/NOS1/ITGB3/RAB3B	8
GO:0060216	BP	definitive hemopoiesis	8/2655	20/18670	0.00421901	0.0257338	0.0186029	MFAP5/GATA1/MEIS1/LYL1/TEK/TAL1/TGFBR3/GATA2	8
GO:0072234	BP	metanephric nephron tubule development	8/2655	20/18670	0.00421901	0.0257338	0.0186029	LGR4/ACAT1/POU3F3/OSR1/HES5/WWTR1/FAT4/SOX8	8
GO:0030278	BP	regulation of ossification	43/2655	203/18670	0.0043049	0.0262311	0.0189623	TPH1/IL6R/SFRP1/GDPD2/GPM6B/PTN/ZBTB16/MAPK3/PTGER4/ADRB2/BMP6/BMP2/PTK2B/BCL2/HEMGN/HAND2/MEF2C/FGFR2/OSR1/OMD/TRPM4/GATA1/TWIST2/IL6ST/IGF1/KL/SLC8A1/RASSF2/RORB/MGP/PBX1/CSF1/S1PR1/DDR2/GLI3/ENPP1/SRGN/P2RX7/NELL1/SFRP2/LTF/TAC1/GDF10	43
GO:0071496	BP	cellular response to external stimulus	66/2655	339/18670	0.00445456	0.0270665	0.0195663	HIGD1A/CASR/FAM107A/CDKN2B/RNF152/P2RY4/PDK4/P2RX4/SFRP1/ATP1A2/P2RY12/KCNB1/RYR3/PDE2A/P2RY1/PTN/DSC2/CRADD/MAPK3/SLC9A1/PTGER4/TLR3/FOLR2/NR1H4/SESN2/BMP6/KANK2/BCL2/MYOCD/HMOX1/PCK1/WNT2B/PDK2/UCN3/FAS/CDKN1A/KRT20/TLR7/TRPM4/CASP5/PRKAA2/P2RY2/MAP1LC3C/LRRK2/BHLHA15/AIF1/PENK/AXL/LEP/SLC1A2/PTPRC/FES/ITGA4/TLR8/AQP1/P2RX7/SLC39A5/AKR1C3/TLR5/CYBB/SFRP2/VCAM1/CARTPT/FOS/KIF26A/KIAA1324	66
GO:0030851	BP	granulocyte differentiation	11/2655	33/18670	0.00445553	0.0270665	0.0195663	CEACAM1/ADIPOQ/GATA1/EVI2B/TAL1/C1QC/HCLS1/CBFA2T3/CEBPE/GATA2/SPI1	11
GO:0060603	BP	mammary gland duct morphogenesis	11/2655	33/18670	0.00445553	0.0270665	0.0195663	CAV3/NTN1/PGR/FGFR2/FGF10/ESR1/AR/CSF1R/CSF1/CCL11/SOSTDC1	11
GO:1901136	BP	carbohydrate derivative catabolic process	41/2655	192/18670	0.00450135	0.0273173	0.0197476	HPSE2/FUCA1/LYVE1/GBA3/GPD1L/PDE2A/PDE8A/STAB2/OGN/PDE7B/SLC9A1/ACAT1/PDE5A/PDE9A/NEU4/PDE4D/APOBEC3A/NCAN/AICDA/OMD/DPYD/DCN/PRELP/PDE1A/GPC5/HPSE/NUDT10/FGF2/PNLIPRP2/APOBEC3B/PDE4C/NUDT11/CDA/NCCRP1/FBXO27/GPC6/APOBEC3D/APOBEC3C/GPC3/FBXO17/HYAL1	41
GO:0042119	BP	neutrophil activation	92/2655	498/18670	0.00453881	0.0275168	0.0198918	ELANE/LRRC7/FUCA1/PRDX6/CD177/RAP1A/STBD1/METTL7A/CFD/SLCO4C1/CTSG/ANPEP/RAB27A/GSN/FGL2/PGM1/PADI2/DNASE1L3/P2RX1/LRMP/F2RL1/CEACAM1/CD36/CFP/HBB/PLAC8/RAB4B/SNAP25/ACAA1/CEACAM3/KRT1/PTX3/CTSS/SYNGR1/PLD1/LGALS3/RAB37/MGAM/RAB9B/ATP8B4/BIN2/ARSA/B2M/CHRNB4/HVCN1/IQGAP2/ATP8A1/RHOF/MMP25/CR1/CD33/CD14/GMFG/CAMP/SLC2A5/HPSE/DOCK2/TTR/FCGR2B/STOM/NCKAP1L/BST1/NFASC/FCN1/ARHGAP9/PTPRC/IL18/A1BG/ITG…	92
GO:0043303	BP	mast cell degranulation	14/2655	47/18670	0.004545	0.0275266	0.0198989	CHGA/MRGPRX2/HMOX1/KIT/PIK3CG/BTK/FOXF1/PIK3CD/FES/LAT2/CD300A/GATA2/CPLX2/CD84	14
GO:0031668	BP	cellular response to extracellular stimulus	54/2655	268/18670	0.00463412	0.0280208	0.0202561	HIGD1A/CASR/FAM107A/CDKN2B/RNF152/P2RY4/PDK4/P2RX4/SFRP1/P2RY12/KCNB1/RYR3/P2RY1/PTN/DSC2/MAPK3/FOLR2/NR1H4/SESN2/KANK2/BCL2/MYOCD/HMOX1/PCK1/WNT2B/PDK2/UCN3/FAS/CDKN1A/KRT20/TRPM4/PRKAA2/P2RY2/MAP1LC3C/LRRK2/BHLHA15/AIF1/PENK/AXL/LEP/SLC1A2/PTPRC/FES/ITGA4/P2RX7/SLC39A5/AKR1C3/CYBB/SFRP2/VCAM1/CARTPT/FOS/KIF26A/KIAA1324	54
GO:0008344	BP	adult locomotory behavior	20/2655	77/18670	0.00464059	0.0280208	0.0202561	CNTN2/ATP1A2/SEZ6/CXCL12/CEND1/SNCG/LGI4/CHL1/SEZ6L/GDNF/TMOD1/UCHL1/SNCA/SPTBN4/PREX2/EPHA4/ZIC1/SLITRK6/NTSR1/HOXD10	20
GO:0048678	BP	response to axon injury	20/2655	77/18670	0.00464059	0.0280208	0.0202561	KLF4/P2RX4/P2RY12/PTN/NEFL/GAP43/NTRK3/BCL2/RGMA/KCNK2/MATN2/FKBP1B/JAM3/AIF1/MAP1B/PTPRS/EPHA4/TYROBP/APOD/RTN4RL1	20
GO:0019886	BP	antigen processing and presentation of exogenous peptide antigen via MHC class II	24/2655	98/18670	0.00466935	0.0281097	0.0203204	RILP/KIF5A/SH3GL2/CTSS/OSBPL1A/FCGR2B/AP1S2/DYNC1I1/CTSF/HLA-DOB/HLA-DPB1/LAG3/HLA-DMB/HLA-DPA1/HLA-DOA/HLA-DQA1/HLA-DRA/HLA-DQB2/HLA-DRB1/CTSE/HLA-DRB5/KIF26A/HLA-DQA2/HLA-DQB1	24
GO:0050764	BP	regulation of phagocytosis	24/2655	98/18670	0.00466935	0.0281097	0.0203204	APPL2/RAP1A/RAB27A/STAP1/F2RL1/CD36/PTX3/ADIPOQ/TUB/SFTPD/DOCK2/FCGR2B/NCKAP1L/PTPRC/HCK/SYT11/SFTPA2/CD300LF/SIRPG/CD300A/GATA2/IL2RB/CAMK1D/C3	24
GO:0099175	BP	regulation of postsynapse organization	24/2655	98/18670	0.00466935	0.0281097	0.0203204	NRXN1/NLGN1/CUX2/PTN/EPHA7/GAP43/NTRK3/RELN/LRRTM2/ITPKA/NLGN3/LRRK2/ZNF804A/PAK3/TIAM1/FCGR2B/CAMK2B/LRRTM1/PTPRS/DGKB/EPHA4/LRFN1/ARC/APOE	24
GO:0006633	BP	fatty acid biosynthetic process	36/2655	164/18670	0.00469348	0.0282266	0.0204049	PLP1/HPGDS/ABHD3/PDK4/HPGD/ABCD3/PTGS1/LTC4S/ACSM5/CEACAM1/MGLL/ACACB/LIPC/ABCD2/ADIPOQ/ACSS2/EPHX2/EDN2/ACOT11/CYP3A4/PRKAA2/ELOVL4/GSTM4/PTGDS/MYO5A/ACOT4/ACADL/FADS6/PTGIS/ACSM1/AKR1C3/QKI/ACSM3/PLA2G4F/RGN/CYP2C9	36
GO:0035265	BP	organ growth	43/2655	204/18670	0.00472139	0.0283661	0.0205057	RSPO2/PI16/CAV3/VIT/ADRA1A/ACACB/RXRA/ERBB4/BCL2/MEF2C/FGFR2/NLGN4X/FGF10/SMPD3/AKAP6/KCNK2/RGS2/MEIS1/SCARA3/MATN2/LEPR/IGF1/ESR1/FGF9/NDRG4/AR/MATN4/COL21A1/SASH3/FGF2/S1PR1/DDR2/ZFPM2/LEP/BNC2/COL14A1/MESP1/SORBS2/FGFR1/FGF7/TGFBR3/ARX/CACNA2D2	43
GO:0042113	BP	B cell activation	61/2655	310/18670	0.00477859	0.0286811	0.0207334	TNFRSF13B/SFRP1/NKX2-3/PLCL2/ITM2A/PRKCB/FLT3/PTK2B/CD79B/BCL2/TLR9/MEF2C/PLCG2/HDAC9/AICDA/CD79A/GAPT/CD27/CXCR5/KIT/CDKN1A/CD19/FCRL1/MFNG/CD22/MS4A1/CR2/BTK/POU2F2/CD180/DOCK10/LYL1/FCRL3/IL10/LAX1/TNFRSF13C/SASH3/CD40LG/GPR183/IKZF3/FCGR2B/NCKAP1L/BST1/SLA2/PIK3CD/PTPRC/HHEX/BANK1/CD28/CD38/ITGA4/SAMSN1/LAT2/TBX21/CHRNB2/TYROBP/CD300A/VCAM1/IL7R/ZAP70/TNFSF13B	61
GO:0071902	BP	positive regulation of protein serine/threonine kinase activity	65/2655	334/18670	0.00478353	0.0286821	0.0207341	ELANE/HIGD1A/GNG3/CCNYL1/PLCE1/ALK/LPAR1/C1QTNF2/EDN3/MAPK10/MAPK3/NTRK3/PDE5A/ADRB2/ARRB1/FLT3/BMP2/PTK2B/TLR9/ADIPOQ/GHR/PDGFD/FGF10/TCL1A/KIT/PIK3CG/KITLG/SNCA/CCL19/ATP2B4/ZEB2/IGF1/PDE6G/NRG1/MAP2K6/LRRK2/FGD2/ADRA2A/PAK3/CSF1R/MAP4K1/TIAM1/CHRNA7/CD40LG/FGF2/TNFRSF11A/CDK5R2/PIK3R5/PTPRC/RET/TLR6/FGFR1/P2RX7/MDFIC/EPHA4/PIK3R6/NGF/ROR2/CARTPT/HTR2B/LPAR3/ERN2/LTF/EGF/NRK	65
GO:0032387	BP	negative regulation of intracellular transport	18/2655	67/18670	0.00480567	0.0287664	0.0207951	RAP1A/SYT4/CD36/HMOX1/ADIPOQ/PLN/CRYAB/PKIG/LRRK2/FOXF1/ANGPT1/DERL3/MAP1B/MDFIC/CD300A/APOD/PKIA/CD84	18
GO:0046394	BP	carboxylic acid biosynthetic process	86/2655	462/18670	0.00481636	0.0287664	0.0207951	UGP2/ASPA/PLP1/ABCB11/HPGDS/ENTPD5/UGDH/ABHD3/PDK4/GPT/ASPG/MGST3/PGM1/HPGD/ABCD3/PTGS1/LTC4S/ACSM5/SLC35D1/CEACAM1/MGLL/ACACB/NR1H4/DHRS9/NAALAD2/LIPC/ABCD2/ADIPOQ/NCAN/ACSS2/RIMKLA/EPHX2/SMPD3/EDN2/OSBPL1A/DPYD/DSEL/PPARGC1A/ACOT11/CYP3A4/GCK/BHMT2/STAR/ATP2B4/DCN/UST/IGF1/PRKAA2/ELOVL4/GSTM4/HK2/CDO1/PTGDS/PLA2G5/GGT6/OTC/MYO5A/CBFA2T3/ACOT4/RIMKLB/ACADL/FADS6/PTGIS/GAMT/CYP27A1/CYP8B1/P2RX7/A…	86
GO:0050729	BP	positive regulation of inflammatory response	34/2655	153/18670	0.00481674	0.0287664	0.0207951	PDCD4/CNR1/PDE2A/CCL14/STAP1/PTGER4/TLR3/FABP4/AGTR1/CCR2/TLR9/TLR10/CREB3L3/PIK3CG/TLR7/IL17B/SNCA/BTK/IL6ST/LRRK2/NPY5R/TNFRSF11A/TSLP/IL18/CCR7/CD28/TLR6/PTGER3/IL1RL1/KLKB1/PLA2G2A/NUPR1/TAC1/C3	34
GO:0062013	BP	positive regulation of small molecule metabolic process	34/2655	153/18670	0.00481674	0.0287664	0.0207951	GUCA2B/GCG/ADCYAP1R1/GUCA2A/ENTPD5/PINK1/P2RY1/CPT1A/KAT2B/C1QTNF2/DYRK2/PTH1R/NR1H4/BMP6/ABCD2/ADIPOQ/PPARGC1A/GCK/SNCA/STAR/PID1/IGF1/NOS1/PRKAA2/FABP1/SORBS1/CD244/GPLD1/P2RX7/NTSR1/NUPR1/PTAFR/EGF/RGN	34
GO:0010676	BP	positive regulation of cellular carbohydrate metabolic process	17/2655	62/18670	0.00483142	0.0288254	0.0208378	GCG/ADCYAP1R1/P2RY1/KAT2B/C1QTNF2/DYRK2/PTH1R/PPARGC1A/GCK/SNCA/IGF1/SORBS1/CD244/GPLD1/NTSR1/PTAFR/RGN	17
GO:0051261	BP	protein depolymerization	26/2655	109/18670	0.00484906	0.0289019	0.0208931	STMN4/GSN/STMN2/VPS4B/F2RL1/LIMA1/CFL2/LMOD1/SCIN/TMOD1/SH3GL2/VILL/SH3BP1/SPTBN4/ADD2/KIF19/AVIL/TMOD2/MAP1B/APC2/FGF13/PLEKHH2/MAP1A/PLEK/NCKAP5/NAV3	26
GO:0002707	BP	negative regulation of lymphocyte mediated immunity	12/2655	38/18670	0.00497875	0.0295869	0.0213882	CLEC4G/CEACAM1/KIR2DL4/CR1/CD96/FCGR2B/PTPRC/XCL1/TBX21/LILRB1/HLA-G/IL7R	12
GO:0051590	BP	positive regulation of neurotransmitter transport	12/2655	38/18670	0.00497875	0.0295869	0.0213882	NLGN1/CNR1/SYT9/TACR2/CACNB2/SNCA/ADORA2A/RAB3B/P2RX7/KMO/NTSR1/SYT1	12
GO:0086005	BP	ventricular cardiac muscle cell action potential	12/2655	38/18670	0.00497875	0.0295869	0.0213882	GPD1L/CAV3/KCNE2/NEDD4L/CTNNA3/ANK2/DSC2/CAV1/SCN3B/TRPM4/KCND3/KCNJ5	12
GO:1903706	BP	regulation of hemopoiesis	88/2655	475/18670	0.00500972	0.0297304	0.021492	CA2/ZBTB7B/SFRP1/FGL2/KAT2B/PTN/ZBTB16/CEACAM1/PRKCB/TLR3/MIXL1/SCIN/IRF4/PTK2B/CCR2/TLR9/MEF2C/ADIPOQ/CD101/LGALS3/MYL9/LMO2/CD27/CAMK4/GATA1/B2M/KITLG/MEIS1/PPARGC1B/CCL19/EVI2B/BTK/TOX/FCRL3/NRARP/CR1/TAL1/RASSF2/C1QC/FLT3LG/SASH3/HES5/IKZF3/FCGR2B/HCLS1/CYP26B1/TRIM58/CSF1/NCKAP1L/AXL/GP1BA/ZEB1/MEIS2/GLI3/CD4/PTPRC/IL18/SPINK5/CD28/FES/GPR55/GPR171/LAG3/LRRC17/TBX21/IL23R/HLA-DOA/TYROBP/MITF…	88
GO:0035025	BP	positive regulation of Rho protein signal transduction	10/2655	29/18670	0.0050227	0.0297304	0.021492	LPAR1/F2RL1/ARRB1/GPR18/P2RY8/P2RY10/GPR17/GPR174/GPR55/GPR65	10
GO:0072538	BP	T-helper 17 type immune response	10/2655	29/18670	0.0050227	0.0297304	0.021492	ZBTB7B/LY9/IRF4/TBX21/IL23R/NLRP3/RORA/RORC/SLAMF6/IL12RB1	10
GO:0072606	BP	interleukin-8 secretion	10/2655	29/18670	0.0050227	0.0297304	0.021492	F2RL1/CD14/TLR1/CD244/FCN1/LEP/TLR6/PTPN22/SSC5D/CD2	10
GO:0045921	BP	positive regulation of exocytosis	22/2655	88/18670	0.00506943	0.029948	0.0216493	SYT10/CD177/NLGN1/CNR1/SYT9/KCNB1/RAB27A/VPS4B/SYT4/F2RL1/SMPD3/CACNB2/SNCA/CDK5R2/CACNA1H/GATA2/RAB27B/ITGAM/DOC2B/PTAFR/ITGB2/SYT1	22
GO:1903557	BP	positive regulation of tumor necrosis factor superfamily cytokine production	22/2655	88/18670	0.00506943	0.029948	0.0216493	CD36/TLR3/CCR2/TLR9/CLU/CCL19/LRRK2/CD14/C1QTNF4/SASH3/TLR1/LEP/PTPRC/LY96/AKAP12/SPN/TYROBP/CYBB/LILRA2/CD2/CD86/PTAFR	22
GO:0016053	BP	organic acid biosynthetic process	86/2655	463/18670	0.00510921	0.0301534	0.0217978	UGP2/ASPA/PLP1/ABCB11/HPGDS/ENTPD5/UGDH/ABHD3/PDK4/GPT/ASPG/MGST3/PGM1/HPGD/ABCD3/PTGS1/LTC4S/ACSM5/SLC35D1/CEACAM1/MGLL/ACACB/NR1H4/DHRS9/NAALAD2/LIPC/ABCD2/ADIPOQ/NCAN/ACSS2/RIMKLA/EPHX2/SMPD3/EDN2/OSBPL1A/DPYD/DSEL/PPARGC1A/ACOT11/CYP3A4/GCK/BHMT2/STAR/ATP2B4/DCN/UST/IGF1/PRKAA2/ELOVL4/GSTM4/HK2/CDO1/PTGDS/PLA2G5/GGT6/OTC/MYO5A/CBFA2T3/ACOT4/RIMKLB/ACADL/FADS6/PTGIS/GAMT/CYP27A1/CYP8B1/P2RX7/A…	86
GO:0006979	BP	response to oxidative stress	84/2655	451/18670	0.00520645	0.0306971	0.0221908	ANGPTL7/ETFDH/PRDX6/TAT/KLF4/PINK1/PDE8A/RNF112/PTGS1/GPX3/GNAO1/MAPK3/CD36/SESN2/HBB/TPO/KRT1/CAPN2/PTK2B/EPAS1/BCL2/KCNA5/HMOX1/ADIPOQ/PDGFD/PDK2/TPM1/CRYAB/SMPD3/TXNIP/TP53INP1/MB/GPR37L1/PPARGC1A/HBA2/MSRA/SNCA/PPARGC1B/CCL19/STAR/BTK/SCARA3/PRR5L/MAPT/FKBP1B/MSRB3/PRKAA2/PTPRN/NCF1/IL10/FABP1/SGK2/SLC8A1/KLF2/HBA1/LRRK2/FZD1/TRPC6/DUSP1/FBLN5/AIF1/PENK/AXL/TRPA1/PDGFRA/CCR7/IL18RAP/CD38/TLR6…	84
GO:0010927	BP	cellular component assembly involved in morphogenesis	27/2655	115/18670	0.00521899	0.0307409	0.0222224	SPINK2/CAV3/MYOM1/MYPN/ANK2/EPB41L3/CSRP1/LDB3/CFL2/MYH11/CASQ2/LMOD1/TMOD1/PGM5/TNNT3/MEF2C/TPM1/NRAP/CASQ1/MYBPC2/CAPN9/NFASC/TMOD2/PDGFRA/PMP22/PHLDB2/CCDC136	27
GO:0045913	BP	positive regulation of carbohydrate metabolic process	21/2655	83/18670	0.00525508	0.0308133	0.0222748	GCG/ADCYAP1R1/ENTPD5/P2RY1/KAT2B/C1QTNF2/DYRK2/PTH1R/PPARGC1A/GCK/SNCA/IGF1/PRKAA2/SORBS1/CD244/GPLD1/P2RX7/NTSR1/PTAFR/EGF/RGN	21
GO:1901879	BP	regulation of protein depolymerization	21/2655	83/18670	0.00525508	0.0308133	0.0222748	GSN/STMN2/F2RL1/LIMA1/CFL2/LMOD1/SCIN/TMOD1/VILL/SH3BP1/SPTBN4/ADD2/AVIL/TMOD2/MAP1B/APC2/FGF13/PLEKHH2/MAP1A/PLEK/NAV3	21
GO:2000106	BP	regulation of leukocyte apoptotic process	21/2655	83/18670	0.00525508	0.0308133	0.0222748	CXCL12/MEF2C/LGALS3/GIMAP8/CD27/KITLG/CCL19/BTK/IL10/CCL21/HCLS1/AXL/TSC22D3/PIK3CD/CD3G/CCR7/CCL5/DOCK8/P2RX7/LILRB1/IL7R	21
GO:0048872	BP	homeostasis of number of cells	50/2655	246/18670	0.00525607	0.0308133	0.0222748	TNFRSF13B/RHAG/NKX2-3/TNFRSF17/LGR4/FLT3/GCNT4/EPAS1/BCL2/CCR2/HMOX1/MEF2C/GAPT/KIT/MB/GATA1/B2M/KITLG/IKZF1/JAM3/ALAS2/DOCK10/TAL1/RASSF2/KLF2/TNFRSF13C/FLT3LG/SASH3/GPR183/HCLS1/TRIM58/CSF1/GPR174/NCKAP1L/AXL/TSC22D3/PIK3CD/CCR7/P2RX7/SIT1/TGFBR3/AKT3/GATA2/SPI1/SOX6/MAFB/FOXN1/IL7R/HOXA5/TNFSF13B	50
GO:0040013	BP	negative regulation of locomotion	75/2655	396/18670	0.00525693	0.0308133	0.0222748	TMEFF2/ELANE/CITED2/SPOCK3/KLF4/SEMA3E/SFRP1/CXCL12/MARVELD3/MMP28/SEMA6D/PADI2/PTN/ACVRL1/STAP1/PBLD/PTGER4/C5orf30/ERBB4/CD200R1/SEMA6A/GPR18/ADORA3/ABHD6/SEMA3D/CCL28/BMP5/BCL2/MYOCD/HMOX1/MEF2C/ADIPOQ/NRG3/SEMA3G/TPM1/SEMA4G/TP53INP1/SLC9A3R1/PTPRT/PPARGC1A/RECK/CX3CR1/DCN/ADORA2A/MAGI2/FBLN1/PTPRR/NRG1/CCL21/NDRG4/SLIT2/DUSP1/ACVR1C/AIF1/FGF2/PRKG1/WAS/KLRK1/SEMA3B/MEOX2/EVL/CXCL13/MMRN2/MIT…	75
GO:0050850	BP	positive regulation of calcium-mediated signaling	13/2655	43/18670	0.00535032	0.0312692	0.0226044	P2RX2/P2RX4/SLC9A1/CHP2/JPH2/AKAP6/GSTM2/IGF1/NRG1/TRAT1/CD4/CD3E/ZAP70	13
GO:0099054	BP	presynapse assembly	13/2655	43/18670	0.00535032	0.0312692	0.0226044	NRXN1/NLGN1/CBLN2/SLITRK2/SLITRK3/NTRK3/NLGN4X/LRFN5/SNCA/NLGN3/FZD1/MDGA1/LRRTM1	13
GO:1904646	BP	cellular response to amyloid-beta	13/2655	43/18670	0.00535032	0.0312692	0.0226044	CD36/ADRB2/CACNA1A/NGFR/IGF1/CACNB1/CACNA2D1/FCGR2B/ITGA4/TLR6/EPHA4/ATP1A3/VCAM1	13
GO:0021954	BP	central nervous system neuron development	20/2655	78/18670	0.00542431	0.03164	0.0228725	PHOX2B/CNTN2/SLC4A10/NPY/DCLK1/ASCL1/FGFR2/SCN1B/ZEB2/MAPT/SPTBN4/MAP2/DCLK2/SLIT2/LEP/EPHA4/CHRNB2/NTRK2/ARX/GATA2	20
GO:0032413	BP	negative regulation of ion transmembrane transporter activity	20/2655	78/18670	0.00542431	0.03164	0.0228725	CAV3/ATP1A2/KCNE2/SRI/ANK3/NEDD4L/KCNAB1/CASQ2/CAV1/CAMK2D/TLR9/PLN/OSR1/SLC9A3R1/CLIC2/GSTM2/FKBP1B/ADRA2A/REM1/OPRL1	20
GO:0045444	BP	fat cell differentiation	46/2655	223/18670	0.00544385	0.0317232	0.0229326	VSTM2A/ZBTB7B/TPH1/KLF4/SFRP1/PEX11A/ZBTB16/ADRB2/PLAC8/RNASEL/BMP2/SLC2A4/LMO3/FABP4/ADIPOQ/FGF10/ZBTB7C/RGS2/MB/TRPM4/CLIP3/PPARGC1A/METRNL/ALDH6A1/RARRES2/LGALS12/CMKLR1/ADRB1/TGFB1I1/RUNX1T1/ZFPM2/LEP/C1QTNF3/ENPP1/GDF6/FRZB/FNDC5/WNT5B/STEAP4/RORA/WWTR1/GATA2/RORC/SFRP2/GDF10/SOX8	46
GO:0033559	BP	unsaturated fatty acid metabolic process	26/2655	110/18670	0.00551014	0.0320474	0.0231669	HPGDS/ACOX1/HPGD/PTGS1/LTC4S/MGLL/MAPK3/CES2/ACAA1/PLA2G10/ABCD2/GSTA1/EPHX2/EDN2/GSTM2/AKR1C2/ELOVL4/CYP4F12/PTGDS/PTGIS/CYP2C18/AKR1C3/PLA2G4F/CYP1B1/PLA2G4A/CYP2C9	26
GO:0098739	BP	import across plasma membrane	26/2655	110/18670	0.00551014	0.0320474	0.0231669	ATP1A2/KCNE2/CNGA3/SLC8A3/SLC9A9/ATP1B2/SLC9A1/FOLR2/HCN4/SLC9A2/RGS2/TRPM4/ATP2B4/SLC9A3/SLC1A1/KCNJ16/SLC8A1/SLC2A5/CACNA2D1/SLC1A2/SLC39A5/SLC7A2/KCNJ12/ATP1A3/KCNJ5/NTSR1	26
GO:0006688	BP	glycosphingolipid biosynthetic process	9/2655	25/18670	0.00555823	0.0320786	0.0231895	ST8SIA3/B3GALT1/ST6GALNAC6/B3GALT4/ST8SIA1/ST6GALNAC3/ST8SIA4/ST8SIA6/B3GALT2	9
GO:0008211	BP	glucocorticoid metabolic process	9/2655	25/18670	0.00555823	0.0320786	0.0231895	HSD3B2/HSD11B2/BMP2/CYP11A1/BMP5/CYP21A2/STAR/CACNA1H/SERPINA6	9
GO:0043951	BP	negative regulation of cAMP-mediated signaling	9/2655	25/18670	0.00555823	0.0320786	0.0231895	NPY2R/PDE2A/LPAR1/PDE4D/PDE3A/RGS2/APLP1/ATP2B4/OPRL1	9
GO:0072202	BP	cell differentiation involved in metanephros development	9/2655	25/18670	0.00555823	0.0320786	0.0231895	TCF21/LGR4/POU3F3/GDNF/ADIPOQ/OSR1/SALL1/WWTR1/FAT4	9
GO:1903859	BP	regulation of dendrite extension	9/2655	25/18670	0.00555823	0.0320786	0.0231895	NEDD4L/CACNG7/CPNE5/SYT4/SYT2/RIMS2/RIMS1/CPNE6/SYT1	9
GO:1904861	BP	excitatory synapse assembly	9/2655	25/18670	0.00555823	0.0320786	0.0231895	NRXN1/NLGN1/NTRK3/LRRTM2/LRRTM1/PTPRS/LRFN1/LRRC4/NRXN2	9
GO:2000311	BP	regulation of AMPA receptor activity	9/2655	25/18670	0.00555823	0.0320786	0.0231895	GSG1L/NLGN1/CACNG7/ADRB2/RELN/MEF2C/NLGN3/SHISA9/ARC	9
GO:2000482	BP	regulation of interleukin-8 secretion	9/2655	25/18670	0.00555823	0.0320786	0.0231895	F2RL1/CD14/TLR1/CD244/FCN1/TLR6/PTPN22/SSC5D/CD2	9
GO:0010811	BP	positive regulation of cell-substrate adhesion	28/2655	121/18670	0.00557122	0.0321228	0.0232214	NPY2R/MYOC/SFRP1/VIT/ABI3BP/VWC2/PTN/EMILIN3/MMRN1/CD36/PTK2B/CCL28/EDIL3/LIMS2/TEK/CCL21/FOXF1/CCDC80/CSF1/FLNA/NEDD9/FBLN2/CCR7/CD3E/CASS4/MMRN2/SPOCK2/ECM2	28
GO:0002711	BP	positive regulation of T cell mediated immunity	14/2655	48/18670	0.00559271	0.0321234	0.0232218	CD1D/CD1C/B2M/SASH3/RSAD2/PTPRC/XCL1/IL18/P2RX7/IL1R1/IL23R/NLRP3/HLA-G/IL12RB1	14
GO:0008038	BP	neuron recognition	14/2655	48/18670	0.00559271	0.0321234	0.0232218	CNTN2/CNR1/MYPN/CNTN4/DSCAML1/GAP43/NDN/IGSF9/CRTAC1/PALLD/NEXN/EPHA4/NCAM2/EPHA3	14
GO:0009311	BP	oligosaccharide metabolic process	14/2655	48/18670	0.00559271	0.0321234	0.0232218	ST8SIA3/GBA3/B3GALT1/ST6GALNAC6/NEU4/MGAM/B3GALT5/TREH/ST8SIA4/ST6GALNAC1/ST8SIA6/ST3GAL4/ST3GAL6/B3GALT2	14
GO:0072604	BP	interleukin-6 secretion	14/2655	48/18670	0.00559271	0.0321234	0.0232218	F2RL1/CD200R1/LGALS9C/LGALS9B/C1QTNF4/AIF1/LEP/C1QTNF3/BANK1/TLR8/SYT11/TMEM106A/PTPN22/LILRA2	14
GO:0042593	BP	glucose homeostasis	49/2655	241/18670	0.00564745	0.0323707	0.0234006	APPL2/CMA1/GCG/CASR/RAP1A/CNR1/PDK4/CAV3/KCNB1/SRI/EPHA5/NEUROD1/ADCY5/GRIK5/NR1H4/SESN2/SIDT2/ARRB1/GPR27/SLC2A4/ADIPOQ/PCK1/G6PC/PDK2/TRPM4/PPARGC1A/GCK/STXBP5L/STAR/CSMD1/LEPR/ADRA1B/RFX6/FKBP1B/NGFR/PRKAA2/PTPRN/HK2/BHLHA15/ADRA2A/EFNA5/TIAM1/POMC/GCGR/LEP/GPLD1/KLF15/FOXA1/CARTPT	49
GO:1901653	BP	cellular response to peptide	73/2655	385/18670	0.00567401	0.0323707	0.0234006	GLP2R/APPL2/SLC30A10/GCG/CASR/CA2/ZBTB7B/ATP6V0D1/KLF4/CRHBP/CPEB1/ATP6V1G2/PDK4/VAMP2/ENHO/GAB1/KAT2B/ADCY9/CEACAM1/PRKCB/CD36/ADCY5/SLC9A1/NR1H4/ADRB2/PRKACB/SLC2A4/CAMK2A/PRKAR2B/CAV1/CYP11A1/AGTR1/ADIPOQ/PCK1/GHR/HDAC9/ATP6V0D2/SOCS2/PDK2/SMPD3/GCK/ADCY2/STAR/MSTN/PID1/CACNA1A/NGFR/IGF1/KL/CACNB1/TSHR/RARRES2/KLF2/SORBS1/CACNA2D1/LDOC1/FCGR2B/MYO5A/GCGR/LEP/SLA2/GPLD1/MAP1B/ENPP1/ITGA4/TLR6/E…	73
GO:0046323	BP	glucose import	18/2655	68/18670	0.00568514	0.0323707	0.0234006	APPL2/RAP1A/C1QTNF2/SESN2/RNASEL/RAB4B/SLC2A4/ADIPOQ/ITLN1/PID1/IGF1/HK2/SORBS1/LEP/SLC1A2/ENPP1/KLF15/GPC3	18
GO:0071242	BP	cellular response to ammonium ion	18/2655	68/18670	0.00568514	0.0323707	0.0234006	GNA11/GABRG2/CRHBP/CASP7/MAPK3/CHRM4/CHRM2/CHRNA3/ATP2B4/LRRK2/GABRB3/CHRNA7/AIF1/CHRNB2/GABRB2/CHRM1/LY6H/PTAFR	18
GO:0001867	BP	complement activation, lectin pathway	6/2655	13/18670	0.00574549	0.0323707	0.0234006	KRT1/MASP1/SCARA3/A2M/COLEC11/FCN1	6
GO:0002430	BP	complement receptor mediated signaling pathway	6/2655	13/18670	0.00574549	0.0323707	0.0234006	CR2/CMKLR1/CR1/GPLD1/C3AR1/FPR3	6
GO:0005513	BP	detection of calcium ion	6/2655	13/18670	0.00574549	0.0323707	0.0234006	CASR/STIM1/CASQ2/KCNMB2/KCNMB1/SYT1	6
GO:0009437	BP	carnitine metabolic process	6/2655	13/18670	0.00574549	0.0323707	0.0234006	CPT1A/ACADM/CROT/SLC22A4/CRAT/ACADL	6
GO:0010454	BP	negative regulation of cell fate commitment	6/2655	13/18670	0.00574549	0.0323707	0.0234006	SOX17/MESP1/SPDEF/TBX21/SOSTDC1/SFRP2	6
GO:0010642	BP	negative regulation of platelet-derived growth factor receptor signaling pathway	6/2655	13/18670	0.00574549	0.0323707	0.0234006	MYOCD/ADIPOQ/SLC9A3R1/SNCA/NDRG4/APOD	6
GO:0015812	BP	gamma-aminobutyric acid transport	6/2655	13/18670	0.00574549	0.0323707	0.0234006	SLC32A1/APBA1/P2RX7/SV2A/SLC6A12/NTSR1	6
GO:0032536	BP	regulation of cell projection size	6/2655	13/18670	0.00574549	0.0323707	0.0234006	CNTN2/CDHR5/PLS1/NEFL/CDHR2/XK	6
GO:0033623	BP	regulation of integrin activation	6/2655	13/18670	0.00574549	0.0323707	0.0234006	FBLIM1/P2RY12/PTGER4/CXCL13/SELP/PLEK	6
GO:0045078	BP	positive regulation of interferon-gamma biosynthetic process	6/2655	13/18670	0.00574549	0.0323707	0.0234006	TLR3/TLR9/TLR7/EBI3/TNFRSF13C/TLR8	6
GO:0045086	BP	positive regulation of interleukin-2 biosynthetic process	6/2655	13/18670	0.00574549	0.0323707	0.0234006	IRF4/CD4/PTPRC/CD3E/CD28/CD86	6
GO:0071872	BP	cellular response to epinephrine stimulus	6/2655	13/18670	0.00574549	0.0323707	0.0234006	SLC9A1/PDE4D/ADIPOQ/SNCA/STAR/ATP2B4	6
GO:1900272	BP	negative regulation of long-term synaptic potentiation	6/2655	13/18670	0.00574549	0.0323707	0.0234006	FAM107A/PTN/CX3CR1/EPHA4/TYROBP/APOE	6
GO:0097696	BP	STAT cascade	36/2655	166/18670	0.00575285	0.0323707	0.0234006	IL6R/IL10RB/NEUROD1/ERBB4/STAP2/FLT3/SOCS6/CAV1/CCR2/GHR/SOCS2/KIT/PTPRT/IL6ST/IL10RA/IGF1/IL10/CSF1R/CRLF1/HES5/HCLS1/STAT4/LEP/TSLP/PTPRC/RET/IL18/CCL5/IL23R/AKR1B1/CTF1/CD300A/IL22RA2/IL7R/CYP1B1/EGF	36
GO:0010765	BP	positive regulation of sodium ion transport	11/2655	34/18670	0.00575431	0.0323707	0.0234006	FXYD1/GPD1L/ANK3/ATP1B2/CNTN1/SCN4B/SLC9A1/SCN3B/SCN1B/NOS1/DMD	11
GO:0071868	BP	cellular response to monoamine stimulus	11/2655	34/18670	0.00575431	0.0323707	0.0234006	GNG2/MAPK3/SLC9A1/PDE4D/ADIPOQ/SNCA/APLP1/STAR/ATP2B4/LRRK2/DRD5	11
GO:0071870	BP	cellular response to catecholamine stimulus	11/2655	34/18670	0.00575431	0.0323707	0.0234006	GNG2/MAPK3/SLC9A1/PDE4D/ADIPOQ/SNCA/APLP1/STAR/ATP2B4/LRRK2/DRD5	11
GO:0140115	BP	export across plasma membrane	11/2655	34/18670	0.00575431	0.0323707	0.0234006	FXYD1/ATP1A2/KCNE2/ATP1B2/SLC9A1/KCNA3/KCNA5/KCNT2/SLC8A1/KCND3/ATP1A3	11
GO:0017001	BP	antibiotic catabolic process	16/2655	58/18670	0.00577773	0.0323811	0.0234082	SULT1A2/PRDX6/SULT1A1/GPX3/HBB/TPO/SULT1B1/AKR1B10/PCK1/UGT1A1/HBA2/SNCA/HBA1/MT3/AKR1C3/SULT1C4	16
GO:0042093	BP	T-helper cell differentiation	16/2655	58/18670	0.00577773	0.0323811	0.0234082	ZBTB7B/PTGER4/LY9/IRF4/CCL19/GPR183/IL18/SPN/TBX21/IL23R/NLRP3/RORA/RORC/SLAMF6/CD86/IL12RB1	16
GO:0061900	BP	glial cell activation	16/2655	58/18670	0.00577773	0.0323811	0.0234082	STAP1/TLR3/CLU/TLR7/SNCA/MAPT/ADORA2A/C1QA/LRRK2/AIF1/PTPRC/TLR8/TLR6/TYROBP/ITGAM/ITGB2	16
GO:0098930	BP	axonal transport	16/2655	58/18670	0.00577773	0.0323811	0.0234082	AP3S2/TRAK2/KIF1A/NEFL/KIF5A/KIF5C/TMEM108/DLG2/UCHL1/MAPT/FEZ1/MAP2/AP3B2/DST/MAP1A/RAB27B	16
GO:2000146	BP	negative regulation of cell motility	67/2655	349/18670	0.00584921	0.0327512	0.0236757	TMEFF2/CITED2/SPOCK3/KLF4/SFRP1/CXCL12/MARVELD3/MMP28/SEMA6D/PADI2/PTN/ACVRL1/STAP1/PBLD/PTGER4/C5orf30/ERBB4/CD200R1/GPR18/ADORA3/ABHD6/CCL28/BMP5/BCL2/MYOCD/HMOX1/MEF2C/ADIPOQ/NRG3/TPM1/TP53INP1/SLC9A3R1/PTPRT/PPARGC1A/RECK/CX3CR1/DCN/MAGI2/FBLN1/PTPRR/NRG1/CCL21/NDRG4/SLIT2/DUSP1/ACVR1C/AIF1/FGF2/PRKG1/WAS/KLRK1/MEOX2/EVL/CXCL13/MMRN2/MITF/PHLDB2/PODN/CD300A/SFRP2/APOD/CYP1B1/NAV3/MCTP1/APOE/R…	67
GO:0021782	BP	glial cell development	27/2655	116/18670	0.00590165	0.0330141	0.0238657	ASPA/PLP1/MYOC/CNTN2/SOX10/GSN/LPAR1/NTRK3/LGI4/NKX2-2/CLU/ASCL1/MAPT/ROR1/ADORA2A/C1QA/NRG1/HES5/NDRG1/TSPAN2/MT3/VIM/NTRK2/LAMC3/ROR2/PRDM8/WASF3	27
GO:0010977	BP	negative regulation of neuron projection development	34/2655	155/18670	0.00594588	0.0331559	0.0239683	NLGN1/SEMA3E/TRAK2/ITM2C/SEMA6D/LPAR1/NTN1/STMN2/EPHA7/SEMA6A/TLX2/SEMA3D/SEMA3G/SEMA4G/RGMA/B2M/NLGN3/NGFR/MAP2/OMG/LRRK2/SLIT2/TRPC6/SEMA3B/PMP22/GFI1/PTPRS/CD38/FGF13/MT3/EPHA4/VIM/RTN4RL1/APOE	34
GO:0002438	BP	acute inflammatory response to antigenic stimulus	8/2655	21/18670	0.00597667	0.0331559	0.0239683	ELANE/CNR1/BTK/NPY5R/FCGR2B/CCR7/ADCYAP1/C3	8
GO:0032332	BP	positive regulation of chondrocyte differentiation	8/2655	21/18670	0.00597667	0.0331559	0.0239683	ACVRL1/ZBTB16/BMP6/ZNF219/SOX5/GLI3/GDF6/SOX6	8
GO:0032682	BP	negative regulation of chemokine production	8/2655	21/18670	0.00597667	0.0331559	0.0239683	ELANE/KLF4/F2RL1/NR1H4/IL10/C1QTNF3/MEFV/APOD	8
GO:0035162	BP	embryonic hemopoiesis	8/2655	21/18670	0.00597667	0.0331559	0.0239683	TPO/KIT/GATA1/KITLG/TAL1/PBX1/FLT3LG/GATA2	8
GO:0035743	BP	CD4-positive, alpha-beta T cell cytokine production	8/2655	21/18670	0.00597667	0.0331559	0.0239683	DENND1B/RSAD2/XCL1/IL18/IL18RAP/TBX21/IL1R1/NLRP3	8
GO:0042135	BP	neurotransmitter catabolic process	8/2655	21/18670	0.00597667	0.0331559	0.0239683	PRIMA1/MAOA/NAALAD2/MAOB/AMT/ACHE/DMGDH/GLDC	8
GO:0048245	BP	eosinophil chemotaxis	8/2655	21/18670	0.00597667	0.0331559	0.0239683	CCL23/LGALS3/CCL13/SCG2/CCL8/CCL15/CCL11/CCL5	8
GO:0140131	BP	positive regulation of lymphocyte chemotaxis	8/2655	21/18670	0.00597667	0.0331559	0.0239683	PTK2B/CCR2/XCL2/CCL21/XCL1/CXCL13/CCL5/CXCL14	8
GO:0006577	BP	amino-acid betaine metabolic process	7/2655	17/18670	0.00612602	0.0336792	0.0243466	CPT1A/ACADM/CROT/SLC22A4/CRAT/ACADL/DMGDH	7
GO:0006883	BP	cellular sodium ion homeostasis	7/2655	17/18670	0.00612602	0.0336792	0.0243466	ATP1A2/NEDD4L/ATP1B2/C7/SLC9A1/SLC8A1/ATP1A3	7
GO:0010744	BP	positive regulation of macrophage derived foam cell differentiation	7/2655	17/18670	0.00612602	0.0336792	0.0243466	CD36/PLA2G10/AGTR1/CSF1/IL18/APOB/PLA2G2A	7
GO:0015732	BP	prostaglandin transport	7/2655	17/18670	0.00612602	0.0336792	0.0243466	P2RX4/SLCO2A1/PLA2G10/MAP2K6/TNFRSF11A/LEP/P2RX7	7
GO:0031000	BP	response to caffeine	7/2655	17/18670	0.00612602	0.0336792	0.0243466	RYR3/CASQ2/PPARGC1A/GSTM2/ADORA2A/RYR1/SLC8A1	7
GO:0036270	BP	response to diuretic	7/2655	17/18670	0.00612602	0.0336792	0.0243466	RYR3/CASQ2/PPARGC1A/GSTM2/ADORA2A/RYR1/SLC8A1	7
GO:0043373	BP	CD4-positive, alpha-beta T cell lineage commitment	7/2655	17/18670	0.00612602	0.0336792	0.0243466	LY9/IRF4/SPN/TBX21/IL23R/SLAMF6/IL12RB1	7
GO:0045072	BP	regulation of interferon-gamma biosynthetic process	7/2655	17/18670	0.00612602	0.0336792	0.0243466	TLR3/TLR9/TLR7/EBI3/TNFRSF13C/TLR8/LILRB1	7
GO:0097107	BP	postsynaptic density assembly	7/2655	17/18670	0.00612602	0.0336792	0.0243466	NRXN1/NTRK3/LRRTM2/LRRTM1/PTPRS/LRFN1/NRXN2	7
GO:0033500	BP	carbohydrate homeostasis	49/2655	242/18670	0.00612707	0.0336792	0.0243466	APPL2/CMA1/GCG/CASR/RAP1A/CNR1/PDK4/CAV3/KCNB1/SRI/EPHA5/NEUROD1/ADCY5/GRIK5/NR1H4/SESN2/SIDT2/ARRB1/GPR27/SLC2A4/ADIPOQ/PCK1/G6PC/PDK2/TRPM4/PPARGC1A/GCK/STXBP5L/STAR/CSMD1/LEPR/ADRA1B/RFX6/FKBP1B/NGFR/PRKAA2/PTPRN/HK2/BHLHA15/ADRA2A/EFNA5/TIAM1/POMC/GCGR/LEP/GPLD1/KLF15/FOXA1/CARTPT	49
GO:0030501	BP	positive regulation of bone mineralization	12/2655	39/18670	0.00627793	0.034477	0.0249233	GPM6B/PTN/ADRB2/BMP6/BMP2/MEF2C/OSR1/KL/SLC8A1/P2RX7/NELL1/LTF	12
GO:0050777	BP	negative regulation of immune response	33/2655	150/18670	0.00635564	0.0348718	0.0252087	ZBTB7B/CD160/FGL2/CLEC4G/CEACAM1/CCR2/HMOX1/LGALS3/KIR2DL4/IL10/GPR17/CR1/VSIG4/A2M/NPY5R/CD96/FOXF1/FCGR2B/ANGPT1/PTPRC/XCL1/SPINK5/SAMSN1/NLRC3/TBX21/IL1RL1/LILRB1/CD300A/ADCYAP1/ENPP3/HLA-G/IL7R/CD84	33
GO:0007259	BP	JAK-STAT cascade	34/2655	156/18670	0.00658886	0.0359598	0.0259952	IL6R/IL10RB/NEUROD1/ERBB4/STAP2/FLT3/SOCS6/CAV1/CCR2/GHR/SOCS2/KIT/IL6ST/IL10RA/IGF1/IL10/CSF1R/CRLF1/HES5/HCLS1/STAT4/LEP/TSLP/PTPRC/RET/IL18/CCL5/IL23R/AKR1B1/CTF1/CD300A/IL22RA2/CYP1B1/EGF	34
GO:0000038	BP	very long-chain fatty acid metabolic process	10/2655	30/18670	0.00658983	0.0359598	0.0259952	SLC27A6/ACOX1/ABCD3/ACSBG1/ACAA1/ABCD2/ACOT2/ELOVL4/CYP4F12/ACOT4	10
GO:0007274	BP	neuromuscular synaptic transmission	10/2655	30/18670	0.00658983	0.0359598	0.0259952	P2RX2/CHAT/SLC5A7/CHRNA1/CHRNA3/CHRNB4/DTNA/CHRNB2/CHRM1/RIMBP2	10
GO:0042759	BP	long-chain fatty acid biosynthetic process	10/2655	30/18670	0.00658983	0.0359598	0.0259952	PLP1/HPGD/LTC4S/EPHX2/ACOT11/CYP3A4/GSTM4/MYO5A/QKI/CYP2C9	10
GO:0046320	BP	regulation of fatty acid oxidation	10/2655	30/18670	0.00658983	0.0359598	0.0259952	APPL2/CNR1/PDK4/CPT1A/C1QTNF2/ACACB/ABCD2/PPARGC1A/FABP1/ACADL	10
GO:0050869	BP	negative regulation of B cell activation	10/2655	30/18670	0.00658983	0.0359598	0.0259952	TNFRSF13B/SFRP1/BTK/IL10/FCGR2B/SLA2/BANK1/SAMSN1/TYROBP/CD300A	10
GO:0002576	BP	platelet degranulation	29/2655	128/18670	0.00662175	0.0360508	0.026061	CLEC3B/ENDOD1/CFD/SCG3/P2RX1/MMRN1/CD36/F13A1/CLU/IGF1/RARRES2/A2M/FLNA/CTSW/FERMT3/ITGB3/F8/KNG1/PCDH7/A1BG/TF/SRGN/SELP/PLEK/RAB27B/ITIH3/EGF/SERPINA3/APOH	29
GO:0030225	BP	macrophage differentiation	13/2655	44/18670	0.00662452	0.0360508	0.026061	NKX2-3/ADIPOQ/C1QC/CSF1R/HCLS1/CSF1/CD4/CEBPE/GAB3/TSPAN2/GATA2/SPI1/ROR2	13
GO:1904407	BP	positive regulation of nitric oxide metabolic process	13/2655	44/18670	0.00662452	0.0360508	0.026061	KLF4/P2RX4/CD36/HBB/PTX3/PTK2B/CLU/KLF2/AIF1/KLRK1/TLR6/TMEM106A/ITGB2	13
GO:0008088	BP	axo-dendritic transport	18/2655	69/18670	0.00669153	0.0363496	0.026277	AP3S2/TRAK2/KIF1A/NEFL/KIF5A/KIF5C/TMEM108/DLG2/UCHL1/APBA1/MAPT/FEZ1/MAP2/AP3B2/DST/KIF17/MAP1A/RAB27B	18
GO:0036465	BP	synaptic vesicle recycling	18/2655	69/18670	0.00669153	0.0363496	0.026277	SLC17A7/NLGN1/SNAP91/SYP/SLC2A4/SYT5/SH3GL2/NLGN4X/PACSIN1/SNCA/SNCB/NLGN3/LRRK2/SYT2/AMPH/SYT11/RAB27B/SYT1	18
GO:0110053	BP	regulation of actin filament organization	52/2655	261/18670	0.00676464	0.0367136	0.0265401	TMEFF2/MYOC/SFRP1/GSN/CXCL12/LPAR1/FMN2/ASAP3/F2RL1/LIMA1/SYNPO/SLC9A1/PTGER4/CFL2/CORO2B/SYNPO2/LMOD1/SCIN/TMOD1/RHOC/PTK2B/VILL/TPM1/SH3BP1/IQGAP2/SPTBN4/CDC42EP5/CCL21/GMFG/ARHGAP28/PAK3/SLIT2/HCLS1/NCKAP1L/ADD2/S1PR1/FLNA/WAS/CCL11/AVIL/TMOD2/HCK/CCR7/KANK4/EVL/GPR65/PLEKHH2/PHLDB2/CTNNA2/PLEK/ARHGAP6/TAC1	52
GO:0031667	BP	response to nutrient levels	91/2655	499/18670	0.00679413	0.0368127	0.0266118	P2RX2/SST/APPL2/HIGD1A/CASR/SLC6A19/FAM107A/CDKN2B/RNF152/CNR1/P2RY4/PDK4/P2RX4/SFRP1/SSTR2/BCHE/HSD11B2/P2RY12/KCNB1/RYR3/GSN/NPY/SSTR3/P2RY1/PTN/DSC2/P2RX1/HTR4/MAPK3/ACACB/FOLR2/NR1H4/SESN2/ACAT1/ADRB2/KANK2/HPCA/CCL28/BCL2/LRAT/HMOX1/ADIPOQ/PCK1/WNT2B/G6PC/UGT1A1/ASCL1/PDK2/UCN3/FAS/CDKN1A/KRT20/TRPM4/PPARGC1A/STAR/FKBP1B/PRKAA2/P2RY2/MAP1LC3C/PCSK1N/SLC8A1/LRRK2/SCTR/BHLHA15/ADRB1/ACVR1C/POM…	91
GO:0045670	BP	regulation of osteoclast differentiation	17/2655	64/18670	0.00682468	0.0368127	0.0266118	CA2/SFRP1/TLR3/CAMK4/PPARGC1B/RASSF2/CSF1/GPR55/LRRC17/IL23R/TYROBP/MITF/LILRB1/CARTPT/MAFB/LTF/FOS	17
GO:0046503	BP	glycerolipid catabolic process	17/2655	64/18670	0.00682468	0.0368127	0.0266118	ENPP6/PRDX6/ABHD5/GDPD3/MGLL/LIPC/ABHD6/FABP4/FABP2/PIK3CG/FABP1/ENPP2/GPLD1/APOB/PLA2G4F/PLA2G4A/APOE	17
GO:0050922	BP	negative regulation of chemotaxis	17/2655	64/18670	0.00682468	0.0368127	0.0266118	ELANE/SEMA3E/MMP28/SEMA6D/PADI2/STAP1/SEMA6A/GPR18/SEMA3D/SEMA3G/SEMA4G/SLIT2/DUSP1/AIF1/KLRK1/SEMA3B/CXCL13	17
GO:0002448	BP	mast cell mediated immunity	14/2655	49/18670	0.0068258	0.0368127	0.0266118	CHGA/MRGPRX2/HMOX1/KIT/PIK3CG/BTK/FOXF1/PIK3CD/FES/LAT2/CD300A/GATA2/CPLX2/CD84	14
GO:0002534	BP	cytokine production involved in inflammatory response	14/2655	49/18670	0.0068258	0.0368127	0.0266118	APPL2/PDCD4/C5orf30/ABCD2/IL1R2/IL17B/NLRP7/CD96/LEP/PER1/TLR6/NLRC3/MEFV/APOD	14
GO:0048546	BP	digestive tract morphogenesis	14/2655	49/18670	0.0068258	0.0368127	0.0266118	SOX10/SFRP1/NKX2-3/SFRP5/RBPMS2/TCF21/BCL2/FGFR2/FGF10/FOXF1/SOX17/GLI3/PDGFRA/SFRP2	14
GO:1903708	BP	positive regulation of hemopoiesis	39/2655	185/18670	0.00685943	0.0369609	0.0267189	CA2/ZBTB7B/ZBTB16/SCIN/CD101/CD27/GATA1/KITLG/PPARGC1B/CCL19/EVI2B/BTK/TOX/TAL1/FLT3LG/SASH3/HCLS1/TRIM58/CSF1/NCKAP1L/AXL/GLI3/CD4/PTPRC/IL18/FES/IL23R/TYROBP/PIK3R6/NLRP3/GATA2/ROR2/HLA-G/CD86/IL7R/HOXA5/FOS/IL12RB1/ZAP70	39
GO:0031102	BP	neuron projection regeneration	16/2655	59/18670	0.00690328	0.0370038	0.0267499	KLF4/PTN/NEFL/GAP43/NTRK3/BCL2/RGMA/MATN2/FKBP1B/JAM3/OMG/MAP1B/PTPRS/EPHA4/APOD/RTN4RL1	16
GO:0032890	BP	regulation of organic acid transport	16/2655	59/18670	0.00690328	0.0370038	0.0267499	P2RX4/ATP1A2/SYT4/PLA2G10/OSR1/RGS2/SNCA/ADORA2A/MAP2K6/NPY5R/TNFRSF11A/LEP/P2RX7/SV2A/KMO/NTSR1	16
GO:0042130	BP	negative regulation of T cell proliferation	16/2655	59/18670	0.00690328	0.0370038	0.0267499	ZBTB7B/CLEC4G/PDE5A/LGALS9C/IL10/LGALS9B/SFTPD/VSIG4/PLA2G2D/XCL1/SPN/LILRB1/GPNMB/HLA-G/CD86/PDCD1LG2	16
GO:0002720	BP	positive regulation of cytokine production involved in immune response	15/2655	54/18670	0.0069105	0.0370038	0.0267499	CD160/F2RL1/MAPK3/CD36/KIR2DL4/B2M/SASH3/RSAD2/XCL1/IL18/CD226/IL1R1/LILRB1/NLRP3/HLA-G	15
GO:0030042	BP	actin filament depolymerization	15/2655	54/18670	0.0069105	0.0370038	0.0267499	GSN/F2RL1/LIMA1/CFL2/LMOD1/SCIN/TMOD1/VILL/SH3BP1/SPTBN4/ADD2/AVIL/TMOD2/PLEKHH2/PLEK	15
GO:0032655	BP	regulation of interleukin-12 production	15/2655	54/18670	0.0069105	0.0370038	0.0267499	CD36/TLR3/TLR9/CCL19/IL10/CMKLR1/SLAMF1/CD40LG/CCR7/TLR8/LTB/IL23R/LILRB1/MEFV/HLA-G	15
GO:1904645	BP	response to amyloid-beta	15/2655	54/18670	0.0069105	0.0370038	0.0267499	CD36/ADRB2/CACNA1A/NGFR/IGF1/CACNB1/CACNA2D1/CHRNA7/FCGR2B/CACNA1B/ITGA4/TLR6/EPHA4/ATP1A3/VCAM1	15
GO:0002495	BP	antigen processing and presentation of peptide antigen via MHC class II	24/2655	101/18670	0.00696203	0.0372134	0.0269014	RILP/KIF5A/SH3GL2/CTSS/OSBPL1A/FCGR2B/AP1S2/DYNC1I1/CTSF/HLA-DOB/HLA-DPB1/LAG3/HLA-DMB/HLA-DPA1/HLA-DOA/HLA-DQA1/HLA-DRA/HLA-DQB2/HLA-DRB1/CTSE/HLA-DRB5/KIF26A/HLA-DQA2/HLA-DQB1	24
GO:1903426	BP	regulation of reactive oxygen species biosynthetic process	24/2655	101/18670	0.00696203	0.0372134	0.0269014	SLC30A10/KLF4/P2RX4/RAB27A/CD36/HBB/PTX3/ABCD2/CAV1/PTK2B/SLC18A2/CLU/SNCA/CX3CR1/ATP2B4/IL10/KLF2/AIF1/KLRK1/PTGIS/TLR6/ITGB2/RGN/MPV17L	24
GO:0050772	BP	positive regulation of axonogenesis	21/2655	85/18670	0.00702755	0.0375302	0.0271305	CHODL/CXCL12/NTN1/NEFL/NTRK3/RND2/PLXNA2/ZEB2/MAPT/MAP6/NGFR/EFNA5/SLIT2/TIAM1/L1CAM/MAP1B/TUBB2B/NGF/PLXNC1/NTRK2/LPAR3	21
GO:0043279	BP	response to alkaloid	26/2655	112/18670	0.00705802	0.0376261	0.0271997	CRHBP/CNR1/CASP7/SMPD1/BCHE/RYR3/GNAO1/HTR3A/CASQ2/PTK2B/PPARGC1A/SNCA/GSTM2/STAR/ADORA2A/RYR1/SLC8A1/TIAM1/AIF1/PENK/DRD5/SDK1/HOMER2/CHRNB2/TAC1/FOSB	26
GO:1990748	BP	cellular detoxification	26/2655	112/18670	0.00705802	0.0376261	0.0271997	ABCG2/PRDX6/MGST3/PTGS1/LTC4S/GPX3/CD36/SESN2/HBB/TPO/AKR1B10/GSTA1/TP53INP1/CLIC2/HBA2/GSTM2/FABP1/HBA1/FBLN5/GSTZ1/IPCEF1/MT3/GSTM3/GSTM1/APOE/RGN	26
GO:0050851	BP	antigen receptor-mediated signaling pathway	61/2655	316/18670	0.00731321	0.0389204	0.0281354	CD160/BMX/PLCL2/STAP1/PAG1/CEACAM1/PRKCB/BTNL8/BLK/HHLA2/PDE4D/BTNL3/CD79B/BCL2/MEF2C/PLCG2/LGALS3/CD79A/CD19/CD22/MS4A1/BTK/DENND1B/FCRL3/KLHL6/LAX1/THEMIS/PAK3/TRAT1/FCGR2B/NCKAP1L/PAX5/WAS/CD247/CD4/SLA2/PIK3CD/PTPRC/GRAP2/CD3G/CCR7/CD3E/CD28/CD38/HLA-DPB1/LAT2/CD226/HLA-DPA1/CD3D/ITK/PTPN22/UBASH3A/CD300A/HLA-DQA1/HLA-DRA/HLA-DQB2/ZAP70/HLA-DRB1/HLA-DRB5/HLA-DQA2/HLA-DQB1	61
GO:0070509	BP	calcium ion import	20/2655	80/18670	0.00731848	0.0389204	0.0281354	GCG/CASR/SLC25A23/CAV3/CXCL12/TRPV3/SLC8A3/LGALS3/PLN/MS4A1/CACNB2/GCK/ATP2B4/CACNA1A/FCRL3/SLC8A1/CACNA2D1/CACNA1H/CACNA1B/EGF	20
GO:0002701	BP	negative regulation of production of molecular mediator of immune response	11/2655	35/18670	0.0073332	0.0389204	0.0281354	HMOX1/CD22/FCRL3/IL10/CD96/FCGR2B/ANGPT1/XCL1/SPINK5/TBX21/LILRB1	11
GO:0048333	BP	mesodermal cell differentiation	11/2655	35/18670	0.0073332	0.0389204	0.0281354	KLF4/EYA2/ITGA8/FGFR2/TAL1/FOXF1/SOX17/MESP1/ITGB3/FGFR1/SFRP2	11
GO:0097484	BP	dendrite extension	11/2655	35/18670	0.0073332	0.0389204	0.0281354	NEDD4L/CACNG7/CPNE5/SYT4/TMEM108/SH3GL2/SYT2/RIMS2/RIMS1/CPNE6/SYT1	11
GO:0001916	BP	positive regulation of T cell mediated cytotoxicity	9/2655	26/18670	0.00744545	0.039329	0.0284307	CD1D/CD1C/B2M/PTPRC/XCL1/P2RX7/IL23R/HLA-G/IL12RB1	9
GO:0002360	BP	T cell lineage commitment	9/2655	26/18670	0.00744545	0.039329	0.0284307	LY9/IRF4/BCL2/SPN/TBX21/IL23R/SLAMF6/FOXN1/IL12RB1	9
GO:0006700	BP	C21-steroid hormone biosynthetic process	9/2655	26/18670	0.00744545	0.039329	0.0284307	BMP6/BMP2/CYP11A1/BMP5/CLCN2/PPARGC1A/STAR/CACNA1H/AKR1B1	9
GO:0036152	BP	phosphatidylethanolamine acyl-chain remodeling	9/2655	26/18670	0.00744545	0.039329	0.0284307	PLA2G10/MBOAT1/LPCAT3/LPCAT4/PLA2G5/PLA2G2D/PLA2G4F/PLA2G2A/PLA2G4A	9
GO:0071377	BP	cellular response to glucagon stimulus	9/2655	26/18670	0.00744545	0.039329	0.0284307	GLP2R/GCG/ADCY9/ADCY5/PRKACB/PRKAR2B/PCK1/ADCY2/GCGR	9
GO:0010810	BP	regulation of cell-substrate adhesion	44/2655	215/18670	0.00744946	0.039329	0.0284307	NPY2R/MYOC/GCNT2/FAM107A/SEMA3E/SFRP1/VIT/ABI3BP/GPM6B/VWC2/PTN/EMILIN3/ACVRL1/MMRN1/CD36/SLC9A1/CORO2B/PTK2B/CCL28/BCL2/EDIL3/LIMS2/TEK/FBLN1/CCL21/EFNA5/FOXF1/CCDC80/CSF1/DDR2/FLNA/BST1/NEDD9/FBLN2/CCR7/CD3E/CASS4/MMRN2/SPOCK2/PHLDB2/EPHA3/ECM2/ARHGAP6/APOD	44
GO:0046486	BP	glycerolipid metabolic process	77/2655	414/18670	0.00748192	0.0394657	0.0285296	CHAT/ENPP6/PRDX6/ALPI/ABHD3/GPD1L/CAV3/ABHD5/PLCE1/MTM1/NKX2-3/BMX/CPT1A/CWH43/MPPE1/GDPD3/MGLL/PIK3C2G/NR1H4/LIPC/PLA2G10/CAPN2/SOCS6/ABHD6/MBOAT1/CAV1/IMPA2/LPCAT3/FABP4/MOGAT2/IMPA1/PLD1/PCK1/PLCG2/G6PC/SOCS2/FABP2/PLCD4/LPCAT4/SLC44A4/PIP5K1B/PIK3CG/PIGZ/LIPH/PITPNM3/SERINC2/FABP1/SLC22A4/ENPP2/PLA2G5/CSF1R/FGF2/PNLIPRP2/IP6K3/PIK3R5/PLA2G2D/SLA2/PIK3CD/GPLD1/DGKA/ACHE/DGKB/GPAT2/PIK3R6/APOB/…	77
GO:0045834	BP	positive regulation of lipid metabolic process	32/2655	146/18670	0.00754111	0.039743	0.02873	ABHD5/P2RY12/CPT1A/C1QTNF2/NR1H4/BMP6/FLT3/CAPN2/ABCD2/ABHD6/PTK2B/AGTR1/ADIPOQ/SMPD3/KIT/CD19/PPARGC1A/CCL19/STAR/TNFAIP8L3/EEF1A2/TEK/FABP1/CCL21/SORBS1/FGF2/GPLD1/PDGFRA/CCR7/HTR2B/APOE/RGN	32
GO:0006073	BP	cellular glucan metabolic process	19/2655	75/18670	0.00759158	0.0399389	0.0288717	UGP2/STBD1/PYGM/PGM1/C1QTNF2/DYRK2/PPP1R1A/G6PC/MGAM/GCK/LEPR/IL6ST/IGF1/PPP1R3C/SORBS1/POMC/GCGR/ENPP1/PHKG1	19
GO:0044042	BP	glucan metabolic process	19/2655	75/18670	0.00759158	0.0399389	0.0288717	UGP2/STBD1/PYGM/PGM1/C1QTNF2/DYRK2/PPP1R1A/G6PC/MGAM/GCK/LEPR/IL6ST/IGF1/PPP1R3C/SORBS1/POMC/GCGR/ENPP1/PHKG1	19
GO:1904063	BP	negative regulation of cation transmembrane transport	22/2655	91/18670	0.00770721	0.0405117	0.0292858	CAV3/ATP1A2/KCNE2/SRI/ANK3/NEDD4L/KCNAB1/CASQ2/CAV1/CAMK2D/TLR9/PLN/OSR1/SLC9A3R1/RGS2/CLIC2/GSTM2/FKBP1B/ADRA2A/REM1/OPRL1/NTSR1	22
GO:0032675	BP	regulation of interleukin-6 production	33/2655	152/18670	0.00780552	0.0406985	0.0294207	IL6R/F2RL1/CD36/TLR3/NR1H4/CD200R1/ARRB1/CAPN2/LGALS9C/TLR9/TLR7/IL10/LGALS9B/KLF2/SLAMF1/C1QTNF4/SIGLEC16/AIF1/NCKAP1L/TLR1/TSLP/C1QTNF3/BANK1/TLR8/SYT11/TLR6/P2RX7/NLRC3/TYROBP/PTPN22/LILRA2/ADCYAP1/PTAFR	33
GO:0001787	BP	natural killer cell proliferation	5/2655	10/18670	0.00782406	0.0406985	0.0294207	FLT3LG/LEP/IL18/IL23R/PTPN22	5
GO:0003211	BP	cardiac ventricle formation	5/2655	10/18670	0.00782406	0.0406985	0.0294207	HAND2/MEF2C/HAND1/SMARCD3/MESP1	5
GO:0014049	BP	positive regulation of glutamate secretion	5/2655	10/18670	0.00782406	0.0406985	0.0294207	SYT4/ADORA2A/P2RX7/KMO/NTSR1	5
GO:0030647	BP	aminoglycoside antibiotic metabolic process	5/2655	10/18670	0.00782406	0.0406985	0.0294207	AKR1B10/AKR1C2/AKR1C1/AKR1C3/AKR1B1	5
GO:0032308	BP	positive regulation of prostaglandin secretion	5/2655	10/18670	0.00782406	0.0406985	0.0294207	P2RX4/PLA2G10/MAP2K6/TNFRSF11A/P2RX7	5
GO:0032341	BP	aldosterone metabolic process	5/2655	10/18670	0.00782406	0.0406985	0.0294207	BMP6/BMP2/BMP5/CLCN2/CACNA1H	5
GO:0032342	BP	aldosterone biosynthetic process	5/2655	10/18670	0.00782406	0.0406985	0.0294207	BMP6/BMP2/BMP5/CLCN2/CACNA1H	5
GO:0032926	BP	negative regulation of activin receptor signaling pathway	5/2655	10/18670	0.00782406	0.0406985	0.0294207	DAND5/MAGI2/DACT2/FST/IGSF1	5
GO:0033690	BP	positive regulation of osteoblast proliferation	5/2655	10/18670	0.00782406	0.0406985	0.0294207	BMP2/GATA1/HPSE/LTF/SOX8	5
GO:2001225	BP	regulation of chloride transport	5/2655	10/18670	0.00782406	0.0406985	0.0294207	CA7/PRKG2/CA2/ABCB1/PTAFR	5
GO:0002823	BP	negative regulation of adaptive immune response based on somatic recombination of immune receptors built from immunoglobulin superfamily domains	12/2655	40/18670	0.00783079	0.0406985	0.0294207	ZBTB7B/CLEC4G/CEACAM1/CR1/FCGR2B/PTPRC/XCL1/TBX21/IL1RL1/LILRB1/HLA-G/IL7R	12
GO:0045823	BP	positive regulation of heart contraction	12/2655	40/18670	0.00783079	0.0406985	0.0294207	CHGA/ADRA1A/EDN3/PDE4D/SCN3B/TPM1/EDN2/RGS2/TRPM4/SLC1A1/HRC/ADRB1	12
GO:0048863	BP	stem cell differentiation	51/2655	257/18670	0.00784923	0.040759	0.0294645	PHOX2B/SOX10/SEMA3E/SFRP1/BCHE/SEMA6D/GPM6A/PTN/EDN3/MAPK3/ERBB4/SEMA6A/GDNF/SEMA3D/MYOCD/HAND2/MEF2C/ASCL1/FGFR2/SEMA3G/SEMA4G/LMO2/OSR1/KIT/RBM24/GATA1/KITLG/ZEB2/EDNRB/ESR1/TBX1/TAL1/NRG1/A2M/FZD1/MEOX1/HES5/SOX17/SOX5/SEMA3B/PTPRC/PDGFRA/RET/FRZB/GATA2/SOX6/FOXA1/HTR2B/PRICKLE1/ALDH1A2/SOX8	51
GO:0002504	BP	antigen processing and presentation of peptide or polysaccharide antigen via MHC class II	24/2655	102/18670	0.00790596	0.0410182	0.0296519	RILP/KIF5A/SH3GL2/CTSS/OSBPL1A/FCGR2B/AP1S2/DYNC1I1/CTSF/HLA-DOB/HLA-DPB1/LAG3/HLA-DMB/HLA-DPA1/HLA-DOA/HLA-DQA1/HLA-DRA/HLA-DQB2/HLA-DRB1/CTSE/HLA-DRB5/KIF26A/HLA-DQA2/HLA-DQB1	24
GO:0048640	BP	negative regulation of developmental growth	26/2655	113/18670	0.00795698	0.0412472	0.0298174	PI16/SEMA3E/CAV3/SFRP1/SEMA6D/NTN1/EPHA7/ADRB2/PLAC8/SEMA6A/SEMA3D/SOCS2/SEMA3G/SEMA4G/KCNK2/CDKN1A/RGS2/MEIS1/MSTN/MAP2/ADRB1/SEMA3B/PTPRS/FGF13/MT3/SFRP2	26
GO:0009612	BP	response to mechanical stimulus	43/2655	210/18670	0.0080071	0.0414712	0.0299794	NRXN1/CAV3/ATP1A2/PDE2A/CXCL12/P2RY1/PKD1L2/PTN/CRADD/MAPK3/SLC9A1/PTGER4/TLR3/KCNA1/BMP6/PTK2B/KCNC1/BDKRB1/KCNA5/KCNK2/FAS/TXNIP/KIT/TLR7/FOXP2/CASP5/ATP8A2/DCN/ANO3/TIFAB/SLC8A1/DMD/MEIS2/TRPA1/MAP1B/TLR8/AQP1/P2RX7/TLR5/SLITRK6/NRXN2/FOS/FOSB	43
GO:0032760	BP	positive regulation of tumor necrosis factor production	21/2655	86/18670	0.00808139	0.04182	0.0302315	CD36/TLR3/CCR2/TLR9/CLU/CCL19/LRRK2/CD14/C1QTNF4/SASH3/TLR1/LEP/PTPRC/LY96/AKAP12/SPN/TYROBP/CYBB/LILRA2/CD2/PTAFR	21
GO:0090278	BP	negative regulation of peptide hormone secretion	13/2655	45/18670	0.00812803	0.0420251	0.0303798	CRHBP/SFRP1/CHGA/KCNB1/ENHO/HADH/STXBP5L/FKBP1B/ADRA2A/ACVR1C/FAM3D/LEP/CARTPT	13
GO:0002294	BP	CD4-positive, alpha-beta T cell differentiation involved in immune response	16/2655	60/18670	0.00819854	0.0423532	0.030617	ZBTB7B/PTGER4/LY9/IRF4/CCL19/GPR183/IL18/SPN/TBX21/IL23R/NLRP3/RORA/RORC/SLAMF6/CD86/IL12RB1	16
GO:0010884	BP	positive regulation of lipid storage	8/2655	22/18670	0.00823895	0.0424458	0.0306839	VSTM2A/CD36/ACACB/PLA2G10/CIDEA/FITM1/APOB/C3	8
GO:0031281	BP	positive regulation of cyclase activity	8/2655	22/18670	0.00823895	0.0424458	0.0306839	GUCA2B/GUCA2A/STIM1/MAPK3/HPCA/AKAP5/NOS1/DRD5	8
GO:0035809	BP	regulation of urine volume	8/2655	22/18670	0.00823895	0.0424458	0.0306839	NPR1/EDNRB/ADORA2A/BTC/AVPR2/OPRL1/AKR1B1/NPR3	8
GO:0048568	BP	embryonic organ development	79/2655	428/18670	0.00824477	0.0424458	0.0306839	PLCD1/CITED2/RNF112/NTN1/DSCAML1/NEUROD1/RBPMS2/MAPK3/TCF21/FOXF2/HMX2/TPO/PLCD3/GDNF/ITGA8/EPAS1/BMP5/HAND2/MEF2C/FGFR2/TSHZ1/FGF10/OSR1/SLC44A4/KIT/PCSK5/WNT9A/SLC9A3R1/GATA1/KITLG/ATP8A2/TIFAB/ZNF568/RARRES2/IL10/TBX1/HAND1/MYO3A/TAL1/FGF9/NDRG4/PBX1/FOXF1/FLT3LG/HMX3/SOX17/TMIE/PAX5/ATOH1/EFEMP1/ZFPM2/ZEB1/GLI3/RSPO3/MESP1/PDGFRA/WNT16/TUBB2B/HOXD3/FGFR1/FRZB/NKX3-2/HOXD4/SOBP/KCNQ4/SALL1/ZIC…	79
GO:0097035	BP	regulation of membrane lipid distribution	14/2655	50/18670	0.00826612	0.0424458	0.0306839	XKR4/ATP8B1/TMEM30B/PLSCR4/ATP8B4/ATP8A2/ATP8A1/ANO3/ANO7/ATP8B2/ABCA1/ABCB1/P2RX7/ANO4	14
GO:1903793	BP	positive regulation of anion transport	14/2655	50/18670	0.00826612	0.0424458	0.0306839	P2RX4/SYT4/PLA2G10/ATP8A2/ATP8A1/ADORA2A/MAP2K6/TNFRSF11A/ABCB1/P2RX7/KMO/NTSR1/PTAFR/APOE	14
GO:0006638	BP	neutral lipid metabolic process	29/2655	130/18670	0.00827277	0.0424458	0.0306839	CAV3/ABHD5/PLCE1/NKX2-3/CPT1A/MGLL/LIPC/ABHD6/CAV1/FABP4/MOGAT2/PCK1/G6PC/FABP2/PIK3CG/SNCA/FABP1/SLC22A4/PNLIPRP2/GPLD1/DGKA/DGKB/GPAT2/APOB/THRSP/C3/APOE/RGN/APOH	29
GO:0032613	BP	interleukin-10 production	15/2655	55/18670	0.00828004	0.0424458	0.0306839	F2RL1/IRF4/LGALS9C/TLR9/LGALS9B/SASH3/CD40LG/FCGR2B/TSLP/XCL1/CD28/IL23R/TYROBP/LILRB1/PDCD1LG2	15
GO:0061098	BP	positive regulation of protein tyrosine kinase activity	15/2655	55/18670	0.00828004	0.0424458	0.0306839	ADRA1A/STAP1/RELN/NCF1/TAL1/NRG1/ADRA2A/CSF1R/NEDD9/DOCK3/CCL5/CASS4/EPHA4/NTRK2/EGF	15
GO:0001657	BP	ureteric bud development	23/2655	97/18670	0.00834931	0.042728	0.0308879	SFRP1/TCF21/LGR4/BMP2/GDNF/BCL2/WNT2B/FGFR2/OSR1/PBX1/SLIT2/CRLF1/FGF2/GLI3/RET/FGFR1/BMPER/SALL1/GPC3/FAT4/WNT6/HOXD11/SOX8	23
GO:0010771	BP	negative regulation of cell morphogenesis involved in differentiation	23/2655	97/18670	0.00834931	0.042728	0.0308879	NLGN1/SEMA3E/TRAK2/SEMA6D/NTN1/EPHA7/SEMA6A/TLX2/SEMA3D/SEMA3G/SEMA4G/NLGN3/NGFR/MAP2/OMG/FBLN1/EFNA5/SLIT2/TRPC6/SEMA3B/PTPRS/FGF13/MT3	23
GO:0071236	BP	cellular response to antibiotic	32/2655	147/18670	0.00835762	0.0427341	0.0308923	KLF4/PINK1/PDE8A/RNF112/ADCY5/SLC9A1/MEF2C/KCNMB1/CLU/PDGFD/UGT1A1/SMPD3/TP53INP1/GPR37L1/ADCY2/GNAI1/STAR/IL10/FABP1/KLF2/LRRK2/EFNA5/TRPC6/AXL/IL18RAP/AQP1/CYBB/SPI1/PLA2G4F/CYP1B1/PLA2G4A/GLRA2	32
GO:0034109	BP	homotypic cell-cell adhesion	20/2655	81/18670	0.00844959	0.0431676	0.0312057	P2RY12/ANK3/CTNNA3/DSC2/CSRP1/CEACAM1/HBB/MYL9/PIK3CG/MEGF10/GATA1/PRKG1/FLNA/GP1BA/FERMT3/ITGB3/PDGFRA/CCL5/PLEK/TSPAN32	20
GO:0048562	BP	embryonic organ morphogenesis	56/2655	288/18670	0.00849126	0.0433437	0.0313329	NTN1/DSCAML1/NEUROD1/RBPMS2/MAPK3/TCF21/FOXF2/HMX2/ITGA8/HAND2/MEF2C/FGFR2/TSHZ1/FGF10/OSR1/SLC44A4/WNT9A/SLC9A3R1/ATP8A2/TIFAB/TBX1/HAND1/MYO3A/FGF9/NDRG4/FOXF1/HMX3/SOX17/TMIE/PAX5/ATOH1/EFEMP1/ZEB1/GLI3/MESP1/PDGFRA/WNT16/HOXD3/FGFR1/FRZB/NKX3-2/HOXD4/SOBP/KCNQ4/SALL1/ZIC1/SLITRK6/GATA2/SATB2/ROR2/MAFB/HOXA5/COL2A1/HOXD10/HOXA6/HYAL1	56
GO:0006658	BP	phosphatidylserine metabolic process	10/2655	31/18670	0.00851091	0.0433703	0.0313522	PLA2G10/MBOAT1/LPCAT3/LPCAT4/SERINC2/PLA2G5/PLA2G2D/PLA2G4F/PLA2G2A/PLA2G4A	10
GO:0033687	BP	osteoblast proliferation	10/2655	31/18670	0.00851091	0.0433703	0.0313522	SFRP1/BMP2/BCL2/FGFR2/GATA1/HPSE/NELL1/LTF/NPR3/SOX8	10
GO:0001911	BP	negative regulation of leukocyte mediated cytotoxicity	7/2655	18/18670	0.00881051	0.0443844	0.0320853	CEACAM1/KIR2DL4/FCGR2B/PTPRC/LILRB1/HLA-G/IL7R	7
GO:0006704	BP	glucocorticoid biosynthetic process	7/2655	18/18670	0.00881051	0.0443844	0.0320853	HSD3B2/HSD11B2/BMP2/CYP11A1/BMP5/CYP21A2/CACNA1H	7
GO:0007597	BP	blood coagulation, intrinsic pathway	7/2655	18/18670	0.00881051	0.0443844	0.0320853	GP9/A2M/GP1BA/F8/KNG1/KLKB1/APOH	7
GO:0008090	BP	retrograde axonal transport	7/2655	18/18670	0.00881051	0.0443844	0.0320853	KIF1A/NEFL/KIF5A/TMEM108/DLG2/DST/MAP1A	7
GO:0036148	BP	phosphatidylglycerol acyl-chain remodeling	7/2655	18/18670	0.00881051	0.0443844	0.0320853	PLA2G10/LPCAT4/PLA2G5/PLA2G2D/PLA2G4F/PLA2G2A/PLA2G4A	7
GO:0046459	BP	short-chain fatty acid metabolic process	7/2655	18/18670	0.00881051	0.0443844	0.0320853	ACADS/PCK1/ACSS2/PHYH/TYRP1/ACOT4/ACSM1	7
GO:0048557	BP	embryonic digestive tract morphogenesis	7/2655	18/18670	0.00881051	0.0443844	0.0320853	RBPMS2/TCF21/FGFR2/FGF10/FOXF1/GLI3/PDGFRA	7
GO:0032386	BP	regulation of intracellular transport	78/2655	423/18670	0.0088275	0.0443844	0.0320853	NLGN1/RAP1A/CNR1/SYT9/RIMS4/P2RY4/PINK1/KCNB1/ANK3/ADRA1A/VAMP2/P2RY1/P2RX1/SYT4/TMEM30B/PRKCB/MAPK3/SYP/CD36/GRIK5/CHP2/GRIN3A/SLC2A4/CAMK2A/HPCA/RHOU/REEP2/HMOX1/BVES/ADIPOQ/PLN/CRYAB/CHRM2/CACNB2/STXBP5L/APBA1/PRR5L/FEZ1/ADORA2A/PKIG/RIMS3/NEFH/MAP2/NDRG4/LRRK2/GRASP/FOXF1/HCLS1/STOM/TRIM58/FLNA/ANGPT1/DERL3/GLI3/LEP/MAP1B/EHD2/FES/LCP1/MDFIC/CHRNB2/ZIC1/RIMS2/CD300A/GATA2/CHRM1/RIMS1/ABLIM3/R…	78
GO:0001771	BP	immunological synapse formation	6/2655	14/18670	0.00885766	0.0443844	0.0320853	LGALS3/CCL19/CCL21/DOCK2/CCR7/DOCK8	6
GO:0003214	BP	cardiac left ventricle morphogenesis	6/2655	14/18670	0.00885766	0.0443844	0.0320853	NPY2R/HAND1/NPY5R/FOXF1/SFRP2/CPE	6
GO:0014819	BP	regulation of skeletal muscle contraction	6/2655	14/18670	0.00885766	0.0443844	0.0320853	CAV3/SLC8A3/GSTM2/SCN4A/CASQ1/DMD	6
GO:0032310	BP	prostaglandin secretion	6/2655	14/18670	0.00885766	0.0443844	0.0320853	P2RX4/PLA2G10/MAP2K6/TNFRSF11A/LEP/P2RX7	6
GO:0035810	BP	positive regulation of urine volume	6/2655	14/18670	0.00885766	0.0443844	0.0320853	NPR1/EDNRB/ADORA2A/BTC/OPRL1/NPR3	6
GO:0036376	BP	sodium ion export across plasma membrane	6/2655	14/18670	0.00885766	0.0443844	0.0320853	FXYD1/ATP1A2/ATP1B2/SLC9A1/SLC8A1/ATP1A3	6
GO:0046133	BP	pyrimidine ribonucleoside catabolic process	6/2655	14/18670	0.00885766	0.0443844	0.0320853	APOBEC3A/AICDA/APOBEC3B/CDA/APOBEC3D/APOBEC3C	6
GO:0048266	BP	behavioral response to pain	6/2655	14/18670	0.00885766	0.0443844	0.0320853	P2RX2/PIRT/SCN9A/P2RX4/CAPN2/THBS4	6
GO:0071361	BP	cellular response to ethanol	6/2655	14/18670	0.00885766	0.0443844	0.0320853	KCNMB1/UGT1A1/TP53INP1/CYBB/SPI1/GLRA2	6
GO:0086069	BP	bundle of His cell to Purkinje myocyte communication	6/2655	14/18670	0.00885766	0.0443844	0.0320853	CTNNA3/DSC2/KCNA5/TRPM4/TNNI3K/CACNA2D1	6
GO:0099171	BP	presynaptic modulation of chemical synaptic transmission	6/2655	14/18670	0.00885766	0.0443844	0.0320853	CNR1/SYT9/PRKCB/CACNB2/RAB26/SYT1	6
GO:1904889	BP	regulation of excitatory synapse assembly	6/2655	14/18670	0.00885766	0.0443844	0.0320853	NRXN1/NTRK3/LRRTM2/LRRTM1/PTPRS/LRFN1	6
GO:0002218	BP	activation of innate immune response	61/2655	319/18670	0.00895857	0.0448525	0.0324237	APPL2/RIOK3/PJA2/CLEC10A/F2RL1/CD36/TLR3/NR1H4/LGR4/CD209/PRKACB/LRRC19/IRF4/RPS6KA5/CAV1/CTSS/ICAM3/TLR9/TLR10/LILRA4/PLCG2/RNF125/TLR7/BTK/DDX60/COLEC12/ESR1/FCRL3/SMPDL3B/SFTPD/MAP2K6/CD14/PAK3/RSAD2/TLR1/FCN1/KLRK1/LY96/GFI1/HCK/PTPRS/TLR8/TLR6/MUC4/PYHIN1/SFTPA2/TLR5/MUC12/PTPN22/MUC2/CD300LF/APOB/LILRA2/CD300A/LTF/ITGAM/ITGB2/MARCO/MUC5B/MUC1/DMBT1	61
GO:0097237	BP	cellular response to toxic substance	49/2655	247/18670	0.00907403	0.0453928	0.0328143	ABCG2/PRDX6/KLF4/PINK1/PDE8A/RNF112/MGST3/PTGS1/LTC4S/GPX3/CD36/SESN2/HBB/TPO/AKR1B10/GSTA1/HMOX1/KCNMB1/PDGFD/UGT1A1/SMPD3/TP53INP1/GPR37L1/CLIC2/B2M/PPARGC1A/HBA2/GSTM2/IL10/FABP1/KLF2/HBA1/LRRK2/TRPC6/FBLN5/GSTZ1/AXL/IL18RAP/IPCEF1/AQP1/MT3/CYBB/SPI1/GSTM3/CYP1B1/GLRA2/GSTM1/APOE/RGN	49
GO:0042531	BP	positive regulation of tyrosine phosphorylation of STAT protein	18/2655	71/18670	0.00913671	0.0456304	0.032986	IL6R/ERBB4/STAP2/FLT3/GHR/KIT/IL6ST/IGF1/CSF1R/CRLF1/HES5/HCLS1/LEP/TSLP/IL18/CCL5/IL23R/CTF1	18
GO:0050795	BP	regulation of behavior	18/2655	71/18670	0.00913671	0.0456304	0.032986	NPY2R/NRXN1/NLGN1/CNR1/INSL5/RELN/CNTNAP4/MEF2C/PER3/LEPR/ADORA2A/PTGDS/PENK/OPRL1/CHRNB2/KCNA2/HTR2B/APOE	18
GO:0001667	BP	ameboidal-type cell migration	84/2655	461/18670	0.00921296	0.0458298	0.0331301	APPL2/PHOX2B/KLF4/SOX10/SEMA3E/P2RX4/P2RY12/GLIPR2/MARVELD3/SEMA6D/PTN/CCBE1/ACVRL1/EDN3/CEACAM1/PBLD/C5orf30/ERBB4/SEMA6A/MIXL1/GDNF/KANK2/SEMA3D/EPB41L4B/PTK2B/HAND2/HMOX1/MEF2C/HDAC9/SEMA3G/FGF10/SEMA4G/SCG2/KIT/SH3BP1/KITLG/TNS1/PRR5L/ZEB2/DCN/TNFSF12/EDNRB/ITGB7/TEK/TBX1/PTPRR/SLC8A1/ENPP2/PAK3/SLIT2/SOX17/ACVR1C/FGF2/DDR2/AMOTL1/ANGPT1/SEMA3B/GPLD1/MESP1/ITGB3/RET/RHOJ/AKAP12/ITGA4/MEOX2/EV…	84
GO:0046887	BP	positive regulation of hormone secretion	29/2655	131/18670	0.00921736	0.0458298	0.0331301	GCG/CASR/GALR1/SLC30A8/SRI/P2RY1/EDN3/NR1H4/BLK/TACR2/ARRB1/GPR27/BMP6/VIP/UCN3/TRPM4/GCK/RFX6/ADORA2A/NNAT/LEP/GPLD1/C1QTNF3/CD38/FGFR1/ADCYAP1/CARTPT/DOC2B/TAC1	29
GO:0010453	BP	regulation of cell fate commitment	11/2655	36/18670	0.00923003	0.0458298	0.0331301	AR/SOX17/FGF2/MESP1/SPDEF/FGFR1/TBX21/IL23R/SOSTDC1/SFRP2/IL12RB1	11
GO:0010742	BP	macrophage derived foam cell differentiation	11/2655	36/18670	0.00923003	0.0458298	0.0331301	CD36/PLA2G10/AGTR1/ADIPOQ/ABCA5/CSF1/ITGB3/IL18/ABCA1/APOB/PLA2G2A	11
GO:0090077	BP	foam cell differentiation	11/2655	36/18670	0.00923003	0.0458298	0.0331301	CD36/PLA2G10/AGTR1/ADIPOQ/ABCA5/CSF1/ITGB3/IL18/ABCA1/APOB/PLA2G2A	11
GO:1901020	BP	negative regulation of calcium ion transmembrane transporter activity	11/2655	36/18670	0.00923003	0.0458298	0.0331301	ATP1A2/SRI/CASQ2/TLR9/PLN/CLIC2/GSTM2/FKBP1B/ADRA2A/REM1/OPRL1	11
GO:2000516	BP	positive regulation of CD4-positive, alpha-beta T cell activation	11/2655	36/18670	0.00923003	0.0458298	0.0331301	ZBTB7B/CD160/CCL19/SASH3/NCKAP1L/XCL1/IL18/IL23R/NLRP3/CD86/IL12RB1	11
GO:0006644	BP	phospholipid metabolic process	79/2655	430/18670	0.00924419	0.0458622	0.0331536	CHAT/ENPP6/PLCD1/PRDX6/DHDDS/KLF4/ALPI/ABHD3/GPD1L/SMPD1/ABHD5/P2RY12/MTM1/BMX/CWH43/MPPE1/GDPD3/PIK3C2G/NR1H4/LIPC/FLT3/PLA2G10/CAPN2/SOCS6/ABHD6/MBOAT1/IMPA2/LPCAT3/PTK2B/IMPA1/PLD1/PLCG2/SOCS2/PLCD4/LPCAT4/SMPD3/SLC44A4/KIT/PIP5K1B/PIK3CG/PIGZ/CD19/LIPH/SNCA/CCL19/SGPP1/PITPNM3/TNFAIP8L3/SERINC2/SMPDL3B/TEK/ENPP2/CCL21/HMGCS2/PLA2G5/CSF1R/FGF2/PNLIPRP2/IP6K3/FITM1/PIK3R5/PLA2G2D/SLA2/PIK3CD/GP…	79
GO:0022612	BP	gland morphogenesis	27/2655	120/18670	0.0094158	0.046675	0.0337412	CAV3/SFRP1/NKX2-3/NTN1/PTN/LAMA1/CEACAM1/RXRA/PGR/CAV1/BCL2/LIMS2/NRG3/FGFR2/FGF10/SLC9A3R1/ESR1/NTN4/AR/CSF1R/CSF1/CCL11/GLI3/FGFR1/SOSTDC1/FGF7/FOXA1	27
GO:0072163	BP	mesonephric epithelium development	23/2655	98/18670	0.00947783	0.0469051	0.0339075	SFRP1/TCF21/LGR4/BMP2/GDNF/BCL2/WNT2B/FGFR2/OSR1/PBX1/SLIT2/CRLF1/FGF2/GLI3/RET/FGFR1/BMPER/SALL1/GPC3/FAT4/WNT6/HOXD11/SOX8	23
GO:0072164	BP	mesonephric tubule development	23/2655	98/18670	0.00947783	0.0469051	0.0339075	SFRP1/TCF21/LGR4/BMP2/GDNF/BCL2/WNT2B/FGFR2/OSR1/PBX1/SLIT2/CRLF1/FGF2/GLI3/RET/FGFR1/BMPER/SALL1/GPC3/FAT4/WNT6/HOXD11/SOX8	23
GO:0072009	BP	nephron epithelium development	25/2655	109/18670	0.0095146	0.0470483	0.034011	TCF21/LGR4/ACAT1/POU3F3/BMP2/GDNF/BCL2/MEF2C/ADIPOQ/WNT2B/OSR1/AQP11/MAGI2/PBX1/HES5/FGF2/GLI3/SALL1/KLF15/WWTR1/GPC3/FAT4/WNT6/HOXD11/SOX8	25
GO:0044091	BP	membrane biogenesis	12/2655	41/18670	0.00966881	0.0475563	0.0343782	NRXN1/NLGN1/CAV3/PACSIN2/ANK3/PEX11A/CAV1/NLGN4X/CLIP3/NLGN3/MAGI2/NRXN2	12
GO:0048286	BP	lung alveolus development	12/2655	41/18670	0.00966881	0.0475563	0.0343782	TCF21/PGR/MYOCD/FGFR2/FGF10/SMPD3/EDN2/FOXP2/SFTPD/FOXF1/FOXA1/HOXA5	12
GO:1903170	BP	negative regulation of calcium ion transmembrane transport	12/2655	41/18670	0.00966881	0.0475563	0.0343782	ATP1A2/SRI/CASQ2/TLR9/PLN/CLIC2/GSTM2/FKBP1B/ADRA2A/REM1/OPRL1/NTSR1	12
GO:0009743	BP	response to carbohydrate	46/2655	230/18670	0.00967106	0.0475563	0.0343782	P2RX2/CMA1/GCG/CASR/SLC30A8/RAP1A/KCNB1/SRI/VAMP2/EPHA5/NEUROD1/PRKCB/ADCY5/GRIK5/NR1H4/SESN2/SIDT2/ARRB1/GPR27/PTK2B/NKX2-2/ADIPOQ/PCK1/UCN3/TXNIP/TRPM4/PPARGC1A/GCK/STAR/RFX6/FKBP1B/COLEC12/PRKAA2/PTPRN/SLC8A1/MAP2K6/SLC2A5/ADRA2A/EFNA5/TIAM1/ACVR1C/LEP/GPLD1/MAP1B/COL4A3/APOB	46
GO:0002287	BP	alpha-beta T cell activation involved in immune response	16/2655	61/18670	0.00968065	0.0475563	0.0343782	ZBTB7B/PTGER4/LY9/IRF4/CCL19/GPR183/IL18/SPN/TBX21/IL23R/NLRP3/RORA/RORC/SLAMF6/CD86/IL12RB1	16
GO:0002293	BP	alpha-beta T cell differentiation involved in immune response	16/2655	61/18670	0.00968065	0.0475563	0.0343782	ZBTB7B/PTGER4/LY9/IRF4/CCL19/GPR183/IL18/SPN/TBX21/IL23R/NLRP3/RORA/RORC/SLAMF6/CD86/IL12RB1	16
GO:0006027	BP	glycosaminoglycan catabolic process	16/2655	61/18670	0.00968065	0.0475563	0.0343782	HPSE2/FUCA1/LYVE1/STAB2/OGN/SLC9A1/NCAN/OMD/DCN/PRELP/GPC5/HPSE/FGF2/GPC6/GPC3/HYAL1	16
GO:0016266	BP	O-glycan processing	16/2655	61/18670	0.00968065	0.0475563	0.0343782	B3GNT7/GALNT12/GCNT4/B3GNT8/GCNT3/B3GNT6/ST3GAL3/GALNT13/MUC4/MUC12/ST3GAL4/MUC2/GALNT8/ST6GALNAC2/MUC5B/MUC1	16
GO:0032642	BP	regulation of chemokine production	20/2655	82/18670	0.00971786	0.0477001	0.0344822	ELANE/KLF4/IL6R/F2RL1/TLR3/NR1H4/TLR9/HMOX1/ADIPOQ/TLR7/IL10/CSF1R/AIF1/MCOLN2/TSLP/C1QTNF3/IL1RL1/MEFV/ADCYAP1/APOD	20
GO:0001964	BP	startle response	9/2655	27/18670	0.00978455	0.0477543	0.0345214	NRXN1/GRIN2A/KCNA1/GRIN3A/CSMD1/ADORA2A/PENK/SLITRK6/CTNNA2	9
GO:0002021	BP	response to dietary excess	9/2655	27/18670	0.00978455	0.0477543	0.0345214	APPL2/ADRB2/PPARGC1A/PCSK1N/SCTR/ADRB1/ACVR1C/LEP/APOE	9
GO:0002825	BP	regulation of T-helper 1 type immune response	9/2655	27/18670	0.00978455	0.0477543	0.0345214	IL6R/CCR2/CCL19/XCL1/IL18/IL1R1/IL23R/IL1RL1/IL12RB1	9
GO:0036336	BP	dendritic cell migration	9/2655	27/18670	0.00978455	0.0477543	0.0345214	CCR2/PIK3CG/TRPM4/CCL19/CCL21/GPR183/CCR7/CCL5/DOCK8	9
GO:0045932	BP	negative regulation of muscle contraction	9/2655	27/18670	0.00978455	0.0477543	0.0345214	ATP1A2/SRI/PDE5A/ADRB2/KCNMA1/PIK3CG/ARHGAP42/RGS2/PRKG1	9
GO:0060384	BP	innervation	9/2655	27/18670	0.00978455	0.0477543	0.0345214	NPTX1/GABRB3/RET/RNF165/ITGA4/COL25A1/SLITRK6/GABRB2/VCAM1	9
GO:0072207	BP	metanephric epithelium development	9/2655	27/18670	0.00978455	0.0477543	0.0345214	LGR4/ACAT1/POU3F3/ADIPOQ/OSR1/HES5/WWTR1/FAT4/SOX8	9
GO:0060688	BP	regulation of morphogenesis of a branching structure	15/2655	56/18670	0.00985667	0.0480673	0.0347476	CAV3/SFRP1/RXRA/LGR4/GDNF/WNT2B/FGFR2/FGF10/ESR1/NTN4/LRRK2/AR/FGFR1/FGF7/SOX8	15
GO:0022602	BP	ovulation cycle process	13/2655	46/18670	0.00988744	0.0481002	0.0347714	ARRB1/PGR/SLIT3/PTX3/MSTN/ADAMTS1/ESR1/PTPRN/MAP2K6/NPY5R/SLIT2/LEP/PDGFRA	13
GO:0099172	BP	presynapse organization	13/2655	46/18670	0.00988744	0.0481002	0.0347714	NRXN1/NLGN1/CBLN2/SLITRK2/SLITRK3/NTRK3/NLGN4X/LRFN5/SNCA/NLGN3/FZD1/MDGA1/LRRTM1	13
GO:1900015	BP	regulation of cytokine production involved in inflammatory response	13/2655	46/18670	0.00988744	0.0481002	0.0347714	APPL2/PDCD4/C5orf30/ABCD2/IL1R2/IL17B/NLRP7/LEP/PER1/TLR6/NLRC3/MEFV/APOD	13
GO:0048813	BP	dendrite morphogenesis	31/2655	143/18670	0.00990749	0.0481436	0.0348028	CTNND2/NLGN1/TRAK2/NEDD4L/CUX2/PTN/DCLK1/TLX2/RELN/CAMK2A/BTBD3/ITPKA/CHRNA3/MAP6/NLGN3/SLITRK5/DOCK10/MAP2/LRRK2/PREX2/PAK3/TRPC6/TIAM1/CHRNA7/CAMK2B/VLDLR/NEUROG3/EPHA4/CHRNB2/CTNNA2/ARC	31
GO:0019369	BP	arachidonic acid metabolic process	14/2655	51/18670	0.00993643	0.0481436	0.0348028	HPGDS/PTGS1/MGLL/MAPK3/PLA2G10/EPHX2/CYP4F12/PTGDS/PTGIS/CYP2C18/AKR1C3/CYP1B1/PLA2G4A/CYP2C9	14
GO:0021545	BP	cranial nerve development	14/2655	51/18670	0.00993643	0.0481436	0.0348028	PHOX2B/PHOX2A/ATP8B1/LPAR1/NKX2-2/TIFAB/TBX1/GLI3/HOXD3/CHRNB2/SALL1/SLITRK6/KCNA2/MAFB	14
GO:0031103	BP	axon regeneration	14/2655	51/18670	0.00993643	0.0481436	0.0348028	KLF4/PTN/NEFL/GAP43/NTRK3/BCL2/RGMA/FKBP1B/JAM3/MAP1B/PTPRS/EPHA4/APOD/RTN4RL1	14
GO:0072523	BP	purine-containing compound catabolic process	14/2655	51/18670	0.00993643	0.0481436	0.0348028	PDE2A/PDE8A/PDE7B/ACAT1/PDE5A/PDE9A/PDE4D/XDH/DPYD/AOX1/PDE1A/NUDT10/PDE4C/NUDT11	14
GO:0072080	BP	nephron tubule development	22/2655	93/18670	0.0100195	0.0485068	0.0350654	TCF21/LGR4/ACAT1/POU3F3/BMP2/GDNF/BCL2/MEF2C/WNT2B/OSR1/AQP11/PBX1/HES5/FGF2/GLI3/SALL1/WWTR1/GPC3/FAT4/WNT6/HOXD11/SOX8	22
GO:0071887	BP	leukocyte apoptotic process	24/2655	104/18670	0.010108	0.0488959	0.0353466	CXCL12/MEF2C/LGALS3/GIMAP8/CD27/KITLG/CCL19/BTK/IL10/CCL21/HCLS1/AXL/TSC22D3/CLC/GLI3/PIK3CD/CD3G/CCR7/CCL5/DOCK8/P2RX7/LILRB1/FASLG/IL7R	24
GO:0021543	BP	pallium development	36/2655	172/18670	0.0102025	0.0493134	0.0356484	PHLPP2/HSD3B2/P2RY12/SLC32A1/ALK/NPY/EPHA5/LMX1A/NEFL/GNG12/NEUROD1/POU3F3/KCNA1/RELN/TMEM108/BTBD3/KIRREL3/DIXDC1/ASCL1/FOXP2/ATP2B4/ZEB2/FEZ1/DCLK2/SLIT2/FLNA/PAX5/ATOH1/CDK5R2/GLI3/PTPRS/FGF13/NTRK2/ARX/FAT4/DLX1	36
GO:1902495	CC	transmembrane transporter complex	123/2791	324/19717	7.94243e-27	5.05933e-24	3.60336e-24	BEST4/GRIK1/CNGB1/LRRC7/KCNIP4/GABRG1/OLFM3/SCN11A/DPP6/SCN7A/GABRG2/NLGN1/FXYD1/SCN9A/GRIN2A/ATP1A2/UNC80/KCNE2/GRIK3/CNGA3/GLRA4/KCNB1/RYR3/VAMP2/SCN2B/GRIA3/SCNN1B/BEST2/CACNG7/VWC2/ATP1B2/GRIA4/KCNS2/SCN4B/CLIC5/GRIA1/ABCC8/SLC9A1/GRIK5/GRIA2/SCN3A/KCNG3/KCNA1/KCNAB1/AKAP9/SNAP25/HTR3A/CASQ2/CLCNKB/GRIN3A/KCNA3/PDE4D/KCNIP1/SCNN1G/KCNMA1/HCN4/ABHD6/KCNMB2/PTK2B/KCNC1/KCNQ5/KCNA5/SCN3B/CLCN2/K…	123
GO:0034702	CC	ion channel complex	116/2791	301/19717	4.97462e-26	1.58442e-23	1.12845e-23	BEST4/GRIK1/CNGB1/LRRC7/KCNIP4/GABRG1/OLFM3/SCN11A/DPP6/SCN7A/GABRG2/NLGN1/SCN9A/GRIN2A/UNC80/KCNE2/GRIK3/GLRA4/KCNB1/RYR3/VAMP2/SCN2B/GRIA3/SCNN1B/BEST2/CACNG7/VWC2/GRIA4/KCNS2/SCN4B/CLIC5/GRIA1/ABCC8/GRIK5/GRIA2/SCN3A/KCNG3/KCNA1/KCNAB1/AKAP9/SNAP25/HTR3A/CASQ2/CLCNKB/GRIN3A/KCNA3/PDE4D/KCNIP1/SCNN1G/KCNMA1/HCN4/ABHD6/KCNMB2/PTK2B/KCNC1/KCNQ5/KCNA5/SCN3B/CLCN2/KCNMB1/HSPA2/KCNB2/DLG2/DPP10/AKAP…	116
GO:1990351	CC	transporter complex	123/2791	332/19717	1.05105e-25	2.23172e-23	1.58948e-23	BEST4/GRIK1/CNGB1/LRRC7/KCNIP4/GABRG1/OLFM3/SCN11A/DPP6/SCN7A/GABRG2/NLGN1/FXYD1/SCN9A/GRIN2A/ATP1A2/UNC80/KCNE2/GRIK3/CNGA3/GLRA4/KCNB1/RYR3/VAMP2/SCN2B/GRIA3/SCNN1B/BEST2/CACNG7/VWC2/ATP1B2/GRIA4/KCNS2/SCN4B/CLIC5/GRIA1/ABCC8/SLC9A1/GRIK5/GRIA2/SCN3A/KCNG3/KCNA1/KCNAB1/AKAP9/SNAP25/HTR3A/CASQ2/CLCNKB/GRIN3A/KCNA3/PDE4D/KCNIP1/SCNN1G/KCNMA1/HCN4/ABHD6/KCNMB2/PTK2B/KCNC1/KCNQ5/KCNA5/SCN3B/CLCN2/K…	123
GO:0097060	CC	synaptic membrane	143/2791	432/19717	5.03192e-24	8.01333e-22	5.70726e-22	GRIK1/MUSK/CDH10/GSG1L/LRRC7/NRXN1/CNTN2/GABRG1/CADM3/GABRG2/RPH3A/NLGN1/ANKS1B/CNR1/CPEB1/RIMS4/P2RY4/GRIN2A/GRIK3/GLRA4/BAALC/PJA2/CPEB3/KCNB1/PDE2A/ANK3/SNAP91/ADRA1A/RNF112/GRIA3/CACNG7/P2RY1/SLC8A3/GPM6A/ANK2/SLITRK3/CNTN1/GRIA4/P2RX1/GRIA1/EPHA7/RGS9/SYP/SYNPO/GRIK5/GRIA2/NTRK3/ATP2B2/KCNA1/ERBB4/PRRT1/AKAP9/SNAP25/HTR3A/ARRB1/NTNG1/LRRC4B/TMEM108/GRIN3A/CAMK2A/KCNA3/KCNMA1/ABHD6/CHRM4/ITGA…	143
GO:0034703	CC	cation channel complex	91/2791	220/19717	3.16126e-23	4.02745e-21	2.86843e-21	GRIK1/CNGB1/KCNIP4/OLFM3/SCN11A/DPP6/SCN7A/NLGN1/SCN9A/GRIN2A/UNC80/KCNE2/GRIK3/KCNB1/RYR3/VAMP2/SCN2B/GRIA3/SCNN1B/CACNG7/VWC2/GRIA4/KCNS2/SCN4B/GRIA1/ABCC8/GRIK5/GRIA2/SCN3A/KCNG3/KCNA1/KCNAB1/AKAP9/SNAP25/HTR3A/CASQ2/GRIN3A/KCNA3/PDE4D/KCNIP1/SCNN1G/KCNMA1/HCN4/ABHD6/KCNMB2/PTK2B/KCNC1/KCNQ5/KCNA5/SCN3B/KCNMB1/HSPA2/KCNB2/DLG2/DPP10/AKAP6/KCNK2/CATSPERG/TRPM4/LRRC55/CACNB2/SCN1B/SCN4A/KCNG1/FK…	91
GO:0043025	CC	neuronal cell body	153/2791	497/19717	4.91476e-22	5.21783e-20	3.71625e-20	SLC17A8/P2RX2/PCSK2/NGB/MYOT/SST/CTNND2/NRXN1/CASR/CNTN2/ASTN1/TMEM100/SLC5A7/CRHBP/CNNM4/DPYSL5/P2RX4/TRAK2/UNC5C/SLC4A10/GRIK3/CNGA3/GLRA4/KCNB1/NRSN1/SEZ6/DNER/CACNG7/EPHA5/LPAR1/SLC8A3/GPM6A/RIC3/KIF1A/CPNE5/STMN2/GRIA4/ACVRL1/SYT4/MAPK10/GRIA1/EPHA7/SYNPO/GRIK5/SNCG/KCNA1/KCNAB1/KIF5A/PDE9A/AKAP9/SEZ6L/HTR3A/S100B/CNR2/KIF5C/GRIN3A/CAPN2/PRKAR2B/SYT5/HPCA/ITGA8/PTK2B/SH3GL2/KCNC1/NDN/CCR2/PN…	153
GO:0045211	CC	postsynaptic membrane	110/2791	323/19717	8.12732e-20	7.39586e-18	5.26748e-18	GRIK1/MUSK/CDH10/GSG1L/LRRC7/CNTN2/GABRG1/GABRG2/RPH3A/NLGN1/ANKS1B/CPEB1/GRIN2A/GRIK3/GLRA4/BAALC/PJA2/CPEB3/KCNB1/ANK3/ADRA1A/RNF112/GRIA3/CACNG7/P2RY1/SLC8A3/ANK2/SLITRK3/CNTN1/GRIA4/P2RX1/GRIA1/EPHA7/RGS9/SYNPO/GRIK5/GRIA2/NTRK3/ATP2B2/KCNA1/ERBB4/PRRT1/AKAP9/HTR3A/ARRB1/TMEM108/GRIN3A/CAMK2A/KCNA3/KCNMA1/ABHD6/CHRM4/KCNC1/NLGN4X/DLGAP2/DLG2/FXYD6/SORCS3/LHFPL4/CNKSR2/CHRM2/SLC6A9/LRFN5/KCTD8…	110
GO:0098793	CC	presynapse	142/2791	491/19717	7.51977e-18	5.98762e-16	4.2645e-16	SLC17A8/CHAT/GRIK1/CDH10/CNGB1/SYT10/SCGN/NRXN1/CASR/SLC17A7/ATP2B3/NAAA/CADM3/ATP6V0D1/RPH3A/NLGN1/SLC5A7/CRHBP/CNR1/SYT9/RIMS4/P2RY4/P2RX4/GRIN2A/SLC4A10/GRIK3/STX12/SRI/PDE2A/SNAP91/ADRA1A/VAMP2/RNF112/SLC32A1/P2RY1/GPM6A/PTN/KIF1A/NEFL/CNTN1/P2RX1/SYT4/GRIA1/WDR7/PRKCB/SYP/GRIK5/ATP2B2/KCNA1/ERBB4/SNAP25/HTR3A/SLC18A3/SYN2/NTNG1/SVOP/LRRC4B/SLC2A4/KCNA3/SYT5/C1QL1/SH3GL2/KCNC1/CNTNAP4/SYNGR1/…	142
GO:0009897	CC	external side of plasma membrane	119/2791	393/19717	8.54651e-17	6.04903e-15	4.30824e-15	GFRA2/ASTN1/IL6R/NLGN1/LIFR/CNTFR/CCR10/CA4/P2RY12/ANPEP/GFRA3/CXCL12/SCNN1B/EPHA5/FCER2/STAB2/CD163L1/P2RX1/CD1D/NCAM1/CD36/GRIA2/FOLR2/GFRA1/BTNL8/CD209/AQP4/CD200R1/HHLA2/SCUBE1/SLC2A4/CAPN2/SCNN1G/BTNL3/CD79B/IL5RA/CCR2/MS4A2/GHR/IL11RA/CD79A/CD27/CXCR5/KIT/CD19/GPIHBP1/CD1C/B2M/MS4A1/ANTXR2/CX3CR1/CCR9/EBI3/LEPR/IL6ST/SERPINA5/FCGRT/CD69/CD33/TNFRSF13C/CD14/EFNA5/FLT3LG/CRLF1/CD40LG/FCGR2B/T…	119
GO:0062023	CC	collagen-containing extracellular matrix	120/2791	406/19717	4.76862e-16	3.03761e-14	2.16345e-14	ELANE/CLEC3B/CMA1/MYOC/COL19A1/SFRP1/VIT/TNXB/LGALS4/CTSG/ZG16/CXCL12/ADAMDEC1/SRPX/FGL2/PTPRZ1/ABI3BP/MMP28/VWC2/NTN1/PTN/OGN/EMILIN3/HAPLN1/MMRN1/DPT/LAMA1/NCAM1/CFP/KRT1/COL4A6/LTBP4/CTSS/F13A1/EDIL3/ADIPOQ/CLU/WNT2B/CILP/LGALS3/FGFR2/FGF10/SPARCL1/MFAP4/OMD/TPSB2/MFAP5/PCSK6/ITIH5/APLP1/ADAMTS1/SCARA3/DCN/MATN2/TPSAB1/CPA3/ADAMTSL4/SERPINA5/C1QA/RARRES2/COL28A1/FBLN1/PRELP/NTN4/A2M/GPC5/FGF9/…	120
GO:0042383	CC	sarcolemma	56/2791	136/19717	9.92523e-15	5.74761e-13	4.09356e-13	SGCG/MYOT/SLC27A6/FXYD1/SNTG2/STBD1/CAV3/ATP1A2/KCNB1/SRI/RYR3/ANK3/ADRA1A/CACNG7/SLC8A3/ANK2/ABCC8/SLC9A1/AQP4/PDE9A/SYNM/SLC2A4/PGM5/CAV1/CAMK2D/SGCA/BVES/AHNAK/AKAP6/STAC2/POPDC2/SGCE/DES/CACNB2/SCN1B/SSPN/ATP2B4/FLNC/NOS1/CACNB1/CASQ1/RYR1/SLC8A1/SLC2A5/CACNA2D1/DMD/SYNC/PRX/DTNA/AQP1/STAC/KCND3/LAMA2/KCNJ5/VCAM1/POPDC3	56
GO:0099240	CC	intrinsic component of synaptic membrane	61/2791	164/19717	1.59364e-13	8.45957e-12	6.02507e-12	CDH10/GSG1L/NRXN1/CNTN2/CADM3/NLGN1/CNR1/P2RY4/GRIN2A/GLRA4/ADRA1A/CACNG7/P2RY1/SLC8A3/GPM6A/SLITRK3/CNTN1/P2RX1/GRIA1/EPHA7/GRIK5/NTRK3/KCNA1/ERBB4/PRRT1/HTR3A/NTNG1/KCNA3/ABHD6/KCNC1/FXYD6/SORCS3/CHRM2/SLC6A9/LRFN5/LRRTM2/CHRNA1/ATP2B4/NLGN3/ADORA2A/SLC8A1/SYT6/LRRC4C/LRRTM1/SLC1A2/PTPRS/P2RX6/SYT11/GRID1/EPHA4/KCND3/SHISA9/CHRNB2/PCDH8/LRFN1/GABRB2/ADAM23/CHRM1/KCNA2/LRRC4/CLSTN2	61
GO:0099699	CC	integral component of synaptic membrane	58/2791	152/19717	1.75061e-13	8.57799e-12	6.10942e-12	CDH10/GSG1L/NRXN1/CADM3/NLGN1/CNR1/P2RY4/GRIN2A/GLRA4/ADRA1A/CACNG7/P2RY1/SLC8A3/GPM6A/SLITRK3/P2RX1/GRIA1/EPHA7/GRIK5/NTRK3/KCNA1/ERBB4/PRRT1/HTR3A/KCNA3/ABHD6/KCNC1/FXYD6/SORCS3/CHRM2/SLC6A9/LRFN5/LRRTM2/CHRNA1/ATP2B4/NLGN3/ADORA2A/SLC8A1/SYT6/LRRC4C/LRRTM1/SLC1A2/PTPRS/P2RX6/SYT11/GRID1/EPHA4/KCND3/SHISA9/CHRNB2/PCDH8/LRFN1/GABRB2/ADAM23/CHRM1/KCNA2/LRRC4/CLSTN2	58
GO:0034705	CC	potassium channel complex	43/2791	96/19717	3.78807e-13	1.72357e-11	1.22756e-11	GRIK1/KCNIP4/DPP6/KCNE2/GRIK3/KCNB1/VAMP2/KCNS2/ABCC8/GRIK5/KCNG3/KCNA1/KCNAB1/AKAP9/SNAP25/KCNA3/KCNIP1/KCNMA1/HCN4/KCNMB2/KCNC1/KCNQ5/KCNA5/KCNMB1/KCNB2/DLG2/DPP10/KCNK2/LRRC55/KCNG1/KCNH1/LRRC26/KCNJ16/KCNA6/GRIK2/KCNIP3/KCNF1/KCND3/KCNQ4/KCNS3/KCNV1/KCNA2/KCNJ5	43
GO:0033267	CC	axon part	106/2791	382/19717	2.10676e-12	8.94669e-11	6.37201e-11	SLC17A8/STMN4/CNGB1/LRRC7/MYOC/CASR/CNTN2/ATP6V0D1/CRHBP/CNR1/PINK1/P2RX4/AP3S2/TRAK2/UNC5C/SLC4A10/GRIK3/CNGA3/SRI/ANK3/NRSN1/SLC32A1/NDRG2/GPM6A/ANK2/KIF1A/EPB41L3/NEFL/STMN2/GRIA1/PRKCB/SYP/GRIK5/GAP43/KCNA1/KCNAB1/KIF5A/SNAP25/SLC18A3/KIF5C/TMEM108/KCNA3/PCDH9/PTK2B/KCNC1/PNOC/SLC18A2/OLFM1/DLG2/UCN3/CHRM2/KCNK2/KIF13B/PACSIN1/UCHL1/SNCA/SCN1B/MAPT/FEZ1/MYO1D/ROR1/ADORA2A/APBB1/NOS1/SPTBN4/PT…	106
GO:0045121	CC	membrane raft	92/2791	315/19717	2.7071e-12	1.07776e-10	7.67604e-11	ADCYAP1R1/MAL/CD177/CNR1/STIM1/FXYD1/CAV3/ATP1A2/STX12/PACSIN2/BAALC/P2RY12/ADRA1A/GPM6B/MALL/ANK2/CNTN1/P2RX1/PAG1/MAPK3/CD36/SLC9A1/SLC2A4/KCNA3/CAPN2/PRKAR2B/KCNMA1/CAV1/PTK2B/SGCA/KCNA5/HMOX1/BVES/MYO1A/CD48/CD79A/AHNAK/AKAP6/FAS/AKAP5/CD19/SLC9A3R1/CLIP3/CHRNA3/MS4A1/ADCY2/GNAI1/ITLN1/BTK/ATP2B4/MAPT/ADRA1B/EDNRB/MYO1D/NOS1/TEK/LRRK2/CD14/SORBS1/HPSE/EFNA5/DMD/CHRNA7/STOM/ADD2/S1PR1/TLR1/ANG…	92
GO:0098857	CC	membrane microdomain	92/2791	316/19717	3.29691e-12	1.23537e-10	8.79856e-11	ADCYAP1R1/MAL/CD177/CNR1/STIM1/FXYD1/CAV3/ATP1A2/STX12/PACSIN2/BAALC/P2RY12/ADRA1A/GPM6B/MALL/ANK2/CNTN1/P2RX1/PAG1/MAPK3/CD36/SLC9A1/SLC2A4/KCNA3/CAPN2/PRKAR2B/KCNMA1/CAV1/PTK2B/SGCA/KCNA5/HMOX1/BVES/MYO1A/CD48/CD79A/AHNAK/AKAP6/FAS/AKAP5/CD19/SLC9A3R1/CLIP3/CHRNA3/MS4A1/ADCY2/GNAI1/ITLN1/BTK/ATP2B4/MAPT/ADRA1B/EDNRB/MYO1D/NOS1/TEK/LRRK2/CD14/SORBS1/HPSE/EFNA5/DMD/CHRNA7/STOM/ADD2/S1PR1/TLR1/ANG…	92
GO:0044306	CC	neuron projection terminus	52/2791	138/19717	5.42945e-12	1.92036e-10	1.36772e-10	SLC17A8/CNGB1/CASR/ATP6V0D1/ATCAY/CRHBP/P2RX4/SLC4A10/GRIK3/SRI/VAMP2/SLC32A1/SYT4/PRKCB/SYP/GRIK5/KCNA1/SLC18A3/KCNA3/KCNC1/PNOC/SLC18A2/SCRG1/UCN3/CHRM2/KCNK2/PACSIN1/UCHL1/SNCA/ROR1/NOS1/PTPRN/LRRK2/DMD/FLRT1/PENK/KCNA6/GRIK2/KCNIP3/PRRT2/SYT11/EPHA4/PRSS12/NTRK2/ADCYAP1/CHRM1/KCNA2/SLC18A1/CPLX2/NTSR1/NTS/SYT1	52
GO:0098936	CC	intrinsic component of postsynaptic membrane	48/2791	122/19717	5.72791e-12	1.92036e-10	1.36772e-10	CDH10/GSG1L/CNTN2/NLGN1/GRIN2A/GLRA4/ADRA1A/CACNG7/SLC8A3/SLITRK3/CNTN1/P2RX1/GRIA1/EPHA7/GRIK5/NTRK3/KCNA1/ERBB4/PRRT1/HTR3A/KCNA3/ABHD6/KCNC1/FXYD6/SORCS3/CHRM2/SLC6A9/LRFN5/LRRTM2/CHRNA1/NLGN3/ADORA2A/SLC8A1/LRRC4C/LRRTM1/PTPRS/P2RX6/GRID1/EPHA4/KCND3/SHISA9/CHRNB2/PCDH8/LRFN1/GABRB2/CHRM1/LRRC4/CLSTN2	48
GO:0098978	CC	glutamatergic synapse	98/2791	349/19717	6.76758e-12	2.15547e-10	1.53517e-10	LGI1/CDH10/GSG1L/NRXN1/ATP2B3/FRMPD4/NLGN1/RAP1A/CNR1/CBLN2/P2RY4/CALY/GRIN2A/GRIK3/PACSIN2/ADRA1A/SLITRK2/CACNG7/P2RY1/GPM6A/NPTX1/P2RX1/SYT4/MAPK10/GRIA1/EPHA7/RGS9/SYNPO/GRIK5/NTRK3/ATP2B2/KCNA1/ERBB4/PRRT1/AKAP9/SNAP25/HTR3A/SYN2/NTNG1/GRIN3A/KCNA3/PRKAR2B/HPCA/ABHD6/PTK2B/SH3GL2/NRG3/NLGN4X/DLG2/FXYD6/SORCS3/SPARCL1/CNKSR2/CHRM2/CAMK4/LRFN5/LRRTM2/ATP2B4/APBA1/NLGN3/ADORA2A/NRG1/SLITRK4/SYT6…	98
GO:0099055	CC	integral component of postsynaptic membrane	46/2791	117/19717	1.62012e-11	4.91436e-10	3.5001e-10	CDH10/GSG1L/NLGN1/GRIN2A/GLRA4/ADRA1A/CACNG7/SLC8A3/SLITRK3/P2RX1/GRIA1/EPHA7/GRIK5/NTRK3/KCNA1/ERBB4/PRRT1/HTR3A/KCNA3/ABHD6/KCNC1/FXYD6/SORCS3/CHRM2/SLC6A9/LRFN5/LRRTM2/CHRNA1/NLGN3/ADORA2A/SLC8A1/LRRC4C/LRRTM1/PTPRS/P2RX6/GRID1/EPHA4/KCND3/SHISA9/CHRNB2/PCDH8/LRFN1/GABRB2/CHRM1/LRRC4/CLSTN2	46
GO:0008076	CC	voltage-gated potassium channel complex	38/2791	87/19717	2.23283e-11	6.46506e-10	4.60455e-10	KCNIP4/DPP6/KCNE2/KCNB1/VAMP2/KCNS2/KCNG3/KCNA1/KCNAB1/AKAP9/SNAP25/KCNA3/KCNIP1/KCNMA1/HCN4/KCNMB2/KCNC1/KCNQ5/KCNA5/KCNMB1/KCNB2/DLG2/DPP10/KCNK2/LRRC55/KCNG1/KCNH1/LRRC26/KCNJ16/KCNA6/KCNIP3/KCNF1/KCND3/KCNQ4/KCNS3/KCNV1/KCNA2/KCNJ5	38
GO:0031674	CC	I band	52/2791	143/19717	2.6047e-11	7.21388e-10	5.13787e-10	MYOT/CAV3/SRI/RYR3/ANK3/MTM1/ADRA1A/MYOM1/MYPN/ANK2/KAT2B/CSRP1/LDB3/SYNPO/CFL2/CASQ2/SYNPO2/PPP1R12B/PDLIM2/KY/PGM5/KCNA5/SCN3B/FBXL22/FBXO32/MYL9/NRAP/CRYAB/JPH2/DES/ATP2B4/FKBP1B/FLNC/FHL5/PDLIM3/NOS1/CASQ1/RYR1/SLC8A1/HRC/MYBPC2/DMD/DST/FLNA/SYNC/PALLD/FERMT2/SORBS2/NEXN/MYOZ3/ITGB1BP2/PDLIM4	52
GO:0098589	CC	membrane region	92/2791	328/19717	3.18163e-11	8.44458e-10	6.0144e-10	ADCYAP1R1/MAL/CD177/CNR1/STIM1/FXYD1/CAV3/ATP1A2/STX12/PACSIN2/BAALC/P2RY12/ADRA1A/GPM6B/MALL/ANK2/CNTN1/P2RX1/PAG1/MAPK3/CD36/SLC9A1/SLC2A4/KCNA3/CAPN2/PRKAR2B/KCNMA1/CAV1/PTK2B/SGCA/KCNA5/HMOX1/BVES/MYO1A/CD48/CD79A/AHNAK/AKAP6/FAS/AKAP5/CD19/SLC9A3R1/CLIP3/CHRNA3/MS4A1/ADCY2/GNAI1/ITLN1/BTK/ATP2B4/MAPT/ADRA1B/EDNRB/MYO1D/NOS1/TEK/LRRK2/CD14/SORBS1/HPSE/EFNA5/DMD/CHRNA7/STOM/ADD2/S1PR1/TLR1/ANG…	92
GO:0042734	CC	presynaptic membrane	56/2791	161/19717	3.47701e-11	8.85942e-10	6.30986e-10	GRIK1/CDH10/NRXN1/CADM3/CNR1/RIMS4/P2RY4/GRIN2A/GRIK3/PDE2A/SNAP91/ADRA1A/P2RY1/GPM6A/CNTN1/P2RX1/SYP/GRIK5/KCNA1/ERBB4/SNAP25/HTR3A/NTNG1/LRRC4B/KCNA3/KCNC1/CNTNAP4/FXYD6/CHRM2/SLC6A9/KCTD8/ATP2B4/APBA1/ADORA2A/APBB1/RIMS3/KCNH1/KCTD12/GRIK2/STX11/SLC1A2/PTPRS/PRRT2/SYT11/SLC6A2/EPHA4/CHRNB2/PCDH8/CTNNA2/RIMS2/ADAM23/CHRM1/KCNA2/RIMS1/SNPH/SYT1	56
GO:0031225	CC	anchored component of membrane	58/2791	170/19717	3.80137e-11	9.31335e-10	6.63316e-10	ENPP6/CNTN2/GFRA2/CD177/ALPI/CD160/CNTFR/CA4/GFRA3/CPM/NEGR1/CNTN1/CNTN4/NCAM1/FOLR2/GFRA1/CEACAM7/CNTN3/NTNG1/DPEP3/LYNX1/CD48/RGMA/GPIHBP1/DPEP2/GP2/RECK/ITLN1/RAB3C/SMPDL3B/OMG/MMP25/GPC5/CD52/CD14/TREH/EFNA5/BST1/TEX101/GP1BA/MDGA1/ACHE/RAB3B/VNN2/EFNA2/GPC6/ART4/LY6H/RAB27B/GPC3/XPNPEP2/CD2/RTBDN/RAB26/PRSS21/GAS1/RTN4RL1/PSCA	58
GO:0030018	CC	Z disc	49/2791	132/19717	4.12979e-11	9.74325e-10	6.93934e-10	MYOT/CAV3/SRI/RYR3/ANK3/ADRA1A/MYOM1/MYPN/ANK2/CSRP1/LDB3/SYNPO/CFL2/CASQ2/SYNPO2/PPP1R12B/PDLIM2/KY/PGM5/KCNA5/SCN3B/FBXL22/FBXO32/MYL9/NRAP/CRYAB/JPH2/DES/ATP2B4/FKBP1B/FLNC/FHL5/PDLIM3/NOS1/CASQ1/RYR1/SLC8A1/HRC/MYBPC2/DMD/DST/FLNA/SYNC/PALLD/SORBS2/NEXN/MYOZ3/ITGB1BP2/PDLIM4	49
GO:0043204	CC	perikaryon	49/2791	134/19717	7.69101e-11	1.7497e-09	1.24617e-09	SLC17A8/PCSK2/NGB/CTNND2/ASTN1/TMEM100/SLC5A7/CRHBP/SLC4A10/GRIK3/CNGA3/GLRA4/KCNB1/SLC8A3/CPNE5/MAPK10/SYNPO/GRIK5/KCNA1/KCNAB1/PDE9A/CNR2/HPCA/ITGA8/NDN/CCR2/OLFM1/VIP/KCNB2/CRYAB/SCN1B/MYO1D/KCNH1/PTPRN/LRRK2/TTLL7/AIF1/PENK/GRIK2/SLC8A2/MAP1B/PTPRS/EPHA4/EFNA2/ADCYAP1/KCNA2/NTSR1/CPNE6/RTN4RL1	49
GO:0098984	CC	neuron to neuron synapse	95/2791	350/19717	1.10335e-10	2.42357e-09	1.72611e-09	GSG1L/CTNND2/LRRC7/GNG3/FRMPD4/NLGN1/IGSF11/ANKS1B/SYT9/CPEB1/P2RX4/GRIN2A/BAALC/PJA2/CPEB3/RNF112/CACNG7/P2RY1/SLITRK3/EPB41L3/DCLK1/GRIA1/EPHA7/RGS9/SYNPO/GRIK5/GAP43/GRIA2/ATP2B2/ERBB4/AKAP9/ARRB1/SYN2/TMEM108/GRIN3A/BCAS1/CAMK2A/ITGA8/PTK2B/SH3GL2/PSD/NLGN4X/DLGAP2/DLG2/SORCS3/CRYAB/CNKSR2/CHRM2/SLC6A9/LRFN5/AKAP5/PALM/MPP2/LRRTM2/CHRNA3/NLGN3/ADORA2A/ITPR1/MAGI2/NOS1/CAMK2N1/KCNH1/NEFH/MAP2/…	95
GO:0034706	CC	sodium channel complex	17/2791	23/19717	1.51388e-10	3.21447e-09	2.28941e-09	GRIK1/SCN11A/SCN7A/SCN9A/GRIK3/SCN2B/SCNN1B/SCN4B/GRIK5/SCN3A/SCNN1G/SCN3B/TRPM4/SCN1B/SCN4A/GRIK2/SCNN1A	17
GO:0099572	CC	postsynaptic specialization	94/2791	348/19717	1.83465e-10	3.76992e-09	2.68501e-09	CDH10/GSG1L/CTNND2/LRRC7/GNG3/FRMPD4/NLGN1/IGSF11/ANKS1B/CPEB1/P2RX4/GRIN2A/GLRA4/BAALC/PJA2/CPEB3/RNF112/CACNG7/P2RY1/SLITRK3/EPB41L3/DCLK1/GRIA1/EPHA7/RGS9/SYNPO/GRIK5/GAP43/GRIA2/ATP2B2/ERBB4/AKAP9/ARRB1/SYN2/TMEM108/GRIN3A/BCAS1/CAMK2A/ITGA8/PTK2B/PSD/NLGN4X/DLGAP2/DLG2/SORCS3/CRYAB/CNKSR2/SLC6A9/LRFN5/AKAP5/PALM/MPP2/LRRTM2/CHRNA1/CHRNA3/ADORA2A/ITPR1/MAGI2/NOS1/CAMK2N1/KCNH1/NEFH/MAP2/CAP2/…	94
GO:0032279	CC	asymmetric synapse	89/2791	328/19717	4.33347e-10	8.62631e-09	6.14383e-09	GSG1L/CTNND2/LRRC7/GNG3/FRMPD4/NLGN1/IGSF11/ANKS1B/CPEB1/P2RX4/GRIN2A/BAALC/PJA2/CPEB3/RNF112/CACNG7/P2RY1/SLITRK3/EPB41L3/DCLK1/GRIA1/EPHA7/RGS9/SYNPO/GRIK5/GAP43/GRIA2/ATP2B2/ERBB4/AKAP9/ARRB1/SYN2/TMEM108/GRIN3A/BCAS1/CAMK2A/ITGA8/PTK2B/PSD/NLGN4X/DLGAP2/DLG2/SORCS3/CRYAB/CNKSR2/CHRM2/SLC6A9/LRFN5/AKAP5/PALM/MPP2/LRRTM2/CHRNA3/NLGN3/ADORA2A/ITPR1/MAGI2/NOS1/CAMK2N1/KCNH1/NEFH/MAP2/CAP2/GRASP/P…	89
GO:0043679	CC	axon terminus	44/2791	119/19717	4.64818e-10	8.9724e-09	6.39032e-09	SLC17A8/CNGB1/CASR/ATP6V0D1/CRHBP/P2RX4/SLC4A10/GRIK3/SRI/SLC32A1/PRKCB/SYP/GRIK5/KCNA1/SLC18A3/KCNA3/KCNC1/PNOC/SLC18A2/UCN3/CHRM2/KCNK2/PACSIN1/SNCA/ROR1/NOS1/PTPRN/LRRK2/PENK/KCNA6/GRIK2/KCNIP3/PRRT2/SYT11/EPHA4/PRSS12/NTRK2/ADCYAP1/CHRM1/KCNA2/SLC18A1/CPLX2/NTSR1/NTS	44
GO:0150034	CC	distal axon	80/2791	285/19717	5.83097e-10	1.09245e-08	7.78065e-09	SLC17A8/STMN4/CNGB1/CASR/ATP6V0D1/CRHBP/CNR1/PINK1/P2RX4/TRAK2/UNC5C/SLC4A10/GRIK3/SRI/NRSN1/SLC32A1/NDRG2/GPM6A/NEFL/STMN2/PRKCB/SYP/GRIK5/GAP43/KCNA1/SNAP25/SLC18A3/KIF5C/KCNA3/PCDH9/PTK2B/KCNC1/PNOC/SLC18A2/OLFM1/UCN3/CHRM2/KCNK2/PACSIN1/SNCA/MAPT/FEZ1/ROR1/APBB1/NOS1/PTPRN/MAP2/CRTAC1/LRRK2/ZNF804A/TIAM1/PENK/KCNA6/GRIK2/CDK5R2/PALLD/L1CAM/MYO5A/CBX6/KCNIP3/LRRTM1/TMOD2/MAP1B/BOC/PRRT2/ITGA4/…	80
GO:0014069	CC	postsynaptic density	87/2791	324/19717	1.19273e-09	2.17078e-08	1.54607e-08	GSG1L/CTNND2/LRRC7/GNG3/FRMPD4/NLGN1/IGSF11/ANKS1B/CPEB1/P2RX4/GRIN2A/BAALC/PJA2/CPEB3/RNF112/CACNG7/P2RY1/SLITRK3/EPB41L3/DCLK1/GRIA1/EPHA7/RGS9/SYNPO/GRIK5/GAP43/GRIA2/ATP2B2/ERBB4/AKAP9/ARRB1/SYN2/TMEM108/GRIN3A/BCAS1/CAMK2A/ITGA8/PTK2B/PSD/NLGN4X/DLGAP2/DLG2/SORCS3/CRYAB/CNKSR2/SLC6A9/LRFN5/AKAP5/PALM/MPP2/LRRTM2/CHRNA3/ADORA2A/ITPR1/MAGI2/NOS1/CAMK2N1/KCNH1/NEFH/MAP2/CAP2/GRASP/PAK3/LRRC4C/T…	87
GO:0016528	CC	sarcoplasm	33/2791	80/19717	2.73608e-09	4.84134e-08	3.4481e-08	DHRS7C/STIM1/JPH4/SRI/RYR3/ANK3/GSN/SLC8A3/JPH3/CASQ2/SLC2A4/ATP2A3/CAMK2D/MEF2C/XDH/PLN/JPH2/AKAP6/SRL/GSTM2/FKBP1B/ITPR1/FLNC/NOS1/CASQ1/RYR1/HK2/HRC/CACNA2D1/CAMK2B/MRVI1/THBS4/RASD1	33
GO:0044449	CC	contractile fiber part	65/2791	221/19717	3.08762e-09	5.31571e-08	3.78595e-08	MYOT/CAV3/SRI/RYR3/ANK3/MTM1/ADRA1A/MYOM1/MYPN/ANK2/KAT2B/CSRP1/LDB3/SYNPO/CFL2/MYH11/SYNM/CASQ2/SYNPO2/LMOD1/PPP1R12B/PDLIM2/KY/TMOD1/PGM5/TNNT3/KCNA5/SCN3B/FBXL22/SVIL/FBXO32/MYL9/TPM1/NRAP/CRYAB/JPH2/AHNAK/DES/ATP2B4/FKBP1B/FLNC/FHL5/PDLIM3/NOS1/CASQ1/RYR1/SLC8A1/HRC/SYNE1/MYBPC2/DMD/DST/FLNA/SYNC/TPM2/PALLD/FERMT2/TMOD2/SORBS2/NEXN/MYOZ3/ITGB1BP2/ACTA2/SMPX/PDLIM4	65
GO:0030016	CC	myofibril	65/2791	224/19717	5.59016e-09	9.37087e-08	6.67412e-08	MYOT/CAV3/SRI/RYR3/ANK3/MTM1/ADRA1A/MYOM1/MYPN/ANK2/KAT2B/CSRP1/LDB3/SYNPO/CFL2/SYNM/CASQ2/SYNPO2/LMOD1/PPP1R12B/PDLIM2/KY/TMOD1/PGM5/TNNT3/KCNA5/SCN3B/FBXL22/SVIL/FBXO32/MYL9/TPM1/NRAP/CRYAB/JPH2/AHNAK/DES/ATP2B4/FKBP1B/MYH15/FLNC/FHL5/PDLIM3/NOS1/CASQ1/RYR1/SLC8A1/HRC/SYNE1/MYBPC2/DMD/DST/FLNA/SYNC/TPM2/PALLD/FERMT2/TMOD2/SORBS2/NEXN/MYOZ3/ITGB1BP2/CALD1/SMPX/PDLIM4	65
GO:0043292	CC	contractile fiber	67/2791	234/19717	5.95394e-09	9.72477e-08	6.92618e-08	MYOT/CAV3/SRI/RYR3/ANK3/MTM1/ADRA1A/MYOM1/MYPN/ANK2/KAT2B/CSRP1/LDB3/SYNPO/CFL2/MYH11/SYNM/CASQ2/SYNPO2/LMOD1/PPP1R12B/PDLIM2/KY/TMOD1/PGM5/TNNT3/KCNA5/SCN3B/FBXL22/SVIL/FBXO32/MYL9/TPM1/NRAP/CRYAB/JPH2/AHNAK/DES/ATP2B4/FKBP1B/MYH15/FLNC/FHL5/PDLIM3/NOS1/CASQ1/RYR1/SLC8A1/HRC/SYNE1/MYBPC2/DMD/DST/FLNA/SYNC/TPM2/PALLD/FERMT2/TMOD2/SORBS2/NEXN/MYOZ3/ITGB1BP2/ACTA2/CALD1/SMPX/PDLIM4	67
GO:0043197	CC	dendritic spine	53/2791	169/19717	7.73308e-09	1.23149e-07	8.77094e-08	FRMPD4/RPH3A/NLGN1/ANKS1B/P2RX4/GRIN2A/ATP1A2/SRI/SEZ6/LPAR1/SLC8A3/GPM6A/GRIA4/GRIA1/SYNPO/GRIA2/ARRB1/CAMK2A/PRKAR2B/HPCA/ITGA8/PTK2B/PSD/CRYAB/AKAP5/PALM/MPP2/ITPKA/APBA1/MAPT/APBB1/NOS1/DOCK10/SLC8A1/ZNF804A/TIAM1/FCGR2B/SLC8A2/MAP1B/CD3E/P2RX6/PRRT2/SYT11/MT3/EPHA4/SHISA9/NTRK2/LAMA2/LRRC4/PALMD/ARC/PDLIM4/NTSR1	53
GO:0044309	CC	neuron spine	53/2791	171/19717	1.21502e-08	1.86633e-07	1.32924e-07	FRMPD4/RPH3A/NLGN1/ANKS1B/P2RX4/GRIN2A/ATP1A2/SRI/SEZ6/LPAR1/SLC8A3/GPM6A/GRIA4/GRIA1/SYNPO/GRIA2/ARRB1/CAMK2A/PRKAR2B/HPCA/ITGA8/PTK2B/PSD/CRYAB/AKAP5/PALM/MPP2/ITPKA/APBA1/MAPT/APBB1/NOS1/DOCK10/SLC8A1/ZNF804A/TIAM1/FCGR2B/SLC8A2/MAP1B/CD3E/P2RX6/PRRT2/SYT11/MT3/EPHA4/SHISA9/NTRK2/LAMA2/LRRC4/PALMD/ARC/PDLIM4/NTSR1	53
GO:0030017	CC	sarcomere	60/2791	204/19717	1.23055e-08	1.86633e-07	1.32924e-07	MYOT/CAV3/SRI/RYR3/ANK3/MTM1/ADRA1A/MYOM1/MYPN/ANK2/KAT2B/CSRP1/LDB3/SYNPO/CFL2/CASQ2/SYNPO2/LMOD1/PPP1R12B/PDLIM2/KY/TMOD1/PGM5/TNNT3/KCNA5/SCN3B/FBXL22/FBXO32/MYL9/TPM1/NRAP/CRYAB/JPH2/DES/ATP2B4/FKBP1B/FLNC/FHL5/PDLIM3/NOS1/CASQ1/RYR1/SLC8A1/HRC/SYNE1/MYBPC2/DMD/DST/FLNA/SYNC/TPM2/PALLD/FERMT2/TMOD2/SORBS2/NEXN/MYOZ3/ITGB1BP2/SMPX/PDLIM4	60
GO:0030667	CC	secretory granule membrane	79/2791	298/19717	1.26545e-08	1.87464e-07	1.33515e-07	SLC30A8/CD177/RAP1A/SYT9/STBD1/CA4/SLCO4C1/SCG3/SRI/ZG16/ANPEP/RAB27A/VAMP2/P2RX1/SYT4/LRMP/CEACAM1/CD36/RAB4B/SNAP25/CEACAM3/SYT5/CAV1/SYNGR1/RND2/PLD1/LGALS3/RAB37/MGAM/RAB9B/CLCA1/ATP8B4/CHRNB4/SNCA/HVCN1/IQGAP2/ATP8A1/ITPR1/RHOF/SERPINA5/MMP25/CR1/CD33/CD14/SYT2/SLC2A5/STOM/NCKAP1L/BST1/NFASC/PTPRC/ITGB3/PCDH7/ITGAL/TBC1D10C/CD53/PIGR/CD38/SELL/TYROBP/SIGLEC5/SELP/CYBB/CD300A/RAB27B/C3AR1/LAI…	79
GO:0016324	CC	apical plasma membrane	82/2791	318/19717	2.60186e-08	3.76679e-07	2.68278e-07	P2RX2/PRKG2/CASR/SLC22A5/MAL/SLC6A19/ATP6V0D1/IL6R/CNTFR/FXYD1/P2RY4/SLC26A2/CA4/SLC4A10/ATP8B1/NAALADL1/CLCA4/RAB27A/PTPRH/SCNN1B/CD300LG/TRPM6/P2RY1/ANK2/SLC17A4/CDHR5/ATP1B2/SLC10A2/PTH1R/CLIC5/CEACAM1/CD36/SLC9A1/SLC23A1/KCNA1/ADRB2/CEACAM7/SLC26A3/AMN/PDE4D/SCNN1G/KCNMA1/TLR9/KCNA5/MYO1A/PLD1/ATP6V0D2/MGAM/PAPPA2/SLC44A4/KCNK2/SI/SLC9A3R1/GPIHBP1/SLC9A3/KL/CDHR2/SLC1A1/TEK/SLC22A4/CYP4F12/SL…	82
GO:0030658	CC	transport vesicle membrane	60/2791	208/19717	2.70311e-08	3.8264e-07	2.72524e-07	SLC17A8/SYT10/SCGN/SLC30A8/SLC17A7/RPH3A/SYT9/CA4/CHGA/STX12/SCG3/VAMP2/SLC32A1/SYT4/GRIA1/CEACAM1/SYP/SLC18A3/SYN2/SVOP/SYT5/SH3GL2/SYNGR1/SLC18A2/SLC6A9/B2M/SNCA/RAB3C/SV2B/MAP6/ITPR1/PTPRN/SYT6/LRRK2/SYT2/SYPL2/AMPH/PTPRS/PRRT2/SYT11/HLA-DPB1/RAB3B/HLA-DPA1/SV2A/HLA-DQA1/RAB27B/SLC6A17/GABRA2/HLA-DRA/SLC18A1/HLA-G/HLA-DQB2/CPE/RAB26/HLA-DRB1/HLA-DRB5/HLA-DQA2/MCTP1/HLA-DQB1/SYT1	60
GO:0030315	CC	T-tubule	24/2791	52/19717	2.87581e-08	3.98237e-07	2.83633e-07	FXYD1/STBD1/CAV3/ATP1A2/SRI/ANK3/ADRA1A/CACNG7/ANK2/SLC9A1/SLC2A4/AHNAK/AKAP6/CACNB2/SCN1B/ATP2B4/NOS1/CASQ1/RYR1/SLC8A1/CACNA2D1/PRX/STAC/KCNJ5	24
GO:0016529	CC	sarcoplasmic reticulum	29/2791	71/19717	3.2233e-08	4.3686e-07	3.1114e-07	DHRS7C/STIM1/JPH4/SRI/RYR3/ANK3/JPH3/CASQ2/SLC2A4/ATP2A3/CAMK2D/XDH/PLN/JPH2/AKAP6/SRL/GSTM2/FKBP1B/ITPR1/NOS1/CASQ1/RYR1/HK2/HRC/CACNA2D1/CAMK2B/MRVI1/THBS4/RASD1	29
GO:0045177	CC	apical part of cell	94/2791	384/19717	4.0187e-08	5.33315e-07	3.79838e-07	P2RX2/PRKG2/CASR/ABCB11/SLC22A5/CA2/MAL/SLC6A19/AQP8/ATP6V0D1/IL6R/CNTFR/FXYD1/P2RY4/SLC26A2/CA4/SLC4A10/ATP8B1/NAALADL1/CLCA4/RAB27A/PTPRH/SCNN1B/CD300LG/TRPM6/P2RY1/ANK2/SLC17A4/CDHR5/ATP1B2/SLC10A2/PTH1R/CLIC5/CEACAM1/CD36/SLC9A1/SLC23A1/KCNA1/ADRB2/CHL1/CEACAM7/SLC26A3/AMN/PDE4D/SCNN1G/KCNMA1/EPB41L4B/ITGA8/TLR9/KCNA5/MYO1A/PLD1/ATP6V0D2/MGAM/PAPPA2/SLC44A4/KCNK2/SI/SLC9A3R1/GPIHBP1/SLC9A3/KL…	94
GO:0031253	CC	cell projection membrane	86/2791	345/19717	6.33766e-08	8.23895e-07	5.86795e-07	APPL2/CNGB1/PHLPP2/SLC22A5/GABRG1/SLC6A19/FAM107A/GABRG2/GNA13/PDE6A/SLC26A2/CA4/ATP8B1/PACSIN2/P2RY12/KCNB1/PTPRH/BMX/SSTR3/TRPM6/CDHR5/EPB41L3/PTH1R/GRIA1/LIMA1/CEACAM1/CD36/GAP43/SLC26A3/PDE9A/AMN/HPCA/ITGA8/KCNC1/PSD/BVES/RASGRP2/TPM1/CYBRD1/CYS1/AKAP5/SLC9A3R1/PALM/MPP2/PACSIN1/SGCE/GPR37L1/ITLN1/MAPT/SLC9A3/MYO1D/ADORA2A/CDHR2/PLEKHO1/PDE6G/HHIP/PDE6B/NDRG4/FGD2/DMD/CNGA1/TIAM1/AIF1/DRD5/TT…	86
GO:0042613	CC	MHC class II protein complex	12/2791	16/19717	6.61176e-08	8.42338e-07	5.9993e-07	HLA-DOB/HLA-DPB1/HLA-DMB/HLA-DPA1/HLA-DOA/HLA-DQA1/HLA-DRA/HLA-DQB2/HLA-DRB1/HLA-DRB5/HLA-DQA2/HLA-DQB1	12
GO:0030672	CC	synaptic vesicle membrane	36/2791	104/19717	1.22081e-07	1.49549e-06	1.06512e-06	SLC17A8/SLC17A7/RPH3A/SYT9/STX12/VAMP2/SLC32A1/SYT4/SYP/SYN2/SVOP/SYT5/SH3GL2/SYNGR1/SLC18A2/SLC6A9/SNCA/RAB3C/SV2B/SYT6/LRRK2/SYT2/SYPL2/AMPH/PTPRS/PRRT2/SYT11/RAB3B/SV2A/RAB27B/SLC6A17/GABRA2/SLC18A1/RAB26/MCTP1/SYT1	36
GO:0099501	CC	exocytic vesicle membrane	36/2791	104/19717	1.22081e-07	1.49549e-06	1.06512e-06	SLC17A8/SLC17A7/RPH3A/SYT9/STX12/VAMP2/SLC32A1/SYT4/SYP/SYN2/SVOP/SYT5/SH3GL2/SYNGR1/SLC18A2/SLC6A9/SNCA/RAB3C/SV2B/SYT6/LRRK2/SYT2/SYPL2/AMPH/PTPRS/PRRT2/SYT11/RAB3B/SV2A/RAB27B/SLC6A17/GABRA2/SLC18A1/RAB26/MCTP1/SYT1	36
GO:0070382	CC	exocytic vesicle	58/2791	207/19717	1.38941e-07	1.66991e-06	1.18935e-06	SLC17A8/SYT10/SLC17A7/ATP6V0D1/RPH3A/SYT9/GRIN2A/STX12/SNAP91/RAB27A/VAMP2/RNF112/SLC32A1/KIF1A/SYT4/GRIA1/WDR7/SYP/SNAP25/SYN2/SVOP/SYT5/SH3GL2/SYT15/SYNGR1/SLC18A2/TRIM9/LGI3/SLC6A9/SYTL2/SNCA/RAB3C/APBA1/SV2B/IGF1/SYT6/LRRK2/SYT2/PENK/SYPL2/STX11/AMPH/PTPRS/PRRT2/SYT11/RAB3B/MT3/SV2A/NGF/RAB27B/SLC6A17/GABRA2/SLC18A1/SYTL5/RAB26/SYT13/MCTP1/SYT1	58
GO:0098858	CC	actin-based cell projection	58/2791	208/19717	1.66428e-07	1.96323e-06	1.39825e-06	CA2/CDC14A/NLGN1/UNC5C/SLC26A2/ATP8B1/MTM1/PTPRH/GPM6A/CDHR5/FMN2/SLC10A2/CEACAM1/GAP43/RHOC/MYO1A/ACTG2/CD302/CLCA1/AOC3/CDH23/KIF13B/SLC9A3R1/PALM/KITLG/CALB2/IQGAP2/APBB1/CDHR2/MAP2/TEK/MYO3A/LRRK2/DMD/ANGPT1/TTYH1/MYO5A/CBX6/NFASC/ITGB3/PDGFRA/TBC1D10C/PROM2/SPN/LCP1/FGF13/ESPN/EPHA4/HOMER2/AKR1B1/ACTA2/MYO1G/VCAM1/FOXA1/HLA-G/PDZK1/NPTXR/DNALI1	58
GO:0099634	CC	postsynaptic specialization membrane	35/2791	101/19717	1.76355e-07	2.04252e-06	1.45472e-06	CDH10/GSG1L/NLGN1/GRIN2A/GLRA4/CACNG7/SLITRK3/GRIA1/EPHA7/RGS9/GRIK5/ATP2B2/ERBB4/AKAP9/DLG2/SORCS3/CNKSR2/LRFN5/LRRTM2/CHRNA1/LRRC4C/TIAM1/LRRTM1/PTPRS/P2RX6/GRID1/KCND3/SHISA9/CHRNB2/LRFN1/GABRB2/CHRM1/LRRC4/ARC/CLSTN2	35
GO:0044304	CC	main axon	27/2791	68/19717	1.91048e-07	2.17317e-06	1.54777e-06	LRRC7/MYOC/CNTN2/CRHBP/CNGA3/ANK3/ANK2/EPB41L3/KCNA1/KCNAB1/KCNC1/DLG2/UCN3/KIF13B/SCN1B/MAPT/MYO1D/ADORA2A/APBB1/SPTBN4/MAP2/TIAM1/NFASC/SLC1A2/MAP1B/MAP1A/KCNA2	27
GO:0099056	CC	integral component of presynaptic membrane	28/2791	73/19717	2.68763e-07	3.00354e-06	2.13918e-06	CDH10/NRXN1/CADM3/CNR1/P2RY4/ADRA1A/P2RY1/GPM6A/P2RX1/GRIK5/KCNA1/ERBB4/HTR3A/KCNA3/KCNC1/FXYD6/CHRM2/SLC6A9/ATP2B4/ADORA2A/SLC1A2/PTPRS/SYT11/EPHA4/CHRNB2/ADAM23/CHRM1/KCNA2	28
GO:0098889	CC	intrinsic component of presynaptic membrane	30/2791	82/19717	3.4283e-07	3.76521e-06	2.68166e-06	CDH10/NRXN1/CADM3/CNR1/P2RY4/ADRA1A/P2RY1/GPM6A/CNTN1/P2RX1/GRIK5/KCNA1/ERBB4/HTR3A/NTNG1/KCNA3/KCNC1/FXYD6/CHRM2/SLC6A9/ATP2B4/ADORA2A/SLC1A2/PTPRS/SYT11/EPHA4/CHRNB2/ADAM23/CHRM1/KCNA2	30
GO:0099060	CC	integral component of postsynaptic specialization membrane	28/2791	74/19717	3.74273e-07	4.04088e-06	2.878e-06	CDH10/GSG1L/NLGN1/GRIN2A/GLRA4/CACNG7/SLITRK3/GRIA1/EPHA7/GRIK5/ERBB4/SORCS3/LRFN5/LRRTM2/CHRNA1/LRRC4C/LRRTM1/PTPRS/P2RX6/GRID1/KCND3/SHISA9/CHRNB2/LRFN1/GABRB2/CHRM1/LRRC4/CLSTN2	28
GO:0005581	CC	collagen trimer	31/2791	87/19717	4.33588e-07	4.60326e-06	3.27854e-06	COL19A1/CCBE1/C1QTNF2/C1QTNF7/COL4A6/C1QL1/ADIPOQ/GLDN/C1QTNF9/SCARA3/DCN/COLEC12/C1QA/COL28A1/SFTPD/C1QC/COL21A1/C1QB/COLEC11/FCN1/COL14A1/C1QTNF3/COL23A1/COL4A5/COL25A1/SFTPA2/COL4A3/COL17A1/COL4A4/COL2A1/MARCO	31
GO:0044853	CC	plasma membrane raft	36/2791	109/19717	4.59403e-07	4.79737e-06	3.41678e-06	ADCYAP1R1/MAL/CD177/STIM1/FXYD1/CAV3/ATP1A2/PACSIN2/P2RY12/ADRA1A/MAPK3/KCNMA1/CAV1/KCNA5/HMOX1/BVES/MYO1A/AKAP6/CHRNA3/MS4A1/ATP2B4/ADRA1B/MYO1D/NOS1/LRRK2/EFNA5/CHRNA7/ADD2/HCK/PTGIS/EHD2/CHRNB2/CD8A/FASLG/ITGAM/ITGB2	36
GO:0098982	CC	GABA-ergic synapse	27/2791	71/19717	5.35075e-07	5.49747e-06	3.91541e-06	CDH10/NRXN1/ATP2B3/GABRG2/CNR1/ADRA1A/SLITRK2/SLC32A1/SLITRK3/GAP43/ATP2B2/ERBB4/ABHD6/NLGN4X/LRFN5/LRRTM2/NLGN3/NRG1/GABRB3/EFNA5/MDGA1/LRRTM1/IQSEC3/KCND3/SV2A/GABRB2/SLC6A17	27
GO:0016323	CC	basolateral plasma membrane	58/2791	217/19717	7.79708e-07	7.88372e-06	5.61494e-06	LRRC7/CASR/CA2/CNNM2/CLDN8/IL6R/MPZ/P2RY4/CNNM4/SLC4A4/SLC4A10/SLCO4C1/P2RY12/ANK3/CD300LG/HPGD/P2RY1/ANK2/CLDN7/PTH1R/CD1D/CEACAM1/SLC9A1/SLC23A1/ERBB4/AQP4/ARRB1/TLR9/MYO1A/DLG2/CLCA2/PALM/GPIHBP1/CLDN19/ATP2B4/LEPR/MYO1D/TSHR/KCNJ16/TEK/NDRG4/SLC10A1/ADRA2A/DST/SLC8A2/NAIP/CD38/SLC26A7/ENPP1/PROM2/TF/AQP1/CADM1/SLC39A5/KCNQ4/CTNNA2/ABCC6/SLC14A1	58
GO:0098948	CC	intrinsic component of postsynaptic specialization membrane	28/2791	77/19717	9.64181e-07	9.59661e-06	6.8349e-06	CDH10/GSG1L/NLGN1/GRIN2A/GLRA4/CACNG7/SLITRK3/GRIA1/EPHA7/GRIK5/ERBB4/SORCS3/LRFN5/LRRTM2/CHRNA1/LRRC4C/LRRTM1/PTPRS/P2RX6/GRID1/KCND3/SHISA9/CHRNB2/LRFN1/GABRB2/CHRM1/LRRC4/CLSTN2	28
GO:0031526	CC	brush border membrane	22/2791	53/19717	1.04449e-06	1.0236e-05	7.29026e-06	SLC22A5/SLC6A19/GNA13/CA4/ATP8B1/TRPM6/CDHR5/PTH1R/LIMA1/CD36/SLC26A3/AMN/CYBRD1/SLC9A3R1/ITLN1/SLC9A3/CDHR2/DRD5/AQP1/SLC26A4/SLC3A1/PDZK1	22
GO:0042611	CC	MHC protein complex	14/2791	25/19717	1.1978e-06	1.15605e-05	8.23365e-06	B2M/HLA-DOB/HLA-DPB1/HLA-DMB/HLA-DPA1/HLA-DOA/HLA-DQA1/HLA-DRA/HLA-G/HLA-DQB2/HLA-DRB1/HLA-DRB5/HLA-DQA2/HLA-DQB1	14
GO:0060076	CC	excitatory synapse	21/2791	50/19717	1.45337e-06	1.38179e-05	9.84135e-06	SLC17A8/SLC17A7/CADM3/NLGN1/IGSF11/GRIA3/SYP/GRIA2/FGFR2/NLGN4X/SLC6A9/AKAP5/LRRTM2/CALB2/NLGN3/LRRTM1/P2RX6/SYT11/CTNNA2/LRRC4/SYT1	21
GO:0005902	CC	microvillus	29/2791	83/19717	1.60842e-06	1.50671e-05	1.07311e-05	CA2/SLC26A2/PTPRH/CDHR5/FMN2/SLC10A2/CEACAM1/MYO1A/CD302/CLCA1/AOC3/KIF13B/SLC9A3R1/IQGAP2/CDHR2/TEK/LRRK2/ANGPT1/NFASC/ITGB3/PDGFRA/PROM2/SPN/ESPN/AKR1B1/MYO1G/VCAM1/FOXA1/PDZK1	29
GO:0097440	CC	apical dendrite	11/2791	17/19717	2.42927e-06	2.24268e-05	1.59728e-05	SLC17A8/SLC4A10/CPEB3/SEZ6/PTK2B/CLU/PPARGC1A/MYO1D/MAP2/FLNA/MAP1B	11
GO:0008021	CC	synaptic vesicle	51/2791	191/19717	3.63039e-06	3.30365e-05	2.35293e-05	SLC17A8/SLC17A7/ATP6V0D1/RPH3A/SYT9/GRIN2A/STX12/SNAP91/VAMP2/RNF112/SLC32A1/KIF1A/SYT4/GRIA1/WDR7/SYP/SNAP25/SYN2/SVOP/SYT5/SH3GL2/SYNGR1/SLC18A2/TRIM9/LGI3/SLC6A9/SNCA/RAB3C/APBA1/SV2B/SYT6/LRRK2/SYT2/PENK/SYPL2/STX11/AMPH/PTPRS/PRRT2/SYT11/RAB3B/MT3/SV2A/NGF/RAB27B/SLC6A17/GABRA2/SLC18A1/RAB26/MCTP1/SYT1	51
GO:0030139	CC	endocytic vesicle	72/2791	303/19717	4.70954e-06	4.22532e-05	3.00936e-05	ELANE/APPL2/ATP6V0D1/RAP1A/RILP/STX12/GSN/GRIA3/LPAR1/STAB2/GRIA4/GRIA1/CD36/GRIA2/HBB/AMN/SLC18A3/CAMK2A/MPEG1/CAV1/SH3GL2/CAMK2D/TLR9/PLD1/ATP6V0D2/STAB1/RAB9B/TLR7/B2M/HBA2/HVCN1/NLGN3/COLEC12/NCF1/CD207/SFTPD/HBA1/PLD4/CAMK2B/TLR1/WAS/TYRP1/ABCA1/SYT11/HLA-DPB1/TLR6/EVL/CD163/TF/HLA-DPA1/NCF4/SFTPA2/WNT5B/VIM/FMNL1/APOB/CYBB/HLA-DQA1/HLA-DRA/ROR2/HLA-G/LTF/HLA-DQB2/HLA-DRB1/HLA-DRB5/WNT6/CPNE…	72
GO:0098839	CC	postsynaptic density membrane	26/2791	74/19717	4.87246e-06	4.31077e-05	3.07022e-05	GSG1L/GRIN2A/CACNG7/SLITRK3/GRIA1/EPHA7/RGS9/GRIK5/ATP2B2/ERBB4/AKAP9/DLG2/SORCS3/CNKSR2/LRFN5/LRRTM2/LRRC4C/TIAM1/PTPRS/GRID1/SHISA9/LRFN1/CHRM1/LRRC4/ARC/CLSTN2	26
GO:0030133	CC	transport vesicle	88/2791	392/19717	5.30651e-06	4.63047e-05	3.29792e-05	SLC17A8/PCSK2/SYT10/SCGN/SLC30A8/SLC17A7/ATP6V0D1/RPH3A/SYT9/GRIN2A/CA4/CHGA/STX12/SCG3/SNAP91/RAB27A/NRSN1/VAMP2/RNF112/SLC32A1/KIF1A/NPTX1/SYT4/GRIA1/WDR7/CEACAM1/SYP/SNAP25/SLC18A3/SYN2/SVOP/SLC2A4/SYT5/SH3GL2/SYT15/SYNGR1/SLC18A2/TRIM9/LGI3/SLC6A9/B2M/SYTL2/SNCA/RAB3C/SSPN/APBA1/SV2B/MAP6/ITPR1/IGF1/CPA3/PTPRN/SYT6/LRRK2/SYT2/PENK/SYPL2/STX11/AMPH/HCK/PTPRS/PRRT2/SYT11/HLA-DPB1/RAB3B/HLA-DPA1…	88
GO:0030665	CC	clathrin-coated vesicle membrane	35/2791	115/19717	5.47055e-06	4.70911e-05	3.35392e-05	SLC17A7/SYT9/VAMP2/SLC32A1/ADRB2/SLC18A3/SH3GL2/SLC18A2/CHRM2/CD207/AP3B2/SYT2/BTC/TYRP1/AVPR2/CD4/CD3G/HLA-DPB1/TF/HLA-DPA1/CD3D/APOB/HLA-DQA1/HLA-DRA/ROR2/SLC18A1/IL7R/HLA-DQB2/HLA-DRB1/EGF/HLA-DRB5/HLA-DQA2/HLA-DQB1/APOE/SYT1	35
GO:0019898	CC	extrinsic component of membrane	70/2791	295/19717	6.67883e-06	5.67255e-05	4.0401e-05	CDH10/MMP27/GFRA2/MAL/GNA11/GNG3/NAAA/DUSP21/RPH3A/SOX10/CNTFR/CDH19/GNA13/GNG7/PACSIN2/SNAP91/GFRA3/RNF112/GNG13/GNG2/GNAO1/GNG12/MGLL/PIK3C2G/GFRA1/KCNAB1/BLK/AKAP9/SNAP25/SCUBE1/STYK1/CNR2/KCNIP1/SOCS6/HPCA/PTK2B/PSD/SOCS2/OSR1/CNKSR2/STAC2/PIK3CG/SYTL2/GNAL/GNAI1/CDH22/NCF1/SYT6/GNG11/DEFB1/MATK/TIAM1/BST1/FCN1/PIK3R5/GNGT2/DTNA/SLA2/FERMT2/PIK3CD/HCK/EHD2/FES/APC2/TF/STAC/RGS6/PIK3R6/CTNNA2/…	70
GO:0033017	CC	sarcoplasmic reticulum membrane	17/2791	39/19717	7.92598e-06	6.64323e-05	4.73144e-05	DHRS7C/STIM1/JPH4/SRI/RYR3/JPH3/CASQ2/ATP2A3/CAMK2D/PLN/JPH2/AKAP6/FKBP1B/NOS1/CASQ1/RYR1/CAMK2B	17
GO:0098563	CC	intrinsic component of synaptic vesicle membrane	19/2791	47/19717	8.96862e-06	7.41949e-05	5.28431e-05	SLC17A8/SLC17A7/SYT9/STX12/SLC32A1/SYT4/SYP/SYNGR1/SLC6A9/RAB3C/PTPRS/SYT11/RAB3B/SV2A/RAB27B/SLC6A17/GABRA2/RAB26/SYT1	19
GO:0005903	CC	brush border	31/2791	99/19717	9.72845e-06	7.9449e-05	5.65852e-05	SLC22A5/SLC6A19/GNA13/CA4/ATP8B1/MYL6/TRPM6/CDHR5/PLS1/PTH1R/LIMA1/CD36/SLC26A3/AMN/SCIN/MYO1A/CYBRD1/SI/SLC9A3R1/ITLN1/SLC9A3/MYO1D/CDHR2/DRD5/PDZD3/AQP1/ESPN/SLC15A1/SLC26A4/SLC3A1/PDZK1	31
GO:0098878	CC	neurotransmitter receptor complex	20/2791	53/19717	1.77871e-05	0.000143422	0.000102148	GRIK1/LRRC7/OLFM3/NLGN1/GRIN2A/GRIK3/GRIA3/CACNG7/VWC2/GRIA4/GRIA1/GRIK5/GRIA2/HTR3A/GRIN3A/ABHD6/PTK2B/DLG2/GRIK2/SHISA9	20
GO:0030285	CC	integral component of synaptic vesicle membrane	15/2791	34/19717	2.27069e-05	0.000180491	0.000128549	SLC17A8/SLC17A7/SYT9/STX12/SLC32A1/SYT4/SYP/SYNGR1/SLC6A9/PTPRS/SYT11/SV2A/SLC6A17/GABRA2/SYT1	15
GO:0001518	CC	voltage-gated sodium channel complex	9/2791	14/19717	2.29509e-05	0.000180491	0.000128549	SCN11A/SCN7A/SCN9A/SCN2B/SCN4B/SCN3A/SCN3B/SCN1B/SCN4A	9
GO:0030666	CC	endocytic vesicle membrane	44/2791	167/19717	2.34439e-05	0.000182119	0.000129709	APPL2/ATP6V0D1/RILP/GRIA3/STAB2/GRIA4/GRIA1/CD36/GRIA2/SLC18A3/CAMK2A/CAV1/SH3GL2/CAMK2D/ATP6V0D2/STAB1/RAB9B/B2M/HVCN1/COLEC12/CD207/CAMK2B/TLR1/TYRP1/HLA-DPB1/TLR6/CD163/HLA-DPA1/WNT5B/APOB/CYBB/HLA-DQA1/HLA-DRA/ROR2/HLA-G/HLA-DQB2/HLA-DRB1/HLA-DRB5/WNT6/HLA-DQA2/HLA-DQB1/MARCO/APOE/DMBT1	44
GO:0099061	CC	integral component of postsynaptic density membrane	19/2791	50/19717	2.55712e-05	0.000196251	0.000139774	GSG1L/GRIN2A/CACNG7/SLITRK3/GRIA1/EPHA7/GRIK5/ERBB4/SORCS3/LRFN5/LRRTM2/LRRC4C/PTPRS/GRID1/SHISA9/LRFN1/CHRM1/LRRC4/CLSTN2	19
GO:0008328	CC	ionotropic glutamate receptor complex	19/2791	51/19717	3.53787e-05	0.000268289	0.000191081	GRIK1/LRRC7/OLFM3/NLGN1/GRIN2A/GRIK3/GRIA3/CACNG7/VWC2/GRIA4/GRIA1/GRIK5/GRIA2/GRIN3A/ABHD6/PTK2B/DLG2/GRIK2/SHISA9	19
GO:0098685	CC	Schaffer collateral - CA1 synapse	26/2791	82/19717	3.88372e-05	0.00029105	0.000207292	GSG1L/NRXN1/INA/NEFL/EPHA7/SYP/SYNPO/SYN2/NTNG1/CAMK2A/SH3GL2/LRRTM2/APBA1/ITPR1/NEFH/GRASP/LRRC4C/ADRB1/AKAP12/PTPRS/DGKB/SYT11/TUBB2B/EPHA4/CHRM1/LRRC4	26
GO:0099146	CC	intrinsic component of postsynaptic density membrane	19/2791	53/19717	6.55063e-05	0.000485203	0.000345572	GSG1L/GRIN2A/CACNG7/SLITRK3/GRIA1/EPHA7/GRIK5/ERBB4/SORCS3/LRFN5/LRRTM2/LRRC4C/PTPRS/GRID1/SHISA9/LRFN1/CHRM1/LRRC4/CLSTN2	19
GO:0009898	CC	cytoplasmic side of plasma membrane	40/2791	154/19717	7.59195e-05	0.000555871	0.000395902	GNA11/GNG3/GNA13/GNG7/LITAF/GNG13/GNG2/GNAO1/GNG12/KCNAB1/PTP4A1/BLK/SNAP25/STYK1/CNR2/KCNIP1/PGM5/PTK2B/KIT/STAC2/AKAP5/PALM/RGS2/GNAL/GNAI1/GNG11/MATK/TIAM1/CBX6/GNGT2/DTNA/FERMT2/PTPRC/HCK/FES/STAC/PTPN22/CD2/NPTXR/NTSR1	40
GO:0031594	CC	neuromuscular junction	24/2791	76/19717	8.16902e-05	0.000591326	0.000421154	MUSK/SLC5A7/CAV3/ANK3/SLC8A3/PTN/NEFL/EPHA7/SYP/SYNGR1/DLG2/DES/CHRNA1/STXBP5L/NRG1/PDZRN3/SYNC/COL4A5/ACHE/P2RX7/EPHA4/EFNA2/SV2A/LAMA2	24
GO:0014704	CC	intercalated disc	18/2791	50/19717	9.51295e-05	0.00068087	0.00048493	FXYD1/CAV3/ATP1A2/ANK3/CTNNA3/ANK2/DSC2/SCN4B/SLC9A1/PGM5/KCNA5/NRAP/AKAP6/DES/SCN1B/SPTBN4/SLC8A1/FGF13	18
GO:0031234	CC	extrinsic component of cytoplasmic side of plasma membrane	27/2791	91/19717	0.000100877	0.000706139	0.000502927	GNA11/GNG3/GNA13/GNG7/GNG13/GNG2/GNAO1/GNG12/KCNAB1/BLK/SNAP25/STYK1/CNR2/KCNIP1/PTK2B/STAC2/GNAL/GNAI1/GNG11/MATK/TIAM1/GNGT2/DTNA/FERMT2/HCK/FES/STAC	27
GO:0035579	CC	specific granule membrane	27/2791	91/19717	0.000100877	0.000706139	0.000502927	CD177/RAP1A/SLCO4C1/P2RX1/CEACAM1/CD36/SNAP25/CEACAM3/PLD1/RAB37/ATP8B4/CHRNB4/HVCN1/ATP8A1/MMP25/CD33/SLC2A5/STOM/BST1/ITGAL/CD53/CYBB/C3AR1/LAIR1/ITGAM/CLEC12A/ITGB2	27
GO:0046658	CC	anchored component of plasma membrane	20/2791	59/19717	0.000105	0.00072701	0.000517791	CNTN2/CD160/CA4/CNTN1/FOLR2/NTNG1/GPIHBP1/GPC5/CD14/TREH/EFNA5/TEX101/GP1BA/MDGA1/GPC6/GPC3/CD2/RTBDN/GAS1/RTN4RL1	20
GO:0030136	CC	clathrin-coated vesicle	46/2791	188/19717	0.000110592	0.000757497	0.000539504	SLC17A7/ASTN1/SYT9/SNAP91/RAB27A/VAMP2/SLC32A1/MALL/ADRB2/SLC18A3/SLC2A4/SH3GL2/SLC18A2/CLVS2/CHRM2/DENND1B/CD207/AP3B2/SFTPD/SYT2/BTC/TYRP1/AVPR2/CD4/CD3G/HLA-DPB1/TF/HLA-DPA1/SFTPA2/CD3D/APOB/HLA-DQA1/RAB27B/HLA-DRA/ROR2/SLC18A1/IL7R/HLA-DQB2/HLA-DRB1/EGF/HLA-DRB5/CPNE6/HLA-DQA2/HLA-DQB1/APOE/SYT1	46
GO:0005911	CC	cell-cell junction	94/2791	459/19717	0.000114227	0.000774068	0.000551307	CDH10/CLDN23/CTNND2/LRRC7/ADCYAP1R1/ABCB11/CADM3/CLDN8/IGSF11/FXYD1/CDH19/CAV3/ATP1A2/PACSIN2/ANK3/MARVELD3/CTNNA3/GAB1/ANK2/HEPACAM/CLDN5/EPB41L3/DSC2/AQP7/CLDN7/LDB3/SCN4B/LAMA1/CEACAM1/SYNPO/SLC9A1/MAGI3/JAM2/PDLIM2/PGM5/EPB41L4B/PCDH9/TJP3/SGCA/LIMS2/KCNA5/BVES/FRMD4B/CGN/NRAP/AHNAK/AKAP6/CLDN11/KIT/SH3BP1/GJA9/DES/CALB2/CLDN19/SCN1B/JAM3/MAGI2/CDH22/PDLIM3/SPTBN4/TEK/SLC8A1/THEMIS/SORBS1/TRP…	94
GO:0098562	CC	cytoplasmic side of membrane	44/2791	178/19717	0.00012009	0.000805238	0.000573507	SPPL2A/GNA11/GNG3/GNA13/GNG7/LITAF/GNG13/GNG2/GNAO1/GNG12/KCNAB1/PTP4A1/BLK/SNAP25/STYK1/CNR2/KCNIP1/PGM5/PTK2B/KIT/STAC2/AKAP5/PALM/RGS2/GNAL/GNAI1/EEF1A2/GNG11/LRRK2/MATK/TIAM1/CBX6/GNGT2/DTNA/FERMT2/PTPRC/HCK/FES/STAC/RASAL3/PTPN22/CD2/NPTXR/NTSR1	44
GO:0098802	CC	plasma membrane receptor complex	65/2791	295/19717	0.000151392	0.00100455	0.000715458	GRIK1/LRRC7/OLFM3/IL6R/NLGN1/CNTFR/GRIN2A/GRIK3/GRIA3/CACNG7/VWC2/GRIA4/ACVRL1/IL10RB/GRIA1/CEACAM1/GRIK5/GRIA2/HTR3A/BMP2/GRIN3A/ABHD6/ITGA8/PTK2B/CD79B/DLG2/CD79A/B2M/CHRNA1/CHRNA3/CHRNB4/EBI3/IL6ST/ITGB7/ITGA7/APBB1IP/SORBS1/CSF2RB/ACVR1C/CHRNA7/TRAT1/TLR1/GRIK2/CD247/CD4/ITGB3/CHRFAM7A/ITGAL/CD3G/CD3E/IL18RAP/ITGA4/TLR6/TF/IL23R/SHISA9/CD3D/CHRNB2/CD8A/IL2RB/ITGAM/IL12RB1/ZAP70/ITGB2/TSPAN32	65
GO:0031256	CC	leading edge membrane	42/2791	170/19717	0.000171388	0.00112551	0.00080161	APPL2/GABRG1/FAM107A/GABRG2/PACSIN2/KCNB1/BMX/EPB41L3/GRIA1/PDE9A/HPCA/ITGA8/KCNC1/PSD/RASGRP2/TPM1/AKAP5/PALM/MPP2/PACSIN1/SGCE/MAPT/MYO1D/ADORA2A/PLEKHO1/FGD2/TIAM1/AIF1/FERMT2/SLC1A2/ITGB3/AMPH/AIF1L/APC2/LCP1/DOCK8/SHISA9/MYO1G/KCNA2/PLEK/GABRA2/PLA2G4F	42
GO:0032432	CC	actin filament bundle	23/2791	75/19717	0.000186743	0.00120804	0.000860393	FAM107A/FBLIM1/PLS1/LDB3/LIMA1/SYNPO/LPP/MYLK/MARCKS/SYNPO2/PDLIM2/PGM5/MYL9/TPM1/CRYAB/ROR1/PDLIM3/TEK/SORBS1/FERMT2/LCP1/ABLIM3/PDLIM4	23
GO:0097386	CC	glial cell projection	11/2791	24/19717	0.000187749	0.00120804	0.000860393	SLC17A8/SCN7A/PINK1/CNGA3/SYT4/AQP4/KCNK2/MAPT/NFASC/MT3/AKR1B1	11
GO:0030175	CC	filopodium	29/2791	104/19717	0.000190949	0.00121634	0.000866304	NLGN1/UNC5C/MTM1/GPM6A/GAP43/ACTG2/CD302/SLC9A3R1/PALM/KITLG/IQGAP2/APBB1/MAP2/MYO3A/DMD/TTYH1/MYO5A/CBX6/ITGB3/TBC1D10C/LCP1/FGF13/EPHA4/ACTA2/MYO1G/VCAM1/HLA-G/NPTXR/DNALI1	29
GO:0098862	CC	cluster of actin-based cell projections	38/2791	150/19717	0.000197941	0.0012484	0.000889135	SLC22A5/SLC6A19/CDC14A/GNA13/CA4/ATP8B1/MYL6/TRPM6/CDHR5/PLS1/PTH1R/LIMA1/CD36/SLC26A3/AMN/SCIN/RHOC/MYO1A/CYBRD1/CDH23/SI/SLC9A3R1/CALB2/ITLN1/SLC9A3/MYO1D/CDHR2/MYO3A/DRD5/TRPA1/PDZD3/AQP1/ESPN/SLC15A1/HOMER2/SLC26A4/SLC3A1/PDZK1	38
GO:0030669	CC	clathrin-coated endocytic vesicle membrane	16/2791	44/19717	0.000200977	0.00125512	0.000893922	SLC18A3/SH3GL2/CD207/TYRP1/HLA-DPB1/HLA-DPA1/APOB/HLA-DQA1/HLA-DRA/ROR2/HLA-DQB2/HLA-DRB1/HLA-DRB5/HLA-DQA2/HLA-DQB1/APOE	16
GO:0044291	CC	cell-cell contact zone	22/2791	71/19717	0.000216523	0.00133908	0.000953718	FXYD1/CAV3/ATP1A2/ANK3/CTNNA3/ANK2/DSC2/SCN4B/SLC9A1/PGM5/PCDH9/KCNA5/NRAP/AHNAK/AKAP6/DES/SCN1B/JAM3/SPTBN4/SLC8A1/TIAM1/FGF13	22
GO:0043198	CC	dendritic shaft	14/2791	36/19717	0.000220436	0.00135017	0.00096162	NLGN1/JPH4/SEZ6/LPAR1/PRKAR2B/KIRREL3/MPP2/MAP2/SLC8A1/ZNF804A/FLNA/EPHA4/MAP1A/NTSR1	14
[truncated: 265 more rows]
