# Supplementary material for: Identification of hub genes in colorectal cancer based on weighted gene co-expression network analysis and clinical data from The Cancer Genome Atlas
Source: Biosci Rep. 2021 Jul 26;41(7):BSR20211280. doi: 10.1042/BSR20211280 (PMC8314434; doi:10.1042/BSR20211280)
Supplement: Supplementary Tables S1-S6 [file BSR-2021-1280_supp1.zip › BSR-2021-1280_suppSM8.xlsx]

## Sheet: Sheet1
Supplementary Table 6. List of genes in the eight modules
Gene ID	ModuleColors
ATP2A3	black
CHST5	black
C20orf56	black
FER1L6	black
LRRC26	black
KLK1	black
AKAP5	black
MB	black
MTNR1A	black
TPSG1	black
ATOH1	black
GPR120	black
B3GNT6	black
CES3	black
KLK3	black
KIAA0513	black
GNE	black
LOC100144604	black
KCNA6	black
CLMN	black
NKX2-2	black
ST6GALNAC6	black
MFSD6L	black
SIPA1L2	black
HEPACAM2	black
ALDH1L1	black
TPH1	black
SLITRK6	black
RAB26	black
ITLN1	black
NEURL	black
CFC1B	black
REP15	black
PIGR	black
B4GALNT2	black
GPR44	black
CA8	black
SEMA4G	black
CHRM1	black
CBFA2T3	black
PLD1	black
SCNN1A	black
C14orf64	black
SLC18A1	black
RASD2	black
RASD1	black
CLCA1	black
TOX	black
BCAS1	black
SLC28A2	black
GALNT12	black
CACNA2D2	black
MUC4	black
SYTL2	black
RHBDL3	black
ST3GAL4	black
KIF19	black
KLK15	black
MUC5B	black
SLC22A23	black
FCGBP	black
CCDC60	black
BEST2	black
ATP8A1	black
FAM177B	black
SCGB2A1	black
ENTPD8	black
HYAL1	black
CLCA2	black
GALNT8	black
ST6GALNAC1	black
C2orf72	black
NRAP	black
KIAA1324	black
MUC2	black
MUC1	black
SPINK4	black
RFX6	black
CCNJL	black
TMEM61	black
TNFRSF11A	black
IGFALS	black
ANO7	black
SPDEF	black
WFDC2	black
KLF4	black
IMPA2	black
PTGER4	black
RETNLB	black
CAPN9	black
RIMS3	black
GP9	black
RNF112	blue
HMGCLL1	blue
SLC12A2	blue
SPPL2A	blue
ITGA2	blue
CYP27B1	blue
CHST9	blue
CHST8	blue
COL4A5	blue
LIPG	blue
HLF	blue
FAM134B	blue
SLC36A1	blue
TCEA3	blue
CCDC113	blue
ATP1A3	blue
SP5	blue
THUMPD2	blue
PHOX2A	blue
PHOX2B	blue
LOC283070	blue
C4orf19	blue
C3orf70	blue
NRXN1	blue
XPNPEP2	blue
DPYSL5	blue
MYO3A	blue
SOX6	blue
MYT1L	blue
CLIC5	blue
PCDHA1	blue
PKIB	blue
KIAA1199	blue
C19orf28	blue
PHLDA1	blue
CPLX2	blue
CDR2L	blue
GSDMA	blue
DLGAP1	blue
CLCN2	blue
GALR1	blue
PCDH20	blue
GAB1	blue
C2orf88	blue
P2RX2	blue
MYO1D	blue
MYO1A	blue
LCN6	blue
SRI	blue
LGALS3	blue
LGALS2	blue
LGALS4	blue
SEMA6D	blue
GCNT3	blue
GCNT2	blue
LPCAT3	blue
KRT20	blue
PIGZ	blue
RAET1L	blue
PDK4	blue
ALPI	blue
MGST3	blue
TMEM82	blue
SLC39A10	blue
NTRK2	blue
DDIT4	blue
SLCO4C1	blue
COL19A1	blue
BMP5	blue
BMP3	blue
BMP2	blue
CHD5	blue
CHD7	blue
EFHC2	blue
ETHE1	blue
ABCG2	blue
MPZ	blue
SGSM1	blue
ASPHD1	blue
AKR1B10	blue
AKR1B15	blue
C4orf34	blue
C4orf31	blue
SLC6A20	blue
C10orf99	blue
C15orf48	blue
ADH6	blue
PRKACB	blue
GLTP	blue
ACOT11	blue
BEX1	blue
GRIN2B	blue
GNA13	blue
GRIN2D	blue
GNA11	blue
LOC284276	blue
ANKRD20B	blue
LOC283267	blue
AKAP7	blue
WSCD1	blue
KLHL34	blue
TMEM132A	blue
CCL28	blue
SLC23A1	blue
CUX2	blue
FSIP1	blue
CYP4F12	blue
TMEM179	blue
ACAT1	blue
ATOH8	blue
MARVELD3	blue
SLC17A7	blue
GFI1B	blue
BFSP1	blue
MMP27	blue
LIF	blue
KIAA1549	blue
B3GNT7	blue
B3GNT8	blue
CCDC152	blue
SYT8	blue
SYT9	blue
SYT2	blue
SYT4	blue
SYT5	blue
MEP1A	blue
MEP1B	blue
FAM189A2	blue
FAM189A1	blue
PRSS22	blue
GPR98	blue
KRT75	blue
TTC22	blue
ACOX1	blue
CELF4	blue
MATN2	blue
MATN4	blue
CES2	blue
BDH1	blue
FAM3D	blue
PCK1	blue
SFTA2	blue
C9orf169	blue
CNGB1	blue
MARCKS	blue
CGRRF1	blue
SMPDL3B	blue
LOC100127888	blue
FKBP1B	blue
LGALS9C	blue
LGALS9B	blue
LBX2	blue
UNC5D	blue
PLCD4	blue
FRMD1	blue
AGFG2	blue
DPF3	blue
WNT16	blue
CEND1	blue
DACT2	blue
PP14571	blue
TAS2R38	blue
ACSS2	blue
LRRN4	blue
ST8SIA6	blue
GPRIN2	blue
KLF15	blue
ZBTB7B	blue
LOC92659	blue
FAM149A	blue
SLC9A3R1	blue
KLK6	blue
FAM132A	blue
HBB	blue
DENND2A	blue
SCNN1G	blue
C7orf31	blue
LMX1A	blue
IL23R	blue
KCP	blue
WBSCR28	blue
CNR1	blue
PTPRR	blue
CPNE4	blue
PBX4	blue
PTPRH	blue
PCSK2	blue
PCSK6	blue
DUSP21	blue
NCAN	blue
TNFSF15	blue
SLC20A1	blue
EIF5A2	blue
TMEM45B	blue
ELAVL4	blue
LGR4	blue
ELAVL3	blue
MYADML2	blue
FAM151A	blue
SULT4A1	blue
LOC282997	blue
MBOAT1	blue
IL23A	blue
ALAS2	blue
SLCO1B3	blue
GJA9	blue
MORC4	blue
FBLL1	blue
ATP13A4	blue
COL28A1	blue
E2F3	blue
PPP1R13L	blue
ST8SIA3	blue
GNG13	blue
IFITM3	blue
IFITM1	blue
TMEM229A	blue
PI16	blue
CSMD1	blue
NGB	blue
ZNF697	blue
BMX	blue
ASTN1	blue
SHH	blue
ZNF575	blue
VIPR1	blue
MXD1	blue
SLC4A11	blue
LGI3	blue
CDC42EP5	blue
HRASLS2	blue
RAB36	blue
SLC22A4	blue
TESC	blue
LOC284578	blue
DHDDS	blue
CAV3	blue
AHRR	blue
ACOT2	blue
ADCY9	blue
COL4A6	blue
LOC389493	blue
MIER1	blue
MIER3	blue
ACACB	blue
APPL2	blue
ZDHHC2	blue
UNC80	blue
CAPN13	blue
SLC35D1	blue
HS3ST6	blue
HS3ST5	blue
SH2D5	blue
LOC100216001	blue
MTM1	blue
ATP8B1	blue
TRIM58	blue
ASXL3	blue
GBA3	blue
SPATA12	blue
KLHL35	blue
AGAP11	blue
KIAA0895	blue
TRIM40	blue
SCN3A	blue
STIM1	blue
GPR142	blue
CITED1	blue
ACHE	blue
LOC100128164	blue
CRABP1	blue
GGT6	blue
LOC25845	blue
TCN1	blue
AQPEP	blue
PRSS36	blue
SLC30A10	blue
LMTK3	blue
KRT17	blue
KRT12	blue
NBPF1	blue
PLP1	blue
TRIM36	blue
NAT2	blue
NAT1	blue
TMIE	blue
GRIA2	blue
ACAA2	blue
ACAA1	blue
LTBP4	blue
APC2	blue
PLA2G4F	blue
CMTM5	blue
SLC17A8	blue
CCDC13	blue
CCDC19	blue
GNG7	blue
GNG3	blue
VIT	blue
SLC17A4	blue
TTLL6	blue
CLDN8	blue
CLDN1	blue
CLDN2	blue
CLDN7	blue
FIGF	blue
SMPD1	blue
SNX24	blue
GPER	blue
ONECUT2	blue
C3orf66	blue
OMG	blue
NDRG1	blue
NDRG2	blue
PAQR5	blue
CIDEC	blue
RAB15	blue
PHGR1	blue
CMTM7	blue
FGFRL1	blue
C7orf51	blue
PRHOXNB	blue
MST1P9	blue
CPB1	blue
GLDN	blue
CHODL	blue
PC	blue
DHRS11	blue
SULT2B1	blue
GPD1L	blue
FOSL1	blue
MCOLN2	blue
SLC18A3	blue
C1orf210	blue
SHOX	blue
CLEC3B	blue
CARNS1	blue
C10orf35	blue
HSPB3	blue
KCNE2	blue
HPCA	blue
A2BP1	blue
DGKA	blue
KIAA1409	blue
CYP2S1	blue
FAM23A	blue
VIP	blue
IGSF11	blue
PDZD3	blue
RIMKLA	blue
DKFZp779M0652	blue
PDCD4	blue
NPM2	blue
PBLD	blue
SLC29A4	blue
DSG4	blue
TMEM20	blue
LOC389332	blue
TRPV3	blue
DAO	blue
C1orf177	blue
C1orf170	blue
C1orf173	blue
LRP11	blue
GPC5	blue
ELANE	blue
MGAT4C	blue
ESPN	blue
TMEM54	blue
CYTSA	blue
KCNIP4	blue
MOGAT2	blue
RPS6KA6	blue
MOBP	blue
FAM176A	blue
CHP2	blue
ARL14	blue
CD44	blue
CA14	blue
CA12	blue
CA10	blue
PDX1	blue
CETN4P	blue
CALY	blue
GLRA4	blue
WDR78	blue
CHPF	blue
TRHDE	blue
PPP2R3A	blue
LOC572558	blue
CD177	blue
C5orf40	blue
ARRDC4	blue
TTR	blue
KCNG1	blue
KCNG3	blue
ZBTB12	blue
ARPP21	blue
PPA1	blue
IER5L	blue
TJP3	blue
KLHL13	blue
SELENBP1	blue
LOC388152	blue
GCGR	blue
CKB	blue
ACSM3	blue
PERP	blue
DCX	blue
TRIM29	blue
FLRT1	blue
NBEAL1	blue
NOB1	blue
SLC12A8	blue
KCNQ4	blue
SLC3A1	blue
EIF4EBP1	blue
MS4A12	blue
RTKN	blue
CBLN2	blue
MICALCL	blue
RGS6	blue
ZNF643	blue
CATSPERG	blue
SLC25A34	blue
PTP4A1	blue
TNNI3	blue
ABHD6	blue
ULBP2	blue
GRB7	blue
NEURL1B	blue
MFSD4	blue
AKR7A3	blue
DSCAML1	blue
HPGD	blue
FZD3	blue
CACNB2	blue
CACNB1	blue
CLEC4M	blue
HIST1H1E	blue
NCR2	blue
HIST1H1C	blue
D4S234E	blue
CKMT1A	blue
CKMT1B	blue
BCL2L15	blue
MSX1	blue
MSX2	blue
TSHZ1	blue
SRCRB4D	blue
PPAP2A	blue
B3GALT5	blue
B3GALT1	blue
B3GALT2	blue
HCN4	blue
GOLGA7B	blue
SLC2A13	blue
NELL1	blue
SLC27A5	blue
OXTR	blue
PARM1	blue
SNCB	blue
FCGRT	blue
BAAT	blue
PPM1N	blue
NAAA	blue
NR3C2	blue
SFTA1P	blue
KIAA1161	blue
PLCE1	blue
NPY6R	blue
ADAMTSL5	blue
C9orf43	blue
KIAA1908	blue
MIF	blue
SOSTDC1	blue
FLJ32063	blue
DMBX1	blue
HIST1H3E	blue
INCA1	blue
LOC646627	blue
SYP	blue
HMP19	blue
PHKA1	blue
FAM162A	blue
SI	blue
PROKR1	blue
SHB	blue
INSM1	blue
TMEM37	blue
SPHKAP	blue
OTOP3	blue
OTOP2	blue
ANO10	blue
SUCLG2	blue
LOC286467	blue
MYO15B	blue
PRSS33	blue
SLC5A11	blue
NR5A2	blue
DLX4	blue
TLX1	blue
ACVRL1	blue
PACSIN2	blue
ERVFRDE1	blue
SLC22A18AS	blue
PAQR8	blue
PAQR4	blue
FERMT1	blue
FADS6	blue
PRR5L	blue
DVWA	blue
TMCC3	blue
DAND5	blue
MT1L	blue
MT1H	blue
ARHGEF19	blue
SNAP91	blue
KLC3	blue
OR2W3	blue
GDF15	blue
MSTN	blue
SLC39A5	blue
MYH15	blue
SH3BP1	blue
SLCO4A1	blue
FEV	blue
TMEM63C	blue
B4GALNT3	blue
PGC	blue
CA9	blue
CA2	blue
CA1	blue
CA7	blue
CA4	blue
FUT1	blue
FUT9	blue
GSTA1	blue
GSTA2	blue
NCRNA00092	blue
CBFB	blue
PEX11A	blue
CRADD	blue
MT1X	blue
MT1M	blue
MT1E	blue
MT1F	blue
MT1G	blue
MT1A	blue
GLTPD1	blue
SH3TC2	blue
HS6ST3	blue
FAM75C1	blue
GABRG2	blue
CADM3	blue
GDPD2	blue
GDPD3	blue
GDPD5	blue
KRTAP5-4	blue
TMEM132D	blue
HOXD4	blue
C6orf105	blue
AQP11	blue
CHRM4	blue
HTR1D	blue
MOSC2	blue
MMP7	blue
MC1R	blue
LRRC6	blue
LRRC7	blue
TXNRD3IT1	blue
LRRC1	blue
ACSBG1	blue
TNFRSF12A	blue
FAM184B	blue
JUB	blue
FLJ41941	blue
LRRC66	blue
SLC9A2	blue
SLC9A3	blue
SCNN1B	blue
ARHGEF38	blue
RHBDF2	blue
CTNND2	blue
ZNF536	blue
PRRT2	blue
GLYATL3	blue
SLC5A7	blue
KIAA0408	blue
SMOX	blue
CCL14-CCL15	blue
TSPAN1	blue
TSPAN7	blue
TDP2	blue
KCNMB2	blue
KCTD14	blue
ANKRD56	blue
AMN	blue
AMT	blue
C1QL1	blue
NHSL1	blue
FAM57A	blue
RBM24	blue
HRCT1	blue
HIST3H2A	blue
EPHA1	blue
TMEM30B	blue
GLP2R	blue
P2RY2	blue
TF	blue
KCNJ11	blue
KCNJ16	blue
C1QTNF9	blue
CREB3L3	blue
C17orf73	blue
C17orf76	blue
OTX1	blue
IGSF10	blue
PVRL3	blue
SPNS2	blue
AHCYL2	blue
SLC17A9	blue
DIRAS2	blue
CRYBA2	blue
NAALADL1	blue
RAET1K	blue
RIPPLY1	blue
CROT	blue
SLC4A4	blue
CLCA4	blue
ASPG	blue
ASPA	blue
CMBL	blue
IGSF9	blue
IGSF3	blue
MYOC	blue
C10orf81	blue
TMEM41A	blue
LIX1	blue
PLAC2	blue
SEC14L5	blue
EGF	blue
NEO1	blue
VWC2	blue
SNHG7	blue
CCDC129	blue
ITPKA	blue
MAOA	blue
MMP28	blue
FABP6	blue
FABP2	blue
CHAT	blue
FABP1	blue
MESP2	blue
AKR1C1	blue
AKR1C2	blue
GRIA1	blue
GRIA4	blue
FAM55D	blue
FAM55A	blue
NEU4	blue
ABCB5	blue
SLC9A1	blue
BAI3	blue
TLX2	blue
ADH1C	blue
ADH1B	blue
ADH1A	blue
CLEC4GP1	blue
KIAA1257	blue
SLC30A8	blue
RSPO2	blue
CNN2	blue
LRRC46	blue
CTXN2	blue
TRPM4	blue
TRPM6	blue
TMEM171	blue
SULT1C2	blue
TUBB4	blue
TUBB3	blue
SH3BGRL2	blue
ADRA2A	blue
OLFM3	blue
ABCC6P2	blue
EFNA5	blue
EFNA3	blue
EFNA2	blue
SEC1	blue
S100P	blue
C8G	blue
C1orf180	blue
C1orf182	blue
FAM180B	blue
PTPN21	blue
PPY	blue
CLDN23	blue
EPHA10	blue
DMRTA1	blue
ZNF860	blue
TOM1L2	blue
FAM5B	blue
AVIL	blue
FAM19A2	blue
HK2	blue
ATP2B3	blue
MSRA	blue
PHLPP2	blue
DQX1	blue
SLC10A2	blue
LOC643763	blue
LRRC18	blue
LRRC19	blue
RBKS	blue
CGN	blue
CHRNA1	blue
MT1DP	blue
CHGB	blue
LEPREL1	blue
AQP12B	blue
DISP2	blue
CWH43	blue
ABCD3	blue
PRPH	blue
SIM2	blue
PRRT1	blue
C20orf46	blue
CNTFR	blue
C9orf116	blue
ZSWIM6	blue
SULT1A1	blue
OSTalpha	blue
SULT1A2	blue
BARX2	blue
NOL4	blue
TNFSF9	blue
OAF	blue
POU3F3	blue
KLK7	blue
KLK8	blue
SOX9	blue
RHBDL2	blue
HSD3B2	blue
TMEM72	blue
FAM135B	blue
SST	blue
FLJ42875	blue
EPHX2	blue
EPHX4	blue
TEX11	blue
LRRC3B	blue
PRIMA1	blue
CELSR3	blue
CELSR1	blue
C14orf129	blue
LRRC31	blue
MAD2L2	blue
C20orf199	blue
CLCNKB	blue
SLC16A9	blue
NPY2R	blue
ARHGAP36	blue
CACNA1B	blue
ATP6V0D1	blue
SLC15A2	blue
SLC15A1	blue
RBM47	blue
S100A11	blue
PPM1H	blue
PAX9	blue
PLD5	blue
ARRB1	blue
CHCHD10	blue
C15orf34	blue
CNTD2	blue
DSG1	blue
C6	blue
KIAA1211	blue
AGPAT9	blue
C19orf33	blue
PGA3	blue
KLK10	blue
GPR27	blue
CALN1	blue
SOCS2	blue
CCNO	blue
NCKAP5	blue
ANKRD20A3	blue
TAF1D	blue
AIFM3	blue
A1CF	blue
LOC100130933	blue
HBA1	blue
HBA2	blue
RERGL	blue
EMILIN3	blue
TFR2	blue
P2RX4	blue
P2RX6	blue
SDHD	blue
GRAMD3	blue
SPNS3	blue
PCDH11X	blue
PCDH11Y	blue
OSBPL3	blue
ADRA1A	blue
ADRA1B	blue
GABRG1	blue
C1orf21	blue
SLC38A4	blue
TTC38	blue
REM2	blue
FRMPD4	blue
AADACL2	blue
ENHO	blue
SLC6A10P	blue
ERBB4	blue
GJB4	blue
KIAA1239	blue
STYK1	blue
FGFBP2	blue
FGFBP1	blue
CDKN2B	blue
CDKN2A	blue
BRP44L	blue
TAS1R1	blue
DHRS7C	blue
PABPC1L2B	blue
PPP1R14D	blue
ALKBH2	blue
ISX	blue
GRIK1	blue
GRIK3	blue
RDH16	blue
TMEM56	blue
C16orf46	blue
PACSIN3	blue
PADI2	blue
CDK20	blue
FAM95B1	blue
PPP2R3B	blue
TP53I3	blue
FAM131C	blue
EHHADH	blue
TMEM196	blue
HEPN1	blue
PID1	blue
GUCA2A	blue
GUCA2B	blue
TGFBI	blue
SMPD3	blue
SEC14L2	blue
SDCBP2	blue
RUNDC3B	blue
KRT6B	blue
CASR	blue
IL18	blue
GSTM2	blue
C2orf7	blue
GSTM4	blue
KRT9	blue
GDF1	blue
LOC728606	blue
ANXA3	blue
DUSP14	blue
ZDHHC22	blue
HEPACAM	blue
CPT2	blue
VSTM2A	blue
SLC35A3	blue
PGM1	blue
ABCB11	blue
FAM150B	blue
BEST4	blue
SORCS1	blue
SORCS3	blue
MAPK3	blue
SERINC2	blue
KCTD9	blue
PLEKHN1	blue
SERPINA4	blue
ROPN1	blue
PCSK1N	blue
HPSE2	blue
LCN10	blue
MUC12	blue
PIRT	blue
ANGPTL7	blue
ANGPTL5	blue
KCNK10	blue
SHD	blue
NPY1R	blue
INSC	blue
NEDD9	blue
TINAG	blue
SPTBN2	blue
RICH2	blue
SHISA9	blue
CAMK2N1	blue
UNC93A	blue
GSTM2P1	blue
UGT2A3	blue
PROM2	blue
SLC41A2	blue
KCNC1	blue
CPT1A	blue
CNTN2	blue
CNTN3	blue
SLC44A4	blue
DNAH5	blue
SFRP5	blue
HSD17B11	blue
SPRY4	blue
CDKL1	blue
CDKL2	blue
TBX10	blue
MRGPRX2	blue
C11orf86	blue
FAM107A	blue
NEDD4L	blue
IQGAP2	blue
ProSAPiP1	blue
NUP62CL	blue
P2RY1	blue
MET	blue
C1orf125	blue
XK	blue
P2RY4	blue
LIMA1	blue
RNF186	blue
RNF183	blue
C16orf89	blue
SYT10	blue
MS4A8B	blue
CDC14A	blue
C2CD4A	blue
KBTBD11	blue
MSL3L2	blue
PDE6A	blue
GYLTL1B	blue
SLC4A10	blue
VWA2	blue
IL11RA	blue
CASP7	blue
CASP5	blue
DRD5	blue
TLX1NB	blue
PKD1L2	blue
SIAE	blue
ENTPD5	blue
ENTPD3	blue
VILL	blue
KRT27	blue
KRT24	blue
TNFRSF10B	blue
DUSP5P	blue
LANCL3	blue
HADH	blue
TMEFF2	blue
SCTR	blue
NRSN1	blue
ZG16	blue
PCOLCE2	blue
APOB48R	blue
PAPSS2	blue
RXRG	blue
SEZ6	blue
SATB2	blue
STAR	blue
SVOPL	blue
CCND1	blue
MAGEE2	blue
SH2D6	blue
SOX10	blue
SOX12	blue
SH2D7	blue
C6orf72	blue
SNX32	blue
PLAC4	blue
PAFAH2	blue
VAT1L	blue
ANPEP	blue
C2orf15	blue
IGSF5	blue
PLAC8	blue
MYOT	blue
C13orf29	blue
ATP6V1E2	blue
HTR3E	blue
HTR3A	blue
FAM89A	blue
TMEM151B	blue
MAB21L1	blue
HSD17B2	blue
CDH22	blue
ALDH3B2	blue
ABO	blue
HGD	blue
SCARA5	blue
PKP1	blue
ROS1	blue
METTL7A	blue
LPO	blue
VSIG2	blue
GALNT6	blue
PMP2	blue
CBX8	blue
CBX4	blue
CBX2	blue
LRAT	blue
ASCL1	blue
KIF1A	blue
FOXD3	blue
DIRC2	blue
CLEC4F	blue
CACNG7	blue
SMPDL3A	blue
XDH	blue
RANBP17	blue
MAGI3	blue
SLC25A23	blue
SLC25A20	blue
SLC10A4	blue
FOXA2	blue
FAM22D	blue
FAM22A	blue
KCTD4	blue
GPR37L1	blue
NEUROD1	blue
SGK2	blue
RALYL	blue
C1orf161	blue
CDH10	blue
CDH19	blue
STK32A	blue
NEFL	blue
C2orf70	blue
NRG2	blue
NRG4	blue
MS4A10	blue
TRAK2	blue
SERPINA6	blue
RPH3A	blue
UGP2	blue
C8ORFK29	blue
GFRA3	blue
C9orf4	blue
CDKN2BAS	blue
PVRL4	blue
XKRX	blue
GOLM1	blue
KBTBD12	blue
XKR4	blue
SLC6A15	blue
SLC32A1	blue
UGT1A8	blue
UGT1A9	blue
UGT1A1	blue
C8orf73	blue
PLS1	blue
C1orf201	blue
DACH2	blue
ACTL6B	blue
C5orf52	blue
HKDC1	blue
IRX5	blue
PTRH1	blue
LOC338758	blue
MYPN	blue
LEMD1	blue
FAM123C	blue
C22orf29	blue
SESN2	blue
RASGEF1C	blue
GPT2	blue
SCN11A	blue
DBNDD1	blue
MYEOV	blue
BDKRB1	blue
RSL1D1	blue
RDH5	blue
UCN3	blue
NIPAL1	blue
NAP1L1	blue
C2orf58	blue
SLC16A12	blue
CHP	blue
PDE8A	blue
SPINK2	blue
MESP1	blue
GPR119	blue
GCG	blue
BTC	blue
LGR5	blue
AMPD2	blue
F2RL1	blue
PRDX6	blue
AP3S2	blue
OTUB2	blue
LHFPL4	blue
PDZD7	blue
TRIM50	blue
WDR66	blue
HOXD8	blue
HOXD1	blue
HOXD3	blue
RETSAT	blue
KIF5C	blue
ACADS	blue
LARGE	blue
FAM55B	blue
SEC16B	blue
ACADM	blue
CD207	blue
PPARGC1A	blue
PPARGC1B	blue
MADCAM1	blue
NANOS3	blue
SLC6A16	blue
HMGCS2	blue
ADRB1	blue
ALDH1A1	blue
SPINK5	blue
MPND	blue
KRTAP13-2	blue
HAVCR1	blue
FXYD5	blue
FXYD3	blue
LPHN3	blue
IL20RA	blue
NEBL	blue
RCN1	blue
ACO2	blue
ITM2C	blue
FJX1	blue
ATCAY	blue
S100A2	blue
HIGD1A	blue
KLB	blue
TMPRSS2	blue
OSTBETA	blue
ABCC13	blue
MUSK	blue
ABP1	blue
PMAIP1	blue
CYP2B7P1	blue
CAMK2B	blue
APBA1	blue
ANO5	blue
PEX26	blue
RHOC	blue
DYRK2	blue
TAGLN3	blue
TMEM220	blue
SNTG2	blue
FUCA1	blue
FAM60A	blue
OSBPL1A	blue
FAM163B	blue
DHRS9	blue
DHRS2	blue
MAS1L	blue
IMPA1	blue
SLC2A1	blue
SLC1A5	blue
C1orf115	blue
CEACAM1	blue
CEACAM7	blue
SLC46A3	blue
CYP4B1	blue
ADHFE1	blue
GSG1L	blue
UGT2B15	blue
PIP5K1B	blue
PLOD3	blue
KNG1	blue
NRARP	blue
SEMA6A	blue
SCIN	blue
CCBP2	blue
FMO4	blue
ATP2B2	blue
PCNXL2	blue
ECH1	blue
DNER	blue
CDHR2	blue
CDHR5	blue
KRT80	blue
RAPGEFL1	blue
C5orf30	blue
LIPC	blue
LIPH	blue
SLC7A11	blue
TMIGD1	blue
FLJ36777	blue
STMN4	blue
KHDRBS2	blue
SLC26A2	blue
SLC26A3	blue
SLC26A4	blue
FGF9	blue
GLOD5	blue
TTYH1	blue
DEFB1	blue
SGCG	blue
TTYH3	blue
DUSP4	blue
DUSP2	blue
LRRC8E	blue
TNFRSF6B	blue
C12orf70	blue
TMPRSS3	blue
NEK5	blue
RTEL1	blue
VSNL1	blue
MXI1	blue
GCOM1	blue
SCG3	blue
KRT222	blue
OTUD7A	blue
SQRDL	blue
SCGN	blue
ENC1	blue
INSL5	blue
PKHD1L1	blue
VWA5B2	blue
VEGFA	blue
LHX4	blue
PDE4C	blue
SEPP1	blue
PYY	blue
UNC5CL	blue
NTN4	blue
DNAH2	blue
TP73	blue
JAG2	blue
CLRN3	blue
ANK3	blue
MGAT4A	blue
CDH3	blue
DPP10	blue
UCA1	blue
PLEKHA9	blue
STBD1	blue
TRIB3	blue
B3GNTL1	blue
C14orf79	blue
PCDH8	blue
CADM2	blue
CNNM2	blue
CNNM4	blue
HHLA2	blue
FOXQ1	blue
RAVER2	blue
CARD14	blue
PXMP2	blue
CYP2C18	blue
C21orf88	blue
YDJC	blue
STAP2	blue
AQP4	blue
ANKRD43	blue
TM6SF2	blue
AQP8	blue
NR1H4	blue
RHAG	blue
SNHG6	blue
CDK5R2	blue
UGT1A7	blue
EPHB3	blue
EPHB4	blue
BTNL8	blue
TP53INP2	blue
BTNL3	blue
ALDH4A1	blue
SLC6A8	blue
RIMS4	blue
MDFI	blue
ZFP3	blue
SH3GL2	blue
NPY	blue
SLC10A1	blue
UGT1A10	blue
GPA33	blue
LGI1	blue
CHADL	blue
PPYR1	blue
CAPN5	blue
HTR4	blue
FAM82A1	blue
MOBKL2B	blue
GRAMD2	blue
TMEM132C	blue
CMA1	blue
LTK	blue
SPOCK3	blue
CLDN16	blue
CLDN14	blue
CLDN19	blue
GAD1	blue
PHYH	blue
KIF21B	blue
TST	blue
GRHL1	blue
GRHL3	blue
TMPRSS13	blue
SLC27A6	blue
LOC645323	blue
GPR172B	blue
GPR12	blue
HES6	blue
PIWIL1	blue
C12orf36	blue
PANK3	blue
SLC26A7	blue
LOC643008	blue
RCAN1	blue
RAD51AP2	blue
HSD11B2	blue
CCNYL1	blue
TUBAL3	blue
ABCA8	blue
MT2A	blue
KIAA1737	blue
DKK4	blue
KIF13B	blue
AVPR1B	blue
SAMD13	blue
NFE2L3	blue
FRMD4B	blue
KIRREL3	blue
SVOP	blue
HTR3C	blue
BCAR3	blue
GGT8P	blue
ESM1	blue
ENDOD1	blue
RPL10L	blue
TNS4	blue
SLC6A9	blue
USP2	blue
SLC13A1	blue
CTNNA2	blue
FAM181B	blue
SLC1A1	blue
TGIF1	blue
EPB41L4B	blue
EPB41L4A	blue
MYL6	blue
LINGO4	blue
MPP7	blue
ETFDH	blue
GPT	blue
SLC22A5	blue
MALL	blue
C14orf176	blue
ACSF2	blue
STK31	blue
SYN2	blue
CHRNB2	blue
CHGA	blue
LOC150622	blue
PLA2G10	blue
PLXNA2	blue
PLXNA1	blue
MAP2K6	blue
ADCYAP1R1	blue
ABCC8	blue
ABCC6	blue
ABCC1	blue
DYX1C1	blue
RPL22L1	blue
RYR3	blue
EDN3	blue
EDN2	blue
ENPP6	blue
ENPP3	blue
ENPP1	blue
ZZEF1	blue
STAB2	blue
EVPL	blue
ETV4	blue
FAM5C	blue
BTBD3	blue
SULT1B1	blue
LUZP2	blue
SLC6A19	blue
SLC13A2	blue
ZNF219	blue
HMX2	blue
LDHD	blue
FOXD2	blue
PLEKHG4	blue
SLC7A14	blue
NPY5R	blue
TCOF1	brown
GRINA	brown
GTSE1	brown
SQLE	brown
CPEB3	brown
RHEBL1	brown
MCM10	brown
SIDT2	brown
ABCE1	brown
TIGD4	brown
GGCT	brown
BOP1	brown
C15orf23	brown
KIAA0020	brown
RCL1	brown
FIGNL1	brown
DLGAP5	brown
CLCN5	brown
LYAR	brown
C8orf30A	brown
RAD54B	brown
SRM	brown
ERCC6L	brown
NMB	brown
KIAA1524	brown
RHPN1	brown
PDK2	brown
NFKBIL2	brown
NKRF	brown
SPC25	brown
GRPEL2	brown
HELLS	brown
TNFSF10	brown
C9orf140	brown
TXLNG	brown
UGT1A5	brown
C1orf135	brown
AKAP9	brown
FAM64A	brown
FAM92A1	brown
CDC45	brown
DNAJC2	brown
SSB	brown
RAP1A	brown
NUP210	brown
C16orf59	brown
C16orf55	brown
IARS	brown
MTERFD1	brown
NCL	brown
GPATCH4	brown
BRIP1	brown
TTC26	brown
NANP	brown
STIL	brown
DDX21	brown
FBLIM1	brown
DPF1	brown
FAM72D	brown
FAM72B	brown
FAM72A	brown
DCAF13	brown
WNT3	brown
TPX2	brown
NCAPG2	brown
WBSCR26	brown
RECQL4	brown
CPNE7	brown
DNMT3B	brown
KLC4	brown
PCSK9	brown
CDKN1A	brown
RAD18	brown
ZNF367	brown
E2F7	brown
E2F5	brown
E2F1	brown
ACBD7	brown
SKA3	brown
PYCR1	brown
GNG12	brown
URB1	brown
ACCN2	brown
ZNF695	brown
MTHFD2	brown
NUDCD1	brown
ECE2	brown
NOP56	brown
AURKA	brown
AURKB	brown
TRAP1	brown
RAB4B	brown
BRCA1	brown
BRCA2	brown
KIF24	brown
KIF23	brown
XRCC2	brown
LMNB2	brown
MAD2L1	brown
CCDC34	brown
PTTG3P	brown
ZDHHC9	brown
GTPBP4	brown
GTPBP3	brown
MSI2	brown
KAT2B	brown
STC2	brown
TMEM97	brown
TOP2A	brown
MIA2	brown
CDC6	brown
CDC7	brown
TTLL4	brown
CRAT	brown
CCDC18	brown
?|10357	brown
ZNF280C	brown
DBF4	brown
KIAA1683	brown
CCNE1	brown
C13orf37	brown
TFAP4	brown
PARK2	brown
ZNF473	brown
SGOL1	brown
SGOL2	brown
SIGMAR1	brown
ARNTL2	brown
ACTR3B	brown
WDR12	brown
ZMYND19	brown
IL10RB	brown
PALB2	brown
G6PC	brown
NPM3	brown
CIT	brown
C1orf175	brown
ZNF485	brown
PDCD11	brown
PDE9A	brown
GPR180	brown
ORC6L	brown
SLC7A5	brown
BYSL	brown
SMYD5	brown
UTP20	brown
MKI67IP	brown
LRRC20	brown
KIF4B	brown
KIF4A	brown
MND1	brown
EIF4E3	brown
WDR75	brown
WDR74	brown
KIF14	brown
ANKRD13B	brown
PPAN	brown
PPAT	brown
CCT6A	brown
NLE1	brown
DNAJC28	brown
AEN	brown
RUVBL1	brown
MRPS17	brown
HSP90AB1	brown
GPR3	brown
ABHD5	brown
WDR43	brown
ULBP3	brown
SLC25A32	brown
MAPK15	brown
PLCD3	brown
PLCD1	brown
RASSF6	brown
TACC3	brown
KIF20B	brown
KIF20A	brown
MKI67	brown
CTU2	brown
BUB1B	brown
B3GALT4	brown
CDC25C	brown
SDCCAG3	brown
NCOA4	brown
TREH	brown
RRP9	brown
PACRG	brown
IMPDH1	brown
EXOSC8	brown
EXOSC5	brown
KPNA2	brown
EEF1E1	brown
ZNF396	brown
FANCB	brown
FANCA	brown
FANCI	brown
SLC7A1	brown
ARSA	brown
CDK1	brown
CDK2	brown
CDK4	brown
CEP55	brown
HSPD1	brown
CCDC99	brown
C15orf42	brown
FGFR2	brown
ABCA10	brown
UBE2C	brown
UBE2S	brown
UBE2T	brown
PNO1	brown
VWA5A	brown
BIRC5	brown
RPP40	brown
CGREF1	brown
OTUD6B	brown
HAUS6	brown
HAUS5	brown
IPO4	brown
C6orf167	brown
NXT1	brown
ANLN	brown
GSG2	brown
DUS4L	brown
VAMP2	brown
JPH1	brown
ZC3H8	brown
PIK3C2G	brown
SHCBP1	brown
CEP72	brown
CHCHD6	brown
MFSD2B	brown
MTHFD1L	brown
FITM1	brown
OCEL1	brown
AP1S3	brown
CAD	brown
PA2G4P4	brown
PAFAH1B3	brown
KIFC1	brown
ZNF239	brown
AGAP3	brown
C17orf96	brown
C17orf91	brown
SHMT2	brown
UBE2CBP	brown
RRP1	brown
SLC23A3	brown
ARHGEF37	brown
NT5DC2	brown
RPGRIP1L	brown
NOP58	brown
C12orf48	brown
HSP90AB2P	brown
ARHGAP11B	brown
RRM2	brown
RPS6KL1	brown
PRR11	brown
PRR19	brown
SUV39H2	brown
GNB1L	brown
TESK2	brown
TRMT1	brown
CASD1	brown
TIMELESS	brown
RNASEH2A	brown
NEIL3	brown
CHAD	brown
NAT10	brown
PDCD5	brown
PRR7	brown
HMGA1	brown
PSMC3IP	brown
NUPL1	brown
NCAPH	brown
CHAC1	brown
NOP16	brown
METTL1	brown
ZFYVE28	brown
RFC4	brown
NME1-NME2	brown
DHCR7	brown
XPOT	brown
FAM83H	brown
RRS1	brown
POLD2	brown
POLD4	brown
MPPE1	brown
RCC1	brown
DGAT2	brown
C9orf117	brown
FOXM1	brown
ZER1	brown
URB2	brown
GCSH	brown
PTTG1	brown
NOL6	brown
CHAF1B	brown
CDCA2	brown
CDCA3	brown
CDCA7	brown
CDCA4	brown
CDCA5	brown
CDCA8	brown
TKT	brown
EPHX1	brown
TEX10	brown
NEK2	brown
ARHGAP39	brown
RP9P	brown
C4orf21	brown
CHEK1	brown
UPF3B	brown
GINS2	brown
GINS1	brown
GINS4	brown
EIF2C2	brown
NUF2	brown
MPPED1	brown
CCNF	brown
SLC3A2	brown
MRPL17	brown
CDC25A	brown
DCUN1D5	brown
OPN3	brown
TEF	brown
KIAA1539	brown
PIF1	brown
MYBL2	brown
CD3EAP	brown
PVT1	brown
DDX10	brown
DDX11	brown
KIF18A	brown
KIF18B	brown
44258	brown
EIF3B	brown
ARMC10	brown
SCML1	brown
DBF4B	brown
TMEM59	brown
MGLL	brown
NFXL1	brown
TGS1	brown
CLSPN	brown
RBM28	brown
PNPLA7	brown
PUS1	brown
ZC3HAV1L	brown
MCM7	brown
MCM4	brown
C3orf26	brown
PKMYT1	brown
DDX31	brown
CDC20	brown
RAD54L	brown
FAM63A	brown
TAT	brown
PRKG2	brown
GPR112	brown
NCAPD3	brown
BLM	brown
SCD	brown
RIOK3	brown
PRDX4	brown
CDC25B	brown
DDX56	brown
BUB1	brown
CNGA1	brown
MCM3	brown
MCM2	brown
CCDC41	brown
SKA1	brown
GPR19	brown
C11orf84	brown
C11orf82	brown
CKAP2L	brown
IQGAP3	brown
CCNB1	brown
SLMO1	brown
DDN	brown
C10orf2	brown
LEAP2	brown
CHMP1B	brown
PUS7	brown
MYC	brown
HYAL3	brown
NAT9	brown
FAM40B	brown
ASPM	brown
KNTC1	brown
CDKN3	brown
MGC14436	brown
WDR4	brown
WDR3	brown
DIAPH3	brown
TAF1A	brown
POLR3G	brown
HMMR	brown
STX12	brown
TRIM59	brown
CCNDBP1	brown
SLC25A42	brown
WDR62	brown
C13orf27	brown
PRC1	brown
PRMT3	brown
C7orf68	brown
SPIN4	brown
SLC29A1	brown
TOP1MT	brown
RFC3	brown
KIF15	brown
KIF11	brown
CBX3	brown
CKS2	brown
TRAIP	brown
LAS1L	brown
PDCD2L	brown
PLK1	brown
CKAP2	brown
WNT8B	brown
NME1	brown
C7orf40	brown
C9orf7	brown
FASN	brown
HJURP	brown
C6orf223	brown
FTSJ1	brown
XPO5	brown
XPO4	brown
TTK	brown
GARS	brown
ATAD5	brown
ATAD2	brown
VARS	brown
ESPL1	brown
HOMER1	brown
WDHD1	brown
NOLC1	brown
ASB9	brown
POLQ	brown
FANCD2	brown
PINK1	brown
POP1	brown
BTD	brown
KIAA1370	brown
C12orf11	brown
MTBP	brown
WDR67	brown
KAT2A	brown
PYCRL	brown
ULBP1	brown
TMEM206	brown
SORD	brown
PPIL1	brown
DKC1	brown
ATXN7L2	brown
UTP14A	brown
DEPDC1B	brown
TROAP	brown
POLR1A	brown
POLR1B	brown
POLR1C	brown
RHOU	brown
PRKDC	brown
HSPE1	brown
SEMA3B	brown
HEATR1	brown
CCNA2	brown
NCAPG	brown
GNL3	brown
C1orf112	brown
TEAD4	brown
MCM8	brown
EXO1	brown
TMEM67	brown
PNPT1	brown
RRP12	brown
EPR1	brown
FMO5	brown
PSRC1	brown
EME1	brown
STX1A	brown
C5orf34	brown
C17orf53	brown
NOC3L	brown
RNASEL	brown
C14orf50	brown
CCDC86	brown
FAM54A	brown
NAA25	brown
RILP	brown
RBL1	brown
TBC1D16	brown
NPM1	brown
LRP8	brown
QSOX2	brown
NR2C2AP	brown
PAICS	brown
GLS2	brown
CYP3A4	brown
CENPN	brown
CENPK	brown
CENPJ	brown
CENPI	brown
CENPH	brown
CENPF	brown
CENPE	brown
CENPA	brown
CENPW	brown
[truncated: 2,834 more rows]
